# Supplementary material for: Rhizobium etli CFN42 proteomes showed isoenzymes in free-living and symbiosis with a different transcriptional regulation inferred from a transcriptional regulatory network
Source: Front Microbiol. 2022 Oct 13;13:947678. doi: 10.3389/fmicb.2022.947678 (PMC9611204; doi:10.3389/fmicb.2022.947678)
Supplement: SUPPLEMENTARY TABLE 1 — Method for network construction A-I. [file Table_1.xlsx]

## Sheet: motif-list-1-1
	A).-TF gene-target of MM network from R. etli CFN42																		Predicted regulons of MM network from R. etli CFN42									B).- First network Bacteroid from R. etli CFN42
																												Num	Locus_tag	Upstream_region	Matrix_ID	Chain	End_motif	Start_motif	Site	Weight	P_value	Ln_P_value	Significance								Predicted regulons of the Bacteroid Network from R. etli CFN42
Num	Locus_tag	Upstream_region	Matrix_ID	Chain	End_motif	Start_motif	Site	Weight	P_value	Ln_P_value	Significance								Regulator	Target	Compartment	Locus name	COG Number	Cog Group	Function	Gene Number		1	RHE_RS00485	D	RHE_RS01740_m1	D	-25	-13	ATATCCGAACGAA	10.6	5.7e-06	-12.075	5.244		3043 conecciones
1	RHE_RS00375	R	RHE_RS00380_m1	D	-141	-111	CTTTATGCAAATAGCGCAAATTTGCAATACA	21.6	4.3e-11	-23.87	10.367			auto_red_Medio_minimo					RHE_RS00380	RHE_RS00375	RHE_RS00375	chr	-	COG1653	G	carbohydrate ABC transporter substrate-binding protein		2	RHE_RS01740	D	RHE_RS01740_m1	R	-55	-43	TAATCCGAACGAA	12.5	3.7e-07	-14.81	6.432		3043	1e-19	3	0.0985869			Regulator	Target
2	RHE_RS00375	R	RHE_RS00380_m1	R	-141	-111	TGTATTGCAAATTTGCGCTATTTGCATAAAG	15.4	1.1e-08	-18.325	7.959		total of relationships	P-value	Relationships	Percentage			RHE_RS00380	RHE_RS00380	RHE_RS00380	chr	-	COG1609	K	LacI family transcriptional regulator		3	RHE_RS01740	D	RHE_RS01740_m1	R	-23	-11	CTTTCCGAATTCG	10.1	9.3e-06	-11.585	5.032		3043	1e-18	1	0.0328623			RHE_RS00285	RHE_RS05835	chr
3	RHE_RS00375	R	RHE_RS00380_m1	D	-132	-102	AATAGCGCAAATTTGCAATACAAACGTTATT	5.6	5.2e-06	-12.167	5.284		8927	1e-19	1	0.011202			RHE_RS00380	RHE_RS01160	RHE_RS01160	chr	-	COG3206	M	sugar transporter		4	RHE_RS01740	D	RHE_RS01740_m2	R	-32	-18	AATTCGAATTCCCCG	15.6	2.8e-08	-17.391	7.553		3043	1e-17	2	0.0657246			RHE_RS00285	RHE_RS26150	p42e
4	RHE_RS00375	R	RHE_RS00380_m1	R	-132	-102	AATAACGTTTGTATTGCAAATTTGCGCTATT	15.6	9.4e-09	-18.483	8.027		8927	1e-18	1	0.011202			RHE_RS00380	RHE_RS01255	RHE_RS01255	chr	-	COG0481	J	elongation factor 4		5	RHE_RS01740	D	RHE_RS01740_m2	D	-27	-13	AATTCGAATTCGGAA	14.8	1e-07	-16.118	7		3043	1e-16	8	0.262898			RHE_RS00285	RHE_RS26195	p42e
5	RHE_RS00375	R	RHE_RS00380_m1	D	-103	-73	TTTCTTGCAATAAATTCTTTTTTGCGTAACC	6	4.5e-06	-12.311	5.347		8927	1e-17	4	0.0448079			RHE_RS00380	RHE_RS01870	RHE_RS01870	chr	-	COG0192	H	methionine adenosyltransferase		6	RHE_RS15700	D	RHE_RS01740_m2	D	-215	-201	AATTCGGGTTCCTCG	8.7	6.4e-06	-11.959	5.194		3043	1e-15	1	0.0328623			RHE_RS00285	RHE_RS11550	chr
6	RHE_RS00375	R	RHE_RS00380_m1	R	-103	-73	GGTTACGCAAAAAAGAATTTATTGCAAGAAA	4.5	9.7e-06	-11.543	5.013		8927	1e-16	17	0.190434			RHE_RS00380	RHE_RS02340	RHE_RS02340	chr	-			TetR/AcrR family transcriptional regulator		7	RHE_RS14195	D	RHE_RS01740_m3	D	-57	-42	TGAGAAGATCCAACTT	7.5	9.2e-06	-11.596	5.036		3043	1e-14	8	0.262898			RHE_RS00285	RHE_RS10420	chr
7	RHE_RS00380	D	RHE_RS00380_m1	D	-78	-48	GGTTACGCAAAAAAGAATTTATTGCAAGAAA	4.5	9.7e-06	-11.543	5.013		8927	1e-15	17	0.190434			RHE_RS00380	RHE_RS02565	RHE_RS02565	chr	ppk2	COG2326	C	polyphosphate kinase 2		8	RHE_RS22450	D	RHE_RS01740_m3	D	-239	-224	TCCGATGTAGGCACTT	7.9	7e-06	-11.87	5.155		3043	1e-13	2	0.0657246			RHE_RS00285	RHE_RS16205	chr
8	RHE_RS00380	D	RHE_RS00380_m1	R	-78	-48	TTTCTTGCAATAAATTCTTTTTTGCGTAACC	6	4.5e-06	-12.311	5.347		8927	1e-14	26	0.291251			RHE_RS00380	RHE_RS02810	RHE_RS02810	chr	-	COG2818	L	3-methyladenine DNA glycosylase		9	RHE_RS24660	D	RHE_RS01740_m3	R	-396	-381	TTATAAGCTGGCACTC	8.3	5.7e-06	-12.075	5.244		3043	1e-12	20	0.657246			RHE_RS00285	RHE_RS18525	chr
9	RHE_RS00380	D	RHE_RS00380_m1	D	-49	-19	AATAACGTTTGTATTGCAAATTTGCGCTATT	15.6	9.4e-09	-18.483	8.027		8927	1e-13	53	0.593704			RHE_RS00380	RHE_RS03450	RHE_RS03450	chr	-	COG5442	N	flagellar biosynthesis regulatory protein FlaF		10	RHE_RS01740	D	RHE_RS01740_m4	R	-37	-18	AATTCGAATTCCCCGATCTG	15.2	3.6e-08	-17.14	7.444		3043	1e-11	14	0.460072			RHE_RS00285	RHE_RS15880	chr
10	RHE_RS00380	D	RHE_RS00380_m1	R	-49	-19	AATAGCGCAAATTTGCAATACAAACGTTATT	5.6	5.2e-06	-12.167	5.284		8927	1e-12	95	1.06419			RHE_RS00380	RHE_RS03580	RHE_RS03580	chr	-	COG0840	NT	methyl-accepting chemotaxis protein		11	RHE_RS01740	D	RHE_RS01740_m4	R	-22	-3	TGTTCGGTCTTTCCGAATTC	18.7	2.3e-10	-22.193	9.638		3043	1e-10	30	0.985869			RHE_RS00285	RHE_RS06395	chr
11	RHE_RS00380	D	RHE_RS00380_m1	D	-40	-10	TGTATTGCAAATTTGCGCTATTTGCATAAAG	15.4	1.1e-08	-18.325	7.959		8927	1e-11	97	1.08659			RHE_RS00380	RHE_RS05160	RHE_RS05160	chr	-			hypothetical protein		12	RHE_RS01780	R	RHE_RS01740_m4	D	-71	-52	TGTTCGGCATTTAGGATATC	9.3	3.5e-06	-12.563	5.456		3043	1e-09	40	1.31449			RHE_RS00285	RHE_RS10935	chr
12	RHE_RS00380	D	RHE_RS00380_m1	R	-40	-10	CTTTATGCAAATAGCGCAAATTTGCAATACA	21.6	4.3e-11	-23.87	10.367		8927	1e-10	130	1.45626			RHE_RS00380	RHE_RS08435	RHE_RS08435	chr	-	COG5009	M	penicillin-binding protein 1A		13	RHE_RS03170	R	RHE_RS01740_m4	D	-122	-103	AATTCGATCTGTCCGATCGA	7.7	9.4e-06	-11.575	5.027		3043	1e-08	70	2.30036			RHE_RS00285	RHE_RS00825	chr
13	RHE_RS02340	R	RHE_RS00380_m1	R	-81	-51	TATAGCTTACTTATTGATGATGTGCATCATT	5.8	4.7e-06	-12.268	5.328		8927	1e-09	192	2.15078			RHE_RS00380	RHE_RS09135	RHE_RS09135	chr	-	COG1879	G	ribose ABC transporter substrate-binding protein		14	RHE_RS03175	D	RHE_RS01740_m4	R	-96	-77	AATTCGATCTGTCCGATCGA	7.7	9.4e-06	-11.575	5.027		3043	1e-07	130	4.2721			RHE_RS00285	RHE_RS13885	chr
14	RHE_RS12755	R	RHE_RS00380_m1	R	-138	-108	ACTTCGGATATTTTCGCAAAAATGCGAAAAC	5.1	6.8e-06	-11.899	5.167		8927	1e-08	282	3.15896			RHE_RS00380	RHE_RS09700	RHE_RS09700	chr	-	COG0626	E	cystathionine beta-lyase		15	RHE_RS05955	D	RHE_RS01740_m4	D	-243	-224	CGTCCGATCGTCTCGATCTC	7.7	9.4e-06	-11.575	5.027		3043	1e-06	698	22.9379			RHE_RS00285	RHE_RS02280	chr
15	RHE_RS14630	R	RHE_RS00380_m1	D	-39	-9	GATTGCTCATACTTGACAAGCTTGCGAGAGA	4.5	9.7e-06	-11.543	5.013		8927	1e-07	603	6.75479			RHE_RS00380	RHE_RS09780	RHE_RS09780	chr	-	COG0528	F	UMP kinase		16	RHE_RS30525	D	RHE_RS01740_m4	D	-203	-184	TGTTGGACCTTCTCGATCTC	9.4	3.3e-06	-12.622	5.481		3043	1e-05	1577	51.8239			RHE_RS00285	RHE_RS02555	chr
16	RHE_RS20270	D	RHE_RS00380_m1	R	-45	-15	GTTTTTGAAAGCTTTGGAAAATCGGAAAAAA	9.5	5.8e-07	-14.36	6.237		8927	1e-06	3225	36.1264			RHE_RS00380	RHE_RS12170	RHE_RS12170	chr	-	COG2989	M	peptidoglycan-binding protein		17	RHE_RS03515	R	RHE_RS03515_m1	D	-246	-227	ATTTCAAAGCGCTTTGACAC	18.6	1.5e-09	-20.318	8.824		3043	0.0001	439	14.4266			RHE_RS00285	RHE_RS09750	chr
17	RHE_RS24015	D	RHE_RS00380_m1	D	-31	-1	AATTGCCCGATTTATCAGGATTTGCGTGAAT	5.4	6.1e-06	-12.007	5.215		8927	1e-05	3088	34.5917			RHE_RS00380	RHE_RS12190	RHE_RS12190	chr	-	COG2199	T	GGDEF domain-containing protein		18	RHE_RS03515	R	RHE_RS03515_m1	R	-246	-227	GTGTCAAAGCGCTTTGAAAT	18.7	1.3e-09	-20.461	8.886								RHE_RS00285	RHE_RS26505	p42f
18	RHE_RS00375	R	RHE_RS00380_m2	R	-140	-115	TTGCAAATTTGCGCTATTTGCATAAA	4	8.3e-06	-11.699	5.081		8927	0.0001	1096	12.2774			RHE_RS00380	RHE_RS12700	RHE_RS12700	chr	cobA	COG0007	H	uroporphyrinogen-III C-methyltransferase		19	RHE_RS03515	R	RHE_RS03515_m1	D	-83	-64	AATTAAAAGCGCTTTGAGCG	15.5	2.4e-08	-17.545	7.62		1779 conecciones unicas		3043				RHE_RS00285	RHE_RS08870	chr
19	RHE_RS00375	R	RHE_RS00380_m2	D	-137	-112	ATGCAAATAGCGCAAATTTGCAATAC	21.6	4.4e-11	-23.847	10.357				8927				RHE_RS00380	RHE_RS12755	RHE_RS12755	chr	-	COG1492	H	cobyric acid synthase CobQ		20	RHE_RS03515	R	RHE_RS03515_m1	R	-83	-64	CGCTCAAAGCGCTTTTAATT	15.6	2.3e-08	-17.588	7.638								RHE_RS00285	RHE_RS00285	chr
20	RHE_RS00375	R	RHE_RS00380_m2	R	-102	-77	ACGCAAAAAAGAATTTATTGCAAGAA	19.2	5.8e-10	-21.268	9.237								RHE_RS00380	RHE_RS14630	RHE_RS14630	chr	-	COG1076	O	molecular chaperone DjlA		21	RHE_RS20645	R	RHE_RS03515_m1	D	-29	-10	ATCCAACAGCGCTTTTGGAG	4.2	7.2e-06	-11.841	5.143
21	RHE_RS00375	R	RHE_RS00380_m2	D	-99	-74	TTGCAATAAATTCTTTTTTGCGTAAC	4.5	6.6e-06	-11.928	5.18								RHE_RS00380	RHE_RS15215	RHE_RS15215	chr	trxB	COG0492	O	thioredoxin-disulfide reductase		22	RHE_RS20645	R	RHE_RS03515_m1	R	-29	-10	CTCCAAAAGCGCTGTTGGAT	4.3	6.9e-06	-11.884	5.161
22	RHE_RS00380	D	RHE_RS00380_m2	R	-77	-52	TTGCAATAAATTCTTTTTTGCGTAAC	4.5	6.6e-06	-11.928	5.18								RHE_RS00380	RHE_RS15465	RHE_RS15465	chr	-	COG0462	FE	ribose-phosphate pyrophosphokinase		23	RHE_RS25905	R	RHE_RS03515_m1	D	-205	-186	CGTTGAAAGTGCTTTGGAAC	7.7	1.6e-06	-13.346	5.796								RHE_RS01740	RHE_RS00485	chr
23	RHE_RS00380	D	RHE_RS00380_m2	D	-74	-49	ACGCAAAAAAGAATTTATTGCAAGAA	19.2	5.8e-10	-21.268	9.237								RHE_RS00380	RHE_RS20270	RHE_RS20270	chr	leuC	COG0065	E	3-isopropylmalate dehydratase large subunit		24	RHE_RS25905	R	RHE_RS03515_m1	R	-205	-186	GTTCCAAAGCACTTTCAACG	7.8	1.6e-06	-13.346	5.796								RHE_RS01740	RHE_RS01740	chr
24	RHE_RS00380	D	RHE_RS00380_m2	R	-39	-14	ATGCAAATAGCGCAAATTTGCAATAC	21.6	4.4e-11	-23.847	10.357								RHE_RS00380	RHE_RS20690	RHE_RS20690	chr	-	COG0438	M	glycosyl transferase		25	RHE_RS03515	R	RHE_RS03515_m2	D	-294	-283	CAACCTCCCATC	10.8	3.8e-06	-12.481	5.42								RHE_RS01740	RHE_RS01780	chr
25	RHE_RS00380	D	RHE_RS00380_m2	D	-36	-11	TTGCAAATTTGCGCTATTTGCATAAA	4	8.3e-06	-11.699	5.081								RHE_RS00380	RHE_RS22095	RHE_RS22095	p42b	-	COG0578	C	glycerol-3-phosphate dehydrogenase		26	RHE_RS09155	D	RHE_RS03515_m2	R	-129	-118	AAACCTCCCATC	9.9	9.4e-06	-11.575	5.027								RHE_RS01740	RHE_RS03170	chr
26	RHE_RS01160	D	RHE_RS00380_m2	D	-129	-104	TCTCAATCACGGCAAAATCGCAACAT	4.6	6.6e-06	-11.928	5.18								RHE_RS00380	RHE_RS22160	RHE_RS22160	p42b	-	COG0747	E	ABC transporter substrate-binding protein		27	RHE_RS10680	D	RHE_RS03515_m2	R	-16	-5	TATCCTCCCAAT	10.4	5.8e-06	-12.058	5.237								RHE_RS01740	RHE_RS04170	chr
27	RHE_RS01870	R	RHE_RS00380_m2	D	-122	-97	GGGCAAAATTTGTCATTTCGCCATAG	4.1	7.9e-06	-11.749	5.102								RHE_RS00380	RHE_RS24015	RHE_RS24015	p42c	repA	COG1192	N	plasmid partitioning protein RepA		28	RHE_RS12975	R	RHE_RS03515_m2	R	-16	-5	CTTCCTCCCGTA	10.8	3.8e-06	-12.481	5.42								RHE_RS01740	RHE_RS05785	chr
28	RHE_RS02810	R	RHE_RS00380_m2	R	-192	-167	ACGCAAACGTCAATATTTTGTAAGAC	10.3	3.5e-07	-14.865	6.456								RHE_RS00380	RHE_RS24370	RHE_RS24370	p42e	-	COG0484	O	J domain-containing protein		29	RHE_RS16435	D	RHE_RS03515_m2	D	-199	-188	CGTCCTCCCCAC	10.4	5.8e-06	-12.058	5.237								RHE_RS01740	RHE_RS05955	chr
29	RHE_RS05200	R	RHE_RS00380_m2	D	-135	-110	GGGCAAATTAATCGGAAGTGCAAAAG	4	8.3e-06	-11.699	5.081								RHE_RS00380	RHE_RS25285	RHE_RS25285	p42e	-			hypothetical protein		30	RHE_RS17595	R	RHE_RS03515_m2	R	-17	-6	CTTCCTCCCGTA	10.8	3.8e-06	-12.481	5.42								RHE_RS01740	RHE_RS06480	chr
30	RHE_RS15215	D	RHE_RS00380_m2	R	-150	-125	AGGCAAATGGCCTTGCTGTGCAAGAA	4.9	5.5e-06	-12.111	5.26								RHE_RS00380	RHE_RS25855	RHE_RS25855	p42e	aspA	COG1027	E	aspartate ammonia-lyase		31	RHE_RS24110	R	RHE_RS03515_m2	R	-24	-13	TTTCCTCCCCTA	10.3	6.5e-06	-11.944	5.187								RHE_RS01740	RHE_RS09630	chr
31	RHE_RS00375	R	RHE_RS00380_m3	D	-132	-111	AATAGCGCAAATTTGCAATACA	15.7	1.9e-08	-17.779	7.721								RHE_RS00380	RHE_RS27810	RHE_RS27810	p42f	-	COG0745	TK	diguanylate cyclase		32	RHE_RS27525	D	RHE_RS03515_m2	D	-271	-260	TCTCCTCCCAGA	10.6	4.7e-06	-12.268	5.328								RHE_RS01740	RHE_RS10990	chr
32	RHE_RS00375	R	RHE_RS00380_m3	R	-132	-111	TGTATTGCAAATTTGCGCTATT	15.6	2.1e-08	-17.679	7.678																	33	RHE_RS03515	R	RHE_RS03515_m3	R	-113	-102	TTGACTCAAGAA	11.3	2.9e-06	-12.751	5.538								RHE_RS01740	RHE_RS11155	chr
33	RHE_RS00380	D	RHE_RS00380_m3	D	-40	-19	TGTATTGCAAATTTGCGCTATT	15.6	2.1e-08	-17.679	7.678																	34	RHE_RS03515	R	RHE_RS03515_m3	D	-110	-99	TTGAGTCAAGCG	12.7	4.2e-07	-14.683	6.377								RHE_RS01740	RHE_RS13440	chr
34	RHE_RS00380	D	RHE_RS00380_m3	R	-40	-19	AATAGCGCAAATTTGCAATACA	15.7	1.9e-08	-17.779	7.721								RHE_RS00415	RHE_RS00265	RHE_RS00265	chr	-	COG2124	QV	cytochrome P450		35	RHE_RS13285	R	RHE_RS03515_m3	R	-118	-107	AAGACTCAAGAG	10.6	5.8e-06	-12.058	5.237								RHE_RS01740	RHE_RS15700	chr
35	RHE_RS09135	D	RHE_RS00380_m3	D	-117	-96	AACTATGTTAATTTGCAATTGT	8.2	3.3e-06	-12.622	5.481								RHE_RS00415	RHE_RS00410	RHE_RS00410	chr	-	COG0673	R	gfo/Idh/MocA family oxidoreductase		36	RHE_RS02345	R	RHE_RS03515_m4	D	-126	-117	CCTCCAAAGC	11	4.8e-06	-12.247	5.319								RHE_RS01740	RHE_RS17180	chr
36	RHE_RS24015	D	RHE_RS00380_m3	R	-41	-20	AATCGGGCAATTTTGCGCAAAT	6.3	9.5e-06	-11.564	5.022								RHE_RS00415	RHE_RS00415	RHE_RS00415	chr	-	COG1309	K	TetR/AcrR family transcriptional regulator		37	RHE_RS09155	D	RHE_RS03515_m4	R	-19	-10	CCTCCAAAGC	11	4.8e-06	-12.247	5.319								RHE_RS01740	RHE_RS18625	chr
37	RHE_RS00375	R	RHE_RS00380_m4	R	-148	-119	AAATTTGCGCTATTTGCATAAAGTTTGCCT	15.4	2.4e-08	-17.545	7.62								RHE_RS00415	RHE_RS00460	RHE_RS00460	chr	-	COG1904	G	glucuronate isomerase		38	RHE_RS11290	D	RHE_RS03515_m4	R	-214	-205	CTTCCAAAGC	11.4	3.5e-06	-12.563	5.456								RHE_RS01740	RHE_RS22625	p42b
38	RHE_RS00375	R	RHE_RS00380_m4	D	-144	-115	AAACTTTATGCAAATAGCGCAAATTTGCAA	12.5	3.9e-07	-14.757	6.409								RHE_RS00415	RHE_RS00465	RHE_RS00465	chr	-	COG2900	S	hypothetical protein		39	RHE_RS12015	R	RHE_RS03515_m4	R	-24	-15	CTTCCAAAAC	9.9	9.6e-06	-11.554	5.018								RHE_RS01740	RHE_RS23240	p42c
39	RHE_RS00375	R	RHE_RS00380_m4	D	-123	-94	AATTTGCAATACAAACGTTATTTCTTGCAA	9.5	3.9e-06	-12.455	5.409								RHE_RS00415	RHE_RS00570	RHE_RS00570	chr	pnp	COG1185	J	polyribonucleotide nucleotidyltransferase		40	RHE_RS14260	D	RHE_RS03515_m4	D	-149	-140	CCTCCAAAGC	11	4.8e-06	-12.247	5.319								RHE_RS01740	RHE_RS24140	p42e
40	RHE_RS00375	R	RHE_RS00380_m4	R	-120	-91	TTATTGCAAGAAATAACGTTTGTATTGCAA	15.6	1.9e-08	-17.779	7.721								RHE_RS00415	RHE_RS00680	RHE_RS00680	chr	-	COG1212	M	3-deoxy-manno-octulosonate cytidylyltransferase		41	RHE_RS18170	D	RHE_RS03515_m4	R	-61	-52	CTTCCAAAGC	11.4	3.5e-06	-12.563	5.456								RHE_RS01740	RHE_RS29800	p42d
41	RHE_RS00375	R	RHE_RS00380_m4	D	-106	-77	TTATTTCTTGCAATAAATTCTTTTTTGCGT	19.1	1.9e-10	-22.384	9.721								RHE_RS00415	RHE_RS01585	RHE_RS01585	chr	-	COG5470	S	DUF1330 domain-containing protein		42	RHE_RS20950	R	RHE_RS03515_m4	R	-271	-262	CTTCCAAAAC	9.9	9.6e-06	-11.554	5.018								RHE_RS01740	RHE_RS30465	p42d
42	RHE_RS00380	D	RHE_RS00380_m4	R	-74	-45	TTATTTCTTGCAATAAATTCTTTTTTGCGT	19.1	1.9e-10	-22.384	9.721								RHE_RS00415	RHE_RS01600	RHE_RS01600	chr	-	COG3963	I	methyltransferase domain-containing protein		43	RHE_RS03515	R	RHE_RS03515_m5	D	-247	-227	AATTTCAAAGCGCTTTGACAC	18.8	1.1e-09	-20.628	8.959								RHE_RS01740	RHE_RS30525	p42d
43	RHE_RS00380	D	RHE_RS00380_m4	D	-60	-31	TTATTGCAAGAAATAACGTTTGTATTGCAA	15.6	1.9e-08	-17.779	7.721								RHE_RS00415	RHE_RS02205	RHE_RS02205	chr	-	COG1278	K	cold-shock protein		44	RHE_RS03515	R	RHE_RS03515_m5	R	-246	-226	GGTGTCAAAGCGCTTTGAAAT	18.9	9.9e-10	-20.733	9.004
44	RHE_RS00380	D	RHE_RS00380_m4	R	-57	-28	AATTTGCAATACAAACGTTATTTCTTGCAA	9.5	3.9e-06	-12.455	5.409								RHE_RS00415	RHE_RS03345	RHE_RS03345	chr	flgG	COG4786	N	flagellar basal-body rod protein FlgG		45	RHE_RS03515	R	RHE_RS03515_m5	D	-84	-64	TAATTAAAAGCGCTTTGAGCG	15.8	2e-08	-17.728	7.699
45	RHE_RS00380	D	RHE_RS00380_m4	R	-36	-7	AAACTTTATGCAAATAGCGCAAATTTGCAA	12.5	3.9e-07	-14.757	6.409								RHE_RS00415	RHE_RS03945	RHE_RS03945	chr	-			hypothetical protein		46	RHE_RS03515	R	RHE_RS03515_m5	R	-83	-63	GCGCTCAAAGCGCTTTTAATT	15.6	2.3e-08	-17.588	7.638								RHE_RS02600	RHE_RS01235	chr
46	RHE_RS00380	D	RHE_RS00380_m4	D	-32	-3	AAATTTGCGCTATTTGCATAAAGTTTGCCT	15.4	2.4e-08	-17.545	7.62								RHE_RS00415	RHE_RS04020	RHE_RS04020	chr	-	COG5331	S	membrane protein		47	RHE_RS25905	R	RHE_RS03515_m5	D	-206	-186	ACGTTGAAAGTGCTTTGGAAC	8.4	1.3e-06	-13.553	5.886								RHE_RS02600	RHE_RS01535	chr
47	RHE_RS03580	D	RHE_RS00380_m4	D	-195	-166	AAATTAATATCTAATCTGACACTATTGCCC	9.3	4.5e-06	-12.311	5.347								RHE_RS00415	RHE_RS04370	RHE_RS04370	chr	-	COG0164	L	ribonuclease HII		48	RHE_RS25905	R	RHE_RS03515_m5	R	-205	-185	AGTTCCAAAGCACTTTCAACG	8.4	1.3e-06	-13.553	5.886								RHE_RS02600	RHE_RS01790	chr
48	RHE_RS08435	D	RHE_RS00380_m4	D	-72	-43	AAATTGTCTCGATCTGTGCAATCGTTGCGT	8.8	6.8e-06	-11.899	5.167								RHE_RS00415	RHE_RS05060	RHE_RS05060	chr	-	COG1651	O	DsbA family protein		49	RHE_RS01840	D	RHE_RS03610_m1	R	-85	-71	GAATTTGCAAATAGG	10	7.7e-06	-11.774	5.114								RHE_RS02600	RHE_RS02270	chr
49	RHE_RS09700	D	RHE_RS00380_m4	D	-205	-176	ATAATTGCGGCAAAATTCAGCTTTTTGCCA	8.8	6.4e-06	-11.959	5.194								RHE_RS00415	RHE_RS06125	RHE_RS06125	chr	-	COG0171	H	ammonia-dependent NAD(+) synthetase		50	RHE_RS03610	D	RHE_RS03610_m1	D	-57	-43	GAATTTGTAAAATTT	12.6	3.5e-07	-14.865	6.456								RHE_RS02600	RHE_RS02600	chr
50	RHE_RS12170	R	RHE_RS00380_m4	D	-307	-278	AAATATTGATGATCACAGTCATGTTTGCGC	8.3	8.8e-06	-11.641	5.056								RHE_RS00415	RHE_RS06725	RHE_RS06725	chr	-	COG0174	E	glutamine synthetase		51	RHE_RS03610	D	RHE_RS03610_m1	D	-47	-33	AATTTTGTAAACGTA	10.1	6.4e-06	-11.959	5.194								RHE_RS02600	RHE_RS04445	chr
51	RHE_RS12190	D	RHE_RS00380_m4	D	-56	-27	GAAATTTAAGCTAACAAATAAATATTGCCT	8.4	8.8e-06	-11.641	5.056								RHE_RS00415	RHE_RS06865	RHE_RS06865	chr	iolD	COG3962	G	3D-(3,5/4)-trihydroxycyclohexane-1,2-dione acylhydrolase (decyclizing)		52	RHE_RS05730	D	RHE_RS03610_m1	R	-347	-333	TAATTTGTAAATCGG	11.4	1.6e-06	-13.346	5.796								RHE_RS02600	RHE_RS04750	chr
52	RHE_RS12700	R	RHE_RS00380_m4	D	-152	-123	TAATATTATAAAATATTCATATTGTTGCGT	9.3	4.5e-06	-12.311	5.347								RHE_RS00415	RHE_RS07070	RHE_RS07070	chr	-	COG1758	K	DNA-directed RNA polymerase subunit omega		53	RHE_RS06495	R	RHE_RS03610_m1	D	-361	-347	TATTTTGTAAAATAG	9.8	8.5e-06	-11.675	5.071								RHE_RS02600	RHE_RS06095	chr
53	RHE_RS13740	D	RHE_RS00380_m4	D	-83	-54	AAAAATCTGGAAAACACTTTTAAATTGCGC	9.2	4.9e-06	-12.226	5.31								RHE_RS00415	RHE_RS08510	RHE_RS08510	chr	-	COG0250	K	transcription termination/antitermination protein NusG		54	RHE_RS10390	R	RHE_RS03610_m1	D	-299	-285	AGGGTTGTAAATTCC	10.3	5.2e-06	-12.167	5.284								RHE_RS02600	RHE_RS06280	chr
54	RHE_RS14735	D	RHE_RS00380_m4	R	-133	-104	AGATTTCCTTTTACTCATAAACGTTTGCCT	11.6	8.2e-07	-14.014	6.086								RHE_RS00415	RHE_RS08535	RHE_RS08535	chr	rpoB	COG0085	K	DNA-directed RNA polymerase subunit beta		55	RHE_RS10680	D	RHE_RS03610_m1	R	-73	-59	ACTTTTGTAAATCGC	10	7e-06	-11.87	5.155								RHE_RS02600	RHE_RS06320	chr
55	RHE_RS22160	D	RHE_RS00380_m4	D	-164	-135	TGATTGTTTTAATTATAATATTTCTTGCCA	11.8	7e-07	-14.172	6.155								RHE_RS00415	RHE_RS08720	RHE_RS08720	chr	-	COG0129	EG	dihydroxy-acid dehydratase		56	RHE_RS15410	R	RHE_RS03610_m1	R	-174	-160	AGATCTGTAAAATTG	9.8	8.5e-06	-11.675	5.071								RHE_RS02600	RHE_RS07440	chr
56	RHE_RS00375	R	RHE_RS00380_m5	D	-140	-112	TTTATGCAAATAGCGCAAATTTGCAATAC	19.7	3.5e-10	-21.773	9.456								RHE_RS00415	RHE_RS09335	RHE_RS09335	chr	-	COG0172	J	serine--tRNA ligase		57	RHE_RS22155	R	RHE_RS03610_m1	D	-228	-214	GTTATTGTAAATATG	10.3	5.2e-06	-12.167	5.284								RHE_RS02600	RHE_RS07560	chr
57	RHE_RS00375	R	RHE_RS00380_m5	R	-140	-112	GTATTGCAAATTTGCGCTATTTGCATAAA	19.5	4.3e-10	-21.567	9.367								RHE_RS00415	RHE_RS09440	RHE_RS09440	chr	map	COG0024	J	type I methionyl aminopeptidase		58	RHE_RS03610	D	RHE_RS03610_m2	D	-157	-139	GATGACAAGATTGACAACA	12.7	3.6e-07	-14.837	6.444								RHE_RS02600	RHE_RS10580	chr
58	RHE_RS00375	R	RHE_RS00380_m5	D	-102	-74	TTCTTGCAATAAATTCTTTTTTGCGTAAC	20.5	1.4e-10	-22.689	9.854								RHE_RS00415	RHE_RS09780	RHE_RS09780	chr	-	COG0528	F	UMP kinase		59	RHE_RS04655	D	RHE_RS03610_m2	R	-97	-79	TCTAACAGTTTTCACAATT	9.5	4.4e-06	-12.334	5.357								RHE_RS02600	RHE_RS10990	chr
59	RHE_RS00375	R	RHE_RS00380_m5	R	-102	-74	GTTACGCAAAAAAGAATTTATTGCAAGAA	20.7	1.1e-10	-22.931	9.959								RHE_RS00415	RHE_RS11035	RHE_RS11035	chr	-	COG0143	J	methionine--tRNA ligase		60	RHE_RS04655	D	RHE_RS03610_m2	D	-94	-76	TGTGAAAACTGTTAGAATA	9.3	5.5e-06	-12.111	5.26								RHE_RS02600	RHE_RS12000	chr
60	RHE_RS00380	D	RHE_RS00380_m5	D	-77	-49	GTTACGCAAAAAAGAATTTATTGCAAGAA	20.7	1.1e-10	-22.931	9.959								RHE_RS00415	RHE_RS11175	RHE_RS11175	chr	-			preprotein translocase subunit SecG		61	RHE_RS10890	D	RHE_RS03610_m2	D	-97	-79	CGTTACATTCATTACAAAT	11.5	9.8e-07	-13.836	6.009								RHE_RS02600	RHE_RS13630	chr
61	RHE_RS00380	D	RHE_RS00380_m5	R	-77	-49	TTCTTGCAATAAATTCTTTTTTGCGTAAC	20.5	1.4e-10	-22.689	9.854								RHE_RS00415	RHE_RS11515	RHE_RS11515	chr	-	COG0719	O	Fe-S cluster assembly protein SufB		62	RHE_RS10890	D	RHE_RS03610_m2	D	-88	-70	CATTACAAATGTGACAAAC	10.1	2.9e-06	-12.751	5.538								RHE_RS02600	RHE_RS13845	chr
62	RHE_RS00380	D	RHE_RS00380_m5	D	-39	-11	GTATTGCAAATTTGCGCTATTTGCATAAA	19.5	4.3e-10	-21.567	9.367								RHE_RS00415	RHE_RS11535	RHE_RS11535	chr	-	COG2377	M	anhydro-N-acetylmuramic acid kinase		63	RHE_RS11900	R	RHE_RS03610_m2	R	-110	-92	TTTTAAATCTGTTACAATT	10.9	1.6e-06	-13.346	5.796								RHE_RS02600	RHE_RS13885	chr
63	RHE_RS00380	D	RHE_RS00380_m5	R	-39	-11	TTTATGCAAATAGCGCAAATTTGCAATAC	19.7	3.5e-10	-21.773	9.456								RHE_RS00415	RHE_RS11540	RHE_RS11540	chr	-	COG0162	J	tyrosine--tRNA ligase		64	RHE_RS11905	D	RHE_RS03610_m2	D	-188	-170	TTTTAAATCTGTTACAATT	10.9	1.6e-06	-13.346	5.796								RHE_RS02600	RHE_RS14130	chr
64	RHE_RS02810	R	RHE_RS00380_m5	D	-192	-164	GTCTTACAAAATATTGACGTTTGCGTAAA	12	1.9e-07	-15.476	6.721								RHE_RS00415	RHE_RS11740	RHE_RS11740	chr	-	COG1802	K	GntR family transcriptional regulator		65	RHE_RS14090	R	RHE_RS03610_m2	D	-113	-95	ATTGACATTTGTAACAAGT	8.5	8.7e-06	-11.652	5.06								RHE_RS02600	RHE_RS14460	chr
65	RHE_RS02810	R	RHE_RS00380_m5	R	-192	-164	TTTACGCAAACGTCAATATTTTGTAAGAC	10.7	4.2e-07	-14.683	6.377								RHE_RS00415	RHE_RS11870	RHE_RS11870	chr	recA	COG0468	L	DNA recombination/repair protein RecA		66	RHE_RS17400	D	RHE_RS03610_m2	R	-306	-288	TGTTACAAAAATGTCAAAA	8.6	8.2e-06	-11.711	5.086								RHE_RS02600	RHE_RS14870	chr
66	RHE_RS13740	D	RHE_RS00380_m5	D	-79	-51	ATCTGGAAAACACTTTTAAATTGCGCGAC	5.3	7.6e-06	-11.787	5.119								RHE_RS00415	RHE_RS12165	RHE_RS12165	chr	gph	COG0546	C	phosphoglycolate phosphatase		67	RHE_RS31310	R	RHE_RS03610_m2	D	-101	-83	CTTAACCATTTCTACAATC	8.7	8.2e-06	-11.711	5.086								RHE_RS02600	RHE_RS15045	chr
67	RHE_RS13740	D	RHE_RS00380_m5	R	-79	-51	GTCGCGCAATTTAAAAGTGTTTTCCAGAT	5.8	6e-06	-12.024	5.222								RHE_RS00415	RHE_RS12595	RHE_RS12595	chr	-	COG1181	MR	D-alanine--D-alanine ligase A		68	RHE_RS03610	D	RHE_RS03610_m3	R	-151	-138	ATGTTGTCAATCTT	9.9	9.6e-06	-11.554	5.018								RHE_RS02600	RHE_RS15825	chr
68	RHE_RS24015	D	RHE_RS00380_m5	D	-30	-2	ATTGCCCGATTTATCAGGATTTGCGTGAA	5.1	8.4e-06	-11.687	5.076								RHE_RS00415	RHE_RS13410	RHE_RS13410	chr	-	COG4286	S	metal-dependent hydrolase		69	RHE_RS03610	D	RHE_RS03610_m3	D	-56	-43	AATTTGTAAAATTT	12.3	2.5e-07	-15.202	6.602								RHE_RS02600	RHE_RS16205	chr
69	RHE_RS00415	R	RHE_RS00415_m1	D	-264	-248	TTTCCTCCTCCAAAGGG	16.4	8.6e-09	-18.572	8.066								RHE_RS00415	RHE_RS14180	RHE_RS14180	chr	-	COG0507	L	ATP-binding protein		70	RHE_RS05730	D	RHE_RS03610_m3	R	-347	-334	AATTTGTAAATCGG	10.9	2.8e-06	-12.786	5.553								RHE_RS02600	RHE_RS17225	chr
70	RHE_RS00415	R	RHE_RS00415_m1	D	-248	-232	GAAGCGCCTCCACACGC	15.5	2.6e-08	-17.465	7.585								RHE_RS00415	RHE_RS15015	RHE_RS15015	chr	-	COG2968	S	SIMPL domain-containing protein		71	RHE_RS06495	R	RHE_RS03610_m3	D	-360	-347	ATTTTGTAAAATAG	11.7	8.1e-07	-14.026	6.092								RHE_RS02600	RHE_RS17235	chr
71	RHE_RS06125	D	RHE_RS00415_m1	R	-18	-2	TAAGCTCCTCCTCCCGG	11.6	9.2e-07	-13.899	6.036								RHE_RS00415	RHE_RS15170	RHE_RS15170	chr	-	COG0458	EF	carbamoyl-phosphate synthase large subunit		72	RHE_RS06730	D	RHE_RS03610_m3	R	-16	-3	GACTTGTAAAAGAC	9.9	9.6e-06	-11.554	5.018								RHE_RS02600	RHE_RS17555	chr
72	RHE_RS07070	D	RHE_RS00415_m1	R	-94	-78	GTTCCGACTCCCCTCGT	9.7	3.6e-06	-12.535	5.444								RHE_RS00415	RHE_RS17440	RHE_RS17440	chr	-	COG0841	V	multidrug efflux RND transporter permease subunit		73	RHE_RS22155	R	RHE_RS03610_m3	D	-227	-214	TTATTGTAAATATG	10.5	4.8e-06	-12.247	5.319								RHE_RS02600	RHE_RS17760	chr
73	RHE_RS11035	R	RHE_RS00415_m1	D	-234	-218	CAAGCGCCTCCAACGGC	8.2	9.5e-06	-11.564	5.022								RHE_RS00415	RHE_RS18380	RHE_RS18380	chr	glgC	COG0448	G	glucose-1-phosphate adenylyltransferase		74	RHE_RS03610	D	RHE_RS03610_m4	D	-77	-45	GATTGACAGAGCGGCGCTGTGAATTTGTAAAAT	22.8	1.1e-11	-25.233	10.959								RHE_RS02600	RHE_RS17845	chr
74	RHE_RS11175	R	RHE_RS00415_m1	D	-33	-17	TGTCCGTCTCCACACGG	10.5	2e-06	-13.122	5.699								RHE_RS00415	RHE_RS18555	RHE_RS18555	chr	-	COG0019	E	type III PLP-dependent enzyme		75	RHE_RS03610	D	RHE_RS03610_m4	R	-77	-45	ATTTTACAAATTCACAGCGCCGCTCTGTCAATC	23.1	8e-12	-25.552	11.097								RHE_RS02600	RHE_RS19055	chr
75	RHE_RS18380	D	RHE_RS00415_m1	R	-18	-2	TTTTCTCCTCCCACCAG	8.2	9.5e-06	-11.564	5.022								RHE_RS00415	RHE_RS18675	RHE_RS18675	chr	-	COG1566	V	HlyD family secretion protein		76	RHE_RS16085	R	RHE_RS03610_m4	D	-108	-76	TAGGTACAGCTTCGTTTCGTTATTCTGTCATGC	4.8	6.4e-06	-11.959	5.194								RHE_RS02600	RHE_RS19325	chr
76	RHE_RS21025	R	RHE_RS00415_m1	R	-19	-3	GTAACTCCTCCTCATGG	9	5.7e-06	-12.075	5.244								RHE_RS00415	RHE_RS18680	RHE_RS18680	chr	-	COG1309	K	TetR/AcrR family transcriptional regulator		77	RHE_RS16085	R	RHE_RS03610_m4	R	-108	-76	GCATGACAGAATAACGAAACGAAGCTGTACCTA	4.8	6.4e-06	-11.959	5.194								RHE_RS02600	RHE_RS20850	chr
77	RHE_RS21030	D	RHE_RS00415_m1	D	-230	-214	GTAACTCCTCCTCATGG	9	5.7e-06	-12.075	5.244								RHE_RS00415	RHE_RS19040	RHE_RS19040	chr	-	COG3564	S	DUF779 domain-containing protein		78	RHE_RS23465	D	RHE_RS03610_m4	D	-62	-30	GATTGACATAAGGCAAACGAATAGTAGTGATAG	4.4	7.7e-06	-11.774	5.114								RHE_RS02600	RHE_RS20950	chr
78	RHE_RS21035	R	RHE_RS00415_m1	R	-18	-2	TCTGCTCCTCCCCAGGA	9.4	4.4e-06	-12.334	5.357								RHE_RS00415	RHE_RS20255	RHE_RS20255	chr	-			50S ribosomal protein L19		79	RHE_RS23465	D	RHE_RS03610_m4	R	-62	-30	CTATCACTACTATTCGTTTGCCTTATGTCAATC	4.6	7e-06	-11.87	5.155								RHE_RS02600	RHE_RS23240	p42c
79	RHE_RS23585	D	RHE_RS00415_m1	R	-20	-4	GTGGCTCCTCCCAAAGC	9.8	3.4e-06	-12.592	5.469								RHE_RS00415	RHE_RS20380	RHE_RS20380	chr	-	COG3812	S	DUF1993 domain-containing protein		80	RHE_RS01840	D	RHE_RS03610_m5	R	-48	-36	GAAAATATAGTCA	9.8	7.5e-06	-11.801	5.125								RHE_RS02600	RHE_RS26515	p42f
80	RHE_RS00415	R	RHE_RS00415_m2	D	-199	-187	ATTGGTTACAAGC	14.4	5e-08	-16.811	7.301								RHE_RS00415	RHE_RS20385	RHE_RS20385	chr	-	COG1879	G	rhizopine-binding protein		81	RHE_RS03610	D	RHE_RS03610_m5	R	-155	-143	GTCAATCTTGTCA	10.1	5.2e-06	-12.167	5.284								RHE_RS02600	RHE_RS27465	p42f
81	RHE_RS00415	R	RHE_RS00415_m2	D	-63	-51	GGTTTTTACAATT	10.9	2.6e-06	-12.86	5.585								RHE_RS00415	RHE_RS20390	RHE_RS20390	chr	-	COG1129	G	D-ribose transporter ATP-binding protein		82	RHE_RS03610	D	RHE_RS03610_m5	D	-50	-38	TAAAATTTTGTAA	10.4	3.4e-06	-12.592	5.469								RHE_RS02600	RHE_RS27770	p42f
82	RHE_RS03970	D	RHE_RS00415_m2	R	-209	-197	TTTGTTTATAAGC	9.5	8.2e-06	-11.711	5.086								RHE_RS00415	RHE_RS21025	RHE_RS21025	chr	acs	COG0365	I	acetyl-coenzyme A synthetase		83	RHE_RS24195	R	RHE_RS03610_m5	D	-181	-169	AAAAATCCTGTGA	9.7	8.5e-06	-11.675	5.071								RHE_RS02600	RHE_RS28035	p42f
83	RHE_RS06725	R	RHE_RS00415_m2	R	-84	-72	GTCTTTTACAAGT	10	5.6e-06	-12.093	5.252								RHE_RS00415	RHE_RS21030	RHE_RS21030	chr	-	COG3820	S	DUF1013 domain-containing protein		84	RHE_RS04575	D	RHE_RS04575_m1	D	-45	-25	TTACTATCTTTTCGATATCGT	19.1	8.7e-10	-20.863	9.06								RHE_RS02600	RHE_RS28200	p42f
84	RHE_RS08720	D	RHE_RS00415_m2	R	-211	-199	TTTGGTTACAACC	10.4	4.2e-06	-12.38	5.377								RHE_RS00415	RHE_RS21035	RHE_RS21035	chr	prpE	COG0365	I	propionyl-CoA synthetase		85	RHE_RS04575	D	RHE_RS04575_m1	R	-45	-25	ACGATATCGAAAAGATAGTAA	10.6	2.7e-07	-15.125	6.569								RHE_RS02600	RHE_RS28210	p42f
85	RHE_RS11535	R	RHE_RS00415_m2	D	-48	-36	TGTTTTTACAAAA	9.7	7.2e-06	-11.841	5.143								RHE_RS00415	RHE_RS21040	RHE_RS21040	chr	-	COG0325	R	YggS family pyridoxal phosphate-dependent enzyme		86	RHE_RS04575	D	RHE_RS04575_m1	D	-34	-14	TCGATATCGTGTCACTATCGA	6.2	2.3e-06	-12.983	5.638								RHE_RS02600	RHE_RS28530	p42f
86	RHE_RS11540	D	RHE_RS00415_m2	R	-100	-88	TGTTTTTACAAAA	9.7	7.2e-06	-11.841	5.143								RHE_RS00415	RHE_RS21045	RHE_RS21045	chr	-	COG0495	J	leucine--tRNA ligase		87	RHE_RS04575	D	RHE_RS04575_m1	R	-34	-14	TCGATAGTGACACGATATCGA	19.3	7e-10	-21.08	9.155								RHE_RS02600	RHE_RS28605	p42f
87	RHE_RS21355	D	RHE_RS00415_m2	R	-56	-44	ATTTGTTACAAAC	12.9	4.4e-07	-14.636	6.357								RHE_RS00415	RHE_RS21355	RHE_RS21355	p42a	-	COG0745	TK	DNA-binding response regulator		88	RHE_RS04575	D	RHE_RS04575_m1	D	-23	-3	TCACTATCGAAAAGATACTAA	21.8	2.4e-11	-24.453	10.62
88	RHE_RS28600	R	RHE_RS00415_m2	D	-38	-26	AGTGGTTACATGG	10.9	2.6e-06	-12.86	5.585								RHE_RS00415	RHE_RS22525	RHE_RS22525	p42b	-	COG1744	M	BMP family ABC transporter substrate-binding protein		89	RHE_RS04575	D	RHE_RS04575_m1	R	-23	-3	TTAGTATCTTTTCGATAGTGA	14.8	2e-08	-17.728	7.699
89	RHE_RS28655	R	RHE_RS00415_m2	D	-53	-41	TGTGTTTACAAGC	11.8	1.3e-06	-13.553	5.886								RHE_RS00415	RHE_RS23585	RHE_RS23585	p42c	-	COG1129	G	sugar ABC transporter ATP-binding protein		90	RHE_RS16670	R	RHE_RS04575_m1	R	-21	-1	ATAAGATTATAAAGATACCGT	4	5.9e-06	-12.041	5.229								RHE_RS03515	RHE_RS00265	chr
90	RHE_RS00410	R	RHE_RS00415_m3	D	-82	-62	CAAGTAACCGTTTAGTTACCG	10.9	3.6e-08	-17.14	7.444								RHE_RS00415	RHE_RS24255	RHE_RS24255	p42e	-	COG3791	S	GFA family protein		91	RHE_RS03670	R	RHE_RS04575_m2	R	-98	-89	TAACTATCTT	8.6	4.4e-06	-12.334	5.357								RHE_RS03515	RHE_RS01355	chr
91	RHE_RS00410	R	RHE_RS00415_m3	R	-81	-61	CCGGTAACTAAACGGTTACTT	10.5	4.4e-08	-16.939	7.357								RHE_RS00415	RHE_RS25605	RHE_RS25605	p42e	-	COG1309	K	TetR/AcrR family transcriptional regulator		92	RHE_RS04575	D	RHE_RS04575_m2	D	-45	-36	TTACTATCTT	12.8	8.6e-07	-13.966	6.066								RHE_RS03515	RHE_RS02270	chr
92	RHE_RS00415	R	RHE_RS00415_m3	D	-209	-189	CAAATAACTAATTGGTTACAA	24.5	4.2e-12	-26.196	11.377								RHE_RS00415	RHE_RS25655	RHE_RS25655	p42e	-	COG4963	UW	pilus assembly protein		93	RHE_RS04575	D	RHE_RS04575_m2	D	-23	-14	TCACTATCGA	12.3	2.1e-06	-13.074	5.678								RHE_RS03515	RHE_RS02345	chr
93	RHE_RS00415	R	RHE_RS00415_m3	R	-208	-188	CTTGTAACCAATTAGTTATTT	24.5	4.2e-12	-26.196	11.377								RHE_RS00415	RHE_RS28600	RHE_RS28600	p42f	-	COG3275	T	GGDEF domain-containing protein		94	RHE_RS05085	R	RHE_RS04575_m2	R	-205	-196	ATACTATCAA	8.1	7.2e-06	-11.841	5.143								RHE_RS03515	RHE_RS03515	chr
94	RHE_RS00460	R	RHE_RS00415_m3	R	-81	-61	TTAGTAACCAAACGGTTCAGT	0.9	3.4e-06	-12.592	5.469								RHE_RS00415	RHE_RS28655	RHE_RS28655	p42f	-			hypothetical protein		95	RHE_RS15575	R	RHE_RS04575_m2	D	-31	-22	ATACTATCTT	8.2	5.9e-06	-12.041	5.229								RHE_RS03515	RHE_RS05445	chr
95	RHE_RS00465	D	RHE_RS00415_m3	D	-123	-103	TTAGTAACCAAACGGTTCAGT	0.9	3.4e-06	-12.592	5.469								RHE_RS00415	RHE_RS28805	RHE_RS28805	p42f	-	COG1020	Q	non-ribosomal peptide synthetase		96	RHE_RS32275	R	RHE_RS04575_m2	D	-38	-29	TAACTATCGT	8.8	4.1e-06	-12.405	5.387								RHE_RS03515	RHE_RS05555	chr
96	RHE_RS05185	D	RHE_RS00415_m3	D	-64	-44	CATTCAACCAATGGGTAACAA	-1.1	7.9e-06	-11.749	5.102								RHE_RS00415	RHE_RS29855	RHE_RS29855	symbiotic plasmid p42d	-			hypothetical protein		97	RHE_RS01495	R	RHE_RS04575_m3	R	-89	-78	CTGATAGTAACT	11	1.4e-06	-13.479	5.854								RHE_RS03515	RHE_RS06260	chr
97	RHE_RS09440	R	RHE_RS00415_m3	R	-223	-203	CTACTCACCGGTTGGTGACAG	0.5	4.2e-06	-12.38	5.377								RHE_RS00415	RHE_RS30365	RHE_RS30365	symbiotic plasmid p42d	-	COG0288	P	carbonic anhydrase		98	RHE_RS04575	D	RHE_RS04575_m3	R	-47	-36	AAGATAGTAACA	15.1	7e-08	-16.475	7.155								RHE_RS03515	RHE_RS07160	chr
98	RHE_RS11870	R	RHE_RS00415_m3	R	-67	-47	TTTGTACCCCATTTGTTCCAT	-0.9	7e-06	-11.87	5.155								RHE_RS00415	RHE_RS30755	RHE_RS30755	symbiotic plasmid p42d	-	COG2192	R	nodulation protein		99	RHE_RS04575	D	RHE_RS04575_m3	R	-25	-14	TCGATAGTGACA	14.5	1.2e-07	-15.936	6.921								RHE_RS03515	RHE_RS10680	chr
99	RHE_RS18675	R	RHE_RS00415_m3	D	-110	-90	AATCGAACCGATTGGTTCTAT	0	4.9e-06	-12.226	5.31								RHE_RS00415	RHE_RS30825	RHE_RS30825	symbiotic plasmid p42d	nodB	COG0726	GM	chitooligosaccharide deacetylase NodB		100	RHE_RS05085	R	RHE_RS04575_m3	D	-205	-194	TTGATAGTATGA	8.3	7.9e-06	-11.749	5.102								RHE_RS03515	RHE_RS10930	chr
100	RHE_RS18675	R	RHE_RS00415_m3	R	-109	-89	TATAGAACCAATCGGTTCGAT	5.4	5e-07	-14.509	6.301																	101	RHE_RS00765	R	RHE_RS04575_m4	D	-351	-323	AAGGATTTCCGCTCACCAAACTGTTACCG	4.9	1.1e-06	-13.72	5.959								RHE_RS03515	RHE_RS11290	chr
101	RHE_RS18680	D	RHE_RS00415_m3	D	-67	-47	TATAGAACCAATCGGTTCGAT	5.4	5e-07	-14.509	6.301																	102	RHE_RS04575	D	RHE_RS04575_m4	D	-68	-40	GTGGATCATCGCTGCCCGATCTGTTACTA	31.5	9.2e-16	-34.622	15.036								RHE_RS03515	RHE_RS11520	chr
102	RHE_RS18680	D	RHE_RS00415_m3	R	-66	-46	AATCGAACCGATTGGTTCTAT	0	4.9e-06	-12.226	5.31								RHE_RS00855	RHE_RS00695	RHE_RS00695	chr	-	COG0524	G	adenosine kinase		103	RHE_RS14140	D	RHE_RS04575_m4	R	-120	-92	GTGGTATTTCTTTGCGCGATTTCATAAAA	1.2	6.9e-06	-11.884	5.161								RHE_RS03515	RHE_RS12015	chr
103	RHE_RS21355	D	RHE_RS00415_m3	R	-54	-34	CATAAAAATGATTTGTTACAA	-0.1	5.1e-06	-12.186	5.292								RHE_RS00855	RHE_RS00855	RHE_RS00855	chr	phnF	COG2188	K	phosphonate metabolism transcriptional regulator PhnF		104	RHE_RS28130	R	RHE_RS04575_m4	R	-29	-1	ATGGATCACCTCTCGATGCTGTGATCCAA	1.5	6.3e-06	-11.975	5.201								RHE_RS03515	RHE_RS12975	chr
104	RHE_RS25605	D	RHE_RS00415_m3	D	-25	-5	GTTGTTACCGATCGGTCACAT	-1.6	9.2e-06	-11.596	5.036								RHE_RS00855	RHE_RS00895	RHE_RS00895	chr	-	COG4174	Q	microcin C ABC transporter permease YejB		105	RHE_RS04575	D	RHE_RS04575_m5	D	-45	-16	TTACTATCTTTTCGATATCGTGTCACTATC	38.8	2.6e-19	-42.794	18.585								RHE_RS03515	RHE_RS14130	chr
105	RHE_RS28600	R	RHE_RS00415_m3	D	-48	-28	CGTATGACAGAGTGGTTACAT	-1.7	9.6e-06	-11.554	5.018								RHE_RS00855	RHE_RS01725	RHE_RS01725	chr	-	COG0121	R	class II glutamine amidotransferase		106	RHE_RS04575	D	RHE_RS04575_m5	R	-32	-3	TTAGTATCTTTTCGATAGTGACACGATATC	14.3	2.6e-10	-22.07	9.585								RHE_RS03515	RHE_RS14260	chr
106	RHE_RS00415	R	RHE_RS00415_m4	D	-168	-157	CCTGTCAAGCGG	14.6	1.3e-07	-15.856	6.886								RHE_RS00855	RHE_RS01870	RHE_RS01870	chr	-	COG0192	H	methionine adenosyltransferase		107	RHE_RS07685	D	RHE_RS04575_m5	D	-78	-49	TTTATATGTATTCGATAGGGTCTCACTCAA	3.2	7.4e-08	-16.419	7.131								RHE_RS03515	RHE_RS15670	chr
107	RHE_RS02205	R	RHE_RS00415_m4	D	-199	-188	CCCGTCAAGCAG	9.9	4e-06	-12.429	5.398								RHE_RS00855	RHE_RS02885	RHE_RS02885	chr	-	COG1024	I	enoyl-CoA hydratase/isomerase family protein		108	RHE_RS09265	D	RHE_RS04575_m5	D	-125	-96	TCAATTTCTTTACGTAAGCTAGCCACTGCA	-7	5.3e-06	-12.148	5.276								RHE_RS03515	RHE_RS15795	chr
108	RHE_RS03945	R	RHE_RS00415_m4	R	-115	-104	AGTGTCAAGCGC	9.2	6.6e-06	-11.928	5.18								RHE_RS00855	RHE_RS04770	RHE_RS04770	chr	-	COG1392	S	DUF47 domain-containing protein		109	RHE_RS14025	D	RHE_RS04575_m5	R	-102	-73	TTTCTGTTTTTTTGATCAGGTCTGACGATC	-5.6	3.1e-06	-12.684	5.509								RHE_RS03515	RHE_RS15880	chr
109	RHE_RS11740	R	RHE_RS00415_m4	D	-210	-199	TCTGTCAAGCGG	10.5	3e-06	-12.717	5.523								RHE_RS00855	RHE_RS04950	RHE_RS04950	chr	-	COG0498	E	threonine synthase		110	RHE_RS22015	R	RHE_RS04575_m5	D	-157	-128	ATACTAGTATATCAGCTGCGGGACTCTGCC	-6.2	3.9e-06	-12.455	5.409								RHE_RS03515	RHE_RS15970	chr
110	RHE_RS11745	D	RHE_RS00415_m4	R	-59	-48	TCTGTCAAGCGG	10.5	3e-06	-12.717	5.523								RHE_RS00855	RHE_RS04955	RHE_RS04955	chr	-			hypothetical protein		111	RHE_RS05000	D	RHE_RS05000_m1	D	-71	-52	CACGTTGCGCCAGACGCAAC	14.5	7.5e-08	-16.406	7.125								RHE_RS03515	RHE_RS16330	chr
111	RHE_RS22525	D	RHE_RS00415_m4	R	-67	-56	GGTGTCAAGCAG	10.7	2.6e-06	-12.86	5.585								RHE_RS00855	RHE_RS05785	RHE_RS05785	chr	-	COG0175	EH	phosphoadenylyl-sulfate reductase		112	RHE_RS05000	D	RHE_RS05000_m1	R	-68	-49	TCCGTTGCGTCTGGCGCAAC	12.3	4.8e-07	-14.549	6.319								RHE_RS03515	RHE_RS17555	chr
112	RHE_RS30755	D	RHE_RS00415_m4	D	-86	-75	ACTGTCAAGCGC	10.7	2.6e-06	-12.86	5.585								RHE_RS00855	RHE_RS05790	RHE_RS05790	chr	-	COG1959	K	Rrf2 family transcriptional regulator		113	RHE_RS05000	D	RHE_RS05000_m1	R	-37	-18	GACATGGCGTCACACGCAAA	16.8	5.5e-09	-19.019	8.26								RHE_RS03515	RHE_RS17590	chr
113	RHE_RS00410	R	RHE_RS00415_m5	R	-111	-82	GATGGCAGAAGAGCGGCGAGCCTGTCAATA	9.7	1.6e-06	-13.346	5.796								RHE_RS00855	RHE_RS07925	RHE_RS07925	chr	-	COG1846	K	ROK family transcriptional regulator		114	RHE_RS13125	R	RHE_RS05000_m1	D	-97	-78	GGCATGCCGGCAAGCGCACA	7.8	9.4e-06	-11.575	5.027								RHE_RS03515	RHE_RS17760	chr
114	RHE_RS00415	R	RHE_RS00415_m5	D	-188	-159	GCTACGAGCAAAGCGGCAAGCCTGTCAAGC	30.2	3.6e-18	-40.166	17.444								RHE_RS00855	RHE_RS08160	RHE_RS08160	chr	-			class I SAM-dependent methyltransferase		115	RHE_RS15090	R	RHE_RS05000_m1	D	-212	-193	GTCAAGGCGGATCGCGCAAC	8.9	4.9e-06	-12.226	5.31								RHE_RS03515	RHE_RS18170	chr
115	RHE_RS01540	R	RHE_RS00415_m5	R	-75	-46	TCTTCGCGCAAAAGCAAACTGGTGTCAAAC	7.3	8.1e-06	-11.724	5.092								RHE_RS00855	RHE_RS08165	RHE_RS08165	chr	-			hypothetical protein		116	RHE_RS05000	D	RHE_RS05000_m2	D	-60	-29	AGACGCAACGGAAGCAATGCTCATTTGCGTGT	13.6	4.1e-08	-17.01	7.387								RHE_RS03515	RHE_RS19325	chr
116	RHE_RS01600	R	RHE_RS00415_m5	D	-52	-23	ACGACGAGCAGCATATTAAGACAGTCGATC	7.4	7.6e-06	-11.787	5.119								RHE_RS00855	RHE_RS09780	RHE_RS09780	chr	-	COG0528	F	UMP kinase		117	RHE_RS05000	D	RHE_RS05000_m2	R	-60	-29	ACACGCAAATGAGCATTGCTTCCGTTGCGTCT	13.7	4.1e-08	-17.01	7.387								RHE_RS03515	RHE_RS20645	chr
117	RHE_RS05655	D	RHE_RS00415_m5	D	-356	-327	CCTTCGACTATAGCGGAACCTTCGTCAAGG	8.3	4.2e-06	-12.38	5.377								RHE_RS00855	RHE_RS09990	RHE_RS09990	chr	-	COG0590	J	nucleoside deaminase		118	RHE_RS05000	D	RHE_RS05000_m3	R	-97	-72	CCGGCCAGGGCTAACTAGTCTCTATC	11.1	1.9e-06	-13.174	5.721								RHE_RS03515	RHE_RS20850	chr
118	RHE_RS08765	R	RHE_RS00415_m5	D	-238	-209	TCGACCAGCGAAGTCAAAAGGGTGACAAGC	8.1	5.1e-06	-12.186	5.292								RHE_RS00855	RHE_RS10540	RHE_RS10540	chr	-	COG1312	G	mannonate dehydratase		119	RHE_RS16510	R	RHE_RS05000_m3	D	-194	-169	TGCGGCATGTCGAGGCAGCTGCTATC	9.4	8.8e-06	-11.641	5.056								RHE_RS03515	RHE_RS20915	chr
119	RHE_RS11740	R	RHE_RS00415_m5	D	-230	-201	ACTATAATAATAATCGATTATCTGTCAAGC	8.5	3.7e-06	-12.507	5.432								RHE_RS00855	RHE_RS11740	RHE_RS11740	chr	-	COG1802	K	GntR family transcriptional regulator		120	RHE_RS20490	D	RHE_RS05000_m3	D	-234	-209	TGCGCCATAGTTCGCAGAAAACTAGG	11.5	1.3e-06	-13.553	5.886								RHE_RS03515	RHE_RS20950	chr
120	RHE_RS11745	D	RHE_RS00415_m5	R	-57	-28	ACTATAATAATAATCGATTATCTGTCAAGC	8.5	3.7e-06	-12.507	5.432								RHE_RS00855	RHE_RS11780	RHE_RS11780	chr	-	COG2814	G	Bcr/CflA family drug resistance efflux transporter		121	RHE_RS05000	D	RHE_RS05000_m4	D	-68	-52	GTTGCGCCAGACGCAAC	14.7	2.4e-08	-17.545	7.62								RHE_RS03515	RHE_RS20990	chr
121	RHE_RS22400	R	RHE_RS00415_m5	R	-137	-108	GCTAAGCCTAAAGCTCGAGGTCTGTCAATA	8.8	3e-06	-12.717	5.523								RHE_RS00855	RHE_RS14375	RHE_RS14375	chr	-	COG2885	M	cell envelope biogenesis protein OmpA		122	RHE_RS05000	D	RHE_RS05000_m4	R	-68	-52	GTTGCGTCTGGCGCAAC	14.5	3.3e-08	-17.227	7.481								RHE_RS03515	RHE_RS23240	p42c
122	RHE_RS00855	D	RHE_RS00855_m1	R	-98	-86	TCAATAGACATTT	11.5	1.4e-06	-13.479	5.854								RHE_RS00855	RHE_RS14830	RHE_RS14830	chr	-	COG0646	E	methionine synthase		123	RHE_RS05000	D	RHE_RS05000_m4	D	-37	-21	TTTGCGTGTGACGCCAT	10.6	3.7e-06	-12.507	5.432								RHE_RS03515	RHE_RS24705	p42e
123	RHE_RS00855	D	RHE_RS00855_m1	D	-87	-75	GATATAGACAAGT	14.2	1.1e-07	-16.023	6.959								RHE_RS00855	RHE_RS15325	RHE_RS15325	chr	-	COG1442	M	glycosyltransferase family 8 protein		124	RHE_RS05000	D	RHE_RS05000_m4	R	-37	-21	ATGGCGTCACACGCAAA	12.4	6.1e-07	-14.31	6.215								RHE_RS03515	RHE_RS24750	p42e
124	RHE_RS05785	R	RHE_RS00855_m1	D	-174	-162	TTTATAGACATTC	8.8	7.3e-06	-11.828	5.137								RHE_RS00855	RHE_RS15605	RHE_RS15605	chr	-	COG3816	S	DUF1285 domain-containing protein		125	RHE_RS07935	R	RHE_RS05000_m4	R	-135	-119	GCGGCGCCTGGCGCAAG	10.1	5.6e-06	-12.093	5.252								RHE_RS03515	RHE_RS25905	p42e
125	RHE_RS05790	D	RHE_RS00855_m1	R	-262	-250	TTTATAGACATTC	8.8	7.3e-06	-11.828	5.137								RHE_RS00855	RHE_RS17090	RHE_RS17090	chr	-	COG0568	K	RNA polymerase sigma factor RpoH		126	RHE_RS24295	R	RHE_RS05000_m4	D	-223	-207	CTTGCGGAAAACGCCCC	9.7	8.4e-06	-11.687	5.076								RHE_RS03515	RHE_RS27525	p42f
126	RHE_RS07925	R	RHE_RS00855_m1	D	-148	-136	GACATAGACAAAT	9.9	3.9e-06	-12.455	5.409								RHE_RS00855	RHE_RS18595	RHE_RS18595	chr	-	COG2954	R	CYTH domain-containing protein		127	RHE_RS24295	R	RHE_RS05000_m4	R	-223	-207	GGGGCGTTTTCCGCAAG	9.4	9.7e-06	-11.543	5.013								RHE_RS03515	RHE_RS27730	p42f
127	RHE_RS11740	R	RHE_RS00855_m1	D	-100	-88	GACATAGATATCT	9.4	5.1e-06	-12.186	5.292								RHE_RS00855	RHE_RS19030	RHE_RS19030	chr	-	COG3284	K	sigma-54-dependent Fis family transcriptional regulator		128	RHE_RS05000	D	RHE_RS05000_m5	D	-51	-29	GGAAGCAATGCTCATTTGCGTGT	12.1	8.6e-07	-13.966	6.066								RHE_RS03515	RHE_RS27830	p42f
128	RHE_RS11745	D	RHE_RS00855_m1	R	-170	-158	GACATAGATATCT	9.4	5.1e-06	-12.186	5.292								RHE_RS00855	RHE_RS19480	RHE_RS19480	chr	-	COG0079	E	histidinol-phosphate transaminase		129	RHE_RS05000	D	RHE_RS05000_m5	R	-51	-29	ACACGCAAATGAGCATTGCTTCC	12.1	7.9e-07	-14.051	6.102								RHE_RS03515	RHE_RS28200	p42f
129	RHE_RS17090	D	RHE_RS00855_m1	R	-120	-108	TATACAGATAAGT	9.7	4.4e-06	-12.334	5.357								RHE_RS00855	RHE_RS20175	RHE_RS20175	chr	ccmA	COG4133	O	cytochrome c biogenesis ATP-binding export protein CcmA		130	RHE_RS25915	D	RHE_RS05000_m5	D	-82	-60	AATTGCAAGAATGAGTTGCATCC	11.5	1.4e-06	-13.479	5.854								RHE_RS03515	RHE_RS28205	p42f
130	RHE_RS20175	D	RHE_RS00855_m1	D	-101	-89	CTTATAGATAATT	8.5	8.3e-06	-11.699	5.081								RHE_RS00855	RHE_RS20220	RHE_RS20220	chr	-	COG0253	E	diaminopimelate epimerase		131	RHE_RS25915	D	RHE_RS05000_m5	R	-82	-60	GGATGCAACTCATTCTTGCAATT	11.5	1.4e-06	-13.479	5.854								RHE_RS03515	RHE_RS28605	p42f
131	RHE_RS21005	R	RHE_RS00855_m1	D	-19	-7	TCAATAGACAATA	10	3.7e-06	-12.507	5.432								RHE_RS00855	RHE_RS20320	RHE_RS20320	chr	tesB	COG1946	I	acyl-CoA thioesterase II		132	RHE_RS23870	D	RHE_RS05020_m1	D	-146	-117	GCCTCGGTGCGACCGGGGTCGAAACGATCT	8.6	1.6e-06	-13.346	5.796								RHE_RS03515	RHE_RS29600	p42d
132	RHE_RS22910	D	RHE_RS00855_m1	D	-43	-31	TTTATAGACAATA	9.8	4.1e-06	-12.405	5.387								RHE_RS00855	RHE_RS20960	RHE_RS20960	chr	-	COG0136	E	aspartate-semialdehyde dehydrogenase		133	RHE_RS23870	D	RHE_RS05020_m1	R	-146	-117	AGATCGTTTCGACCCCGGTCGCACCGAGGC	8.5	1.7e-06	-13.285	5.77								RHE_RS03515	RHE_RS29800	p42d
133	RHE_RS24565	R	RHE_RS00855_m1	R	-29	-17	TGAATAGATATTT	8.3	9.3e-06	-11.585	5.032								RHE_RS00855	RHE_RS22910	RHE_RS22910	p42c	msuE	COG0431	C	FMN reductase		134	RHE_RS05020	R	RHE_RS05020_m2	R	-40	-14	AACCGAAGCATTGTCGTCAGGCAATGT	21.6	5.1e-11	-23.699	10.292								RHE_RS03515	RHE_RS29990	p42d
134	RHE_RS29835	R	RHE_RS00855_m1	R	-38	-26	GCACTAGATATGT	8.7	7.6e-06	-11.787	5.119								RHE_RS00855	RHE_RS24045	RHE_RS24045	p42e	-	COG1595	K	RNA polymerase sigma factor		135	RHE_RS10750	R	RHE_RS05020_m2	R	-197	-171	ACCCGAAGTTTCGGGGTCATGCATTTG	6.3	1.6e-06	-13.346	5.796
135	RHE_RS00855	D	RHE_RS00855_m2	D	-98	-75	AAATGTCTATTGATATAGACAAGT	22.8	1.9e-11	-24.687	10.721								RHE_RS00855	RHE_RS24075	RHE_RS24075	p42e	-	COG0457	R	membrane protein		136	RHE_RS30285	D	RHE_RS05020_m2	R	-294	-268	AACCGAATTCTTTACAAAATTCAATAG	2.8	8.1e-06	-11.724	5.092
136	RHE_RS00855	D	RHE_RS00855_m2	R	-98	-75	ACTTGTCTATATCAATAGACATTT	22.6	2.3e-11	-24.496	10.638								RHE_RS00855	RHE_RS24230	RHE_RS24230	p42e	-	COG4172	Q	ABC transporter ATP-binding protein		137	RHE_RS30715	D	RHE_RS05020_m2	R	-231	-205	GATCGAGCAGTCTGAGTGTAGCAATCT	2.4	9.7e-06	-11.543	5.013								RHE_RS03610	RHE_RS01180	chr
137	RHE_RS00855	D	RHE_RS00855_m2	D	-90	-67	ATTGATATAGACAAGTATACAAGC	6	2.2e-07	-15.33	6.658								RHE_RS00855	RHE_RS24565	RHE_RS24565	p42e	-	COG2227	H	class I SAM-dependent methyltransferase		138	RHE_RS13285	R	RHE_RS05020_m3	D	-80	-71	CAATCGAACT	10.2	9.5e-06	-11.564	5.022								RHE_RS03610	RHE_RS01840	chr
138	RHE_RS00855	D	RHE_RS00855_m2	R	-90	-67	GCTTGTATACTTGTCTATATCAAT	6	2.2e-07	-15.33	6.658								RHE_RS00855	RHE_RS25285	RHE_RS25285	p42e	-			hypothetical protein		139	RHE_RS26505	D	RHE_RS05020_m3	R	-315	-306	TAATCGAAGC	10.9	3.6e-06	-12.535	5.444								RHE_RS03610	RHE_RS02330	chr
139	RHE_RS01870	R	RHE_RS00855_m2	D	-100	-77	ATAGATATAAAGATATATTTATGT	-0.8	3.3e-06	-12.622	5.481								RHE_RS00855	RHE_RS25445	RHE_RS25445	p42e	-	COG1960	I	acyl-CoA dehydrogenase		140	RHE_RS23870	D	RHE_RS05020_m4	D	-146	-117	GCCTCGGTGCGACCGGGGTCGAAACGATCT	8.7	1.4e-06	-13.479	5.854								RHE_RS03610	RHE_RS03610	chr
140	RHE_RS01870	R	RHE_RS00855_m2	R	-100	-77	ACATAAATATATCTTTATATCTAT	-1	3.4e-06	-12.592	5.469								RHE_RS00855	RHE_RS25505	RHE_RS25505	p42e	-	COG3971	Q	2-keto-4-pentenoate hydratase		141	RHE_RS23870	D	RHE_RS05020_m4	R	-146	-117	AGATCGTTTCGACCCCGGTCGCACCGAGGC	8.6	1.6e-06	-13.346	5.796								RHE_RS03610	RHE_RS05730	chr
141	RHE_RS14830	R	RHE_RS00855_m2	D	-72	-49	GCATATATTGACATAAAGATATCT	-4	9.7e-06	-11.543	5.013								RHE_RS00855	RHE_RS28020	RHE_RS28020	p42f	-	COG2186	K	FadR family transcriptional regulator		142	RHE_RS05020	R	RHE_RS05020_m5	R	-39	-19	AAGCATTGTCGTCAGGCAATG	16.1	1.5e-08	-18.015	7.824								RHE_RS03610	RHE_RS05785	chr
142	RHE_RS14830	R	RHE_RS00855_m2	R	-72	-49	AGATATCTTTATGTCAATATATGC	-3.7	8.7e-06	-11.652	5.06								RHE_RS00855	RHE_RS28600	RHE_RS28600	p42f	-	COG3275	T	GGDEF domain-containing protein		143	RHE_RS11290	D	RHE_RS05020_m5	R	-359	-339	AAGCATCGTGATTTTTCAAGC	6.7	7.3e-06	-11.828	5.137								RHE_RS03610	RHE_RS06395	chr
143	RHE_RS30050	R	RHE_RS00855_m2	D	-95	-72	ACTGATCTAATTTAATAGAGTAAT	-0.1	2.5e-06	-12.899	5.602								RHE_RS00855	RHE_RS29405	RHE_RS29405	p42f	-	COG1082	G	sugar phosphate isomerase/epimerase		144	RHE_RS20885	D	RHE_RS05020_m5	R	-233	-213	AACCATTGCCAAGCTGGAAGG	6.3	8.9e-06	-11.629	5.051								RHE_RS03610	RHE_RS06495	chr
144	RHE_RS30050	R	RHE_RS00855_m2	R	-95	-72	ATTACTCTATTAAATTAGATCAGT	0.2	2.3e-06	-12.983	5.638								RHE_RS00855	RHE_RS29835	RHE_RS29835	symbiotic plasmid p42d	-	COG1813	J	XRE family transcriptional regulator		145	RHE_RS05730	D	RHE_RS05730_m1	R	-317	-305	AATCGGCAATACA	13.6	5.1e-08	-16.791	7.292								RHE_RS03610	RHE_RS06730	chr
145	RHE_RS32675	R	RHE_RS00855_m2	D	-191	-168	TATGATCTATGTCTATGTACTTGC	-3.6	8.5e-06	-11.675	5.071								RHE_RS00855	RHE_RS30050	RHE_RS30050	symbiotic plasmid p42d	-	COG1062	R	NAD(P)-dependent alcohol dehydrogenase		146	RHE_RS06370	R	RHE_RS05730_m1	D	-127	-115	GATCGACAATACT	9.9	8.2e-06	-11.711	5.086								RHE_RS03610	RHE_RS08095	chr
146	RHE_RS32675	R	RHE_RS00855_m2	R	-191	-168	GCAAGTACATAGACATAGATCATA	-4	9.7e-06	-11.543	5.013								RHE_RS00855	RHE_RS32675	RHE_RS32675	symbiotic plasmid p42d	-	COG1396	K	XRE family transcriptional regulator		147	RHE_RS13150	D	RHE_RS05730_m1	R	-120	-108	AATCGACAATATG	10.9	3.5e-06	-12.563	5.456								RHE_RS03610	RHE_RS08855	chr
147	RHE_RS00695	D	RHE_RS00855_m3	D	-134	-115	GATGACAGGCGCATGACGAA	9.9	1.1e-06	-13.72	5.959																	148	RHE_RS13835	R	RHE_RS05730_m1	R	-260	-248	GATCGGCAATAAG	10.7	4.4e-06	-12.334	5.357								RHE_RS03610	RHE_RS09190	chr
148	RHE_RS00855	D	RHE_RS00855_m3	D	-43	-24	CGTGACAAGCGTGTGACATC	21.9	3.1e-12	-26.5	11.509																	149	RHE_RS14175	D	RHE_RS05730_m1	D	-328	-316	AATCGGCATTACA	11.7	1.4e-06	-13.479	5.854								RHE_RS03610	RHE_RS09630	chr
149	RHE_RS01725	D	RHE_RS00855_m3	R	-122	-103	CATGACGGTTTGGTGACGGA	9.5	1.5e-06	-13.41	5.824								RHE_RS01265	RHE_RS00565	RHE_RS00565	chr	-	COG2813	J	class I SAM-dependent methyltransferase		150	RHE_RS31100	R	RHE_RS05730_m1	D	-348	-336	AATCGGCAATATG	12.1	8.2e-07	-14.014	6.086								RHE_RS03610	RHE_RS10390	chr
150	RHE_RS04770	R	RHE_RS00855_m3	R	-109	-90	TATGACAGATTTGTGACAAC	13.9	8.6e-08	-16.269	7.066								RHE_RS01265	RHE_RS01055	RHE_RS01055	chr	-	COG4962	UW	CpaF family protein		151	RHE_RS22610	R	RHE_RS05730_m3	D	-236	-225	TAGAAAATAAAA	11.1	2.8e-06	-12.786	5.553								RHE_RS03610	RHE_RS10680	chr
151	RHE_RS08160	R	RHE_RS00855_m3	R	-93	-74	GATGACAACGGCATGACAAG	7.9	3.4e-06	-12.592	5.469								RHE_RS01265	RHE_RS01260	RHE_RS01260	chr	tenA	COG0819	H	thiaminase II		152	RHE_RS26150	D	RHE_RS05730_m3	R	-76	-65	TGGAAAGTAAAG	11.4	1.5e-06	-13.41	5.824								RHE_RS03610	RHE_RS11900	chr
152	RHE_RS08165	D	RHE_RS00855_m3	D	-96	-77	GATGACAACGGCATGACAAG	7.9	3.4e-06	-12.592	5.469								RHE_RS01265	RHE_RS01265	RHE_RS01265	chr	-	COG1396	K	XRE family transcriptional regulator		153	RHE_RS05730	D	RHE_RS05730_m4	R	-377	-363	TGAATCGGCAAGCGC	10.9	1.8e-06	-13.228	5.745								RHE_RS03610	RHE_RS11905	chr
153	RHE_RS09990	R	RHE_RS00855_m3	D	-96	-77	AGTGTAAAGCCTGTGACAAA	7.9	3.4e-06	-12.592	5.469								RHE_RS01265	RHE_RS01310	RHE_RS01310	chr	-	COG1073	T	alpha/beta hydrolase		154	RHE_RS05730	D	RHE_RS05730_m4	R	-317	-303	CAAATCGGCAATACA	16.5	5.3e-09	-19.056	8.276								RHE_RS03610	RHE_RS14090	chr
154	RHE_RS10540	R	RHE_RS00855_m3	R	-41	-22	CATCAATGTCGTATGACATA	6.6	6.7e-06	-11.913	5.174								RHE_RS01265	RHE_RS01315	RHE_RS01315	chr	-	COG0290	J	translation initiation factor IF-3		155	RHE_RS09265	D	RHE_RS05730_m4	R	-398	-384	CAAATCGGCAATGAA	9	6.6e-06	-11.928	5.18								RHE_RS03610	RHE_RS14870	chr
155	RHE_RS15605	R	RHE_RS00855_m3	D	-52	-33	AATGACTATCTCGTGACTTC	15.1	3.2e-08	-17.258	7.495								RHE_RS01265	RHE_RS02235	RHE_RS02235	chr	-	COG3852	T	sensor histidine kinase		156	RHE_RS12420	R	RHE_RS05730_m4	R	-270	-256	TATATCGACAATATC	9.4	5.1e-06	-12.186	5.292								RHE_RS03610	RHE_RS15410	chr
156	RHE_RS19030	D	RHE_RS00855_m3	R	-139	-120	AGTGACCGTCGCACGACATC	7.1	5.2e-06	-12.167	5.284								RHE_RS01265	RHE_RS02415	RHE_RS02415	chr	otsA	COG0380	G	alpha,alpha-trehalose-phosphate synthase (UDP-forming)		157	RHE_RS14175	D	RHE_RS05730_m4	D	-330	-316	TGAATCGGCATTACA	9.2	5.8e-06	-12.058	5.237								RHE_RS03610	RHE_RS16180	chr
157	RHE_RS20160	R	RHE_RS00855_m3	R	-43	-24	TGTGACAGGAGAGTGACAGT	9.9	1.1e-06	-13.72	5.959								RHE_RS01265	RHE_RS02510	RHE_RS02510	chr	-	COG1802	K	FCD domain-containing protein		158	RHE_RS24835	D	RHE_RS05730_m4	R	-42	-28	CAGATCGGCAAGCAA	9	6.6e-06	-11.928	5.18								RHE_RS03610	RHE_RS17400	chr
158	RHE_RS20960	D	RHE_RS00855_m3	D	-357	-338	CATGACAGCGGCATGACAAA	9.8	1.2e-06	-13.633	5.921								RHE_RS01265	RHE_RS02565	RHE_RS02565	chr	ppk2	COG2326	C	polyphosphate kinase 2		159	RHE_RS27350	D	RHE_RS05730_m4	R	-170	-156	CCAATCGGCAAGCCC	11.2	1.4e-06	-13.479	5.854								RHE_RS03610	RHE_RS17955	chr
159	RHE_RS24045	R	RHE_RS00855_m3	R	-143	-124	TATGACAGTTATATGACTGA	8.5	2.4e-06	-12.94	5.62								RHE_RS01265	RHE_RS04480	RHE_RS04480	chr	-	COG0751	J	glycine--tRNA ligase subunit beta		160	RHE_RS31100	R	RHE_RS05730_m4	D	-350	-336	TGAATCGGCAATATG	12.5	5.3e-07	-14.45	6.276								RHE_RS03610	RHE_RS22155	p42b
160	RHE_RS24230	R	RHE_RS00855_m3	R	-84	-65	GGTGTCTAGCTGATGACAAT	7.3	4.7e-06	-12.268	5.328								RHE_RS01265	RHE_RS04485	RHE_RS04485	chr	-	COG2183	K	RNA-binding transcriptional accessory protein		161	RHE_RS05730	D	RHE_RS05730_m5	R	-343	-333	TAATTTGTAAA	12.7	8.6e-08	-16.269	7.066								RHE_RS03610	RHE_RS23240	p42c
161	RHE_RS28020	D	RHE_RS00855_m3	R	-93	-74	CATCACACATGTATGACAAA	6.1	8.7e-06	-11.652	5.06								RHE_RS01265	RHE_RS04585	RHE_RS04585	chr	-	COG1189	J	TlyA family rRNA (cytidine-2\'-O)-methyltransferase		162	RHE_RS05730	D	RHE_RS05730_m5	D	-309	-299	CGATTTGTAAG	12	1.5e-06	-13.41	5.824								RHE_RS03610	RHE_RS24195	p42e
162	RHE_RS28600	R	RHE_RS00855_m3	D	-46	-27	TATGACAGAGTGGTTACATG	6.9	5.7e-06	-12.075	5.244								RHE_RS01265	RHE_RS04590	RHE_RS04590	chr	-	COG0840	NT	methyl-accepting chemotaxis protein		163	RHE_RS12420	R	RHE_RS05730_m5	D	-257	-247	TAATTTGTAGT	9.9	8.8e-06	-11.641	5.056								RHE_RS03610	RHE_RS26195	p42e
163	RHE_RS00695	D	RHE_RS00855_m4	R	-134	-115	TTCGTCATGCGCCTGTCATC	10.2	1e-06	-13.816	6								RHE_RS01265	RHE_RS04835	RHE_RS04835	chr	-	COG3896	V	chloramphenicol phosphotransferase		164	RHE_RS18585	R	RHE_RS05730_m5	D	-68	-58	TTATTTGTATT	9.8	9.4e-06	-11.575	5.027								RHE_RS03610	RHE_RS26835	p42f
164	RHE_RS00855	D	RHE_RS00855_m4	R	-43	-24	GATGTCACACGCTTGTCACG	21.9	2.6e-12	-26.676	11.585								RHE_RS01265	RHE_RS05060	RHE_RS05060	chr	-	COG1651	O	DsbA family protein		165	RHE_RS23060	R	RHE_RS05730_m5	D	-44	-34	CAGTTTGTATA	10.4	6.5e-06	-11.944	5.187								RHE_RS03610	RHE_RS27830	p42f
165	RHE_RS01725	D	RHE_RS00855_m4	D	-122	-103	TCCGTCACCAAACCGTCATG	10	1.1e-06	-13.72	5.959								RHE_RS01265	RHE_RS07070	RHE_RS07070	chr	-	COG1758	K	DNA-directed RNA polymerase subunit omega		166	RHE_RS25120	R	RHE_RS05730_m5	R	-46	-36	CGGTTTGTAAG	10.4	6.5e-06	-11.944	5.187								RHE_RS03610	RHE_RS28200	p42f
166	RHE_RS04770	R	RHE_RS00855_m4	D	-109	-90	GTTGTCACAAATCTGTCATA	14.4	5.6e-08	-16.698	7.252								RHE_RS01265	RHE_RS08675	RHE_RS08675	chr	-	COG0201	U	preprotein translocase subunit SecY		167	RHE_RS05750	D	RHE_RS05750_m1	D	-45	-14	CGTGCTCTCCTTTATGCCGGCAGATTAAGCGG	32.4	7.8e-16	-34.787	15.108								RHE_RS03610	RHE_RS29990	p42d
167	RHE_RS08160	R	RHE_RS00855_m4	D	-93	-74	CTTGTCATGCCGTTGTCATC	8	3.6e-06	-12.535	5.444								RHE_RS01265	RHE_RS09000	RHE_RS09000	chr	-	COG5453	S	hypothetical protein		168	RHE_RS16260	D	RHE_RS05750_m1	D	-207	-176	CGGGCTCTGCTTTAGCGTCGCACAGTCAGCAA	-1.1	2.7e-06	-12.822	5.569								RHE_RS03610	RHE_RS30730	p42d
168	RHE_RS08165	D	RHE_RS00855_m4	R	-96	-77	CTTGTCATGCCGTTGTCATC	8	3.6e-06	-12.535	5.444								RHE_RS01265	RHE_RS09135	RHE_RS09135	chr	-	COG1879	G	ribose ABC transporter substrate-binding protein		169	RHE_RS05750	D	RHE_RS05750_m2	R	-24	-8	ATGCCACCGCTTAATCT	16.5	8.3e-09	-18.607	8.081								RHE_RS03610	RHE_RS31310	p42d
169	RHE_RS09990	R	RHE_RS00855_m4	R	-96	-77	TTTGTCACAGGCTTTACACT	7.9	3.8e-06	-12.481	5.42								RHE_RS01265	RHE_RS09810	RHE_RS09810	chr	-	COG1044	M	UDP-3-O-(3-hydroxymyristoyl)glucosamine N-acyltransferase		170	RHE_RS28315	R	RHE_RS05750_m2	D	-160	-144	ACACCATTGACTATTTT	8	5.1e-06	-12.186	5.292
170	RHE_RS10540	R	RHE_RS00855_m4	D	-41	-22	TATGTCATACGACATTGATG	6.5	8e-06	-11.736	5.097								RHE_RS01265	RHE_RS10505	RHE_RS10505	chr	-	COG0673	R	gfo/Idh/MocA family oxidoreductase		171	RHE_RS05750	D	RHE_RS05750_m3	R	-42	-32	TAAAGGAGAGC	13	1.8e-07	-15.53	6.745
171	RHE_RS15605	R	RHE_RS00855_m4	R	-52	-33	GAAGTCACGAGATAGTCATT	14.8	4.1e-08	-17.01	7.387								RHE_RS01265	RHE_RS10545	RHE_RS10545	chr	-	COG2186	K	FadR family transcriptional regulator		172	RHE_RS06065	D	RHE_RS05750_m3	D	-16	-6	TCAAGGAGAGC	11.9	1.7e-06	-13.285	5.77								RHE_RS04315	RHE_RS01120	chr
172	RHE_RS19030	D	RHE_RS00855_m4	D	-139	-120	GATGTCGTGCGACGGTCACT	7.1	5.8e-06	-12.058	5.237								RHE_RS01265	RHE_RS10550	RHE_RS10550	chr	-	COG0747	E	ABC transporter substrate-binding protein		173	RHE_RS26180	R	RHE_RS05750_m3	D	-17	-7	AAAAGGAGACC	9.7	9.5e-06	-11.564	5.022								RHE_RS04315	RHE_RS03515	chr
173	RHE_RS20160	R	RHE_RS00855_m4	D	-43	-24	ACTGTCACTCTCCTGTCACA	10.4	8.8e-07	-13.943	6.056								RHE_RS01265	RHE_RS11645	RHE_RS11645	chr	-	COG0152	F	phosphoribosylaminoimidazolesuccinocarboxamide synthase		174	RHE_RS27815	D	RHE_RS05750_m3	D	-16	-6	ACAAGGAGAGC	12	1.2e-06	-13.633	5.921								RHE_RS04315	RHE_RS04315	chr
174	RHE_RS20960	D	RHE_RS00855_m4	R	-357	-338	TTTGTCATGCCGCTGTCATG	9.9	1.3e-06	-13.553	5.886								RHE_RS01265	RHE_RS11740	RHE_RS11740	chr	-	COG1802	K	GntR family transcriptional regulator		175	RHE_RS05750	D	RHE_RS05750_m4	D	-34	-16	TTATGCCGGCAGATTAAGC	14.9	2.8e-08	-17.391	7.553								RHE_RS04315	RHE_RS04495	chr
175	RHE_RS24045	R	RHE_RS00855_m4	D	-143	-124	TCAGTCATATAACTGTCATA	8.7	2.4e-06	-12.94	5.62								RHE_RS01265	RHE_RS12560	RHE_RS12560	chr	-	COG3250	G	glycoside hydrolase family 2 protein		176	RHE_RS06680	D	RHE_RS05750_m4	R	-165	-147	TCATTACAAAAATTTAAGC	10	4.7e-06	-12.268	5.328								RHE_RS04315	RHE_RS05070	chr
176	RHE_RS24230	R	RHE_RS00855_m4	D	-84	-65	ATTGTCATCAGCTAGACACC	7.3	5.5e-06	-12.111	5.26								RHE_RS01265	RHE_RS13790	RHE_RS13790	chr	-	COG0457	R	tetratricopeptide repeat protein		177	RHE_RS17400	D	RHE_RS05750_m4	R	-275	-257	GCATGCGAAGAAAATAACA	9.1	9.8e-06	-11.533	5.009								RHE_RS04315	RHE_RS05110	chr
177	RHE_RS28020	D	RHE_RS00855_m4	D	-93	-74	TTTGTCATACATGTGTGATG	6.4	8.4e-06	-11.687	5.076								RHE_RS01265	RHE_RS14055	RHE_RS14055	chr	-	COG1309	K	TetR/AcrR family transcriptional regulator		178	RHE_RS20170	R	RHE_RS05750_m4	D	-196	-178	GTATGGCAAGTTTTTAGGA	9.2	9.1e-06	-11.607	5.041								RHE_RS04315	RHE_RS05785	chr
178	RHE_RS28600	R	RHE_RS00855_m4	R	-46	-27	CATGTAACCACTCTGTCATA	7.3	5.2e-06	-12.167	5.284								RHE_RS01265	RHE_RS15185	RHE_RS15185	chr	-	COG0782	K	transcription elongation factor GreA		179	RHE_RS28145	D	RHE_RS05750_m4	R	-84	-66	ACATGCGTAGAAATTAAGA	13	2.7e-07	-15.125	6.569								RHE_RS04315	RHE_RS06395	chr
179	RHE_RS00855	D	RHE_RS00855_m5	D	-98	-75	AAATGTCTATTGATATAGACAAGT	24.5	3.3e-12	-26.437	11.481								RHE_RS01265	RHE_RS17670	RHE_RS17670	chr	-	COG0465	O	ATP-dependent metallopeptidase FtsH/Yme1/Tma family protein		180	RHE_RS05750	D	RHE_RS05750_m5	D	-45	-13	CGTGCTCTCCTTTATGCCGGCAGATTAAGCGGT	34.1	1.3e-16	-36.579	15.886								RHE_RS04315	RHE_RS07560	chr
180	RHE_RS00855	D	RHE_RS00855_m5	R	-98	-75	ACTTGTCTATATCAATAGACATTT	22.9	1.5e-11	-24.923	10.824								RHE_RS01265	RHE_RS19240	RHE_RS19240	chr	-	COG2226	H	methyltransferase domain-containing protein		181	RHE_RS16260	D	RHE_RS05750_m5	D	-207	-175	CGGGCTCTGCTTTAGCGTCGCACAGTCAGCAAG	-4.2	6.3e-06	-11.975	5.201								RHE_RS04315	RHE_RS09705	chr
181	RHE_RS00855	D	RHE_RS00855_m5	D	-90	-67	ATTGATATAGACAAGTATACAAGC	1.7	1.2e-06	-13.633	5.921								RHE_RS01265	RHE_RS20380	RHE_RS20380	chr	-	COG3812	S	DUF1993 domain-containing protein		182	RHE_RS05815	R	RHE_RS05815_m1	R	-92	-75	TGATCAATCAACAAAAAT	16.6	7.3e-09	-18.735	8.137								RHE_RS04315	RHE_RS12340	chr
182	RHE_RS00855	D	RHE_RS00855_m5	R	-90	-67	GCTTGTATACTTGTCTATATCAAT	6.4	1.8e-07	-15.53	6.745								RHE_RS01265	RHE_RS20385	RHE_RS20385	chr	-	COG1879	G	rhizopine-binding protein		183	RHE_RS05815	R	RHE_RS05815_m1	D	-76	-59	CAGTCAATCAAAAATAAT	18.5	2.2e-10	-22.237	9.658								RHE_RS04315	RHE_RS13885	chr
183	RHE_RS01870	R	RHE_RS00855_m5	D	-100	-77	ATAGATATAAAGATATATTTATGT	-2.7	6e-06	-12.024	5.222								RHE_RS01265	RHE_RS25285	RHE_RS25285	p42e	-			hypothetical protein		184	RHE_RS18230	D	RHE_RS05815_m1	R	-131	-114	CAATCAATTAATAAAATG	11.6	8.7e-07	-13.955	6.06								RHE_RS04315	RHE_RS14035	chr
184	RHE_RS01870	R	RHE_RS00855_m5	R	-100	-77	ACATAAATATATCTTTATATCTAT	-1	3.3e-06	-12.622	5.481								RHE_RS01265	RHE_RS25505	RHE_RS25505	p42e	-	COG3971	Q	2-keto-4-pentenoate hydratase		185	RHE_RS05815	R	RHE_RS05815_m2	R	-94	-67	TGATTGACTGATCAATCAACAAAAATCT	24.2	3.5e-12	-26.378	11.456								RHE_RS04315	RHE_RS14130	chr
185	RHE_RS05785	R	RHE_RS00855_m5	D	-185	-162	ACTCTACTAATTTTATAGACATTC	-2.9	6.4e-06	-11.959	5.194								RHE_RS01265	RHE_RS27790	RHE_RS27790	p42f	-			hypothetical protein		186	RHE_RS05815	R	RHE_RS05815_m2	D	-92	-65	ATTTTTGTTGATTGATCAGTCAATCAAA	10.8	6.7e-08	-16.519	7.174								RHE_RS04315	RHE_RS15880	chr
186	RHE_RS05785	R	RHE_RS00855_m5	R	-185	-162	GAATGTCTATAAAATTAGTAGAGT	-2.8	6.2e-06	-11.991	5.208								RHE_RS01265	RHE_RS30050	RHE_RS30050	symbiotic plasmid p42d	-	COG1062	R	NAD(P)-dependent alcohol dehydrogenase		187	RHE_RS05815	R	RHE_RS05815_m2	R	-90	-63	TTTTTGATTGACTGATCAATCAACAAAA	24.2	3.5e-12	-26.378	11.456								RHE_RS04315	RHE_RS17760	chr
187	RHE_RS05790	D	RHE_RS00855_m5	D	-262	-239	GAATGTCTATAAAATTAGTAGAGT	-2.8	6.2e-06	-11.991	5.208								RHE_RS01265	RHE_RS31010	RHE_RS31010	symbiotic plasmid p42d	-	COG0583	K	Nodulation protein D 3		188	RHE_RS05815	R	RHE_RS05815_m2	D	-88	-61	TTGTTGATTGATCAGTCAATCAAAAATA	27.2	6.1e-14	-30.428	13.215								RHE_RS04315	RHE_RS17805	chr
188	RHE_RS05790	D	RHE_RS00855_m5	R	-262	-239	ACTCTACTAATTTTATAGACATTC	-2.9	6.4e-06	-11.959	5.194																	189	RHE_RS05815	R	RHE_RS05815_m2	D	-84	-57	TGATTGATCAGTCAATCAAAAATAATAT	21.3	6.1e-11	-23.52	10.215								RHE_RS04315	RHE_RS18840	chr
189	RHE_RS14830	R	RHE_RS00855_m5	D	-72	-49	GCATATATTGACATAAAGATATCT	-3.7	8.5e-06	-11.675	5.071																	190	RHE_RS06820	D	RHE_RS05815_m2	D	-402	-375	TGTTTTGCGCATTCGTCAAAGATAAAAT	6.2	6.3e-07	-14.278	6.201								RHE_RS04315	RHE_RS18920	chr
190	RHE_RS14830	R	RHE_RS00855_m5	R	-72	-49	AGATATCTTTATGTCAATATATGC	-3.4	7.6e-06	-11.787	5.119								RHE_RS01875	RHE_RS00245	RHE_RS00245	chr	-	COG0131	E	imidazoleglycerol-phosphate dehydratase		191	RHE_RS16825	R	RHE_RS05815_m2	R	-172	-145	ATGTTTACCAATCGGTCAAATATCCGCC	1.2	5.2e-06	-12.167	5.284								RHE_RS04315	RHE_RS19360	chr
191	RHE_RS30050	R	RHE_RS00855_m5	D	-95	-72	ACTGATCTAATTTAATAGAGTAAT	0.4	2e-06	-13.122	5.699								RHE_RS01875	RHE_RS00300	RHE_RS00300	chr	-	COG2423	E	ornithine cyclodeaminase family protein		192	RHE_RS16825	R	RHE_RS05815_m2	D	-166	-139	TATTTGACCGATTGGTAAACATTACAAC	4.3	1.5e-06	-13.41	5.824								RHE_RS04315	RHE_RS20170	chr
192	RHE_RS30050	R	RHE_RS00855_m5	R	-95	-72	ATTACTCTATTAAATTAGATCAGT	0.3	2e-06	-13.122	5.699								RHE_RS01875	RHE_RS01255	RHE_RS01255	chr	-	COG0481	J	elongation factor 4		193	RHE_RS17400	D	RHE_RS05815_m2	R	-221	-194	TTTTTGACCAGCTGATAAAGAAATATTC	7.1	4.2e-07	-14.683	6.377								RHE_RS04315	RHE_RS22200	p42b
193	RHE_RS32675	R	RHE_RS00855_m5	D	-191	-168	TATGATCTATGTCTATGTACTTGC	-3.1	6.9e-06	-11.884	5.161								RHE_RS01875	RHE_RS01870	RHE_RS01870	chr	-	COG0192	H	methionine adenosyltransferase		194	RHE_RS17400	D	RHE_RS05815_m2	D	-215	-188	TTCTTTATCAGCTGGTCAAAAAGTCCTC	0.2	7.7e-06	-11.774	5.114								RHE_RS04315	RHE_RS24515	p42e
194	RHE_RS01260	R	RHE_RS01265_m1	R	-127	-112	TCTTATAGTAGAATCA	17.1	2.5e-09	-19.807	8.602								RHE_RS01875	RHE_RS01875	RHE_RS01875	chr	-	COG1396	K	XRE family transcriptional regulator		195	RHE_RS18560	D	RHE_RS05815_m2	R	-88	-61	TTTTTGGCCGCAGGATCAAAAAAACGCT	1.7	4.3e-06	-12.357	5.367								RHE_RS04315	RHE_RS27850	p42f
195	RHE_RS01260	R	RHE_RS01265_m1	D	-121	-106	TACTATAAGAGAAATA	18.4	2e-10	-22.333	9.699								RHE_RS01875	RHE_RS01900	RHE_RS01900	chr	-	COG0621	J	tRNA (N6-isopentenyl adenosine(37)-C2)-methylthiotransferase MiaB		196	RHE_RS18560	D	RHE_RS05815_m2	D	-82	-55	TTTTTGATCCTGCGGCCAAAAAAATAAT	1.7	4.3e-06	-12.357	5.367								RHE_RS04315	RHE_RS29270	p42f
196	RHE_RS01265	D	RHE_RS01265_m1	R	-34	-19	TACTATAAGAGAAATA	18.4	2e-10	-22.333	9.699								RHE_RS01875	RHE_RS01955	RHE_RS01955	chr	-	COG2844	OT	[protein-PII] uridylyltransferase [Rhizobium etli]		197	RHE_RS24620	D	RHE_RS05815_m2	R	-102	-75	TTATTGATGTATCTAGCAAAAATGCATT	0.4	7.4e-06	-11.814	5.131								RHE_RS04315	RHE_RS29800	p42d
197	RHE_RS01265	D	RHE_RS01265_m1	D	-28	-13	TCTTATAGTAGAATCA	17.1	2.5e-09	-19.807	8.602								RHE_RS01875	RHE_RS02065	RHE_RS02065	chr	-	COG0840	NT	methyl-accepting chemotaxis protein		198	RHE_RS24620	D	RHE_RS05815_m2	D	-96	-69	TTTTTGCTAGATACATCAATAATATATA	5.4	9e-07	-13.921	6.046								RHE_RS04315	RHE_RS29990	p42d
198	RHE_RS03400	D	RHE_RS01265_m1	R	-217	-202	TGATATAATAGAAAGA	10.1	2.9e-06	-12.751	5.538								RHE_RS01875	RHE_RS03430	RHE_RS03430	chr	-	COG0745	TK	DNA-binding response regulator		199	RHE_RS25290	D	RHE_RS05815_m2	R	-40	-13	TTTCTTATCAGGCAGTCAGAAATGAAAT	-0.3	9.6e-06	-11.554	5.018								RHE_RS04315	RHE_RS30465	p42d
199	RHE_RS07070	D	RHE_RS01265_m1	D	-194	-179	TCATATAAGAGAGATT	10.4	2.3e-06	-12.983	5.638								RHE_RS01875	RHE_RS03790	RHE_RS03790	chr	-	COG0463	M	hemolysin activation protein		200	RHE_RS05815	R	RHE_RS05815_m3	D	-95	-68	AAGATTTTTGTTGATTGATCAGTCAATC	19	4.1e-10	-21.615	9.387
200	RHE_RS09135	D	RHE_RS01265_m1	R	-191	-176	TACTATGAGAGAAAAT	11.5	1.1e-06	-13.72	5.959								RHE_RS01875	RHE_RS05060	RHE_RS05060	chr	-	COG1651	O	DsbA family protein		201	RHE_RS05815	R	RHE_RS05815_m3	D	-91	-64	TTTTTGTTGATTGATCAGTCAATCAAAA	26.4	2.1e-13	-29.192	12.678
201	RHE_RS10545	R	RHE_RS01265_m1	D	-115	-100	TACTATAAGAGACATA	14.4	7.8e-08	-16.367	7.108								RHE_RS01875	RHE_RS05295	RHE_RS05295	chr	-			hypothetical protein		202	RHE_RS05815	R	RHE_RS05815_m3	R	-91	-64	TTTTGATTGACTGATCAATCAACAAAAA	21.3	5.9e-11	-23.553	10.229								RHE_RS04575	RHE_RS01180	chr
202	RHE_RS10550	D	RHE_RS01265_m1	R	-36	-21	TACTATAAGAGACATA	14.4	7.8e-08	-16.367	7.108								RHE_RS01875	RHE_RS07590	RHE_RS07590	chr	-	COG0150	F	phosphoribosylformylglycinamidine cyclo-ligase		203	RHE_RS05815	R	RHE_RS05815_m3	D	-87	-60	TGTTGATTGATCAGTCAATCAAAAATAA	1.9	7.5e-06	-11.801	5.125								RHE_RS04575	RHE_RS01495	chr
203	RHE_RS13790	D	RHE_RS01265_m1	R	-110	-95	TAATATCAGGGAAACA	9.7	3.9e-06	-12.455	5.409								RHE_RS01875	RHE_RS07595	RHE_RS07595	chr	-	COG0628	R	AI-2E family transporter		204	RHE_RS05815	R	RHE_RS05815_m3	R	-87	-60	TTATTTTTGATTGACTGATCAATCAACA	27	8.1e-14	-30.144	13.092								RHE_RS04575	RHE_RS01975	chr
204	RHE_RS14055	R	RHE_RS01265_m1	R	-107	-92	TTTTATACGAGAAAGG	8.9	6.7e-06	-11.913	5.174								RHE_RS01875	RHE_RS08130	RHE_RS08130	chr	-	COG0776	L	DNA-binding protein HRL53		205	RHE_RS05815	R	RHE_RS05815_m3	R	-83	-56	CATATTATTTTTGATTGACTGATCAATC	9.4	2e-07	-15.425	6.699								RHE_RS04575	RHE_RS02590	chr
205	RHE_RS15185	D	RHE_RS01265_m1	R	-239	-224	TCGTATATTAGAACAT	8.5	9.3e-06	-11.585	5.032								RHE_RS01875	RHE_RS09720	RHE_RS09720	chr	cysE	COG1045	E	serine O-acetyltransferase		206	RHE_RS06820	D	RHE_RS05815_m3	R	-401	-374	CATTTTATCTTTGACGAATGCGCAAAAC	2.1	6.6e-06	-11.928	5.18								RHE_RS04575	RHE_RS03670	chr
206	RHE_RS17670	R	RHE_RS01265_m1	D	-65	-50	CCCTATGTTAGAACCT	9.2	5.5e-06	-12.111	5.26								RHE_RS01875	RHE_RS11170	RHE_RS11170	chr	-	COG0504	F	CTP synthetase		207	RHE_RS24620	D	RHE_RS05815_m3	R	-95	-68	GTATATATTATTGATGTATCTAGCAAAA	3.9	3.1e-06	-12.684	5.509								RHE_RS04575	RHE_RS04575	chr
207	RHE_RS00565	R	RHE_RS01265_m2	D	-28	-9	TTTCTATTCTAAATGAGACG	11.8	7.2e-07	-14.144	6.143								RHE_RS01875	RHE_RS11345	RHE_RS11345	chr	mgtE	COG2239	P	magnesium transporter		208	RHE_RS01720	R	RHE_RS05815_m4	R	-88	-71	ATTCAGGCAATAAAAAAG	9.4	7.3e-06	-11.828	5.137								RHE_RS04575	RHE_RS05085	chr
208	RHE_RS00565	R	RHE_RS01265_m2	R	-28	-9	CGTCTCATTTAGAATAGAAA	10.9	1.4e-06	-13.479	5.854								RHE_RS01875	RHE_RS11555	RHE_RS11555	chr	-	COG3164	S	membrane protein		209	RHE_RS05815	R	RHE_RS05815_m4	R	-93	-76	GATCAATCAACAAAAATC	16.9	1.5e-09	-20.318	8.824								RHE_RS04575	RHE_RS05420	chr
209	RHE_RS01260	R	RHE_RS01265_m2	D	-127	-108	TGATTCTACTATAAGAGAAA	18	8.5e-10	-20.886	9.071								RHE_RS01875	RHE_RS12580	RHE_RS12580	chr	-	COG1653	G	carbohydrate ABC transporter substrate-binding protein		210	RHE_RS05815	R	RHE_RS05815_m4	D	-79	-62	GATCAGTCAATCAAAAAT	15.9	7.8e-09	-18.669	8.108								RHE_RS04575	RHE_RS05785	chr
210	RHE_RS01260	R	RHE_RS01265_m2	R	-127	-108	TTTCTCTTATAGTAGAATCA	19.6	3.6e-11	-24.048	10.444								RHE_RS01875	RHE_RS12585	RHE_RS12585	chr	-	COG1609	K	LacI family DNA-binding transcriptional regulator		211	RHE_RS05815	R	RHE_RS05815_m4	D	-75	-58	AGTCAATCAAAAATAATA	15.1	2.5e-08	-17.504	7.602								RHE_RS04575	RHE_RS05860	chr
211	RHE_RS01260	R	RHE_RS01265_m2	D	-125	-106	ATTCTACTATAAGAGAAATA	13.2	2.3e-07	-15.285	6.638								RHE_RS01875	RHE_RS13345	RHE_RS13345	chr	-	COG5434	G	right-handed parallel beta-helix repeat-containing protein		212	RHE_RS12585	D	RHE_RS05815_m4	R	-378	-361	GATCTTTAAAGAAAAATT	9.8	5.8e-06	-12.058	5.237								RHE_RS04575	RHE_RS08095	chr
212	RHE_RS01265	D	RHE_RS01265_m2	R	-34	-15	ATTCTACTATAAGAGAAATA	13.2	2.3e-07	-15.285	6.638								RHE_RS01875	RHE_RS13975	RHE_RS13975	chr	-	COG1167	KE	PLP-dependent aminotransferase family protein		213	RHE_RS18230	D	RHE_RS05815_m4	R	-132	-115	AATCAATTAATAAAATGT	9.2	8.6e-06	-11.664	5.066								RHE_RS04575	RHE_RS08855	chr
213	RHE_RS01265	D	RHE_RS01265_m2	D	-32	-13	TTTCTCTTATAGTAGAATCA	19.6	3.6e-11	-24.048	10.444								RHE_RS01875	RHE_RS14275	RHE_RS14275	chr	-	COG0433	L	DUF87 domain-containing protein		214	RHE_RS00765	R	RHE_RS05815_m5	D	-146	-137	CAACCTCCAG	10.6	7e-06	-11.87	5.155								RHE_RS04575	RHE_RS09465	chr
214	RHE_RS01265	D	RHE_RS01265_m2	R	-32	-13	TGATTCTACTATAAGAGAAA	18	8.5e-10	-20.886	9.071								RHE_RS01875	RHE_RS14540	RHE_RS14540	chr	-	COG1181	MR	D-alanine--D-alanine ligase		215	RHE_RS07935	R	RHE_RS05815_m5	R	-19	-10	CCACCTCCTG	11.2	1.7e-06	-13.285	5.77								RHE_RS04575	RHE_RS09850	chr
215	RHE_RS02235	D	RHE_RS01265_m2	D	-64	-45	TTGGTCTAATATAAGAACCC	10.2	2.3e-06	-12.983	5.638								RHE_RS01875	RHE_RS15170	RHE_RS15170	chr	-	COG0458	EF	carbamoyl-phosphate synthase large subunit		216	RHE_RS13285	R	RHE_RS05815_m5	R	-14	-5	CCACCTCCCG	10.8	5.2e-06	-12.167	5.284								RHE_RS04575	RHE_RS14025	chr
216	RHE_RS02235	D	RHE_RS01265_m2	R	-64	-45	GGGTTCTTATATTAGACCAA	10	2.6e-06	-12.86	5.585								RHE_RS01875	RHE_RS15450	RHE_RS15450	chr	-	COG1496	P	peptidoglycan editing factor PgeF		217	RHE_RS13970	D	RHE_RS05815_m5	D	-201	-192	CCACCTCCCC	10.5	9.2e-06	-11.596	5.036								RHE_RS04575	RHE_RS14130	chr
217	RHE_RS02415	R	RHE_RS01265_m2	D	-284	-265	ACGTTCTTCTATTGGAAAAT	8.9	5.3e-06	-12.148	5.276								RHE_RS01875	RHE_RS15875	RHE_RS15875	chr	-	COG0174	E	glutamine synthetase		218	RHE_RS15590	D	RHE_RS05815_m5	D	-98	-89	CCACCTCCTG	11.2	1.7e-06	-13.285	5.77								RHE_RS04575	RHE_RS14140	chr
218	RHE_RS02415	R	RHE_RS01265_m2	R	-284	-265	ATTTTCCAATAGAAGAACGT	11	1.3e-06	-13.553	5.886								RHE_RS01875	RHE_RS17020	RHE_RS17020	chr	-	COG2148	M	exopolysaccharide production protein Pss 1		219	RHE_RS21755	D	RHE_RS05815_m5	D	-142	-133	CCACCTCCCG	10.8	5.2e-06	-12.167	5.284								RHE_RS04575	RHE_RS14370	chr
219	RHE_RS02510	D	RHE_RS01265_m2	D	-185	-166	TTTTTTATCTACAATAAACA	8	9.3e-06	-11.585	5.032								RHE_RS01875	RHE_RS17405	RHE_RS17405	chr	-			hypothetical protein		220	RHE_RS27470	D	RHE_RS05815_m5	R	-13	-4	CCACCTCCCC	10.5	9.2e-06	-11.596	5.036								RHE_RS04575	RHE_RS15575	chr
220	RHE_RS07070	D	RHE_RS01265_m2	D	-198	-179	CTGTTCATATAAGAGAGATT	8.2	8.8e-06	-11.641	5.056								RHE_RS01875	RHE_RS17790	RHE_RS17790	chr	-	COG2255	L	Holliday junction branch migration DNA helicase RuvB		221	RHE_RS29845	D	RHE_RS05815_m5	R	-277	-268	CCACCTCCAG	11.5	5.6e-07	-14.395	6.252								RHE_RS04575	RHE_RS15825	chr
221	RHE_RS09135	D	RHE_RS01265_m2	R	-189	-170	TGTTATTACTATGAGAGAAA	8.2	8.3e-06	-11.699	5.081								RHE_RS01875	RHE_RS18220	RHE_RS18220	chr	gltD	COG0493	ER	glutamate synthase subunit beta		222	RHE_RS06015	R	RHE_RS06015_m1	D	-82	-60	AACGCACAATTAAATTGTACGCA	17.7	2.9e-09	-19.659	8.538								RHE_RS04575	RHE_RS15880	chr
222	RHE_RS11740	R	RHE_RS01265_m2	D	-237	-218	GGGTTCGACTATAATAATAA	8.2	8.3e-06	-11.699	5.081								RHE_RS01875	RHE_RS18265	RHE_RS18265	chr	-	COG3741	E	N-formylglutamate amidohydrolase		223	RHE_RS06015	R	RHE_RS06015_m1	R	-82	-60	TGCGTACAATTTAATTGTGCGTT	19.1	5.4e-10	-21.339	9.268								RHE_RS04575	RHE_RS16670	chr
223	RHE_RS11740	R	RHE_RS01265_m2	R	-237	-218	TTATTATTATAGTCGAACCC	11.1	1.2e-06	-13.633	5.921								RHE_RS01875	RHE_RS18420	RHE_RS18420	chr	-	COG0665	E	sarcosine oxidase subunit beta family protein		224	RHE_RS06015	R	RHE_RS06015_m1	D	-67	-45	TGTACGCAAGTGAATTTCGCAAA	17.8	2.6e-09	-19.768	8.585								RHE_RS04575	RHE_RS17760	chr
224	RHE_RS11745	D	RHE_RS01265_m2	D	-40	-21	TTATTATTATAGTCGAACCC	11.1	1.2e-06	-13.633	5.921								RHE_RS01875	RHE_RS20220	RHE_RS20220	chr	-	COG0253	E	diaminopimelate epimerase		225	RHE_RS06015	R	RHE_RS06015_m1	R	-67	-45	TTTGCGAAATTCACTTGCGTACA	17.1	4.8e-09	-19.155	8.319								RHE_RS04575	RHE_RS19295	chr
225	RHE_RS11745	D	RHE_RS01265_m2	R	-40	-21	GGGTTCGACTATAATAATAA	8.2	8.3e-06	-11.699	5.081								RHE_RS01875	RHE_RS20380	RHE_RS20380	chr	-	COG3812	S	DUF1993 domain-containing protein		226	RHE_RS18230	D	RHE_RS06015_m1	D	-161	-139	ACCACGAAATAAAATTACGCCAA	6.7	6.4e-06	-11.959	5.194								RHE_RS04575	RHE_RS20915	chr
226	RHE_RS30050	R	RHE_RS01265_m2	D	-92	-73	GATCTAATTTAATAGAGTAA	9.5	3.6e-06	-12.535	5.444								RHE_RS01875	RHE_RS20385	RHE_RS20385	chr	-	COG1879	G	rhizopine-binding protein		227	RHE_RS25940	R	RHE_RS06015_m1	D	-241	-219	AGCATGAAATTAATTTTCATAAT	6.9	5.7e-06	-12.075	5.244								RHE_RS04575	RHE_RS22625	p42b
227	RHE_RS30050	R	RHE_RS01265_m2	R	-92	-73	TTACTCTATTAAATTAGATC	9.4	4.1e-06	-12.405	5.387								RHE_RS01875	RHE_RS20440	RHE_RS20440	chr	-	COG3459	G	protein ndvB		228	RHE_RS25940	R	RHE_RS06015_m1	R	-241	-219	ATTATGAAAATTAATTTCATGCT	7.1	5.1e-06	-12.186	5.292								RHE_RS04575	RHE_RS27340	p42f
228	RHE_RS30050	R	RHE_RS01265_m2	R	-89	-70	TAATTACTCTATTAAATTAG	8.8	5.7e-06	-12.075	5.244								RHE_RS01875	RHE_RS22525	RHE_RS22525	p42b	-	COG1744	M	BMP family ABC transporter substrate-binding protein		229	RHE_RS06015	R	RHE_RS06015_m2	D	-87	-70	TTACTAACGCACAATTAA	9.4	4.5e-06	-12.311	5.347								RHE_RS04575	RHE_RS27465	p42f
229	RHE_RS01260	R	RHE_RS01265_m3	D	-95	-81	TGATGGAATCAAGCC	15.9	1.9e-08	-17.779	7.721								RHE_RS01875	RHE_RS23525	RHE_RS23525	p42c	-	COG0747	E	peptide ABC transporter substrate-binding protein		230	RHE_RS06015	R	RHE_RS06015_m2	R	-87	-70	TTAATTGTGCGTTAGTAA	9.4	4.5e-06	-12.311	5.347								RHE_RS04575	RHE_RS28130	p42f
230	RHE_RS01265	D	RHE_RS01265_m3	R	-59	-45	TGATGGAATCAAGCC	15.9	1.9e-08	-17.779	7.721								RHE_RS01875	RHE_RS24270	RHE_RS24270	p42e	-	COG0633	C	adenylate/guanylate cyclase domain-containing protein		231	RHE_RS06015	R	RHE_RS06015_m2	D	-72	-55	TAAATTGTACGCAAGTGA	14.6	6.4e-08	-16.564	7.194								RHE_RS04575	RHE_RS29795	p42d
231	RHE_RS01260	R	RHE_RS01265_m4	D	-127	-106	TGATTCTACTATAAGAGAAATA	21.9	4.8e-12	-26.062	11.319								RHE_RS01875	RHE_RS25545	RHE_RS25545	p42e	-	COG1028	IQR	bifunctional rhamnulose-1-phosphate aldolase/short-chain dehydrogenase		232	RHE_RS06015	R	RHE_RS06015_m2	R	-72	-55	TCACTTGCGTACAATTTA	14.6	6.4e-08	-16.564	7.194								RHE_RS04575	RHE_RS29800	p42d
232	RHE_RS01260	R	RHE_RS01265_m4	R	-127	-106	TATTTCTCTTATAGTAGAATCA	22.8	7.9e-13	-27.867	12.102								RHE_RS01875	RHE_RS28865	RHE_RS28865	p42f	-	COG4774	P	TonB-dependent siderophore receptor		233	RHE_RS06495	R	RHE_RS06015_m2	D	-363	-346	GATATTTTGTAAAATAGA	9	5.9e-06	-12.041	5.229								RHE_RS04575	RHE_RS29885	p42d
233	RHE_RS01260	R	RHE_RS01265_m4	D	-106	-85	ACATTATCTCATGATGGAATCA	16.2	1.1e-08	-18.325	7.959								RHE_RS01875	RHE_RS29850	RHE_RS29850	symbiotic plasmid p42d	-	COG0599	R	4-carboxymuconolactone decarboxylase		234	RHE_RS06495	R	RHE_RS06015_m2	R	-363	-346	TCTATTTTACAAAATATC	9.2	5.2e-06	-12.167	5.284								RHE_RS04575	RHE_RS30295	p42d
234	RHE_RS01260	R	RHE_RS01265_m4	R	-106	-85	TGATTCCATCATGAGATAATGT	12.5	2.7e-07	-15.125	6.569								RHE_RS01875	RHE_RS31010	RHE_RS31010	symbiotic plasmid p42d	-	COG0583	K	Nodulation protein D 3		235	RHE_RS23885	D	RHE_RS06015_m2	D	-45	-28	ATAATTGGGTACAATGTG	9.5	4.2e-06	-12.38	5.377								RHE_RS04575	RHE_RS31085	p42d
235	RHE_RS01265	D	RHE_RS01265_m4	D	-55	-34	TGATTCCATCATGAGATAATGT	12.5	2.7e-07	-15.125	6.569																	236	RHE_RS23885	D	RHE_RS06015_m2	R	-45	-28	CACATTGTACCCAATTAT	9.3	4.8e-06	-12.247	5.319
236	RHE_RS01265	D	RHE_RS01265_m4	R	-55	-34	ACATTATCTCATGATGGAATCA	16.2	1.1e-08	-18.325	7.959																	237	RHE_RS03645	R	RHE_RS06015_m3	D	-129	-107	TAAATTGTGCGGCGCACAAGTCG	10.3	3.1e-06	-12.684	5.509
237	RHE_RS01265	D	RHE_RS01265_m4	D	-34	-13	TATTTCTCTTATAGTAGAATCA	22.8	7.9e-13	-27.867	12.102								RHE_RS02340	RHE_RS00040	RHE_RS00040	chr	-	COG3030	R	membrane protein FxsA		238	RHE_RS03645	R	RHE_RS06015_m3	R	-129	-107	CGACTTGTGCGCCGCACAATTTA	10.2	3.4e-06	-12.592	5.469								RHE_RS05000	RHE_RS01295	chr
238	RHE_RS01265	D	RHE_RS01265_m4	R	-34	-13	TGATTCTACTATAAGAGAAATA	21.9	4.8e-12	-26.062	11.319								RHE_RS02340	RHE_RS00045	RHE_RS00045	chr	-	COG4395	I	calcium-binding protein		239	RHE_RS06015	R	RHE_RS06015_m3	D	-77	-55	ACAATTAAATTGTACGCAAGTGA	14	9.5e-08	-16.169	7.022								RHE_RS05000	RHE_RS01300	chr
239	RHE_RS04835	R	RHE_RS01265_m4	D	-90	-69	TAACTCTCCCATAAAGTATTCG	8.8	3.3e-06	-12.622	5.481								RHE_RS02340	RHE_RS01220	RHE_RS01220	chr	-	COG0582	LX	hypothetical protein		240	RHE_RS06015	R	RHE_RS06015_m3	R	-77	-55	TCACTTGCGTACAATTTAATTGT	14	9.5e-08	-16.169	7.022								RHE_RS05000	RHE_RS02280	chr
240	RHE_RS04835	R	RHE_RS01265_m4	R	-90	-69	CGAATACTTTATGGGAGAGTTA	8.7	3.5e-06	-12.563	5.456								RHE_RS02340	RHE_RS02340	RHE_RS02340	chr	-			TetR/AcrR family transcriptional regulator		241	RHE_RS06015	R	RHE_RS06015_m3	D	-72	-50	TAAATTGTACGCAAGTGAATTTC	10.8	2.1e-06	-13.074	5.678								RHE_RS05000	RHE_RS04115	chr
241	RHE_RS09135	D	RHE_RS01265_m4	R	-191	-170	TGTTATTACTATGAGAGAAAAT	7.3	8e-06	-11.736	5.097								RHE_RS02340	RHE_RS03180	RHE_RS03180	chr	-	COG2197	TK	helix-turn-helix transcriptional regulator		242	RHE_RS06015	R	RHE_RS06015_m3	R	-72	-50	GAAATTCACTTGCGTACAATTTA	10.8	2.1e-06	-13.074	5.678								RHE_RS05000	RHE_RS05000	chr
242	RHE_RS11645	D	RHE_RS01265_m4	R	-243	-222	CTTTTTCTCTATGGTGGAATGA	7.1	9e-06	-11.618	5.046								RHE_RS02340	RHE_RS03290	RHE_RS03290	chr	flhB	COG1377	N	flagellar biosynthesis protein FlhB		243	RHE_RS17110	R	RHE_RS06015_m3	D	-224	-202	ATTATTGGGCGCCAAGTAATTTT	9.1	8e-06	-11.736	5.097								RHE_RS05000	RHE_RS05785	chr
243	RHE_RS11740	R	RHE_RS01265_m4	D	-135	-114	TAATTACATCATAAAATAGTTT	9.9	1.7e-06	-13.285	5.77								RHE_RS02340	RHE_RS03635	RHE_RS03635	chr	-	COG2982	M	AsmA family protein		244	RHE_RS17110	R	RHE_RS06015_m3	R	-224	-202	AAAATTACTTGGCGCCCAATAAT	9.2	7.4e-06	-11.814	5.131								RHE_RS05000	RHE_RS06260	chr
244	RHE_RS11740	R	RHE_RS01265_m4	R	-135	-114	AAACTATTTTATGATGTAATTA	11.8	4.5e-07	-14.614	6.347								RHE_RS02340	RHE_RS03640	RHE_RS03640	chr	-	COG0365	I	acetoacetate--CoA ligase		245	RHE_RS06015	R	RHE_RS06015_m4	D	-93	-70	AGTGTTTTACTAACGCACAATTAA	8.2	2.2e-06	-13.027	5.658								RHE_RS05000	RHE_RS06280	chr
245	RHE_RS11745	D	RHE_RS01265_m4	D	-144	-123	AAACTATTTTATGATGTAATTA	11.8	4.5e-07	-14.614	6.347								RHE_RS02340	RHE_RS07565	RHE_RS07565	chr	-	COG2961	J	23S rRNA (adenine(2030)-N(6))-methyltransferase RlmJ		246	RHE_RS06015	R	RHE_RS06015_m4	R	-87	-64	TACAATTTAATTGTGCGTTAGTAA	14.2	4.3e-08	-16.962	7.367								RHE_RS05000	RHE_RS08095	chr
246	RHE_RS11745	D	RHE_RS01265_m4	R	-144	-123	TAATTACATCATAAAATAGTTT	9.9	1.7e-06	-13.285	5.77								RHE_RS02340	RHE_RS08070	RHE_RS08070	chr	-			hypothetical protein		247	RHE_RS06015	R	RHE_RS06015_m4	D	-78	-55	CACAATTAAATTGTACGCAAGTGA	21.3	4.7e-11	-23.781	10.328								RHE_RS05000	RHE_RS10910	chr
247	RHE_RS13790	D	RHE_RS01265_m4	D	-110	-89	TGTTTCCCTGATATTACACTTT	7.9	5.7e-06	-12.075	5.244								RHE_RS02340	RHE_RS08995	RHE_RS08995	chr	-	COG1171	E	threonine ammonia-lyase		248	RHE_RS06015	R	RHE_RS06015_m4	R	-72	-49	CGAAATTCACTTGCGTACAATTTA	18.8	7.7e-10	-20.985	9.114								RHE_RS05000	RHE_RS11355	chr
248	RHE_RS13790	D	RHE_RS01265_m4	R	-110	-89	AAAGTGTAATATCAGGGAAACA	10	1.7e-06	-13.285	5.77								RHE_RS02340	RHE_RS09335	RHE_RS09335	chr	-	COG0172	J	serine--tRNA ligase		249	RHE_RS13150	D	RHE_RS06015_m4	D	-396	-373	AACAATATAATCGAGGGCAAAATA	7.2	3.9e-06	-12.455	5.409								RHE_RS05000	RHE_RS13125	chr
249	RHE_RS01260	R	RHE_RS01265_m5	D	-95	-81	TGATGGAATCAAGCC	16.4	1.7e-08	-17.89	7.77								RHE_RS02340	RHE_RS10540	RHE_RS10540	chr	-	COG1312	G	mannonate dehydratase		250	RHE_RS13705	R	RHE_RS06015_m4	R	-31	-8	CATTATATAATTGCAAACAAATCT	5.8	8.7e-06	-11.652	5.06								RHE_RS05000	RHE_RS14130	chr
250	RHE_RS01265	D	RHE_RS01265_m5	R	-59	-45	TGATGGAATCAAGCC	16.4	1.7e-08	-17.89	7.77								RHE_RS02340	RHE_RS12170	RHE_RS12170	chr	-	COG2989	M	peptidoglycan-binding protein		251	RHE_RS13965	D	RHE_RS06015_m4	D	-105	-82	TACGATTTCTTTGTGCCCGATCTA	5.8	8.7e-06	-11.652	5.06								RHE_RS05000	RHE_RS15090	chr
251	RHE_RS11645	D	RHE_RS01265_m5	R	-247	-233	TGGTGGAATGAAGGC	7.6	7.5e-06	-11.801	5.125								RHE_RS02340	RHE_RS16460	RHE_RS16460	chr	-	COG5039	GM	exopolysaccharide biosynthesis protein		252	RHE_RS17110	R	RHE_RS06015_m4	R	-224	-201	GAAAATTACTTGGCGCCCAATAAT	10	8.1e-07	-14.026	6.092								RHE_RS05000	RHE_RS15245	chr
252	RHE_RS01875	R	RHE_RS01875_m1	D	-149	-118	CAAAAACCCCTAAAATTGCATAGTGATGACAA	27.6	1.2e-13	-29.751	12.921								RHE_RS02340	RHE_RS17050	RHE_RS17050	chr	-	COG0745	TK	DNA-binding response regulator		253	RHE_RS17830	R	RHE_RS06015_m4	D	-42	-19	CATAATGATATCGGACACAATGGA	7.6	3.1e-06	-12.684	5.509								RHE_RS05000	RHE_RS15825	chr
253	RHE_RS01875	R	RHE_RS01875_m1	R	-149	-118	TTGTCATCACTATGCAATTTTAGGGGTTTTTG	27.5	1.3e-13	-29.671	12.886								RHE_RS02340	RHE_RS18555	RHE_RS18555	chr	-	COG0019	E	type III PLP-dependent enzyme		254	RHE_RS20460	D	RHE_RS06015_m4	D	-163	-140	CATGATTATATCTCGCAACAATTT	7.1	4.1e-06	-12.405	5.387								RHE_RS05000	RHE_RS16510	chr
254	RHE_RS14735	D	RHE_RS01875_m1	D	-123	-92	TTATGAGTAAAAGGAAATCTTAGGGATTTTCA	-3	4.9e-06	-12.226	5.31								RHE_RS02340	RHE_RS19305	RHE_RS19305	chr	-	COG2271	G	MFS transporter		255	RHE_RS22460	R	RHE_RS06015_m4	R	-96	-73	AAAAATTTAACCATGCCCAAATAA	7.4	3.5e-06	-12.563	5.456								RHE_RS05000	RHE_RS17235	chr
255	RHE_RS14735	D	RHE_RS01875_m1	R	-123	-92	TGAAAATCCCTAAGATTTCCTTTTACTCATAA	-2.9	4.7e-06	-12.268	5.328								RHE_RS02340	RHE_RS19455	RHE_RS19455	chr	-	COG0204	I	1-acyl-sn-glycerol-3-phosphate acyltransferase		256	RHE_RS06015	R	RHE_RS06015_m5	R	-79	-65	ACAATTTAATTGTGC	14.1	1.1e-07	-16.023	6.959								RHE_RS05000	RHE_RS18625	chr
256	RHE_RS15875	D	RHE_RS01875_m1	D	-399	-368	TCAAGACCACGACCATAGCATGGTGCTCATAG	-2	3.3e-06	-12.622	5.481								RHE_RS02340	RHE_RS20695	RHE_RS20695	chr	-	COG1073	T	membrane protein		257	RHE_RS06015	R	RHE_RS06015_m5	D	-77	-63	ACAATTAAATTGTAC	15.3	1.6e-08	-17.951	7.796								RHE_RS05000	RHE_RS19295	chr
257	RHE_RS15875	D	RHE_RS01875_m1	R	-399	-368	CTATGAGCACCATGCTATGGTCGTGGTCTTGA	-1.7	3e-06	-12.717	5.523								RHE_RS02340	RHE_RS26260	RHE_RS26260	p42e	-			hypothetical protein		258	RHE_RS06015	R	RHE_RS06015_m5	R	-64	-50	GAAATTCACTTGCGT	11.5	1.5e-06	-13.41	5.824								RHE_RS05000	RHE_RS24295	p42e
258	RHE_RS17405	D	RHE_RS01875_m1	D	-135	-104	CTGCATCCGCTAAAAAATCATATTTTTACGCA	-4.5	8.6e-06	-11.664	5.066								RHE_RS02340	RHE_RS26360	RHE_RS26360	p42e	-	COG4130	G	sugar epimerase		259	RHE_RS10280	R	RHE_RS06015_m5	D	-62	-48	GAAATTAAATTGCAG	10.9	2.3e-06	-12.983	5.638								RHE_RS05000	RHE_RS25915	p42e
259	RHE_RS17405	D	RHE_RS01875_m1	R	-135	-104	TGCGTAAAAATATGATTTTTTAGCGGATGCAG	-4.3	8e-06	-11.736	5.097								RHE_RS02340	RHE_RS29450	RHE_RS29450	symbiotic plasmid p42d	-	COG0464	MDT	ATP-binding protein		260	RHE_RS18230	D	RHE_RS06015_m5	R	-158	-144	GTAATTTTATTTCGT	9.1	8.7e-06	-11.652	5.06
260	RHE_RS01875	R	RHE_RS01875_m2	D	-140	-124	CTAAAATTGCATAGTGA	22.3	3.3e-11	-24.135	10.481																	261	RHE_RS30475	D	RHE_RS06015_m5	R	-35	-21	AAAATTTATTTGCGG	9	8.7e-06	-11.652	5.06
261	RHE_RS09720	D	RHE_RS01875_m2	D	-103	-87	CTAAAAAACCATGGTGA	7.4	3.3e-06	-12.622	5.481																	262	RHE_RS06825	R	RHE_RS06825_m1	R	-24	-5	ATGAAAACCCCCTTTCCCCC	11.7	7.2e-07	-14.144	6.143								RHE_RS05020	RHE_RS02595	chr
262	RHE_RS11555	R	RHE_RS01875_m2	D	-81	-65	CCCGAATTATATAGTGG	6	7e-06	-11.87	5.155								RHE_RS02355	RHE_RS00255	RHE_RS00255	chr	-	COG1220	O	HslU--HslV peptidase ATPase subunit		263	RHE_RS06825	R	RHE_RS06825_m1	D	-22	-3	GGGAAAGGGGGTTTTCATCC	21.6	3.2e-12	-26.468	11.495								RHE_RS05020	RHE_RS05020	chr
263	RHE_RS11560	D	RHE_RS01875_m2	R	-65	-49	CCCGAATTATATAGTGG	6	7e-06	-11.87	5.155								RHE_RS02355	RHE_RS00410	RHE_RS00410	chr	-	COG0673	R	gfo/Idh/MocA family oxidoreductase		264	RHE_RS17205	R	RHE_RS06825_m1	R	-56	-37	ATGAAAGCGAGTGTTCCGCC	8.6	5.6e-06	-12.093	5.252								RHE_RS05020	RHE_RS06260	chr
264	RHE_RS13975	R	RHE_RS01875_m2	D	-367	-351	ATTAAATTGAATAGTGG	13.2	8.9e-08	-16.235	7.051								RHE_RS02355	RHE_RS00570	RHE_RS00570	chr	pnp	COG1185	J	polyribonucleotide nucleotidyltransferase		265	RHE_RS06825	R	RHE_RS06825_m2	D	-22	-3	GGGAAAGGGGGTTTTCATCC	23.2	2e-12	-26.938	11.699								RHE_RS05020	RHE_RS10750	chr
265	RHE_RS17020	D	RHE_RS01875_m2	R	-130	-114	CGACAATTGTGTAATGG	6.5	5.4e-06	-12.129	5.268								RHE_RS02355	RHE_RS01375	RHE_RS01375	chr	-	COG0673	R	gfo/Idh/MocA family oxidoreductase		266	RHE_RS29240	D	RHE_RS06825_m2	D	-68	-49	GTGAGACGCCCGGTTCATCC	6.9	9e-06	-11.618	5.046								RHE_RS05020	RHE_RS11290	chr
266	RHE_RS22525	D	RHE_RS01875_m2	R	-45	-29	TTCAAAAATCATAGTAG	5.8	7.8e-06	-11.761	5.108								RHE_RS02355	RHE_RS01585	RHE_RS01585	chr	-	COG5470	S	DUF1330 domain-containing protein		267	RHE_RS02790	R	RHE_RS06825_m3	R	-113	-90	TACGAGGAGGCGCGGATGAAGTGC	4.4	4.4e-06	-12.334	5.357								RHE_RS05020	RHE_RS16030	chr
267	RHE_RS25545	D	RHE_RS01875_m2	D	-138	-122	ATAAAATTTCATATTGC	8.2	2.1e-06	-13.074	5.678								RHE_RS02355	RHE_RS01905	RHE_RS01905	chr	-	COG0204	I	1-acyl-sn-glycerol-3-phosphate acyltransferase		268	RHE_RS06825	R	RHE_RS06825_m3	D	-37	-14	TATGTAGAGGCATGGGGGAAAGGG	27.8	2.2e-14	-31.448	13.658								RHE_RS05020	RHE_RS16035	chr
268	RHE_RS28885	R	RHE_RS01875_m2	D	-70	-54	TTAAAAATACCGAGTAA	5.7	8.2e-06	-11.711	5.086								RHE_RS02355	RHE_RS02065	RHE_RS02065	chr	-	COG0840	NT	methyl-accepting chemotaxis protein		269	RHE_RS15055	R	RHE_RS06825_m3	R	-42	-19	GATGTGGATGCCCCTGAGATAGGG	5.7	2.3e-06	-12.983	5.638								RHE_RS05020	RHE_RS20885	chr
269	RHE_RS00300	R	RHE_RS01875_m3	R	-217	-201	CAAAAACCCTTAATTTT	9.9	1.3e-06	-13.553	5.886								RHE_RS02355	RHE_RS02355	RHE_RS02355	chr	-	COG1846	K	ROK family transcriptional regulator		270	RHE_RS24110	R	RHE_RS06825_m3	R	-88	-65	TGCGAAAAGCCATGGGAGAAAGAG	4.6	3.9e-06	-12.455	5.409								RHE_RS05020	RHE_RS22625	p42b
270	RHE_RS00300	R	RHE_RS01875_m3	R	-216	-200	CCAAAAACCCTTAATTT	15.6	2e-08	-17.728	7.699								RHE_RS02355	RHE_RS02360	RHE_RS02360	chr	-	COG1879	G	sugar ABC transporter substrate-binding protein		271	RHE_RS24745	D	RHE_RS06825_m3	D	-36	-13	ACCGTGGAGGCGGTAAGAAAGGGG	3	8.7e-06	-11.652	5.06								RHE_RS05020	RHE_RS23870	p42c
271	RHE_RS01870	R	RHE_RS01875_m3	R	-138	-122	CTAAAAACGCAAAAAAG	8.7	2.7e-06	-12.822	5.569								RHE_RS02355	RHE_RS02410	RHE_RS02410	chr	-	COG0524	G	carbohydrate kinase		272	RHE_RS32825	R	RHE_RS06825_m3	D	-332	-309	GATGAGGATGCATCGAAGAACGGG	4.3	4.8e-06	-12.247	5.319								RHE_RS05020	RHE_RS26505	p42f
272	RHE_RS01875	R	RHE_RS01875_m3	D	-150	-134	CCAAAAACCCCTAAAAT	18.4	1.4e-09	-20.387	8.854								RHE_RS02355	RHE_RS02565	RHE_RS02565	chr	ppk2	COG2326	C	polyphosphate kinase 2		273	RHE_RS05965	D	RHE_RS06825_m4	R	-49	-20	AGAAAAAGACCCCTCCCCAACCCCTCCCCA	8.1	4.4e-07	-14.636	6.357								RHE_RS05020	RHE_RS28605	p42f
273	RHE_RS01875	R	RHE_RS01875_m3	D	-149	-133	CAAAAACCCCTAAAATT	21.1	2.7e-11	-24.335	10.569								RHE_RS02355	RHE_RS02760	RHE_RS02760	chr	-	COG2128	P	carboxymuconolactone decarboxylase family protein		274	RHE_RS06825	R	RHE_RS06825_m4	R	-35	-6	TGAAAACCCCCTTTCCCCCATGCCTCTACA	34.8	3.1e-18	-40.315	17.509								RHE_RS05020	RHE_RS30285	p42d
274	RHE_RS01900	R	RHE_RS01875_m3	D	-26	-10	GCAAAAACCACTAAATA	10.4	9.2e-07	-13.899	6.036								RHE_RS02355	RHE_RS02810	RHE_RS02810	chr	-	COG2818	L	3-methyladenine DNA glycosylase		275	RHE_RS24745	D	RHE_RS06825_m4	R	-34	-5	CCATAACTCCCCTTTCTTACCGCCTCCACG	2.9	7.3e-06	-11.828	5.137								RHE_RS05020	RHE_RS30500	p42d
275	RHE_RS01900	R	RHE_RS01875_m3	D	-25	-9	CAAAAACCACTAAATAG	10.5	8.6e-07	-13.966	6.066								RHE_RS02355	RHE_RS03180	RHE_RS03180	chr	-	COG2197	TK	helix-turn-helix transcriptional regulator		276	RHE_RS04315	D	RHE_RS06825_m5	D	-16	-7	AGATGAAAAC	10.5	6.1e-06	-12.007	5.215								RHE_RS05020	RHE_RS30715	p42d
276	RHE_RS01955	R	RHE_RS01875_m3	R	-64	-48	GCAAGAACCTTTAAATT	7.1	7e-06	-11.87	5.155								RHE_RS02355	RHE_RS03430	RHE_RS03430	chr	-	COG0745	TK	DNA-binding response regulator		277	RHE_RS06825	R	RHE_RS06825_m5	R	-12	-3	GGATGAAAAC	11.7	1.4e-06	-13.479	5.854
277	RHE_RS02065	R	RHE_RS01875_m3	R	-150	-134	CGGAGACCCCTTAAATT	8.6	2.9e-06	-12.751	5.538								RHE_RS02355	RHE_RS03490	RHE_RS03490	chr	-			hypothetical protein		278	RHE_RS16825	R	RHE_RS06825_m5	R	-182	-173	AGATGAAAAC	10.5	6.1e-06	-12.007	5.215
278	RHE_RS03790	D	RHE_RS01875_m3	D	-178	-162	GCACAACCCCTAAACTA	9.1	2.1e-06	-13.074	5.678								RHE_RS02355	RHE_RS03580	RHE_RS03580	chr	-	COG0840	NT	methyl-accepting chemotaxis protein		279	RHE_RS00095	D	RHE_RS10580_m1	R	-23	-5	TGCGGTATCCTCGCTTTCG	8.2	8e-06	-11.736	5.097								RHE_RS05730	RHE_RS01180	chr
279	RHE_RS07590	R	RHE_RS01875_m3	R	-112	-96	GGAAAAGCCCCCAATTT	6.8	8.3e-06	-11.699	5.081								RHE_RS02355	RHE_RS04435	RHE_RS04435	chr	-	COG0752	J	glycine--tRNA ligase subunit alpha		280	RHE_RS02600	D	RHE_RS10580_m1	R	-25	-7	CTCCGTCTCCTCGCGCACA	11.4	8.5e-07	-13.978	6.071								RHE_RS05730	RHE_RS01535	chr
280	RHE_RS07595	D	RHE_RS01875_m3	D	-152	-136	GGAAAAGCCCCCAATTT	6.8	8.3e-06	-11.699	5.081								RHE_RS02355	RHE_RS06130	RHE_RS06130	chr	-	COG0625	O	glutathione transferase GstA		281	RHE_RS10390	R	RHE_RS10580_m1	D	-79	-61	TTCGTCTTCCGCGCGGGCT	8	9.1e-06	-11.607	5.041								RHE_RS05730	RHE_RS02330	chr
281	RHE_RS08130	D	RHE_RS01875_m3	R	-101	-85	CCAAAAGCCCTGCAAAT	8.6	3.1e-06	-12.684	5.509								RHE_RS02355	RHE_RS06135	RHE_RS06135	chr	-	COG1309	K	TetR/AcrR family transcriptional regulator		282	RHE_RS10580	R	RHE_RS10580_m1	D	-92	-74	CGCGGACTCCTCGGGGGCA	16.5	8.7e-09	-18.56	8.06								RHE_RS05730	RHE_RS05425	chr
282	RHE_RS08475	R	RHE_RS01875_m3	D	-91	-75	GAAAAAACACGAAAAAT	8.6	2.9e-06	-12.751	5.538								RHE_RS02355	RHE_RS06200	RHE_RS06200	chr	-	COG1879	G	sugar ABC transporter substrate-binding protein		283	RHE_RS19755	R	RHE_RS10580_m1	R	-24	-6	GCCGTCCTCCTCGCGGACA	9.2	4.1e-06	-12.405	5.387								RHE_RS05730	RHE_RS05730	chr
283	RHE_RS13345	R	RHE_RS01875_m3	D	-151	-135	ACAAAACCCGTAAACTG	6.6	9.3e-06	-11.585	5.032								RHE_RS02355	RHE_RS06525	RHE_RS06525	chr	-	COG1167	KE	PLP-dependent aminotransferase family protein		284	RHE_RS24935	R	RHE_RS10580_m1	R	-23	-5	CGCCGTCTCCTCGCTTCCA	9.9	2.7e-06	-12.822	5.569								RHE_RS05730	RHE_RS06370	chr
284	RHE_RS13740	D	RHE_RS01875_m3	D	-74	-58	GAAAACACTTTTAAATT	6.9	7.8e-06	-11.761	5.108								RHE_RS02355	RHE_RS06860	RHE_RS06860	chr	iolE	COG1082	G	myo-inosose-2 dehydratase		285	RHE_RS10580	R	RHE_RS10580_m2	R	-38	-9	TCCTCGCTCCCGCTCCTTTATGCAAAAATC	19	1.2e-10	-22.844	9.921								RHE_RS05730	RHE_RS07560	chr
285	RHE_RS14540	R	RHE_RS01875_m3	R	-19	-3	CAACACCCCCAAAAATA	8.1	3.9e-06	-12.455	5.409								RHE_RS02355	RHE_RS06865	RHE_RS06865	chr	iolD	COG3962	G	3D-(3,5/4)-trihydroxycyclohexane-1,2-dione acylhydrolase (decyclizing)		286	RHE_RS16040	D	RHE_RS10580_m2	D	-67	-38	CCCTCCCTCCTGCTAACGATACCATAAACA	9.3	6.4e-06	-11.959	5.194								RHE_RS05730	RHE_RS08095	chr
286	RHE_RS14540	R	RHE_RS01875_m3	R	-18	-2	TCAACACCCCCAAAAAT	11.7	3.8e-07	-14.783	6.42								RHE_RS02355	RHE_RS07125	RHE_RS07125	chr	-	COG3217	R	MOSC domain-containing protein		287	RHE_RS25915	D	RHE_RS10580_m2	R	-60	-31	CCATCCGTCCCTATCGAGCCGGCACAAACG	9	7.3e-06	-11.828	5.137								RHE_RS05730	RHE_RS08855	chr
287	RHE_RS14885	R	RHE_RS01875_m3	R	-284	-268	GAAAAAACCCTGAAATC	9.9	1.3e-06	-13.553	5.886								RHE_RS02355	RHE_RS07280	RHE_RS07280	chr	-	COG3757	M	glycosyl hydrolase		288	RHE_RS26875	R	RHE_RS10580_m2	R	-108	-79	CGCTCGCTACTTGACATCAATGCTAAAAAT	12.5	4.3e-07	-14.659	6.367								RHE_RS05730	RHE_RS11910	chr
288	RHE_RS15450	D	RHE_RS01875_m3	D	-32	-16	ACAAACCCCTCAAAAAA	6.9	8.3e-06	-11.699	5.081								RHE_RS02355	RHE_RS07385	RHE_RS07385	chr	-	COG1561	S	YicC family protein		289	RHE_RS10580	R	RHE_RS10580_m3	D	-75	-64	CAATTGTGCATA	11.8	1.4e-06	-13.479	5.854								RHE_RS05730	RHE_RS11935	chr
289	RHE_RS01875	R	RHE_RS01875_m4	D	-149	-123	CAAAAACCCCTAAAATTGCATAGTGAT	31.5	1.6e-16	-36.371	15.796								RHE_RS02355	RHE_RS07490	RHE_RS07490	chr	-	COG0488	R	ABC transporter ATP-binding protein		290	RHE_RS14500	R	RHE_RS10580_m3	R	-233	-222	CGTTTGCGCATT	10.1	7.5e-06	-11.801	5.125								RHE_RS05730	RHE_RS11940	chr
290	RHE_RS02065	R	RHE_RS01875_m4	R	-214	-188	AGAAATCCCCTCGAAATTGAAGGGGGG	2.6	2.9e-06	-12.751	5.538								RHE_RS02355	RHE_RS07695	RHE_RS07695	chr	glyA	COG0112	E	serine hydroxymethyltransferase		291	RHE_RS18755	R	RHE_RS10580_m3	R	-321	-310	CATTTGTGCATT	9.9	8.5e-06	-11.675	5.071								RHE_RS05730	RHE_RS12000	chr
291	RHE_RS05295	D	RHE_RS01875_m4	R	-279	-253	GTGGAACCACCAATCTTGGATGGCGGA	2	3.7e-06	-12.507	5.432								RHE_RS02355	RHE_RS07795	RHE_RS07795	chr	hppA	COG3808	C	sodium-translocating pyrophosphatase		292	RHE_RS24980	D	RHE_RS10580_m3	R	-68	-57	CGATTGTGCAAT	11.4	3.1e-06	-12.684	5.509								RHE_RS05730	RHE_RS12420	chr
292	RHE_RS12580	R	RHE_RS01875_m4	R	-343	-317	GAAAAACCACTCGACTTTTCTACTGTA	7.7	2.4e-07	-15.243	6.62								RHE_RS02355	RHE_RS08160	RHE_RS08160	chr	-			class I SAM-dependent methyltransferase		293	RHE_RS26235	R	RHE_RS10580_m3	R	-39	-28	CAATTGCGCAAG	9.8	9.1e-06	-11.607	5.041								RHE_RS05730	RHE_RS13150	chr
293	RHE_RS12585	D	RHE_RS01875_m4	D	-140	-114	GAAAAACCACTCGACTTTTCTACTGTA	7.7	2.4e-07	-15.243	6.62								RHE_RS02355	RHE_RS08165	RHE_RS08165	chr	-			hypothetical protein		294	RHE_RS11015	R	RHE_RS10580_m4	D	-159	-150	ATCTGAAAAA	11.3	3.2e-06	-12.652	5.495								RHE_RS05730	RHE_RS13440	chr
294	RHE_RS14275	D	RHE_RS01875_m4	R	-179	-153	GAAAATCGCAACGGCTCTTATCGTGGT	0.4	7e-06	-11.87	5.155								RHE_RS02355	RHE_RS08300	RHE_RS08300	chr	-	COG0442	J	proline--tRNA ligase		295	RHE_RS05150	D	RHE_RS10580_m5	R	-52	-35	TGAAAGGATAACGCATTA	8.8	7.2e-06	-11.841	5.143								RHE_RS05730	RHE_RS13835	chr
295	RHE_RS29850	D	RHE_RS01875_m4	D	-174	-148	GAAAAACTACGCCAAACTGACAGTTGA	1.5	4.4e-06	-12.334	5.357								RHE_RS02355	RHE_RS08510	RHE_RS08510	chr	-	COG0250	K	transcription termination/antitermination protein NusG		296	RHE_RS10580	R	RHE_RS10580_m5	D	-157	-140	GAAAACGCCGACGCATGG	10.1	2.9e-06	-12.751	5.538								RHE_RS05730	RHE_RS14175	chr
296	RHE_RS00300	R	RHE_RS01875_m5	R	-226	-200	CCAAAAACCCTTAATTTTCAGCCTGTT	-6.4	7.3e-06	-11.828	5.137								RHE_RS02355	RHE_RS08575	RHE_RS08575	chr	-	COG0087	J	50S ribosomal protein L3		297	RHE_RS10580	R	RHE_RS10580_m5	D	-43	-26	TGAAAGATTTTTGCATAA	18.1	2.6e-10	-22.07	9.585								RHE_RS05730	RHE_RS14760	chr
297	RHE_RS01875	R	RHE_RS01875_m5	D	-149	-123	CAAAAACCCCTAAAATTGCATAGTGAT	35.6	2.3e-17	-38.311	16.638								RHE_RS02355	RHE_RS08995	RHE_RS08995	chr	-	COG1171	E	threonine ammonia-lyase		298	RHE_RS14410	R	RHE_RS10580_m5	D	-154	-137	AAAAATACCGGTGCATGC	9.4	4.6e-06	-12.289	5.337								RHE_RS05730	RHE_RS15045	chr
298	RHE_RS03430	D	RHE_RS01875_m5	R	-91	-65	CGACAACTCGTTAAAGTGAATGGCGGA	-6.8	8.5e-06	-11.675	5.071								RHE_RS02355	RHE_RS09260	RHE_RS09260	chr	-	COG0525	J	valine--tRNA ligase		299	RHE_RS25905	R	RHE_RS10580_m5	D	-223	-206	TGAATTACTGTCGCATCA	8.8	6.8e-06	-11.899	5.167								RHE_RS05730	RHE_RS16180	chr
299	RHE_RS14885	R	RHE_RS01875_m5	R	-294	-268	GAAAAAACCCTGAAATCACGGAACTTT	-7.2	9.8e-06	-11.533	5.009								RHE_RS02355	RHE_RS09325	RHE_RS09325	chr	tatB			twin-arginine translocase subunit TatB		300	RHE_RS26150	D	RHE_RS10580_m5	D	-123	-106	TGAACTCTTGATGCATAG	8.2	9.8e-06	-11.533	5.009								RHE_RS05730	RHE_RS16330	chr
300	RHE_RS17020	D	RHE_RS01875_m5	R	-131	-105	GGAAAAATGCGACAATTGTGTAATGGT	-4.7	3.8e-06	-12.481	5.42								RHE_RS02355	RHE_RS09780	RHE_RS09780	chr	-	COG0528	F	UMP kinase		301	RHE_RS04155	D	RHE_RS12205_m1	D	-84	-74	TGTTGAACAAT	11.3	7.5e-07	-14.103	6.125								RHE_RS05730	RHE_RS16930	chr
301	RHE_RS24270	R	RHE_RS01875_m5	D	-107	-81	CTAAAACTTGCGCATAAGCATATGGAT	-4.6	3.7e-06	-12.507	5.432								RHE_RS02355	RHE_RS09800	RHE_RS09800	chr	rseP	COG0750	OK	RIP metalloprotease RseP		302	RHE_RS12205	D	RHE_RS12205_m1	R	-33	-23	TGTTGAACAGT	11.4	2.9e-07	-15.053	6.538								RHE_RS05730	RHE_RS17180	chr
302	RHE_RS28865	R	RHE_RS01875_m5	R	-297	-271	CAGGAGACCCCAAAATTCCCTATCGAT	-5.7	5.6e-06	-12.093	5.252								RHE_RS02355	RHE_RS10500	RHE_RS10500	chr	-	COG3828	R	hypothetical protein		303	RHE_RS12205	D	RHE_RS12205_m1	D	-31	-21	TGTTCAACACT	10.2	4e-06	-12.429	5.398								RHE_RS05730	RHE_RS17760	chr
303	RHE_RS02340	R	RHE_RS02340_m1	D	-90	-60	GCCCATATTAATGATGCACATCATCAATAAG	21.5	3.9e-11	-23.967	10.409								RHE_RS02355	RHE_RS10880	RHE_RS10880	chr	-	COG1840	P	iron ABC transporter substrate-binding protein		304	RHE_RS12205	D	RHE_RS12205_m1	D	-24	-14	CACTGAACAAT	9.9	8.4e-06	-11.687	5.076								RHE_RS05730	RHE_RS18585	chr
304	RHE_RS02340	R	RHE_RS02340_m1	D	-87	-57	CATATTAATGATGCACATCATCAATAAGTAA	13.2	8.9e-08	-16.235	7.051								RHE_RS02355	RHE_RS11115	RHE_RS11115	chr	-	COG0760	O	peptidylprolyl isomerase		305	RHE_RS18560	D	RHE_RS12205_m1	R	-37	-27	TGTTGAACAAA	10	7.6e-06	-11.787	5.119								RHE_RS05730	RHE_RS18840	chr
305	RHE_RS02340	R	RHE_RS02340_m1	R	-87	-57	TTACTTATTGATGATGTGCATCATTAATATG	23.4	1.7e-12	-27.1	11.77								RHE_RS02355	RHE_RS11500	RHE_RS11500	chr	sufD	COG0719	O	Fe-S cluster assembly protein SufD		306	RHE_RS12205	D	RHE_RS12205_m2	D	-33	-14	ACTGTTCAACACTGAACAAT	21.5	9.3e-12	-25.401	11.032								RHE_RS05730	RHE_RS20915	chr
306	RHE_RS02340	R	RHE_RS02340_m1	D	-60	-30	GTAAGCTATAATGACGGCCGCCATCATAGTT	12	2e-07	-15.425	6.699								RHE_RS02355	RHE_RS11575	RHE_RS11575	chr	-	COG0513	L	ATP-dependent helicase		307	RHE_RS12205	D	RHE_RS12205_m2	R	-33	-14	ATTGTTCAGTGTTGAACAGT	21.7	4.3e-12	-26.172	11.367								RHE_RS05730	RHE_RS22560	p42b
307	RHE_RS02340	R	RHE_RS02340_m1	D	-57	-27	AGCTATAATGACGGCCGCCATCATAGTTGGA	20.2	1.8e-10	-22.438	9.745								RHE_RS02355	RHE_RS11820	RHE_RS11820	chr	-	COG0433	L	ATP-binding protein		308	RHE_RS12205	D	RHE_RS12205_m3	D	-33	-14	ACTGTTCAACACTGAACAAT	21.6	8.9e-12	-25.445	11.051								RHE_RS05730	RHE_RS22610	p42b
308	RHE_RS02340	R	RHE_RS02340_m1	R	-57	-27	TCCAACTATGATGGCGGCCGTCATTATAGCT	22.9	4.2e-12	-26.196	11.377								RHE_RS02355	RHE_RS12645	RHE_RS12645	chr	-	COG0604	CR	NADPH:quinone oxidoreductase		309	RHE_RS12205	D	RHE_RS12205_m3	R	-33	-14	ATTGTTCAGTGTTGAACAGT	21.7	7e-12	-25.685	11.155								RHE_RS05730	RHE_RS22645	p42b
309	RHE_RS03290	R	RHE_RS02340_m1	D	-93	-63	TTTTGTTTTGGTGCTTGTCGTCATCAAAACC	5.5	7.8e-06	-11.761	5.108								RHE_RS02355	RHE_RS13410	RHE_RS13410	chr	-	COG4286	S	metal-dependent hydrolase		310	RHE_RS04155	D	RHE_RS12205_m4	R	-104	-75	TTGTTCAACATTGTTGAACGAAGTGTCCCC	-2.5	5.2e-06	-12.167	5.284								RHE_RS05730	RHE_RS23060	p42c
310	RHE_RS03635	R	RHE_RS02340_m1	R	-225	-195	GCACTTTATAATGCAATGCAGCATGATATAA	5.1	9.5e-06	-11.564	5.022								RHE_RS02355	RHE_RS14710	RHE_RS14710	chr	-	COG1804	I	CoA transferase		311	RHE_RS04155	D	RHE_RS12205_m4	D	-95	-66	TCGTTCAACAATGTTGAACAATGTCCTTGG	2.5	6.7e-07	-14.216	6.174								RHE_RS05730	RHE_RS25120	p42e
311	RHE_RS03640	D	RHE_RS02340_m1	D	-58	-28	GCACTTTATAATGCAATGCAGCATGATATAA	5.1	9.5e-06	-11.564	5.022								RHE_RS02355	RHE_RS15580	RHE_RS15580	chr	-	COG0408	H	coproporphyrinogen III oxidase		312	RHE_RS12205	D	RHE_RS12205_m4	D	-42	-13	ATCCAAAAGACTGTTCAACACTGAACAATA	3.7	3.8e-07	-14.783	6.42								RHE_RS05730	RHE_RS26150	p42e
312	RHE_RS12170	R	RHE_RS02340_m1	D	-309	-279	CGAAATATTGATGATCACAGTCATGTTTGCG	11.7	2.4e-07	-15.243	6.62								RHE_RS02355	RHE_RS15965	RHE_RS15965	chr	glpK	COG0554	C	glycerol kinase		313	RHE_RS12205	D	RHE_RS12205_m4	R	-34	-5	TTGTACTTTATTGTTCAGTGTTGAACAGTC	-0.9	2.7e-06	-12.822	5.569								RHE_RS05730	RHE_RS26835	p42f
313	RHE_RS12170	R	RHE_RS02340_m1	R	-309	-279	CGCAAACATGACTGTGATCATCAATATTTCG	8.4	1.7e-06	-13.285	5.77								RHE_RS02355	RHE_RS16325	RHE_RS16325	chr	-	COG1129	G	sugar ABC transporter ATP-binding protein		314	RHE_RS12205	D	RHE_RS12205_m4	D	-32	-3	CTGTTCAACACTGAACAATAAAGTACAACG	37.2	1.9e-19	-43.107	18.721								RHE_RS05730	RHE_RS27350	p42f
314	RHE_RS12170	R	RHE_RS02340_m1	R	-306	-276	GGGCGCAAACATGACTGTGATCATCAATATT	5.5	7.8e-06	-11.761	5.108								RHE_RS02355	RHE_RS16775	RHE_RS16775	chr	-	COG0167	F	NAD-dependent dihydropyrimidine dehydrogenase subunit PreA		315	RHE_RS12585	D	RHE_RS12205_m4	R	-125	-96	GAGTTCAATCTGTAACGATACAGTAGAAAA	0.9	1.3e-06	-13.553	5.886								RHE_RS05730	RHE_RS27465	p42f
315	RHE_RS17045	R	RHE_RS02340_m1	D	-149	-119	CCTATCATTAACGATGCCCGTAAACGAAAGG	5.9	6.7e-06	-11.913	5.174								RHE_RS02355	RHE_RS16915	RHE_RS16915	chr	-	COG3755	S	DUF1311 domain-containing protein		316	RHE_RS26305	R	RHE_RS12205_m4	R	-168	-139	GGGTTCAACACTGGTTTTCATTGTCCATCT	-0.9	2.7e-06	-12.822	5.569								RHE_RS05730	RHE_RS29800	p42d
316	RHE_RS17050	D	RHE_RS02340_m1	R	-323	-293	CCTATCATTAACGATGCCCGTAAACGAAAGG	5.9	6.7e-06	-11.913	5.174								RHE_RS02355	RHE_RS17705	RHE_RS17705	chr	tolR	COG0848	U	protein TolR		317	RHE_RS12915	D	RHE_RS12915_m1	D	-124	-107	GTCAATGTCGCATATTTG	15.2	2.2e-08	-17.632	7.658								RHE_RS05730	RHE_RS30500	p42d
317	RHE_RS19305	D	RHE_RS02340_m1	D	-104	-74	GACAAAATATATGATGTCCATCATCAATAAG	9.2	1.1e-06	-13.72	5.959								RHE_RS02355	RHE_RS17930	RHE_RS17930	chr	-	COG3181	C	tripartite tricarboxylate transporter substrate binding protein		318	RHE_RS12915	D	RHE_RS12915_m1	D	-82	-65	GCGAGTGTCGCTTTCAGG	14.1	1.1e-07	-16.023	6.959								RHE_RS05730	RHE_RS31100	p42d
318	RHE_RS19305	D	RHE_RS02340_m1	R	-101	-71	TTGCTTATTGATGATGGACATCATATATTTT	13.9	5.8e-08	-16.663	7.237								RHE_RS02355	RHE_RS18180	RHE_RS18180	chr	-	COG0330	O	SPFH/Band 7/PHB domain protein		319	RHE_RS17645	D	RHE_RS12915_m1	D	-36	-19	ATCAATGTCGCAATCGAA	10.4	3.4e-06	-12.592	5.469
319	RHE_RS02340	R	RHE_RS02340_m2	D	-87	-72	CATATTAATGATGCAC	16.6	1.4e-09	-20.387	8.854								RHE_RS02355	RHE_RS18420	RHE_RS18420	chr	-	COG0665	E	sarcosine oxidase subunit beta family protein		320	RHE_RS03045	D	RHE_RS12915_m2	R	-150	-134	CCCGTATGCGAAATTGG	10	6.4e-06	-11.959	5.194
320	RHE_RS02340	R	RHE_RS02340_m2	R	-75	-60	CTTATTGATGATGTGC	16	4.3e-09	-19.265	8.367								RHE_RS02355	RHE_RS18940	RHE_RS18940	chr	-	COG3386	G	SMP-30/gluconolactonase/LRE family protein		321	RHE_RS12915	D	RHE_RS12915_m2	R	-123	-107	CAAATATGCGACATTGA	11.3	2e-06	-13.122	5.699								RHE_RS05750	RHE_RS01180	chr
321	RHE_RS03180	D	RHE_RS02340_m2	D	-148	-133	ATAATTGATGATATCC	10.3	4.3e-06	-12.357	5.367								RHE_RS02355	RHE_RS19030	RHE_RS19030	chr	-	COG3284	K	sigma-54-dependent Fis family transcriptional regulator		322	RHE_RS12915	D	RHE_RS12915_m2	R	-81	-65	CCTGAAAGCGACACTCG	9.7	8.1e-06	-11.724	5.092								RHE_RS05750	RHE_RS01345	chr
322	RHE_RS08070	D	RHE_RS02340_m2	R	-319	-304	GTAATAAATGATGTAC	10.6	3.4e-06	-12.592	5.469								RHE_RS02355	RHE_RS19040	RHE_RS19040	chr	-	COG3564	S	DUF779 domain-containing protein		323	RHE_RS17645	D	RHE_RS12915_m2	R	-35	-19	TTCGATTGCGACATTGA	10	6.4e-06	-11.959	5.194								RHE_RS05750	RHE_RS01805	chr
323	RHE_RS19305	D	RHE_RS02340_m2	D	-101	-86	AAAATATATGATGTCC	9.2	9.4e-06	-11.575	5.027								RHE_RS02355	RHE_RS19665	RHE_RS19665	chr	-	COG1653	G	sugar ABC transporter substrate-binding protein		324	RHE_RS02775	D	RHE_RS12915_m3	D	-25	-8	TGAATTTTCACTACCTTC	8.9	9.4e-06	-11.575	5.027								RHE_RS05750	RHE_RS04175	chr
324	RHE_RS19305	D	RHE_RS02340_m2	R	-89	-74	CTTATTGATGATGGAC	13.7	1.3e-07	-15.856	6.886								RHE_RS02355	RHE_RS19705	RHE_RS19705	chr	-	COG4992	E	ornithine--oxo-acid transaminase		325	RHE_RS12330	R	RHE_RS12915_m3	D	-207	-190	AGAATACAAACTGCCTTC	9.1	8.3e-06	-11.699	5.081								RHE_RS05750	RHE_RS04560	chr
325	RHE_RS29450	D	RHE_RS02340_m2	R	-261	-246	ACTCTTAATGATGTTC	11.9	9.6e-07	-13.856	6.018								RHE_RS02355	RHE_RS19920	RHE_RS19920	chr	-	COG0479	C	succinate dehydrogenase iron-sulfur subunit		326	RHE_RS12915	D	RHE_RS12915_m3	D	-295	-278	TGAATGCGACATTTCTCC	12.1	8.2e-07	-14.014	6.086								RHE_RS05750	RHE_RS05750	chr
326	RHE_RS02340	R	RHE_RS02340_m3	D	-90	-60	GCCCATATTAATGATGCACATCATCAATAAG	24.5	8.2e-13	-27.829	12.086								RHE_RS02355	RHE_RS20390	RHE_RS20390	chr	-	COG1129	G	D-ribose transporter ATP-binding protein		327	RHE_RS12915	D	RHE_RS12915_m3	D	-199	-182	TGAATTTCAGTTGCCTGT	11.3	1.6e-06	-13.346	5.796								RHE_RS05750	RHE_RS06065	chr
327	RHE_RS02340	R	RHE_RS02340_m3	R	-87	-57	TTACTTATTGATGATGTGCATCATTAATATG	26.3	2.1e-14	-31.494	13.678								RHE_RS02355	RHE_RS21040	RHE_RS21040	chr	-	COG0325	R	YggS family pyridoxal phosphate-dependent enzyme		328	RHE_RS07935	R	RHE_RS12915_m4	R	-91	-73	CTCAGATTCGCCCATCAGG	8.8	6.7e-06	-11.913	5.174								RHE_RS05750	RHE_RS06480	chr
328	RHE_RS02340	R	RHE_RS02340_m3	D	-60	-30	GTAAGCTATAATGACGGCCGCCATCATAGTT	13.5	4.2e-08	-16.986	7.377								RHE_RS02355	RHE_RS22125	RHE_RS22125	p42b	-	COG1653	G	carbohydrate ABC transporter substrate-binding protein		329	RHE_RS04750	R	RHE_RS12915_m5	R	-171	-156	CTGTCACATTACGACA	14.5	7.1e-08	-16.461	7.149								RHE_RS05750	RHE_RS06680	chr
329	RHE_RS02340	R	RHE_RS02340_m3	D	-57	-27	AGCTATAATGACGGCCGCCATCATAGTTGGA	18	1.5e-09	-20.318	8.824								RHE_RS02355	RHE_RS22160	RHE_RS22160	p42b	-	COG0747	E	ABC transporter substrate-binding protein		330	RHE_RS26875	R	RHE_RS12915_m5	D	-95	-80	ATGTCAAGTAGCGAGC	9.7	5.2e-06	-12.167	5.284								RHE_RS05750	RHE_RS06750	chr
330	RHE_RS02340	R	RHE_RS02340_m3	R	-57	-27	TCCAACTATGATGGCGGCCGTCATTATAGCT	22.9	9.4e-12	-25.39	11.027								RHE_RS02355	RHE_RS22765	RHE_RS22765	p42b	-	COG1653	G	ABC transporter substrate-binding protein		331	RHE_RS30740	R	RHE_RS12915_m5	D	-120	-105	CGGTCAATAAGCGACC	12.2	8.2e-07	-14.014	6.086								RHE_RS05750	RHE_RS08775	chr
331	RHE_RS12170	R	RHE_RS02340_m3	D	-309	-279	CGAAATATTGATGATCACAGTCATGTTTGCG	12.2	9.5e-08	-16.169	7.022								RHE_RS02355	RHE_RS23365	RHE_RS23365	p42c	-	COG1653	G	sugar ABC transporter substrate-binding protein		332	RHE_RS13055	R	RHE_RS13060_m1	D	-19	-7	CCACAAGGAGCAG	12.1	1.3e-06	-13.553	5.886								RHE_RS05750	RHE_RS08855	chr
332	RHE_RS12170	R	RHE_RS02340_m3	R	-309	-279	CGCAAACATGACTGTGATCATCAATATTTCG	3.3	9.4e-06	-11.575	5.027								RHE_RS02355	RHE_RS23370	RHE_RS23370	p42c	-	COG3842	E	ABC transporter ATP-binding protein		333	RHE_RS13060	D	RHE_RS13060_m1	R	-98	-86	CCACAAGGAGCAG	12.1	1.3e-06	-13.553	5.886								RHE_RS05750	RHE_RS09465	chr
333	RHE_RS12170	R	RHE_RS02340_m3	R	-306	-276	GGGCGCAAACATGACTGTGATCATCAATATT	7.6	1.3e-06	-13.553	5.886								RHE_RS02355	RHE_RS23450	RHE_RS23450	p42c	fdhA	COG1063	ER	formaldehyde dehydrogenase, glutathione-independent		334	RHE_RS13800	R	RHE_RS13060_m1	R	-134	-122	AAACAAGGAGCCT	9.7	7.5e-06	-11.801	5.125								RHE_RS05750	RHE_RS10420	chr
334	RHE_RS17045	R	RHE_RS02340_m3	D	-149	-119	CCTATCATTAACGATGCCCGTAAACGAAAGG	5.1	4.2e-06	-12.38	5.377								RHE_RS02355	RHE_RS23585	RHE_RS23585	p42c	-	COG1129	G	sugar ABC transporter ATP-binding protein		335	RHE_RS04655	D	RHE_RS13060_m2	D	-141	-122	TGATCCATTAGGGCCTGAAA	7.1	7.1e-07	-14.158	6.149								RHE_RS05750	RHE_RS10935	chr
335	RHE_RS17050	D	RHE_RS02340_m3	R	-323	-293	CCTATCATTAACGATGCCCGTAAACGAAAGG	5.1	4.2e-06	-12.38	5.377								RHE_RS02355	RHE_RS24535	RHE_RS24535	p42e	-	COG1653	G	sugar ABC transporter substrate-binding protein		336	RHE_RS13055	R	RHE_RS13060_m2	R	-72	-53	TGAACCATAATAGCCTAAGA	23.8	5.6e-12	-25.908	11.252								RHE_RS05750	RHE_RS12000	chr
336	RHE_RS19305	D	RHE_RS02340_m3	D	-104	-74	GACAAAATATATGATGTCCATCATCAATAAG	11	1.9e-07	-15.476	6.721								RHE_RS02355	RHE_RS24540	RHE_RS24540	p42e	-	COG1802	K	GntR family transcriptional regulator		337	RHE_RS13060	D	RHE_RS13060_m2	D	-52	-33	TGAACCATAATAGCCTAAGA	23.8	5.6e-12	-25.908	11.252								RHE_RS05750	RHE_RS13430	chr
337	RHE_RS19305	D	RHE_RS02340_m3	R	-101	-71	TTGCTTATTGATGATGGACATCATATATTTT	14.8	1.8e-08	-17.833	7.745								RHE_RS02355	RHE_RS25285	RHE_RS25285	p42e	-			hypothetical protein		338	RHE_RS22960	D	RHE_RS13060_m2	D	-38	-19	TATACCATAATACCTAATAG	5.6	1.6e-06	-13.346	5.796								RHE_RS05750	RHE_RS14075	chr
338	RHE_RS19305	D	RHE_RS02340_m3	D	-75	-45	AGCAACAAATATGATGACCATCATGTAAAGC	6.5	2.1e-06	-13.074	5.678								RHE_RS02355	RHE_RS25535	RHE_RS25535	p42e	rhaS	COG1879	G	rhamnose ABC transporter substrate-binding protein		339	RHE_RS25585	D	RHE_RS13060_m2	R	-129	-110	TGTACCATAGTAATGTAATA	2.3	7.5e-06	-11.801	5.125								RHE_RS05750	RHE_RS14870	chr
339	RHE_RS19305	D	RHE_RS02340_m3	R	-72	-42	GCCGCTTTACATGATGGTCATCATATTTGTT	5.2	4e-06	-12.429	5.398								RHE_RS02355	RHE_RS25855	RHE_RS25855	p42e	aspA	COG1027	E	aspartate ammonia-lyase		340	RHE_RS27360	D	RHE_RS13060_m2	D	-71	-52	TGAGAAATAATGGCATACGT	1.7	9.8e-06	-11.533	5.009								RHE_RS05750	RHE_RS15670	chr
340	RHE_RS02340	R	RHE_RS02340_m4	D	-60	-30	GTAAGCTATAATGACGGCCGCCATCATAGTT	2	5.7e-06	-12.075	5.244								RHE_RS02355	RHE_RS26030	RHE_RS26030	p42e	-			hypothetical protein		341	RHE_RS06690	D	RHE_RS14175_m1	R	-151	-126	GCGAGACTTACAATAACGCTTACGTT	9.9	1.7e-06	-13.285	5.77								RHE_RS05750	RHE_RS16260	chr
341	RHE_RS02340	R	RHE_RS02340_m4	R	-60	-30	AACTATGATGGCGGCCGTCATTATAGCTTAC	5.2	1.4e-06	-13.479	5.854								RHE_RS02355	RHE_RS26770	RHE_RS26770	p42f	-	COG1638	G	ABC transporter substrate-binding protein		342	RHE_RS14175	D	RHE_RS14175_m1	R	-306	-281	GGGGGAACTGCTATTCCTGGTACATT	17.9	1.7e-09	-20.193	8.77								RHE_RS05750	RHE_RS17235	chr
342	RHE_RS02340	R	RHE_RS02340_m4	D	-57	-27	AGCTATAATGACGGCCGCCATCATAGTTGGA	29.2	1.7e-15	-34.008	14.77								RHE_RS02355	RHE_RS26890	RHE_RS26890	p42f	-	COG3842	E	ABC transporter ATP-binding protein		343	RHE_RS14175	D	RHE_RS14175_m1	R	-123	-98	GAAAGAAGCAGTACGCGGCTTACGTT	22.7	2.6e-12	-26.676	11.585								RHE_RS05750	RHE_RS17400	chr
343	RHE_RS02340	R	RHE_RS02340_m4	R	-57	-27	TCCAACTATGATGGCGGCCGTCATTATAGCT	28.9	3.6e-15	-33.258	14.444								RHE_RS02355	RHE_RS26910	RHE_RS26910	p42f	-	COG0329	EM	dihydrodipicolinate synthase family protein		344	RHE_RS08050	D	RHE_RS14175_m2	D	-80	-68	ACGCAAAACACGT	11	1.9e-06	-13.174	5.721								RHE_RS05750	RHE_RS17555	chr
344	RHE_RS12170	R	RHE_RS02340_m4	D	-309	-279	CGAAATATTGATGATCACAGTCATGTTTGCG	7.5	4.6e-07	-14.592	6.337								RHE_RS02355	RHE_RS26915	RHE_RS26915	p42f	-	COG1802	K	GntR family transcriptional regulator		345	RHE_RS14175	D	RHE_RS14175_m2	R	-254	-242	AAGCAAAACACGC	11.6	7.8e-07	-14.064	6.108								RHE_RS05750	RHE_RS17760	chr
345	RHE_RS12170	R	RHE_RS02340_m4	R	-309	-279	CGCAAACATGACTGTGATCATCAATATTTCG	7.8	3.8e-07	-14.783	6.42								RHE_RS02355	RHE_RS27400	RHE_RS27400	p42f	ehuB	COG0834	ET	ectoine/hydroxyectoine ABC transporter substrate-binding protein EhuB		346	RHE_RS14175	D	RHE_RS14175_m2	R	-115	-103	AAGCAGTACGCGG	12.4	1.9e-07	-15.476	6.721								RHE_RS05750	RHE_RS17805	chr
346	RHE_RS01220	R	RHE_RS02340_m5	D	-88	-64	CGTATTGATTACGTTCAACTTCATG	8.6	2.1e-06	-13.074	5.678								RHE_RS02355	RHE_RS27520	RHE_RS27520	p42f	-	COG1653	G	autotransporter outer membrane beta-barrel domain-containing protein		347	RHE_RS30285	D	RHE_RS14175_m2	D	-232	-220	AGGCAGTACGCGC	10.8	2.5e-06	-12.899	5.602								RHE_RS05750	RHE_RS17845	chr
347	RHE_RS01220	R	RHE_RS02340_m5	R	-85	-61	TATCATGAAGTTGAACGTAATCAAT	6.3	7.7e-06	-11.774	5.114								RHE_RS02355	RHE_RS27615	RHE_RS27615	p42f	-	COG4948	MR	mandelate racemase/muconate lactonizing enzyme family protein		348	RHE_RS06710	R	RHE_RS14175_m3	R	-86	-76	GCCGCGTACGG	10.2	5.4e-06	-12.129	5.268								RHE_RS05750	RHE_RS20170	chr
348	RHE_RS02340	R	RHE_RS02340_m5	D	-87	-63	CATATTAATGATGCACATCATCAAT	19.3	4.8e-10	-21.457	9.319								RHE_RS02355	RHE_RS27650	RHE_RS27650	p42f	-	COG0451	M	NAD(P)-dependent oxidoreductase		349	RHE_RS14175	D	RHE_RS14175_m3	D	-131	-121	GTCGCGTAAAC	9.9	8.2e-06	-11.711	5.086								RHE_RS05750	RHE_RS22225	p42b
349	RHE_RS02340	R	RHE_RS02340_m5	R	-84	-60	CTTATTGATGATGTGCATCATTAAT	19.1	6.2e-10	-21.201	9.208								RHE_RS02355	RHE_RS28160	RHE_RS28160	p42f	-	COG0583	K	LysR family transcriptional regulator		350	RHE_RS14175	D	RHE_RS14175_m3	D	-116	-106	GCCGCGTACTG	11.8	3.9e-07	-14.757	6.409								RHE_RS05750	RHE_RS23680	p42c
350	RHE_RS02340	R	RHE_RS02340_m5	D	-57	-33	AGCTATAATGACGGCCGCCATCATA	21.4	2.8e-11	-24.299	10.553								RHE_RS02355	RHE_RS28350	RHE_RS28350	p42f	-	COG0006	E	aminopeptidase P family protein		351	RHE_RS23470	R	RHE_RS14175_m3	R	-82	-72	GTCGCGTAATG	10.4	4e-06	-12.429	5.398								RHE_RS05750	RHE_RS26515	p42f
351	RHE_RS02340	R	RHE_RS02340_m5	R	-54	-30	AACTATGATGGCGGCCGTCATTATA	21.6	2e-11	-24.635	10.699								RHE_RS02355	RHE_RS28440	RHE_RS28440	p42f	-	COG1522	K	ArsR family transcriptional regulator		352	RHE_RS14175	D	RHE_RS14175_m4	R	-152	-138	TCCACGTTATGCGTG	13	1.9e-08	-17.779	7.721								RHE_RS05750	RHE_RS27815	p42f
352	RHE_RS10540	R	RHE_RS02340_m5	R	-44	-20	TTCATCAATGTCGTATGACATAATA	6.9	5.3e-06	-12.148	5.276								RHE_RS02355	RHE_RS28515	RHE_RS28515	p42f	gfa	COG3791	S	S-(hydroxymethyl)glutathione synthase		353	RHE_RS14175	D	RHE_RS14175_m4	R	-39	-25	TGCACCTCATGCGGA	10.7	3.6e-06	-12.535	5.444								RHE_RS05750	RHE_RS28145	p42f
353	RHE_RS12170	R	RHE_RS02340_m5	D	-306	-282	AATATTGATGATCACAGTCATGTTT	9.3	1.4e-06	-13.479	5.854								RHE_RS02355	RHE_RS28910	RHE_RS28910	p42f	-	COG2197	TK	DNA-binding response regulator		354	RHE_RS15410	R	RHE_RS14175_m4	R	-71	-57	CCCACGCGATGCGGC	10.8	3.1e-06	-12.684	5.509								RHE_RS05750	RHE_RS28880	p42f
354	RHE_RS12170	R	RHE_RS02340_m5	R	-303	-279	CGCAAACATGACTGTGATCATCAAT	7.9	3.1e-06	-12.684	5.509								RHE_RS02355	RHE_RS29405	RHE_RS29405	p42f	-	COG1082	G	sugar phosphate isomerase/epimerase		355	RHE_RS02575	D	RHE_RS14175_m5	D	-102	-88	GGACGGTGCTTACAG	9.5	3.1e-06	-12.684	5.509								RHE_RS05750	RHE_RS29610	p42d
355	RHE_RS16675	D	RHE_RS02340_m5	D	-82	-58	CACTTTGATGACGGTTGCGATCATT	11.8	2.9e-07	-15.053	6.538								RHE_RS02355	RHE_RS29410	RHE_RS29410	p42f	-	COG3842	E	sn-glycerol-3-phosphate ABC transporter ATP-binding protein UgpC		356	RHE_RS14175	D	RHE_RS14175_m5	R	-122	-108	GTACGCGGCTTACGT	17.5	5.8e-10	-21.268	9.237								RHE_RS05750	RHE_RS29800	p42d
356	RHE_RS16675	D	RHE_RS02340_m5	R	-79	-55	GGAAATGATCGCAACCGTCATCAAA	7.9	3.1e-06	-12.684	5.509								RHE_RS02355	RHE_RS29855	RHE_RS29855	symbiotic plasmid p42d	-			hypothetical protein		357	RHE_RS14175	D	RHE_RS14175_m5	D	-120	-106	GTAAGCCGCGTACTG	9.3	3.5e-06	-12.563	5.456								RHE_RS05750	RHE_RS29885	p42d
357	RHE_RS19305	D	RHE_RS02340_m5	D	-101	-77	AAAATATATGATGTCCATCATCAAT	10	9.2e-07	-13.899	6.036								RHE_RS02355	RHE_RS30060	RHE_RS30060	symbiotic plasmid p42d	-	COG1879	G	sugar ABC transporter substrate-binding protein		358	RHE_RS30550	R	RHE_RS14175_m5	D	-32	-18	CGACTCGGCTTACTG	8.6	5.3e-06	-12.148	5.276								RHE_RS05750	RHE_RS30955	p42d
358	RHE_RS19305	D	RHE_RS02340_m5	R	-98	-74	CTTATTGATGATGGACATCATATAT	11.8	2.9e-07	-15.053	6.538								RHE_RS02355	RHE_RS30365	RHE_RS30365	symbiotic plasmid p42d	-	COG0288	P	carbonic anhydrase		359	RHE_RS31005	D	RHE_RS14175_m5	D	-141	-127	CTATGCGGCCTACTT	9.3	3.5e-06	-12.563	5.456
359	RHE_RS19305	D	RHE_RS02340_m5	D	-72	-48	AACAAATATGATGACCATCATGTAA	8.5	2.3e-06	-12.983	5.638																	360	RHE_RS15070	R	RHE_RS15070_m1	D	-60	-31	GGTTGCGTCATCAGCGTCCGGCTGGCAGAG	15.8	1.6e-08	-17.951	7.796
360	RHE_RS01815	D	RHE_RS02355_m1	D	-18	-5	GCGTGGGAGGATTT	10.1	8.4e-06	-11.687	5.076																	361	RHE_RS15070	R	RHE_RS15070_m1	R	-60	-31	CTCTGCCAGCCGGACGCTGATGACGCAACC	15.9	1.5e-08	-18.015	7.824								RHE_RS05815	RHE_RS05135	chr
361	RHE_RS02065	R	RHE_RS02355_m1	R	-132	-119	CACTGGGAGGATCG	12.1	6e-07	-14.326	6.222								RHE_RS02660	RHE_RS01020	RHE_RS01020	chr	-	COG4964	UW	membrane protein		362	RHE_RS15070	R	RHE_RS15070_m2	D	-24	-8	ACATCGGACCTGCGGAT	14.7	5.4e-08	-16.734	7.268								RHE_RS05815	RHE_RS05350	chr
362	RHE_RS02355	R	RHE_RS02355_m1	R	-326	-313	CTCTGGGAGGAGTT	14.3	4.1e-09	-19.312	8.387								RHE_RS02660	RHE_RS01175	RHE_RS01175	chr	-	COG4748	S	restriction endonuclease		363	RHE_RS23775	D	RHE_RS15070_m2	R	-33	-17	CATTCTGATCTGCGGAT	10.2	1.8e-06	-13.228	5.745								RHE_RS05815	RHE_RS05785	chr
363	RHE_RS02355	R	RHE_RS02355_m1	D	-19	-6	GCTCGGGAGGAGCG	10	9.2e-06	-11.596	5.036								RHE_RS02660	RHE_RS02660	RHE_RS02660	chr	-	COG1309	K	TetR/AcrR family transcriptional regulator		364	RHE_RS26505	D	RHE_RS15070_m2	R	-322	-306	TAATCGAAGCGGCGGAT	7.4	9e-06	-11.618	5.046								RHE_RS05815	RHE_RS05815	chr
364	RHE_RS02360	D	RHE_RS02355_m1	R	-324	-311	GCTCGGGAGGAGCG	10	9.2e-06	-11.596	5.036								RHE_RS02660	RHE_RS03470	RHE_RS03470	chr	-	COG1298	N	flagellar biosynthesis protein FlhA		365	RHE_RS06710	R	RHE_RS15070_m3	R	-257	-248	CGGGCAGAGA	9.5	7.3e-06	-11.828	5.137								RHE_RS05815	RHE_RS05860	chr
365	RHE_RS02360	D	RHE_RS02355_m1	D	-17	-4	CTCTGGGAGGAGTT	14.3	4.1e-09	-19.312	8.387								RHE_RS02660	RHE_RS04595	RHE_RS04595	chr	-	COG1154	HI	1-deoxy-D-xylulose-5-phosphate synthase		366	RHE_RS15070	R	RHE_RS15070_m3	D	-39	-30	CTGGCAGAGT	13.6	6e-07	-14.326	6.222								RHE_RS05815	RHE_RS06360	chr
366	RHE_RS02810	R	RHE_RS02355_m1	R	-237	-224	GAATGGGAGGAATT	10.7	4.6e-06	-12.289	5.337								RHE_RS02660	RHE_RS11880	RHE_RS11880	chr	-	COG2313	F	pseudouridine-5\'-phosphate glycosidase		367	RHE_RS05560	D	RHE_RS15070_m4	D	-103	-90	GTTCTGCCCGCCGG	9	9.2e-06	-11.596	5.036								RHE_RS05815	RHE_RS06820	chr
367	RHE_RS03180	D	RHE_RS02355_m1	D	-27	-14	GCATGGGAGGAGAG	10.4	6.2e-06	-11.991	5.208								RHE_RS02660	RHE_RS13305	RHE_RS13305	chr	-	COG0076	E	aspartate aminotransferase family protein		368	RHE_RS06710	R	RHE_RS15070_m4	D	-257	-244	TCTCTGCCCGCAAC	9.2	8e-06	-11.736	5.097								RHE_RS05815	RHE_RS08170	chr
368	RHE_RS03580	D	RHE_RS02355_m1	D	-39	-26	CCGCGGGAGGAGTA	10.6	5.1e-06	-12.186	5.292								RHE_RS02660	RHE_RS15475	RHE_RS15475	chr	-	COG1825	J	50S ribosomal protein L25		369	RHE_RS15070	R	RHE_RS15070_m4	R	-43	-30	ACTCTGCCAGCCGG	16.7	6.2e-09	-18.899	8.208								RHE_RS05815	RHE_RS09190	chr
369	RHE_RS04435	D	RHE_RS02355_m1	R	-317	-304	GCTTGGGAGGAGGG	10.1	8.4e-06	-11.687	5.076								RHE_RS02660	RHE_RS16130	RHE_RS16130	chr	-			ATP-dependent helicase		370	RHE_RS25095	D	RHE_RS15070_m4	R	-70	-57	AGTCTACCAGCCGA	10.1	4e-06	-12.429	5.398								RHE_RS05815	RHE_RS09630	chr
370	RHE_RS07795	D	RHE_RS02355_m1	D	-22	-9	CTATGGGAGGAAAG	10.8	4e-06	-12.429	5.398								RHE_RS02660	RHE_RS16945	RHE_RS16945	chr	-			hypothetical protein		371	RHE_RS08155	D	RHE_RS15070_m5	D	-113	-89	ACCAGCCGGGCGGCTATGCGGCAAT	13.9	1.1e-07	-16.023	6.959								RHE_RS05815	RHE_RS10910	chr
371	RHE_RS08160	R	RHE_RS02355_m1	R	-162	-149	CCCTGGGAGGAGCG	12.3	4.3e-07	-14.659	6.367								RHE_RS02660	RHE_RS20320	RHE_RS20320	chr	tesB	COG1946	I	acyl-CoA thioesterase II		372	RHE_RS13285	R	RHE_RS15070_m5	R	-59	-35	CGCAGCCGGCTGCAGTGGATGCAAC	11.4	1.3e-06	-13.553	5.886								RHE_RS05815	RHE_RS12605	chr
372	RHE_RS08165	D	RHE_RS02355_m1	D	-21	-8	CCCTGGGAGGAGCG	12.3	4.3e-07	-14.659	6.367								RHE_RS02660	RHE_RS24270	RHE_RS24270	p42e	-	COG0633	C	adenylate/guanylate cyclase domain-containing protein		373	RHE_RS15070	R	RHE_RS15070_m5	R	-59	-35	GCCAGCCGGACGCTGATGACGCAAC	17	2.1e-09	-19.981	8.678								RHE_RS05815	RHE_RS12930	chr
373	RHE_RS14695	R	RHE_RS02355_m1	R	-223	-210	GGCTGGGAGGATCC	10.2	8.4e-06	-11.687	5.076								RHE_RS02660	RHE_RS24330	RHE_RS24330	p42e	-	COG5642	S	DUF2384 domain-containing protein		374	RHE_RS15070	R	RHE_RS15070_m5	D	-44	-20	TCCGGCTGGCAGAGTTGCCGACATC	9.8	4.7e-06	-12.268	5.328								RHE_RS05815	RHE_RS13970	chr
374	RHE_RS15965	R	RHE_RS02355_m1	D	-17	-4	CTTCGGGAGGATTT	11.1	2.8e-06	-12.786	5.553								RHE_RS02660	RHE_RS25285	RHE_RS25285	p42e	-			hypothetical protein		375	RHE_RS15155	R	RHE_RS15070_m5	R	-351	-327	GCCGGCAGGCGGATGAGGGGGCTAC	10.9	1.9e-06	-13.174	5.721								RHE_RS05815	RHE_RS15590	chr
375	RHE_RS16325	R	RHE_RS02355_m1	D	-94	-81	TTCCGGGAGGAGCT	10	9.2e-06	-11.596	5.036								RHE_RS02660	RHE_RS27520	RHE_RS27520	p42f	-	COG1653	G	autotransporter outer membrane beta-barrel domain-containing protein		376	RHE_RS12750	R	RHE_RS15090_m1	D	-55	-43	AGGGAATCACCTG	11.3	1.5e-06	-13.41	5.824								RHE_RS05815	RHE_RS15880	chr
376	RHE_RS17930	D	RHE_RS02355_m1	D	-20	-7	CCTTGGGAGGAGAT	12	7.1e-07	-14.158	6.149								RHE_RS02660	RHE_RS29405	RHE_RS29405	p42f	-	COG1082	G	sugar phosphate isomerase/epimerase		377	RHE_RS15090	R	RHE_RS15090_m1	D	-250	-238	TGGGAATCACCGT	11.7	5.5e-07	-14.413	6.26								RHE_RS05815	RHE_RS17400	chr
377	RHE_RS18180	D	RHE_RS02355_m1	D	-20	-7	CGATGGGAGGAATT	10.7	4.6e-06	-12.289	5.337																	378	RHE_RS08870	R	RHE_RS15090_m2	D	-37	-26	TAGGTTAATCGG	10.5	3.7e-06	-12.507	5.432								RHE_RS05815	RHE_RS17760	chr
378	RHE_RS18940	D	RHE_RS02355_m1	D	-57	-44	AGCTGGGAGGATTT	10.6	5.1e-06	-12.186	5.292																	379	RHE_RS12345	R	RHE_RS15090_m2	D	-144	-133	GAGGTTAATCCG	13.1	5.4e-07	-14.432	6.268								RHE_RS05815	RHE_RS18230	chr
379	RHE_RS19030	D	RHE_RS02355_m1	D	-17	-4	CCGTGGGAGGAGCA	10.3	6.8e-06	-11.899	5.167								RHE_RS03040	RHE_RS00740	RHE_RS00740	chr	-	COG0443	O	molecular chaperone DnaK		380	RHE_RS14280	R	RHE_RS15090_m2	R	-31	-20	GCGGTTAATCGG	9.4	8.4e-06	-11.687	5.076								RHE_RS05815	RHE_RS19325	chr
380	RHE_RS22125	D	RHE_RS02355_m1	D	-17	-4	CCCTGGGAGGATAT	12.5	3.1e-07	-14.987	6.509								RHE_RS03040	RHE_RS01675	RHE_RS01675	chr	-	COG4108	J	peptide chain release factor 3		381	RHE_RS15090	R	RHE_RS15090_m2	D	-140	-129	GTGGTTAATCAG	13.5	2.5e-07	-15.202	6.602								RHE_RS05815	RHE_RS21755	p42a
381	RHE_RS22160	D	RHE_RS02355_m1	D	-18	-5	ACCTGGGAGGAATG	10	9.2e-06	-11.596	5.036								RHE_RS03040	RHE_RS03040	RHE_RS03040	chr	-	COG1309	K	TetR/AcrR family transcriptional regulator		382	RHE_RS17400	D	RHE_RS15090_m2	D	-130	-119	ATGGTTAATCGA	11.1	2.4e-06	-12.94	5.62								RHE_RS05815	RHE_RS22645	p42b
382	RHE_RS23585	D	RHE_RS02355_m1	D	-19	-6	CTTTGGGAGGAGCC	11.6	1.4e-06	-13.479	5.854								RHE_RS03040	RHE_RS03180	RHE_RS03180	chr	-	COG2197	TK	helix-turn-helix transcriptional regulator		383	RHE_RS15090	R	RHE_RS15090_m3	D	-140	-118	GTGGTTAATCAGACTTTAAATGT	15	3.6e-08	-17.14	7.444								RHE_RS05815	RHE_RS25240	p42e
383	RHE_RS25535	R	RHE_RS02355_m1	D	-20	-7	CAATGGGAGGAAAG	10.1	8.4e-06	-11.687	5.076								RHE_RS03040	RHE_RS03945	RHE_RS03945	chr	-			hypothetical protein		384	RHE_RS15090	R	RHE_RS15090_m3	R	-140	-118	ACATTTAAAGTCTGATTAACCAC	14.7	4.5e-08	-16.917	7.347								RHE_RS05815	RHE_RS26195	p42e
384	RHE_RS26770	D	RHE_RS02355_m1	D	-20	-7	GCTCGGGAGGAGAG	10.2	7.6e-06	-11.787	5.119								RHE_RS03040	RHE_RS06090	RHE_RS06090	chr	-	COG1917	R	cupin domain-containing protein		385	RHE_RS17400	D	RHE_RS15090_m3	D	-130	-108	ATGGTTAATCGAGGATTAAGTCG	13	1.4e-07	-15.782	6.854								RHE_RS05815	RHE_RS27165	p42f
385	RHE_RS27520	R	RHE_RS02355_m1	D	-17	-4	TTCTGGGAGGAGAT	10.9	3.5e-06	-12.563	5.456								RHE_RS03040	RHE_RS06525	RHE_RS06525	chr	-	COG1167	KE	PLP-dependent aminotransferase family protein		386	RHE_RS17400	D	RHE_RS15090_m3	R	-130	-108	CGACTTAATCCTCGATTAACCAT	12.9	1.5e-07	-15.713	6.824								RHE_RS05815	RHE_RS27465	p42f
386	RHE_RS28440	D	RHE_RS02355_m1	R	-113	-100	CAATGGGAGGAGGG	10.8	4e-06	-12.429	5.398								RHE_RS03040	RHE_RS07080	RHE_RS07080	chr	-	COG3216	S	DUF2062 domain-containing protein		387	RHE_RS07845	R	RHE_RS15090_m4	R	-178	-163	CGAGTCGTCCGGTGGC	11.7	1.1e-06	-13.72	5.959								RHE_RS05815	RHE_RS27730	p42f
387	RHE_RS28950	R	RHE_RS02355_m1	D	-100	-87	CGCTGGGAGGAGGG	11	3.5e-06	-12.563	5.456								RHE_RS03040	RHE_RS07815	RHE_RS07815	chr	-	COG0416	I	phosphate acyltransferase		388	RHE_RS15090	R	RHE_RS15090_m4	R	-245	-230	CAAGTCGAACGGTGAT	17	8.1e-10	-20.934	9.092								RHE_RS05815	RHE_RS29845	p42d
388	RHE_RS00410	R	RHE_RS02355_m2	R	-118	-102	CCTGTCAATAGTCAAAT	8.7	1.2e-06	-13.633	5.921								RHE_RS03040	RHE_RS07980	RHE_RS07980	chr	-	COG5653	N	GNAT family N-acetyltransferase		389	RHE_RS25915	D	RHE_RS15090_m4	R	-112	-97	TTAGTAGACAAGTGAT	11.9	9.7e-07	-13.846	6.013								RHE_RS05815	RHE_RS30955	p42d
389	RHE_RS02355	R	RHE_RS02355_m2	D	-193	-177	CTTGTCAATAAATAAAT	21.5	8.3e-11	-23.212	10.081								RHE_RS03040	RHE_RS09780	RHE_RS09780	chr	-	COG0528	F	UMP kinase		390	RHE_RS32275	R	RHE_RS15090_m4	R	-230	-215	GAAGTTGAACGGTGGC	10.3	3e-06	-12.717	5.523
390	RHE_RS02360	D	RHE_RS02355_m2	R	-153	-137	CTTGTCAATAAATAAAT	21.5	8.3e-11	-23.212	10.081								RHE_RS03040	RHE_RS11345	RHE_RS11345	chr	mgtE	COG2239	P	magnesium transporter		391	RHE_RS02420	R	RHE_RS15090_m5	R	-97	-86	TGAAAAAAGCCA	10	7.5e-06	-11.801	5.125
391	RHE_RS06130	R	RHE_RS02355_m2	R	-101	-85	TTCGTCAAGAATTTAAT	4.8	8.7e-06	-11.652	5.06								RHE_RS03040	RHE_RS11820	RHE_RS11820	chr	-	COG0433	L	ATP-binding protein		392	RHE_RS02580	D	RHE_RS15090_m5	R	-39	-28	CCCAAAAAGCGC	10.1	6.2e-06	-11.991	5.208								RHE_RS06015	RHE_RS01235	chr
392	RHE_RS06135	D	RHE_RS02355_m2	D	-36	-20	TTCGTCAAGAATTTAAT	4.8	8.7e-06	-11.652	5.06								RHE_RS03040	RHE_RS14055	RHE_RS14055	chr	-	COG1309	K	TetR/AcrR family transcriptional regulator		393	RHE_RS03560	R	RHE_RS15090_m5	R	-64	-53	TTAAAAAAGCCA	9.9	8.7e-06	-11.652	5.06								RHE_RS06015	RHE_RS02330	chr
393	RHE_RS08300	D	RHE_RS02355_m2	R	-215	-199	CTTGTCAACAGAAAAAT	6.8	3.1e-06	-12.684	5.509								RHE_RS03040	RHE_RS25005	RHE_RS25005	p42e	-			hypothetical protein		394	RHE_RS15410	R	RHE_RS15090_m5	R	-85	-74	GGCAAAAAGCCC	10.6	2.2e-06	-13.027	5.658								RHE_RS06015	RHE_RS03645	chr
394	RHE_RS30060	D	RHE_RS02355_m2	R	-140	-124	TCTGTCAATAAATATAA	8.3	1.4e-06	-13.479	5.854								RHE_RS03040	RHE_RS26130	RHE_RS26130	p42e	-	COG0847	L	3\'-5\' exonuclease		395	RHE_RS01875	R	RHE_RS15995_m1	R	-105	-92	CTTCAAGCAAACGT	10.6	3.4e-06	-12.592	5.469								RHE_RS06015	RHE_RS04115	chr
395	RHE_RS01815	D	RHE_RS02355_m3	R	-17	-6	AATCCTCCCACG	10.5	8.5e-06	-11.675	5.071								RHE_RS03040	RHE_RS28525	RHE_RS28525	p42f	-	COG1062	R	S-(hydroxymethyl)glutathione dehydrogenase/class III alcohol dehydrogenase		396	RHE_RS15995	D	RHE_RS15995_m1	D	-45	-32	TTCCAATCGAACGA	13.5	2.5e-07	-15.202	6.602								RHE_RS06015	RHE_RS05860	chr
396	RHE_RS02065	R	RHE_RS02355_m3	D	-131	-120	GATCCTCCCAGT	11.8	7.8e-07	-14.064	6.108																	397	RHE_RS16315	R	RHE_RS15995_m1	R	-338	-325	CGCCAATAGAACCA	10.4	3.8e-06	-12.481	5.42								RHE_RS06015	RHE_RS06015	chr
397	RHE_RS02355	R	RHE_RS02355_m3	D	-325	-314	ACTCCTCCCAGA	12.8	5.7e-08	-16.68	7.244																	398	RHE_RS24670	R	RHE_RS15995_m1	D	-251	-238	TGCCAATAAAACTT	10.6	3.4e-06	-12.592	5.469								RHE_RS06015	RHE_RS06495	chr
398	RHE_RS02355	R	RHE_RS02355_m3	R	-18	-7	GCTCCTCCCGAG	11.2	2.6e-06	-12.86	5.585								RHE_RS03090	RHE_RS01585	RHE_RS01585	chr	-	COG5470	S	DUF1330 domain-containing protein		399	RHE_RS29835	R	RHE_RS15995_m1	R	-398	-385	CACCAATTGAACTA	12.4	7.9e-07	-14.051	6.102								RHE_RS06015	RHE_RS08095	chr
399	RHE_RS02360	D	RHE_RS02355_m3	D	-323	-312	GCTCCTCCCGAG	11.2	2.6e-06	-12.86	5.585								RHE_RS03090	RHE_RS02415	RHE_RS02415	chr	otsA	COG0380	G	alpha,alpha-trehalose-phosphate synthase (UDP-forming)		400	RHE_RS15995	D	RHE_RS15995_m2	D	-19	-1	ATCAAGAGAAGTTATCCAT	11.1	1.7e-06	-13.285	5.77								RHE_RS06015	RHE_RS09630	chr
400	RHE_RS02360	D	RHE_RS02355_m3	R	-16	-5	ACTCCTCCCAGA	12.8	5.7e-08	-16.68	7.244								RHE_RS03090	RHE_RS03090	RHE_RS03090	chr	-	COG1609	K	LacI family transcriptional regulator		401	RHE_RS01710	R	RHE_RS15995_m3	R	-72	-58	CGGCATCAAGAGATG	9.8	3.3e-06	-12.622	5.481								RHE_RS06015	RHE_RS10280	chr
401	RHE_RS02410	D	RHE_RS02355_m3	R	-17	-6	ATTCCTCCCAAC	10.5	8.5e-06	-11.675	5.071								RHE_RS03090	RHE_RS03835	RHE_RS03835	chr	asnB	COG0367	E	asparagine synthase (glutamine-hydrolyzing)		402	RHE_RS15995	D	RHE_RS15995_m3	D	-23	-9	GTGCATCAAGAGAAG	14.3	1e-07	-16.118	7								RHE_RS06015	RHE_RS10420	chr
402	RHE_RS02810	R	RHE_RS02355_m3	D	-236	-225	ATTCCTCCCATT	10.7	6.7e-06	-11.913	5.174								RHE_RS03090	RHE_RS04230	RHE_RS04230	chr	-	COG0475	P	potassium transporter TrkA		403	RHE_RS15995	D	RHE_RS15995_m4	D	-23	-4	GTGCATCAAGAGAAGTTATC	18.9	6.1e-10	-21.218	9.215								RHE_RS06015	RHE_RS13150	chr
403	RHE_RS03180	D	RHE_RS02355_m3	R	-26	-15	TCTCCTCCCATG	10.9	4.6e-06	-12.289	5.337								RHE_RS03090	RHE_RS04950	RHE_RS04950	chr	-	COG0498	E	threonine synthase		404	RHE_RS27925	D	RHE_RS15995_m4	D	-57	-38	AAACATCGAGTTAGCTTATG	7.3	7.1e-06	-11.855	5.149								RHE_RS06015	RHE_RS13845	chr
404	RHE_RS03580	D	RHE_RS02355_m3	R	-38	-27	ACTCCTCCCGCG	10.8	5.6e-06	-12.093	5.252								RHE_RS03090	RHE_RS04955	RHE_RS04955	chr	-			hypothetical protein		405	RHE_RS28450	R	RHE_RS15995_m4	R	-36	-17	TCGCATGATAAAAACTTATG	9.5	1.8e-06	-13.228	5.745								RHE_RS06015	RHE_RS14870	chr
405	RHE_RS04435	D	RHE_RS02355_m3	D	-316	-305	CCTCCTCCCAAG	10.5	8.5e-06	-11.675	5.071								RHE_RS03090	RHE_RS06200	RHE_RS06200	chr	-	COG1879	G	sugar ABC transporter substrate-binding protein		406	RHE_RS08770	D	RHE_RS15995_m5	R	-172	-143	TGATGCGGGCTGATTGGACTATCATTGGAA	10.9	1.5e-07	-15.713	6.824								RHE_RS06015	RHE_RS17955	chr
406	RHE_RS06860	R	RHE_RS02355_m3	R	-52	-41	GCTCCTCCCGAA	10.8	5.6e-06	-12.093	5.252								RHE_RS03090	RHE_RS09810	RHE_RS09810	chr	-	COG1044	M	UDP-3-O-(3-hydroxymyristoyl)glucosamine N-acyltransferase		407	RHE_RS15995	D	RHE_RS15995_m5	R	-45	-16	TGATGCACGCAGACAATCGTTCGATTGGAA	28.2	1.3e-14	-31.974	13.886								RHE_RS06015	RHE_RS18230	chr
407	RHE_RS07280	D	RHE_RS02355_m3	R	-16	-5	ATTCCTCCCGTA	11.1	3.4e-06	-12.592	5.469								RHE_RS03090	RHE_RS12615	RHE_RS12615	chr	-	COG0362	G	phosphogluconate dehydrogenase (NADP(+)-dependent, decarboxylating)		408	RHE_RS16205	D	RHE_RS15995_m5	R	-94	-65	TTATGCACATTACCACTTATTCTATTTGAC	5.3	3.5e-06	-12.563	5.456								RHE_RS06015	RHE_RS19325	chr
408	RHE_RS08160	R	RHE_RS02355_m3	D	-161	-150	GCTCCTCCCAGG	11.6	1.1e-06	-13.72	5.959								RHE_RS03090	RHE_RS14155	RHE_RS14155	chr	-	COG2814	G	MFS transporter		409	RHE_RS26150	D	RHE_RS15995_m5	D	-115	-86	TGATGCATAGTGAAGATATTTTCTTTTTAG	3.7	7.7e-06	-11.774	5.114								RHE_RS06015	RHE_RS20460	chr
409	RHE_RS08165	D	RHE_RS02355_m3	R	-20	-9	GCTCCTCCCAGG	11.6	1.1e-06	-13.72	5.959								RHE_RS03090	RHE_RS16240	RHE_RS16240	chr	-	COG4214	G	sugar ABC transporter permease		410	RHE_RS31080	D	RHE_RS15995_m5	D	-148	-119	TTTTGCGACGTTACGGACACTTGTTTGGTT	4.7	4.7e-06	-12.268	5.328								RHE_RS06015	RHE_RS22560	p42b
410	RHE_RS08300	D	RHE_RS02355_m3	D	-342	-331	GATCCTCCCAAG	10.7	6.7e-06	-11.913	5.174								RHE_RS03090	RHE_RS17440	RHE_RS17440	chr	-	COG0841	V	multidrug efflux RND transporter permease subunit		411	RHE_RS16205	D	RHE_RS16205_m1	R	-61	-48	ACGATATACCAAAA	15.5	5.5e-09	-19.019	8.26								RHE_RS06015	RHE_RS22600	p42b
411	RHE_RS15965	R	RHE_RS02355_m3	R	-16	-5	AATCCTCCCGAA	10.6	7.5e-06	-11.801	5.125								RHE_RS03090	RHE_RS18555	RHE_RS18555	chr	-	COG0019	E	type III PLP-dependent enzyme		412	RHE_RS22015	R	RHE_RS16205_m1	R	-156	-143	CTGATATACTAGTA	9.6	7.6e-06	-11.787	5.119								RHE_RS06015	RHE_RS23240	p42c
412	RHE_RS16325	R	RHE_RS02355_m3	R	-93	-82	GCTCCTCCCGGA	10.8	5.6e-06	-12.093	5.252								RHE_RS03090	RHE_RS19200	RHE_RS19200	chr	-	COG0216	J	peptide chain release factor 1		413	RHE_RS22960	D	RHE_RS16205_m1	R	-44	-31	ATGGTATACCATAA	10.3	4.4e-06	-12.334	5.357								RHE_RS06015	RHE_RS23885	p42c
413	RHE_RS17930	D	RHE_RS02355_m3	R	-19	-8	TCTCCTCCCAAG	11.3	2e-06	-13.122	5.699								RHE_RS03090	RHE_RS19465	RHE_RS19465	chr	-	COG4093	S	DUF2125 domain-containing protein		414	RHE_RS22960	D	RHE_RS16205_m1	D	-42	-29	ATGGTATACCATAA	10.3	4.4e-06	-12.334	5.357								RHE_RS06015	RHE_RS25940	p42e
414	RHE_RS18940	D	RHE_RS02355_m3	R	-56	-45	AATCCTCCCAGC	10.7	6.7e-06	-11.913	5.174								RHE_RS03090	RHE_RS20380	RHE_RS20380	chr	-	COG3812	S	DUF1993 domain-containing protein		415	RHE_RS24925	D	RHE_RS16205_m1	R	-116	-103	TCGATATACCAAGG	9.3	9.5e-06	-11.564	5.022								RHE_RS06015	RHE_RS26835	p42f
415	RHE_RS19030	D	RHE_RS02355_m3	R	-16	-5	GCTCCTCCCACG	10.8	6.7e-06	-11.913	5.174								RHE_RS03090	RHE_RS20385	RHE_RS20385	chr	-	COG1879	G	rhizopine-binding protein		416	RHE_RS25060	R	RHE_RS16205_m1	R	-41	-28	GCGATATACGAACA	9.9	6.1e-06	-12.007	5.215								RHE_RS06015	RHE_RS27830	p42f
416	RHE_RS19665	R	RHE_RS02355_m3	R	-17	-6	ATTCCTCCCATT	10.7	6.7e-06	-11.913	5.174								RHE_RS03090	RHE_RS22095	RHE_RS22095	p42b	-	COG0578	C	glycerol-3-phosphate dehydrogenase		417	RHE_RS05495	R	RHE_RS16205_m2	D	-39	-18	AATATATCCATTTGGCTATATA	5.8	4.6e-06	-12.289	5.337								RHE_RS06015	RHE_RS29795	p42d
417	RHE_RS22125	D	RHE_RS02355_m3	R	-16	-5	TATCCTCCCAGG	11.1	3.4e-06	-12.592	5.469								RHE_RS03090	RHE_RS24330	RHE_RS24330	p42e	-	COG5642	S	DUF2384 domain-containing protein		418	RHE_RS05495	R	RHE_RS16205_m2	R	-39	-18	TATATAGCCAAATGGATATATT	6.1	3.9e-06	-12.455	5.409								RHE_RS06015	RHE_RS30500	p42d
418	RHE_RS22160	D	RHE_RS02355_m3	R	-17	-6	ATTCCTCCCAGG	11.1	3.4e-06	-12.592	5.469								RHE_RS03090	RHE_RS25530	RHE_RS25530	p42e	-	COG1129	G	ribose import ATP-binding protein RbsA 3		419	RHE_RS14460	R	RHE_RS16205_m2	R	-231	-210	CGCATTTCAAAATAGCTATATA	4.2	9.8e-06	-11.533	5.009
419	RHE_RS23450	R	RHE_RS02355_m3	R	-16	-5	ATTCCTCCCATG	10.5	8.5e-06	-11.675	5.071								RHE_RS03090	RHE_RS27370	RHE_RS27370	p42f	doeA	COG0006	E	ectoine hydrolase DoeA		420	RHE_RS16205	D	RHE_RS16205_m2	D	-71	-50	TGCATAACAATTTTGGTATATC	21.4	5.4e-11	-23.642	10.268
420	RHE_RS23585	D	RHE_RS02355_m3	R	-18	-7	GCTCCTCCCAAA	11.4	1.7e-06	-13.285	5.77								RHE_RS03090	RHE_RS27790	RHE_RS27790	p42f	-			hypothetical protein		421	RHE_RS16205	D	RHE_RS16205_m2	R	-71	-50	GATATACCAAAATTGTTATGCA	22	2.2e-11	-24.54	10.658								RHE_RS06825	RHE_RS00265	chr
421	RHE_RS26770	D	RHE_RS02355_m3	R	-19	-8	TCTCCTCCCGAG	11.1	3.4e-06	-12.592	5.469								RHE_RS03090	RHE_RS27810	RHE_RS27810	p42f	-	COG0745	TK	diguanylate cyclase		422	RHE_RS17400	D	RHE_RS16205_m2	D	-321	-300	GCCATAACAAAAGTTTTTTGAC	4.2	9.8e-06	-11.533	5.009								RHE_RS06825	RHE_RS01180	chr
422	RHE_RS26890	D	RHE_RS02355_m3	R	-18	-7	CCTCCTCCCAGA	10.7	6.7e-06	-11.913	5.174								RHE_RS03090	RHE_RS27870	RHE_RS27870	p42f	-	COG0366	G	DUF3416 domain-containing protein		423	RHE_RS11900	R	RHE_RS16205_m3	R	-45	-16	AAGAACATCTCATCTGGCGGGGTGTATATC	6.9	6.4e-06	-11.959	5.194								RHE_RS06825	RHE_RS02270	chr
423	RHE_RS26910	D	RHE_RS02355_m3	R	-18	-7	ATTCCTCCCAGC	10.5	8.5e-06	-11.675	5.071								RHE_RS03090	RHE_RS31165	RHE_RS31165	symbiotic plasmid p42d	repA	COG1192	N	plasmid partitioning protein RepA		424	RHE_RS11905	D	RHE_RS16205_m3	D	-264	-235	AAGAACATCTCATCTGGCGGGGTGTATATC	6.9	6.4e-06	-11.959	5.194								RHE_RS06825	RHE_RS02790	chr
424	RHE_RS27520	R	RHE_RS02355_m3	R	-16	-5	TCTCCTCCCAGA	11.6	1.1e-06	-13.72	5.959																	425	RHE_RS12285	D	RHE_RS16205_m3	R	-194	-165	ACGAATCCGGTATTTCGGATATGCCATACC	6.3	8.8e-06	-11.641	5.056								RHE_RS06825	RHE_RS04315	chr
425	RHE_RS28350	R	RHE_RS02355_m3	R	-18	-7	TTTCCTCCCAGG	10.4	8.9e-06	-11.629	5.051																	426	RHE_RS14175	D	RHE_RS16205_m3	R	-202	-173	CTAAAAATAATCTCTTTTAAATAGGATAGC	10.8	6.6e-07	-14.231	6.18								RHE_RS06825	RHE_RS05420	chr
426	RHE_RS00410	R	RHE_RS02355_m4	R	-118	-102	CCTGTCAATAGTCAAAT	7.5	1.8e-06	-13.228	5.745								RHE_RS03180	RHE_RS00415	RHE_RS00415	chr	-	COG1309	K	TetR/AcrR family transcriptional regulator		427	RHE_RS16205	D	RHE_RS16205_m3	D	-225	-196	GAAACTGTGGCAGGTTCCGTATTGGATAGT	16.8	6.2e-09	-18.899	8.208								RHE_RS06825	RHE_RS05965	chr
427	RHE_RS02355	R	RHE_RS02355_m4	D	-193	-177	CTTGTCAATAAATAAAT	21.4	8.3e-11	-23.212	10.081								RHE_RS03180	RHE_RS00695	RHE_RS00695	chr	-	COG0524	G	adenosine kinase		428	RHE_RS16205	D	RHE_RS16205_m3	D	-93	-64	TCAAATAGAATAAGTGGTAATGTGCATAAC	25	9.1e-15	-32.331	14.041								RHE_RS06825	RHE_RS06260	chr
428	RHE_RS02360	D	RHE_RS02355_m4	R	-153	-137	CTTGTCAATAAATAAAT	21.4	8.3e-11	-23.212	10.081								RHE_RS03180	RHE_RS00700	RHE_RS00700	chr	-	COG3807	S	hypothetical protein		429	RHE_RS05495	R	RHE_RS16205_m4	D	-39	-18	AATATATCCATTTGGCTATATA	6.6	2.3e-06	-12.983	5.638								RHE_RS06825	RHE_RS06280	chr
429	RHE_RS03430	D	RHE_RS02355_m4	D	-108	-92	TTAATCAATTATTAATT	5.8	4.2e-06	-12.38	5.377								RHE_RS03180	RHE_RS01055	RHE_RS01055	chr	-	COG4962	UW	CpaF family protein		430	RHE_RS05495	R	RHE_RS16205_m4	R	-39	-18	TATATAGCCAAATGGATATATT	6	2.9e-06	-12.751	5.538								RHE_RS06825	RHE_RS06395	chr
430	RHE_RS03490	D	RHE_RS02355_m4	D	-94	-78	GTTCTCAATTATTAGTT	4.1	9.3e-06	-11.585	5.032								RHE_RS03180	RHE_RS01600	RHE_RS01600	chr	-	COG3963	I	methyltransferase domain-containing protein		431	RHE_RS14460	R	RHE_RS16205_m4	D	-231	-210	TATATAGCTATTTTGAAATGCG	5	4.7e-06	-12.268	5.328								RHE_RS06825	RHE_RS06480	chr
431	RHE_RS06130	R	RHE_RS02355_m4	R	-101	-85	TTCGTCAAGAATTTAAT	4.8	6.8e-06	-11.899	5.167								RHE_RS03180	RHE_RS01725	RHE_RS01725	chr	-	COG0121	R	class II glutamine amidotransferase		432	RHE_RS14460	R	RHE_RS16205_m4	R	-231	-210	CGCATTTCAAAATAGCTATATA	3.5	9.3e-06	-11.585	5.032								RHE_RS06825	RHE_RS06750	chr
432	RHE_RS06135	D	RHE_RS02355_m4	D	-36	-20	TTCGTCAAGAATTTAAT	4.8	6.8e-06	-11.899	5.167								RHE_RS03180	RHE_RS01845	RHE_RS01845	chr	-	COG0576	O	nucleotide exchange factor GrpE		433	RHE_RS16205	D	RHE_RS16205_m4	D	-71	-50	TGCATAACAATTTTGGTATATC	21.8	4e-11	-23.942	10.398								RHE_RS06825	RHE_RS06825	chr
433	RHE_RS08300	D	RHE_RS02355_m4	R	-215	-199	CTTGTCAACAGAAAAAT	6	4e-06	-12.429	5.398								RHE_RS03180	RHE_RS02485	RHE_RS02485	chr	-	COG1129	G	sugar ABC transporter ATP-binding protein		434	RHE_RS16205	D	RHE_RS16205_m4	R	-71	-50	GATATACCAAAATTGTTATGCA	21.9	3.4e-11	-24.105	10.469								RHE_RS06825	RHE_RS09465	chr
434	RHE_RS21005	R	RHE_RS02355_m4	D	-87	-71	TTTGTCACGAATTAATT	4.1	9.3e-06	-11.585	5.032								RHE_RS03180	RHE_RS03180	RHE_RS03180	chr	-	COG2197	TK	helix-turn-helix transcriptional regulator		435	RHE_RS02430	D	RHE_RS16205_m5	R	-257	-247	CAAGGGAGAGA	10	4.6e-06	-12.289	5.337								RHE_RS06825	RHE_RS10720	chr
435	RHE_RS23365	R	RHE_RS02355_m4	R	-199	-183	AAAGTCAATAAAAAATG	5.3	5.3e-06	-12.148	5.276								RHE_RS03180	RHE_RS03290	RHE_RS03290	chr	flhB	COG1377	N	flagellar biosynthesis protein FlhB		436	RHE_RS06125	D	RHE_RS16205_m5	R	-110	-100	CAAGGGAGGGT	10.3	2.2e-06	-13.027	5.658								RHE_RS06825	RHE_RS10990	chr
436	RHE_RS23370	D	RHE_RS02355_m4	D	-159	-143	AAAGTCAATAAAAAATG	5.3	5.3e-06	-12.148	5.276								RHE_RS03180	RHE_RS04140	RHE_RS04140	chr	hisZ	COG3705	E	ATP phosphoribosyltransferase regulatory subunit		437	RHE_RS06265	R	RHE_RS16205_m5	R	-85	-75	CAAGGGAGAGA	10	4.6e-06	-12.289	5.337								RHE_RS06825	RHE_RS13545	chr
437	RHE_RS26030	R	RHE_RS02355_m4	R	-97	-81	CGTATCAAGAAAATAAT	5.8	4.2e-06	-12.38	5.377								RHE_RS03180	RHE_RS04520	RHE_RS04520	chr	-	COG0277	C	FAD-binding oxidoreductase		438	RHE_RS06630	D	RHE_RS16205_m5	D	-15	-5	CCAGGGAGAGC	9.8	7.1e-06	-11.855	5.149								RHE_RS06825	RHE_RS13885	chr
438	RHE_RS28160	R	RHE_RS02355_m4	R	-55	-39	GTTCTCTATATAAAAAT	4.1	9.8e-06	-11.533	5.009								RHE_RS03180	RHE_RS06090	RHE_RS06090	chr	-	COG1917	R	cupin domain-containing protein		439	RHE_RS16205	D	RHE_RS16205_m5	R	-270	-260	CAAGGGAGAGA	10	4.6e-06	-12.289	5.337								RHE_RS06825	RHE_RS15055	chr
439	RHE_RS30060	D	RHE_RS02355_m4	R	-140	-124	TCTGTCAATAAATATAA	10.3	4e-07	-14.732	6.398								RHE_RS03180	RHE_RS06865	RHE_RS06865	chr	iolD	COG3962	G	3D-(3,5/4)-trihydroxycyclohexane-1,2-dione acylhydrolase (decyclizing)		440	RHE_RS18560	D	RHE_RS16205_m5	D	-286	-276	GCAGGGAGAGA	10	4.6e-06	-12.289	5.337								RHE_RS06825	RHE_RS15825	chr
440	RHE_RS01375	D	RHE_RS02355_m5	D	-136	-127	GCAGAATGCC	10.7	4.5e-06	-12.311	5.347								RHE_RS03180	RHE_RS07075	RHE_RS07075	chr	-	COG0317	TK	bifunctional (p)ppGpp synthetase/guanosine-3\',5\'-bis(diphosphate) 3\'-pyrophosphohydrolase		441	RHE_RS25700	R	RHE_RS16205_m5	D	-16	-6	AAAGGGAGAGA	9.9	5.5e-06	-12.111	5.26								RHE_RS06825	RHE_RS16970	chr
441	RHE_RS15580	D	RHE_RS02355_m5	R	-400	-391	GCAGAATGCT	10.4	7.5e-06	-11.801	5.125								RHE_RS03180	RHE_RS07635	RHE_RS07635	chr	-	COG0173	J	aspartate--tRNA ligase		442	RHE_RS29820	D	RHE_RS16205_m5	D	-16	-6	CAAGGGAGAGT	10.1	3.8e-06	-12.481	5.42								RHE_RS06825	RHE_RS17205	chr
442	RHE_RS18660	R	RHE_RS02355_m5	D	-14	-5	GGAGAATGCC	10.8	2.1e-06	-13.074	5.678								RHE_RS03180	RHE_RS07750	RHE_RS07750	chr	-	COG0027	F	ATP-grasp domain-containing protein		443	RHE_RS16670	R	RHE_RS16670_m1	D	-34	-22	CAAAACCGTCCGG	11.9	1.1e-06	-13.72	5.959								RHE_RS06825	RHE_RS17845	chr
443	RHE_RS24535	R	RHE_RS02355_m5	D	-13	-4	GGAGAATGCC	10.8	2.1e-06	-13.074	5.678								RHE_RS03180	RHE_RS08435	RHE_RS08435	chr	-	COG5009	M	penicillin-binding protein 1A		444	RHE_RS16670	R	RHE_RS16670_m1	R	-25	-13	AGATACCGTCCGG	12.3	9.3e-07	-13.888	6.032								RHE_RS06825	RHE_RS20915	chr
444	RHE_RS24540	D	RHE_RS02355_m5	R	-205	-196	GGAGAATGCC	10.8	2.1e-06	-13.074	5.678								RHE_RS03180	RHE_RS08675	RHE_RS08675	chr	-	COG0201	U	preprotein translocase subunit SecY		445	RHE_RS10390	R	RHE_RS16670_m2	D	-25	-4	CGATACGGGCCGGACTGTATAA	2.2	6.4e-06	-11.959	5.194								RHE_RS06825	RHE_RS24745	p42e
445	RHE_RS01175	R	RHE_RS02660_m1	R	-26	-10	GAATGCGATCTTACACG	8.1	9e-06	-11.618	5.046								RHE_RS03180	RHE_RS08970	RHE_RS08970	chr	-	COG2236	H	xanthine phosphoribosyltransferase		446	RHE_RS10390	R	RHE_RS16670_m2	R	-25	-4	TTATACAGTCCGGCCCGTATCG	2.4	5.9e-06	-12.041	5.229								RHE_RS06825	RHE_RS27165	p42f
446	RHE_RS02660	R	RHE_RS02660_m1	R	-69	-53	GATCGCAATCTAAATGA	17.3	1.4e-09	-20.387	8.854								RHE_RS03180	RHE_RS09355	RHE_RS09355	chr	-	COG2607	R	DUF815 domain-containing protein		447	RHE_RS16670	R	RHE_RS16670_m2	D	-34	-13	CAAAACCGTCCGGACGGTATCT	20.7	1.3e-10	-22.763	9.886								RHE_RS06825	RHE_RS27465	p42f
447	RHE_RS02660	R	RHE_RS02660_m1	D	-62	-46	GATTGCGATCTAACTCT	16.5	8e-09	-18.644	8.097								RHE_RS03180	RHE_RS09360	RHE_RS09360	chr	yajC	COG1862	U	preprotein translocase subunit YajC		448	RHE_RS16670	R	RHE_RS16670_m2	R	-34	-13	AGATACCGTCCGGACGGTTTTG	20.6	1.4e-10	-22.689	9.854								RHE_RS06825	RHE_RS28200	p42f
448	RHE_RS02660	R	RHE_RS02660_m1	D	-56	-40	GATCTAACTCTAAAACT	10.7	1.7e-06	-13.285	5.77								RHE_RS03180	RHE_RS09380	RHE_RS09380	chr	-			hypothetical protein		449	RHE_RS24745	D	RHE_RS16670_m2	D	-40	-19	CATTACCGTGGAGGCGGTAAGA	2.8	5e-06	-12.206	5.301								RHE_RS06825	RHE_RS28605	p42f
449	RHE_RS02660	R	RHE_RS02660_m1	D	-27	-11	AAATGAAATCTAATTGG	14.9	6e-08	-16.629	7.222								RHE_RS03180	RHE_RS09780	RHE_RS09780	chr	-	COG0528	F	UMP kinase		450	RHE_RS24745	D	RHE_RS16670_m2	R	-40	-19	TCTTACCGCCTCCACGGTAATG	3.1	4.4e-06	-12.334	5.357								RHE_RS06825	RHE_RS28880	p42f
450	RHE_RS02660	R	RHE_RS02660_m2	D	-67	-42	ATTTAGATTGCGATCTAACTCTAAAA	25.1	1.1e-12	-27.536	11.959								RHE_RS03180	RHE_RS09800	RHE_RS09800	chr	rseP	COG0750	OK	RIP metalloprotease RseP		451	RHE_RS10390	R	RHE_RS16670_m3	D	-25	-4	CGATACGGGCCGGACTGTATAA	0.4	6.8e-06	-11.899	5.167								RHE_RS06825	RHE_RS29240	p42f
451	RHE_RS02660	R	RHE_RS02660_m2	R	-67	-42	TTTTAGAGTTAGATCGCAATCTAAAT	25	1.2e-12	-27.449	11.921								RHE_RS03180	RHE_RS10170	RHE_RS10170	chr	-			hypothetical protein		452	RHE_RS16670	R	RHE_RS16670_m3	D	-34	-13	CAAAACCGTCCGGACGGTATCT	20.8	1.2e-10	-22.844	9.921								RHE_RS06825	RHE_RS29800	p42d
452	RHE_RS02660	R	RHE_RS02660_m2	D	-38	-13	GTATAGATGTCAAATGAAATCTAATT	24.8	1.7e-12	-27.1	11.77								RHE_RS03180	RHE_RS11050	RHE_RS11050	chr	-	COG0125	F	dTMP kinase		453	RHE_RS16670	R	RHE_RS16670_m3	R	-34	-13	AGATACCGTCCGGACGGTTTTG	20.7	1.3e-10	-22.763	9.886								RHE_RS06825	RHE_RS30945	p42d
453	RHE_RS02660	R	RHE_RS02660_m2	R	-38	-13	AATTAGATTTCATTTGACATCTATAC	24.4	2.9e-12	-26.566	11.538								RHE_RS03180	RHE_RS11645	RHE_RS11645	chr	-	COG0152	F	phosphoribosylaminoimidazolesuccinocarboxamide synthase		454	RHE_RS10390	R	RHE_RS16670_m4	D	-25	-4	CGATACGGGCCGGACTGTATAA	1.6	5.6e-06	-12.093	5.252								RHE_RS06825	RHE_RS31120	p42d
454	RHE_RS24270	R	RHE_RS02660_m2	D	-88	-63	ATATGGATTGTGATCGCGATCGAAAC	6.2	1.1e-06	-13.72	5.959								RHE_RS03180	RHE_RS12645	RHE_RS12645	chr	-	COG0604	CR	NADPH:quinone oxidoreductase		455	RHE_RS10390	R	RHE_RS16670_m4	R	-25	-4	TTATACAGTCCGGCCCGTATCG	0.9	7.1e-06	-11.855	5.149
455	RHE_RS24270	R	RHE_RS02660_m2	R	-88	-63	GTTTCGATCGCGATCACAATCCATAT	6.1	1.1e-06	-13.72	5.959								RHE_RS03180	RHE_RS15375	RHE_RS15375	chr	-	COG1278	K	cold-shock protein		456	RHE_RS16670	R	RHE_RS16670_m4	D	-34	-13	CAAAACCGTCCGGACGGTATCT	20.7	1.3e-10	-22.763	9.886
456	RHE_RS27520	R	RHE_RS02660_m2	D	-207	-182	AATCAGATGATAATTGAAATCGATTT	6	1.2e-06	-13.633	5.921								RHE_RS03180	RHE_RS15475	RHE_RS15475	chr	-	COG1825	J	50S ribosomal protein L25		457	RHE_RS16670	R	RHE_RS16670_m4	R	-34	-13	AGATACCGTCCGGACGGTTTTG	20.7	1.3e-10	-22.763	9.886								RHE_RS07105	RHE_RS01345	chr
457	RHE_RS27520	R	RHE_RS02660_m2	R	-207	-182	AAATCGATTTCAATTATCATCTGATT	5.9	1.3e-06	-13.553	5.886								RHE_RS03180	RHE_RS15925	RHE_RS15925	chr	-	COG1695	K	PadR family transcriptional regulator		458	RHE_RS24745	D	RHE_RS16670_m4	D	-40	-19	CATTACCGTGGAGGCGGTAAGA	0.3	9e-06	-11.618	5.046								RHE_RS07105	RHE_RS07055	chr
458	RHE_RS02660	R	RHE_RS02660_m3	D	-67	-42	ATTTAGATTGCGATCTAACTCTAAAA	25.2	1.1e-12	-27.536	11.959								RHE_RS03180	RHE_RS16865	RHE_RS16865	chr	-	COG0715	P	NMT1/THI5 like domain-containing protein		459	RHE_RS24745	D	RHE_RS16670_m4	R	-40	-19	TCTTACCGCCTCCACGGTAATG	2.3	4.2e-06	-12.38	5.377								RHE_RS07105	RHE_RS07105	chr
459	RHE_RS02660	R	RHE_RS02660_m3	R	-67	-42	TTTTAGAGTTAGATCGCAATCTAAAT	25	1.5e-12	-27.226	11.824								RHE_RS03180	RHE_RS16945	RHE_RS16945	chr	-			hypothetical protein		460	RHE_RS16670	R	RHE_RS16670_m5	R	-21	-9	ATAAAGATACCGT	12.4	5.6e-07	-14.395	6.252								RHE_RS07105	RHE_RS08775	chr
460	RHE_RS02660	R	RHE_RS02660_m3	D	-38	-13	GTATAGATGTCAAATGAAATCTAATT	24.5	3e-12	-26.532	11.523								RHE_RS03180	RHE_RS18220	RHE_RS18220	chr	gltD	COG0493	ER	glutamate synthase subunit beta		461	RHE_RS07675	R	RHE_RS18525_m1	D	-108	-98	TTGTCATAAGG	10.4	4.9e-06	-12.226	5.31								RHE_RS07105	RHE_RS08855	chr
461	RHE_RS02660	R	RHE_RS02660_m3	R	-38	-13	AATTAGATTTCATTTGACATCTATAC	25	1.5e-12	-27.226	11.824								RHE_RS03180	RHE_RS18905	RHE_RS18905	chr	-	COG4948	MR	galactonate dehydratase		462	RHE_RS16260	D	RHE_RS18525_m1	D	-128	-118	ATGTCATAACG	11.1	1.2e-06	-13.633	5.921								RHE_RS07105	RHE_RS09415	chr
462	RHE_RS24270	R	RHE_RS02660_m3	D	-88	-63	ATATGGATTGTGATCGCGATCGAAAC	4.3	1.7e-06	-13.285	5.77								RHE_RS03180	RHE_RS20440	RHE_RS20440	chr	-	COG3459	G	protein ndvB		463	RHE_RS07475	R	RHE_RS18525_m2	R	-47	-35	AAAAAGGGATGGA	9.3	6e-06	-12.024	5.222								RHE_RS07105	RHE_RS09630	chr
463	RHE_RS24270	R	RHE_RS02660_m3	R	-88	-63	GTTTCGATCGCGATCACAATCCATAT	4.7	1.3e-06	-13.553	5.886								RHE_RS03180	RHE_RS20465	RHE_RS20465	chr	pyc	COG1038	C	pyruvate carboxylase		464	RHE_RS09505	D	RHE_RS18525_m2	R	-74	-62	GCAAAGGGATGAT	9.3	6e-06	-12.024	5.222								RHE_RS07105	RHE_RS12470	chr
464	RHE_RS27520	R	RHE_RS02660_m3	D	-207	-182	AATCAGATGATAATTGAAATCGATTT	5.7	8.5e-07	-13.978	6.071								RHE_RS03180	RHE_RS20920	RHE_RS20920	chr	leuB	COG0473	CE	3-isopropylmalate dehydrogenase		465	RHE_RS10365	D	RHE_RS18525_m2	D	-300	-288	TGAAAGGGAAGGC	9.4	5.7e-06	-12.075	5.244								RHE_RS07105	RHE_RS13125	chr
465	RHE_RS27520	R	RHE_RS02660_m3	R	-207	-182	AAATCGATTTCAATTATCATCTGATT	6.5	5.8e-07	-14.36	6.237								RHE_RS03180	RHE_RS21695								466	RHE_RS18525	R	RHE_RS18525_m2	D	-16	-4	TCAAAGGGATGGC	16	2.7e-08	-17.427	7.569								RHE_RS07105	RHE_RS14090	chr
466	RHE_RS01020	R	RHE_RS02660_m4	R	-224	-199	CATTAAATATCGAGCGAAATGAATAA	3.5	5.1e-06	-12.186	5.292								RHE_RS03180	RHE_RS22055	RHE_RS22055	p42b	-	COG0488	R	ABC transporter ATP-binding protein		467	RHE_RS02420	R	RHE_RS18525_m3	R	-148	-132	TTCAGGAGCTTGTCAAA	9.6	9.4e-06	-11.575	5.027								RHE_RS07105	RHE_RS15045	chr
467	RHE_RS02660	R	RHE_RS02660_m4	D	-67	-42	ATTTAGATTGCGATCTAACTCTAAAA	25.1	9.8e-13	-27.651	12.009								RHE_RS03180	RHE_RS24015	RHE_RS24015	p42c	repA	COG1192	N	plasmid partitioning protein RepA		468	RHE_RS06690	D	RHE_RS18525_m3	R	-56	-40	GCCATTGTCTTGTCAAA	9.9	7.7e-06	-11.774	5.114								RHE_RS07105	RHE_RS19830	chr
468	RHE_RS02660	R	RHE_RS02660_m4	R	-67	-42	TTTTAGAGTTAGATCGCAATCTAAAT	24.9	1.3e-12	-27.369	11.886								RHE_RS03180	RHE_RS24105	RHE_RS24105	p42e	-	COG2271	G	MFS transporter		469	RHE_RS07425	R	RHE_RS18525_m3	D	-35	-19	CTCATGTTTTCGTCAGT	9.9	6.8e-06	-11.899	5.167								RHE_RS07105	RHE_RS22625	p42b
469	RHE_RS02660	R	RHE_RS02660_m4	D	-38	-13	GTATAGATGTCAAATGAAATCTAATT	24.8	1.5e-12	-27.226	11.824								RHE_RS03180	RHE_RS25285	RHE_RS25285	p42e	-			hypothetical protein		470	RHE_RS07430	D	RHE_RS18525_m3	R	-129	-113	CTCATGTTTTCGTCAGT	9.9	6.8e-06	-11.899	5.167								RHE_RS07105	RHE_RS23680	p42c
470	RHE_RS02660	R	RHE_RS02660_m4	R	-38	-13	AATTAGATTTCATTTGACATCTATAC	24.3	3e-12	-26.532	11.523								RHE_RS03180	RHE_RS27370	RHE_RS27370	p42f	doeA	COG0006	E	ectoine hydrolase DoeA		471	RHE_RS15995	D	RHE_RS18525_m3	D	-103	-87	GACATCACCTCGTCAGA	10.1	5.6e-06	-12.093	5.252								RHE_RS07105	RHE_RS24705	p42e
471	RHE_RS24270	R	RHE_RS02660_m4	D	-88	-63	ATATGGATTGTGATCGCGATCGAAAC	5.3	2.2e-06	-13.027	5.658								RHE_RS03180	RHE_RS27400	RHE_RS27400	p42f	ehuB	COG0834	ET	ectoine/hydroxyectoine ABC transporter substrate-binding protein EhuB		472	RHE_RS18525	R	RHE_RS18525_m3	R	-68	-52	CCCATGATCTCGTCATA	16.7	3.6e-11	-24.048	10.444								RHE_RS07105	RHE_RS27165	p42f
472	RHE_RS24270	R	RHE_RS02660_m4	R	-88	-63	GTTTCGATCGCGATCACAATCCATAT	8	5.5e-07	-14.413	6.26								RHE_RS03180	RHE_RS29405	RHE_RS29405	p42f	-	COG1082	G	sugar phosphate isomerase/epimerase		473	RHE_RS07420	R	RHE_RS18525_m4	R	-84	-68	GCGCTTTTGCGACAAGC	10.1	6e-06	-12.024	5.222								RHE_RS07105	RHE_RS27465	p42f
473	RHE_RS27520	R	RHE_RS02660_m4	D	-207	-182	AATCAGATGATAATTGAAATCGATTT	6.9	9.8e-07	-13.836	6.009								RHE_RS03180	RHE_RS29835	RHE_RS29835	symbiotic plasmid p42d	-	COG1813	J	XRE family transcriptional regulator		474	RHE_RS17400	D	RHE_RS18525_m4	D	-356	-340	GGGCTTATAGAACCAAC	10.5	3.7e-06	-12.507	5.432								RHE_RS07105	RHE_RS29800	p42d
474	RHE_RS27520	R	RHE_RS02660_m4	R	-207	-182	AAATCGATTTCAATTATCATCTGATT	5.3	2.2e-06	-13.027	5.658								RHE_RS03180	RHE_RS30830	RHE_RS30830	symbiotic plasmid p42d	-			nodulation protein NodZ		475	RHE_RS18525	R	RHE_RS18525_m4	D	-27	-11	GGGCTTAAAGATCAAAG	13.9	1.6e-08	-17.951	7.796								RHE_RS07105	RHE_RS29805	p42d
475	RHE_RS02660	R	RHE_RS02660_m5	D	-68	-42	CATTTAGATTGCGATCTAACTCTAAAA	25.2	1.3e-12	-27.369	11.886																	476	RHE_RS05100	R	RHE_RS18710_m1	R	-290	-272	GCATCATGCTCTAAACAGG	11.1	2.9e-07	-15.053	6.538								RHE_RS07105	RHE_RS30500	p42d
476	RHE_RS02660	R	RHE_RS02660_m5	R	-67	-41	GTTTTAGAGTTAGATCGCAATCTAAAT	27.2	5.6e-14	-30.513	13.252																	477	RHE_RS18710	D	RHE_RS18710_m1	D	-22	-4	CGGCCATGCTCTAAACGCG	19.6	4e-10	-21.64	9.398								RHE_RS07105	RHE_RS30730	p42d
477	RHE_RS02660	R	RHE_RS02660_m5	D	-39	-13	GGTATAGATGTCAAATGAAATCTAATT	26.9	1e-13	-29.934	13								RHE_RS03185	RHE_RS00545	RHE_RS00545	chr	-	COG0735	P	transcriptional repressor		478	RHE_RS27870	R	RHE_RS18710_m1	R	-219	-201	CCGCCACGCGCTAAAAGAT	8.8	1.2e-06	-13.633	5.921								RHE_RS07105	RHE_RS30955	p42d
478	RHE_RS02660	R	RHE_RS02660_m5	R	-38	-12	CAATTAGATTTCATTTGACATCTATAC	17.9	8.2e-10	-20.922	9.086								RHE_RS03185	RHE_RS02750	RHE_RS02750	chr	-	COG4976	R	methyltransferase domain-containing protein		479	RHE_RS02720	R	RHE_RS18710_m2	D	-46	-33	CTCAAAAACAGGAC	10.1	6e-06	-12.024	5.222
479	RHE_RS04595	R	RHE_RS02660_m5	D	-149	-123	GAAATAGAATGTGATATCCCCCGAAAA	1.1	7.4e-06	-11.814	5.131								RHE_RS03185	RHE_RS03185	RHE_RS03185	chr	-	COG0784	T	response regulator		480	RHE_RS09085	D	RHE_RS18710_m2	R	-45	-32	CACGAAAACAGGTC	9.8	8.4e-06	-11.687	5.076
480	RHE_RS16130	D	RHE_RS02660_m5	D	-116	-90	CATTTCGATGGAGGCCGCACTCCCATT	1.6	5.8e-06	-12.058	5.237								RHE_RS03185	RHE_RS03295	RHE_RS03295	chr	-	COG1536	N	flagellar motor switch protein FliG		481	RHE_RS18710	D	RHE_RS18710_m2	D	-157	-144	CTCCAACGCAGGAC	12.6	2.1e-07	-15.376	6.678								RHE_RS08350	RHE_RS01180	chr
481	RHE_RS24270	R	RHE_RS02660_m5	D	-89	-63	CATATGGATTGTGATCGCGATCGAAAC	4.8	1.4e-06	-13.479	5.854								RHE_RS03185	RHE_RS06200	RHE_RS06200	chr	-	COG1879	G	sugar ABC transporter substrate-binding protein		482	RHE_RS18710	D	RHE_RS18710_m2	D	-67	-54	GTCCAAAAAAGGTC	13.3	4.5e-08	-16.917	7.347								RHE_RS08350	RHE_RS01235	chr
482	RHE_RS24270	R	RHE_RS02660_m5	R	-88	-62	TGTTTCGATCGCGATCACAATCCATAT	2.7	3.7e-06	-12.507	5.432								RHE_RS03185	RHE_RS07245	RHE_RS07245	chr	-	COG0119	E	citramalate synthase		483	RHE_RS28315	R	RHE_RS18710_m2	R	-268	-255	GACCAAAAAAGGAG	10.9	2.4e-06	-12.94	5.62								RHE_RS08350	RHE_RS02270	chr
483	RHE_RS27520	R	RHE_RS02660_m5	D	-208	-182	CAATCAGATGATAATTGAAATCGATTT	4.9	1.3e-06	-13.553	5.886								RHE_RS03185	RHE_RS07330	RHE_RS07330	chr	-	COG0305	L	replicative DNA helicase		484	RHE_RS18710	D	RHE_RS18710_m3	D	-170	-155	CCGCCATCTCAAACTC	11.4	1.3e-06	-13.553	5.886								RHE_RS08350	RHE_RS03670	chr
484	RHE_RS27520	R	RHE_RS02660_m5	R	-207	-181	GAAATCGATTTCAATTATCATCTGATT	3.1	3e-06	-12.717	5.523								RHE_RS03185	RHE_RS08070	RHE_RS08070	chr	-			hypothetical protein		485	RHE_RS30475	D	RHE_RS18710_m3	R	-278	-263	CCGCCTTTTAGAACCT	10.6	2.4e-06	-12.94	5.62								RHE_RS08350	RHE_RS04490	chr
485	RHE_RS03040	R	RHE_RS03040_m1	D	-83	-65	GATATACGTCGCGTATATG	18.4	1.6e-09	-20.253	8.796								RHE_RS03185	RHE_RS08535	RHE_RS08535	chr	rpoB	COG0085	K	DNA-directed RNA polymerase subunit beta		486	RHE_RS31110	D	RHE_RS18710_m3	R	-184	-169	CTGCCGCTTGTAACCA	9	6.9e-06	-11.884	5.161								RHE_RS08350	RHE_RS05350	chr
486	RHE_RS03040	R	RHE_RS03040_m1	R	-83	-65	CATATACGCGACGTATATC	18.3	1.8e-09	-20.135	8.745								RHE_RS03185	RHE_RS08565	RHE_RS08565	chr	tuf	COG0050	J	elongation factor Tu		487	RHE_RS32825	R	RHE_RS18710_m3	D	-205	-190	CTGCCGCTTGAAACGT	9.3	6.1e-06	-12.007	5.215								RHE_RS08350	RHE_RS05465	chr
487	RHE_RS03040	R	RHE_RS03040_m1	D	-35	-17	CATATACGGCCCGTATGCG	16.2	1.3e-08	-18.158	7.886								RHE_RS03185	RHE_RS08965	RHE_RS08965	chr	-	COG0209	F	vitamin B12-dependent ribonucleotide reductase		488	RHE_RS05760	R	RHE_RS18710_m4	R	-313	-302	AGCTTGCCACCG	10	6.8e-06	-11.899	5.167								RHE_RS08350	RHE_RS05470	chr
488	RHE_RS03040	R	RHE_RS03040_m1	R	-35	-17	CGCATACGGGCCGTATATG	16.2	1.3e-08	-18.158	7.886								RHE_RS03185	RHE_RS09250	RHE_RS09250	chr	-	COG2518	O	protein-L-isoaspartate O-methyltransferase		489	RHE_RS06820	D	RHE_RS18710_m4	R	-281	-270	CGCTTCCCACGC	10.3	5e-06	-12.206	5.301								RHE_RS08350	RHE_RS05785	chr
489	RHE_RS07980	R	RHE_RS03040_m1	D	-57	-39	AATATACGTCCTGCATACC	7.7	2.5e-06	-12.899	5.602								RHE_RS03185	RHE_RS09780	RHE_RS09780	chr	-	COG0528	F	UMP kinase		490	RHE_RS07615	R	RHE_RS18710_m4	D	-102	-91	CTCTTACCACCC	9.8	8.3e-06	-11.699	5.081								RHE_RS08350	RHE_RS05860	chr
490	RHE_RS07980	R	RHE_RS03040_m1	R	-57	-39	GGTATGCAGGACGTATATT	7.6	2.6e-06	-12.86	5.585								RHE_RS03185	RHE_RS09810	RHE_RS09810	chr	-	COG1044	M	UDP-3-O-(3-hydroxymyristoyl)glucosamine N-acyltransferase		491	RHE_RS18710	D	RHE_RS18710_m4	D	-40	-29	CGCTTGCCACGG	11.6	1.5e-07	-15.713	6.824								RHE_RS08350	RHE_RS06495	chr
491	RHE_RS08475	R	RHE_RS03040_m1	D	-146	-128	CGTCTGCGCCGCGTATATG	4.8	9.8e-06	-11.533	5.009								RHE_RS03185	RHE_RS10790	RHE_RS10790	chr	-	COG0178	L	excinuclease ABC subunit UvrA		492	RHE_RS32275	R	RHE_RS18710_m4	D	-235	-224	GACTTGCCACCG	9.7	9.1e-06	-11.607	5.041								RHE_RS08350	RHE_RS07235	chr
492	RHE_RS14055	R	RHE_RS03040_m1	D	-33	-15	ACCGTACGGTACGTATGTG	11.4	3.4e-07	-14.894	6.469								RHE_RS03185	RHE_RS11170	RHE_RS11170	chr	-	COG0504	F	CTP synthetase		493	RHE_RS12620	D	RHE_RS18710_m5	D	-179	-149	CTCAAACGGCAAGTCTCGCGAGGGTCTAATC	4.4	6.5e-06	-11.944	5.187								RHE_RS08350	RHE_RS08350	chr
493	RHE_RS14055	R	RHE_RS03040_m1	R	-33	-15	CACATACGTACCGTACGGT	11.3	3.6e-07	-14.837	6.444								RHE_RS03185	RHE_RS11300	RHE_RS11300	chr	-			hypothetical protein		494	RHE_RS18710	D	RHE_RS18710_m5	D	-37	-7	TTGCCACGGCGCATCCGGCCATGCTCTAAAC	31.1	3.9e-16	-35.48	15.409								RHE_RS08350	RHE_RS09465	chr
494	RHE_RS03040	R	RHE_RS03040_m2	D	-84	-64	TGATATACGTCGCGTATATGA	20.9	1.1e-10	-22.931	9.959								RHE_RS03185	RHE_RS11345	RHE_RS11345	chr	mgtE	COG2239	P	magnesium transporter		495	RHE_RS29535	R	RHE_RS18710_m5	R	-166	-136	TCGCCGGGGTACATCCCGACATAGTCGAAGT	6.1	2.7e-06	-12.822	5.569								RHE_RS08350	RHE_RS10775	chr
495	RHE_RS03040	R	RHE_RS03040_m2	R	-84	-64	TCATATACGCGACGTATATCA	20.8	1.3e-10	-22.763	9.886								RHE_RS03185	RHE_RS11515	RHE_RS11515	chr	-	COG0719	O	Fe-S cluster assembly protein SufB		496	RHE_RS06495	R	RHE_RS22030_m1	D	-363	-347	GATATTTTGTAAAATAG	9.7	8.6e-06	-11.664	5.066								RHE_RS08350	RHE_RS10990	chr
496	RHE_RS03040	R	RHE_RS03040_m2	D	-36	-16	TCATATACGGCCCGTATGCGA	18.6	1.2e-09	-20.541	8.921								RHE_RS03185	RHE_RS11780	RHE_RS11780	chr	-	COG2814	G	Bcr/CflA family drug resistance efflux transporter		497	RHE_RS07110	D	RHE_RS22030_m1	R	-71	-55	TTATTTTCCAAAATGCT	9.6	9.8e-06	-11.533	5.009								RHE_RS08350	RHE_RS11520	chr
497	RHE_RS03040	R	RHE_RS03040_m2	R	-36	-16	TCGCATACGGGCCGTATATGA	18.6	1.2e-09	-20.541	8.921								RHE_RS03185	RHE_RS11985	RHE_RS11985	chr	-	COG3218	R	ABC transporter		498	RHE_RS07110	D	RHE_RS22030_m1	D	-70	-54	GCATTTTGGAAAATAAG	11.4	2.1e-06	-13.074	5.678								RHE_RS08350	RHE_RS12380	chr
498	RHE_RS03180	D	RHE_RS03040_m2	D	-140	-120	TGATATCCGCCTTGTATACCG	4.4	6.8e-06	-11.899	5.167								RHE_RS03185	RHE_RS15565	RHE_RS15565	chr	-	COG0219	J	tRNA (cytidine(34)-2\'-O)-methyltransferase		499	RHE_RS07110	D	RHE_RS22030_m1	R	-70	-54	CTTATTTTCCAAAATGC	10.9	3.4e-06	-12.592	5.469								RHE_RS08350	RHE_RS13955	chr
499	RHE_RS03180	D	RHE_RS03040_m2	R	-140	-120	CGGTATACAAGGCGGATATCA	4.3	7.1e-06	-11.855	5.149								RHE_RS03185	RHE_RS16455	RHE_RS16455	chr	-	COG2244	M	lipopolysaccharide biosynthesis protein		500	RHE_RS20170	R	RHE_RS22030_m1	R	-188	-172	ATAATTTCCTAAAAACT	10.9	3.4e-06	-12.592	5.469								RHE_RS08350	RHE_RS14870	chr
500	RHE_RS07980	R	RHE_RS03040_m2	D	-58	-38	AAATATACGTCCTGCATACCT	4.8	5.7e-06	-12.075	5.244								RHE_RS03185	RHE_RS16660	RHE_RS16660	chr	-	COG4813	G	trehalose utilization protein ThuA		501	RHE_RS22030	R	RHE_RS22030_m1	R	-60	-44	ATATTTTGGAAAACATC	10.6	4.4e-06	-12.334	5.357								RHE_RS08350	RHE_RS15045	chr
501	RHE_RS07980	R	RHE_RS03040_m2	R	-58	-38	AGGTATGCAGGACGTATATTT	4.7	6.2e-06	-11.991	5.208								RHE_RS03185	RHE_RS16865	RHE_RS16865	chr	-	COG0715	P	NMT1/THI5 like domain-containing protein		502	RHE_RS22030	R	RHE_RS22030_m1	D	-59	-43	ATGTTTTCCAAAATATG	11.3	2.3e-06	-12.983	5.638								RHE_RS08350	RHE_RS15100	chr
502	RHE_RS08475	R	RHE_RS03040_m2	D	-147	-127	TCGTCTGCGCCGCGTATATGA	7.2	1.8e-06	-13.228	5.745								RHE_RS03185	RHE_RS17190	RHE_RS17190	chr	-	COG0639	T	serine/threonine protein phosphatase		503	RHE_RS22030	R	RHE_RS22030_m1	R	-59	-43	CATATTTTGGAAAACAT	9.9	7.4e-06	-11.814	5.131								RHE_RS08350	RHE_RS15825	chr
503	RHE_RS08475	R	RHE_RS03040_m2	R	-147	-127	TCATATACGCGGCGCAGACGA	7.2	1.8e-06	-13.228	5.745								RHE_RS03185	RHE_RS17870	RHE_RS17870	chr	gap	COG0057	G	type I glyceraldehyde-3-phosphate dehydrogenase		504	RHE_RS22030	R	RHE_RS22030_m1	D	-20	-4	AGAATTTGGAAAATTGC	12.1	1e-06	-13.816	6								RHE_RS08350	RHE_RS16080	chr
504	RHE_RS14055	R	RHE_RS03040_m2	D	-34	-14	TACCGTACGGTACGTATGTGG	12.3	1.1e-07	-16.023	6.959								RHE_RS03185	RHE_RS18350	RHE_RS18350	chr	-	COG1305	O	IMP dehydrogenase		505	RHE_RS22030	R	RHE_RS22030_m1	R	-20	-4	GCAATTTTCCAAATTCT	11.4	2.1e-06	-13.074	5.678								RHE_RS08350	RHE_RS16180	chr
505	RHE_RS14055	R	RHE_RS03040_m2	R	-34	-14	CCACATACGTACCGTACGGTA	12.1	1.3e-07	-15.856	6.886								RHE_RS03185	RHE_RS19040	RHE_RS19040	chr	-	COG3564	S	DUF779 domain-containing protein		506	RHE_RS29375	D	RHE_RS22030_m1	D	-77	-61	CCCATTTGGAAAATACT	10.9	3.4e-06	-12.592	5.469								RHE_RS08350	RHE_RS16970	chr
506	RHE_RS03040	R	RHE_RS03040_m3	R	-75	-56	GACGTAGTTCATATACGCGA	12.8	3.8e-07	-14.783	6.42								RHE_RS03185	RHE_RS19730	RHE_RS19730	chr	-	COG3383	R	formate dehydrogenase subunit alpha		507	RHE_RS29375	D	RHE_RS22030_m1	R	-77	-61	AGTATTTTCCAAATGGG	10.7	4e-06	-12.429	5.398								RHE_RS08350	RHE_RS20520	chr
507	RHE_RS03040	R	RHE_RS03040_m3	D	-74	-55	CGCGTATATGAACTACGTCA	11.5	1e-06	-13.816	6								RHE_RS03185	RHE_RS20025	RHE_RS20025	chr	typA	COG1217	T	translational GTPase TypA		508	RHE_RS29845	D	RHE_RS22030_m1	D	-309	-293	AGATTTTCCGAAAATTG	9.5	9.8e-06	-11.533	5.009								RHE_RS08350	RHE_RS20720	chr
508	RHE_RS03040	R	RHE_RS03040_m3	R	-27	-8	CTCCAATTTCGCATACGGGC	10.4	2.4e-06	-12.94	5.62								RHE_RS03185	RHE_RS22095	RHE_RS22095	p42b	-	COG0578	C	glycerol-3-phosphate dehydrogenase		509	RHE_RS29845	D	RHE_RS22030_m1	R	-309	-293	CAATTTTCGGAAAATCT	9.6	9.2e-06	-11.596	5.036								RHE_RS08350	RHE_RS20915	chr
509	RHE_RS03945	R	RHE_RS03040_m3	R	-271	-252	GTCGAAAGTCACATAAGGGA	10.9	1.8e-06	-13.228	5.745								RHE_RS03185	RHE_RS22525	RHE_RS22525	p42b	-	COG1744	M	BMP family ABC transporter substrate-binding protein		510	RHE_RS01840	D	RHE_RS22030_m2	R	-46	-27	GATGCTTTCGAAAATATAGT	8.7	3.1e-06	-12.684	5.509								RHE_RS08350	RHE_RS22625	p42b
510	RHE_RS00740	R	RHE_RS03040_m4	R	-122	-111	CGGCGTATATAA	10.9	3.9e-06	-12.455	5.409								RHE_RS03185	RHE_RS24270	RHE_RS24270	p42e	-	COG0633	C	adenylate/guanylate cyclase domain-containing protein		511	RHE_RS03610	D	RHE_RS22030_m2	R	-61	-42	AAAATTTTACAAATTCACAG	8.4	3.8e-06	-12.481	5.42								RHE_RS08350	RHE_RS22790	p42b
511	RHE_RS03040	R	RHE_RS03040_m4	R	-84	-73	CGACGTATATCA	10.8	4.2e-06	-12.38	5.377								RHE_RS03185	RHE_RS24795	RHE_RS24795	p42e	-	COG4962	UW	pilus assembly protein		512	RHE_RS06495	R	RHE_RS22030_m2	R	-365	-346	TCTATTTTACAAAATATCAG	10.1	1.3e-06	-13.553	5.886								RHE_RS08350	RHE_RS23680	p42c
512	RHE_RS03040	R	RHE_RS03040_m4	D	-75	-64	TCGCGTATATGA	11.8	2e-06	-13.122	5.699								RHE_RS03185	RHE_RS25505	RHE_RS25505	p42e	-	COG3971	Q	2-keto-4-pentenoate hydratase		513	RHE_RS06495	R	RHE_RS22030_m2	D	-363	-344	GATATTTTGTAAAATAGAAA	7.3	6.8e-06	-11.899	5.167								RHE_RS08350	RHE_RS26195	p42e
513	RHE_RS08475	R	RHE_RS03040_m4	D	-138	-127	CCGCGTATATGA	12.6	4.7e-07	-14.571	6.328								RHE_RS03185	RHE_RS25655	RHE_RS25655	p42e	-	COG4963	UW	pilus assembly protein		514	RHE_RS07110	D	RHE_RS22030_m2	R	-73	-54	CTTATTTTCCAAAATGCTAA	10.4	1.1e-06	-13.72	5.959								RHE_RS08350	RHE_RS27165	p42f
514	RHE_RS25005	R	RHE_RS03040_m4	D	-116	-105	CAGCGTATTTCA	11	3.7e-06	-12.507	5.432								RHE_RS03185	RHE_RS26095	RHE_RS26095	p42e	-			hypothetical protein		515	RHE_RS22030	R	RHE_RS22030_m2	D	-60	-41	GATGTTTTCCAAAATATGCT	18.4	1.2e-09	-20.541	8.921								RHE_RS08350	RHE_RS28605	p42f
515	RHE_RS03040	R	RHE_RS03040_m5	R	-84	-66	ATATACGCGACGTATATCA	19.4	5.1e-10	-21.397	9.292								RHE_RS03185	RHE_RS26445	RHE_RS26445	p42f	-	COG4221	C	SDR family NAD(P)-dependent oxidoreductase		516	RHE_RS22030	R	RHE_RS22030_m2	R	-23	-4	GCAATTTTCCAAATTCTCGT	18.8	7.1e-10	-21.066	9.149								RHE_RS08350	RHE_RS28880	p42f
516	RHE_RS03040	R	RHE_RS03040_m5	D	-82	-64	ATATACGTCGCGTATATGA	19.5	4.5e-10	-21.522	9.347								RHE_RS03185	RHE_RS27370	RHE_RS27370	p42f	doeA	COG0006	E	ectoine hydrolase DoeA		517	RHE_RS24005	R	RHE_RS22030_m2	R	-22	-3	GGTATTCTCCAAACTCTGCA	9.7	1.8e-06	-13.228	5.745								RHE_RS08350	RHE_RS29845	p42d
517	RHE_RS03040	R	RHE_RS03040_m5	R	-36	-18	GCATACGGGCCGTATATGA	17.2	4.8e-09	-19.155	8.319								RHE_RS03185	RHE_RS28700	RHE_RS28700	p42f	-	COG0665	E	D-amino acid dehydrogenase small subunit		518	RHE_RS24010	D	RHE_RS22030_m2	D	-146	-127	GGTATTCTCCAAACTCTGCA	9.7	1.8e-06	-13.228	5.745								RHE_RS08350	RHE_RS29990	p42d
518	RHE_RS03040	R	RHE_RS03040_m5	D	-34	-16	ATATACGGCCCGTATGCGA	17.2	4.8e-09	-19.155	8.319								RHE_RS03185	RHE_RS29130	RHE_RS29130	p42f	-	COG0714	R	CbbQ/NirQ/NorQ/GpvN family protein		519	RHE_RS27350	D	RHE_RS22030_m2	D	-224	-205	GAAATTTTCCCATTTATTGT	6.8	9e-06	-11.618	5.046								RHE_RS08350	RHE_RS30465	p42d
519	RHE_RS03180	D	RHE_RS03040_m5	R	-140	-122	GTATACAAGGCGGATATCA	7.6	2.9e-06	-12.751	5.538								RHE_RS03185	RHE_RS29380	RHE_RS29380	p42f	-	COG0673	R	gfo/Idh/MocA family oxidoreductase		520	RHE_RS29375	D	RHE_RS22030_m2	R	-80	-61	AGTATTTTCCAAATGGGCTC	6.8	9e-06	-11.618	5.046
520	RHE_RS07980	R	RHE_RS03040_m5	R	-58	-40	GTATGCAGGACGTATATTT	5.4	9e-06	-11.618	5.046								RHE_RS03185	RHE_RS29385	RHE_RS29385	p42f	-	COG1653	G	ABC transporter substrate-binding protein		521	RHE_RS07110	D	RHE_RS22030_m3	R	-71	-55	TTATTTTCCAAAATGCT	11.6	1.7e-06	-13.285	5.77
521	RHE_RS07980	R	RHE_RS03040_m5	D	-56	-38	ATATACGTCCTGCATACCT	7.1	3.8e-06	-12.481	5.42																	522	RHE_RS07110	D	RHE_RS22030_m3	D	-70	-54	GCATTTTGGAAAATAAG	10	7.2e-06	-11.841	5.143								RHE_RS10580	RHE_RS01355	chr
522	RHE_RS08475	R	RHE_RS03040_m5	R	-147	-129	ATATACGCGGCGCAGACGA	5.3	9.5e-06	-11.564	5.022																	523	RHE_RS20170	R	RHE_RS22030_m3	R	-188	-172	ATAATTTCCTAAAAACT	11.9	1.2e-06	-13.633	5.921								RHE_RS10580	RHE_RS02600	chr
523	RHE_RS08475	R	RHE_RS03040_m5	D	-145	-127	GTCTGCGCCGCGTATATGA	5.5	8.7e-06	-11.652	5.06								RHE_RS03430	RHE_RS00155	RHE_RS00155	chr	-	COG2205	T	PAS domain-containing protein		524	RHE_RS22030	R	RHE_RS22030_m3	D	-59	-43	ATGTTTTCCAAAATATG	13.1	2.9e-07	-15.053	6.538								RHE_RS10580	RHE_RS05150	chr
524	RHE_RS14055	R	RHE_RS03040_m5	R	-34	-16	ACATACGTACCGTACGGTA	13.4	9e-08	-16.223	7.046								RHE_RS03430	RHE_RS00255	RHE_RS00255	chr	-	COG1220	O	HslU--HslV peptidase ATPase subunit		525	RHE_RS22030	R	RHE_RS22030_m3	R	-21	-5	CAATTTTCCAAATTCTC	11.2	2.5e-06	-12.899	5.602								RHE_RS10580	RHE_RS05785	chr
525	RHE_RS14055	R	RHE_RS03040_m5	D	-32	-14	CCGTACGGTACGTATGTGG	11.3	3.5e-07	-14.865	6.456								RHE_RS03430	RHE_RS01075	RHE_RS01075	chr	-	COG5010	UW	hypothetical protein		526	RHE_RS22030	R	RHE_RS22030_m3	D	-20	-4	AGAATTTGGAAAATTGC	10.8	3.6e-06	-12.535	5.444								RHE_RS10580	RHE_RS06360	chr
526	RHE_RS02415	R	RHE_RS03090_m1	D	-284	-272	ACGTTCTTCTATT	9.5	9.6e-06	-11.554	5.018								RHE_RS03430	RHE_RS01080	RHE_RS01080	chr	-	COG0260	E	leucyl aminopeptidase		527	RHE_RS22030	R	RHE_RS22030_m3	R	-20	-4	GCAATTTTCCAAATTCT	12.3	8e-07	-14.039	6.097								RHE_RS10580	RHE_RS06480	chr
527	RHE_RS27870	R	RHE_RS03090_m1	R	-60	-48	AGGTTGTTCCACT	10.9	1.7e-06	-13.285	5.77								RHE_RS03430	RHE_RS03430	RHE_RS03430	chr	-	COG0745	TK	DNA-binding response regulator		528	RHE_RS29375	D	RHE_RS22030_m3	R	-77	-61	AGTATTTTCCAAATGGG	11.1	2.8e-06	-12.786	5.553								RHE_RS10580	RHE_RS06750	chr
528	RHE_RS31165	D	RHE_RS03090_m1	R	-63	-51	AAGTTCCGCCACT	10.2	4.5e-06	-12.311	5.347								RHE_RS03430	RHE_RS03490	RHE_RS03490	chr	-			hypothetical protein		529	RHE_RS22030	R	RHE_RS22030_m4	D	-71	-48	TTAGGAAACTTGATGTTTTCCAAA	24.8	2.6e-12	-26.676	11.585								RHE_RS10580	RHE_RS07560	chr
529	RHE_RS31165	D	RHE_RS03090_m1	D	-35	-23	AAGTTCCGCCACT	10.2	4.5e-06	-12.311	5.347								RHE_RS03430	RHE_RS03580	RHE_RS03580	chr	-	COG0840	NT	methyl-accepting chemotaxis protein		530	RHE_RS22030	R	RHE_RS22030_m4	R	-71	-48	TTTGGAAAACATCAAGTTTCCTAA	24.7	2.9e-12	-26.566	11.538								RHE_RS10580	RHE_RS07990	chr
530	RHE_RS01490	R	RHE_RS03090_m2	R	-221	-212	TTCTTCCAGT	11.5	2.6e-06	-12.86	5.585								RHE_RS03430	RHE_RS04125	RHE_RS04125	chr	-	COG1502	I	hypothetical protein		531	RHE_RS27310	R	RHE_RS22030_m4	D	-127	-104	TACAGAACTTATGAGTTCTCTAAA	-1.3	9.5e-06	-11.564	5.022								RHE_RS10580	RHE_RS08855	chr
531	RHE_RS02415	R	RHE_RS03090_m2	D	-253	-244	TTCTTCCATT	11.8	1.8e-06	-13.228	5.745								RHE_RS03430	RHE_RS05160	RHE_RS05160	chr	-			hypothetical protein		532	RHE_RS04550	R	RHE_RS22030_m5	R	-147	-121	ATCGAAATTGACGTTTACGTAAAAATC	4.1	3e-06	-12.717	5.523								RHE_RS10580	RHE_RS10390	chr
532	RHE_RS03090	R	RHE_RS03090_m2	D	-12	-3	TTCTTCCATT	11.8	1.8e-06	-13.228	5.745								RHE_RS03430	RHE_RS08535	RHE_RS08535	chr	rpoB	COG0085	K	DNA-directed RNA polymerase subunit beta		533	RHE_RS04555	D	RHE_RS22030_m5	D	-91	-65	ATCGAAATTGACGTTTACGTAAAAATC	4.1	3e-06	-12.717	5.523								RHE_RS10580	RHE_RS10580	chr
533	RHE_RS00695	D	RHE_RS03180_m1	D	-153	-138	AGTATTTCTAGATTTC	9.1	5.4e-06	-12.129	5.268								RHE_RS03430	RHE_RS11740	RHE_RS11740	chr	-	COG1802	K	GntR family transcriptional regulator		534	RHE_RS05760	R	RHE_RS22030_m5	D	-210	-184	TAAAAAATCGGAGTTTTCCAGAAAGTG	6	1.2e-06	-13.633	5.921								RHE_RS10580	RHE_RS10775	chr
534	RHE_RS03180	D	RHE_RS03180_m1	D	-398	-383	TGCATTTCAAGATGCA	11.7	8.3e-07	-14.002	6.081								RHE_RS03430	RHE_RS12165	RHE_RS12165	chr	gph	COG0546	C	phosphoglycolate phosphatase		535	RHE_RS06495	R	RHE_RS22030_m5	D	-372	-346	ATCCAACCTGATATTTTGTAAAATAGA	4.6	2.5e-06	-12.899	5.602								RHE_RS10580	RHE_RS10990	chr
535	RHE_RS03180	D	RHE_RS03180_m1	D	-52	-37	TATATCCCAAGATTTC	17.5	1.5e-09	-20.318	8.824								RHE_RS03430	RHE_RS12170	RHE_RS12170	chr	-	COG2989	M	peptidoglycan-binding protein		536	RHE_RS06495	R	RHE_RS22030_m5	R	-363	-337	CGCATAATTTCTATTTTACAAAATATC	5.2	1.8e-06	-13.228	5.745								RHE_RS10580	RHE_RS11015	chr
536	RHE_RS11050	R	RHE_RS03180_m1	R	-71	-56	TCTATCCCAAGACATC	10	2.9e-06	-12.751	5.538								RHE_RS03430	RHE_RS12185	RHE_RS12185	chr	-	COG1838	C	fumarate hydratase		537	RHE_RS18370	D	RHE_RS22030_m5	D	-156	-130	TGGGAATATGAAGGTCTCGCAAATTTT	2	7.8e-06	-11.761	5.108								RHE_RS10580	RHE_RS14410	chr
537	RHE_RS15375	D	RHE_RS03180_m1	D	-98	-83	CACATTTCAAGACTTG	8.4	9e-06	-11.618	5.046								RHE_RS03430	RHE_RS12755	RHE_RS12755	chr	-	COG1492	H	cobyric acid synthase CobQ		538	RHE_RS00005	R	RHE_RS22030_m5	D	-127	-101	TAAGAAATAGAAACCTTTTAAAATATC	4.6	2.3e-06	-12.983	5.638								RHE_RS10580	RHE_RS14500	chr
538	RHE_RS15925	D	RHE_RS03180_m1	R	-29	-14	TCCATCTCTAGATGTA	10.5	2e-06	-13.122	5.699								RHE_RS03430	RHE_RS14345	RHE_RS14345	chr	-	COG0277	C	FAD-binding protein		539	RHE_RS22030	R	RHE_RS22030_m5	R	-76	-50	TGGAAAACATCAAGTTTCCTAAAGTGT	7.6	5.2e-07	-14.469	6.284								RHE_RS10580	RHE_RS15825	chr
539	RHE_RS24015	D	RHE_RS03180_m1	D	-383	-368	CGAATCCCAAGATGGA	8.4	8.4e-06	-11.687	5.076								RHE_RS03430	RHE_RS16770	RHE_RS16770	chr	-	COG0493	ER	FAD-binding protein		540	RHE_RS22030	R	RHE_RS22030_m5	D	-69	-43	AGGAAACTTGATGTTTTCCAAAATATG	30.1	4e-16	-35.455	15.398								RHE_RS10580	RHE_RS15970	chr
540	RHE_RS01600	R	RHE_RS03180_m2	D	-37	-22	TTAAGACAGTCGATCA	10.3	5.1e-06	-12.186	5.292								RHE_RS03430	RHE_RS17050	RHE_RS17050	chr	-	COG0745	TK	DNA-binding response regulator		541	RHE_RS22030	R	RHE_RS22030_m5	D	-39	-13	TAAAAAAAGAATGTCAACGAGAATTTG	8.7	2.9e-07	-15.053	6.538								RHE_RS10580	RHE_RS16040	chr
541	RHE_RS03180	D	RHE_RS03180_m2	D	-348	-333	CTGAGAGAACCGATTG	13.1	3.4e-07	-14.894	6.469								RHE_RS03430	RHE_RS18135	RHE_RS18135	chr	-	COG2204	T	sigma-54-dependent Fis family transcriptional regulator		542	RHE_RS24660	D	RHE_RS22030_m5	R	-122	-96	AGGCAATTGGAGGGCTTCCAAAAATTG	5.8	1.3e-06	-13.553	5.886								RHE_RS10580	RHE_RS16330	chr
542	RHE_RS03180	D	RHE_RS03180_m2	R	-282	-267	GCGAGAGAGCCGATAG	14.9	8.6e-09	-18.572	8.066								RHE_RS03430	RHE_RS19825	RHE_RS19825	chr	-	COG1198	L	primosomal protein N\'		543	RHE_RS25040	R	RHE_RS22030_m5	R	-46	-20	CGGAGTACTGATGTATATCAGAATTTA	3.1	4.8e-06	-12.247	5.319								RHE_RS10580	RHE_RS16940	chr
543	RHE_RS03180	D	RHE_RS03180_m2	D	-153	-138	TTGAGATAATTGATGA	12.3	7.8e-07	-14.064	6.108								RHE_RS03430	RHE_RS21935	RHE_RS21935	p42a	-	COG3701	U	conjugal transfer protein TrbF		544	RHE_RS32825	R	RHE_RS22030_m5	R	-69	-43	TGTACACTTACTTGCATCCAGAATCTA	2.9	5.2e-06	-12.167	5.284								RHE_RS10580	RHE_RS17180	chr
544	RHE_RS03180	D	RHE_RS03180_m2	R	-97	-82	GCGAGACAGTTGATGA	13.8	1.1e-07	-16.023	6.959								RHE_RS03430	RHE_RS25505	RHE_RS25505	p42e	-	COG3971	Q	2-keto-4-pentenoate hydratase		545	RHE_RS13150	D	RHE_RS23775_m1	D	-133	-113	TCAATAAGCACATCATATTGT	10.2	2.6e-06	-12.86	5.585								RHE_RS10580	RHE_RS17760	chr
545	RHE_RS03290	R	RHE_RS03180_m2	D	-225	-210	CCGAGACTGTTGACAA	9.6	8.6e-06	-11.664	5.066								RHE_RS03430	RHE_RS27555	RHE_RS27555	p42f	-	COG1879	G	ABC transporter substrate-binding protein		546	RHE_RS13150	D	RHE_RS23775_m1	R	-133	-113	ACAATATGATGTGCTTATTGA	10.4	2.2e-06	-13.027	5.658								RHE_RS10580	RHE_RS17805	chr
546	RHE_RS10170	D	RHE_RS03180_m2	R	-357	-342	GGGAGACCGCCGATAG	9.5	9.2e-06	-11.596	5.036								RHE_RS03430	RHE_RS27560	RHE_RS27560	p42f	-	COG1609	K	LacI family DNA-binding transcriptional regulator		547	RHE_RS15120	R	RHE_RS23775_m1	D	-47	-27	CGCATAGGCGTGGTTTATGAA	9.5	4.4e-06	-12.334	5.357								RHE_RS10580	RHE_RS19295	chr
547	RHE_RS30830	D	RHE_RS03180_m2	D	-235	-220	GCGAGATAAACGACTG	9.6	9.2e-06	-11.596	5.036								RHE_RS03430	RHE_RS27830	RHE_RS27830	p42f	-	COG0614	P	ABC transporter substrate-binding protein		548	RHE_RS15120	R	RHE_RS23775_m1	R	-47	-27	TTCATAAACCACGCCTATGCG	9.4	4.4e-06	-12.334	5.357								RHE_RS10580	RHE_RS19755	chr
548	RHE_RS02485	R	RHE_RS03180_m3	D	-38	-17	GGGATGGAGCAGACGCGACAAG	7.4	8.4e-06	-11.687	5.076								RHE_RS03430	RHE_RS27985	RHE_RS27985	p42f	-	COG1879	G	rhizopine-binding protein		549	RHE_RS17400	D	RHE_RS23775_m1	D	-321	-301	GCCATAACAAAAGTTTTTTGA	11.2	1.3e-06	-13.553	5.886								RHE_RS10580	RHE_RS20850	chr
549	RHE_RS03180	D	RHE_RS03180_m3	D	-390	-369	AAGATGCAACCGAAGCGAAAAG	17.1	4.9e-09	-19.134	8.31								RHE_RS03430	RHE_RS30050	RHE_RS30050	symbiotic plasmid p42d	-	COG1062	R	NAD(P)-dependent alcohol dehydrogenase		550	RHE_RS17400	D	RHE_RS23775_m1	R	-321	-301	TCAAAAAACTTTTGTTATGGC	11.5	9.9e-07	-13.826	6.004								RHE_RS10580	RHE_RS22600	p42b
550	RHE_RS03180	D	RHE_RS03180_m3	D	-235	-214	TGGATGTTGAATGCGAGAAGAT	17	5.4e-09	-19.037	8.268																	551	RHE_RS23775	D	RHE_RS23775_m1	D	-161	-141	GCAATAAGCAACAGTTATGGA	17.7	1.1e-09	-20.628	8.959								RHE_RS10580	RHE_RS23115	p42c
551	RHE_RS08435	D	RHE_RS03180_m3	D	-236	-215	TGGATGTGACAGTCCTGATGAA	7.2	9.5e-06	-11.564	5.022																	552	RHE_RS23775	D	RHE_RS23775_m1	R	-161	-141	TCCATAACTGTTGCTTATTGC	17.5	1.5e-09	-20.318	8.824								RHE_RS10580	RHE_RS24515	p42e
552	RHE_RS20400	D	RHE_RS03180_m3	R	-54	-33	ATGATGTGGCAGAATAGAAAAG	9.2	2.9e-06	-12.751	5.538								RHE_RS03720	RHE_RS00065	RHE_RS00065	chr	gyrB	COG0187	L	DNA topoisomerase (ATP-hydrolyzing) subunit B		553	RHE_RS25905	R	RHE_RS23775_m1	D	-138	-118	GAACTAACCATTGCTTATTTA	8.9	6.1e-06	-12.007	5.215								RHE_RS10580	RHE_RS24935	p42e
553	RHE_RS20465	D	RHE_RS03180_m3	R	-51	-30	GGCATGCTGCACCCGCGAAGAA	8.6	4.2e-06	-12.38	5.377								RHE_RS03720	RHE_RS00680	RHE_RS00680	chr	-	COG1212	M	3-deoxy-manno-octulosonate cytidylyltransferase		554	RHE_RS25905	R	RHE_RS23775_m1	R	-138	-118	TAAATAAGCAATGGTTAGTTC	9.3	4.7e-06	-12.268	5.328								RHE_RS10580	RHE_RS25905	p42e
554	RHE_RS00415	R	RHE_RS03180_m4	D	-192	-171	ACAAGCTACGAGCAAAGCGGCA	6.6	7.3e-06	-11.828	5.137								RHE_RS03720	RHE_RS00995	RHE_RS00995	chr	-	COG0035	F	uracil phosphoribosyltransferase		555	RHE_RS13055	R	RHE_RS23775_m2	D	-25	-13	CGCCAACCACAAG	10	7.1e-06	-11.855	5.149								RHE_RS10580	RHE_RS25915	p42e
555	RHE_RS01725	D	RHE_RS03180_m4	R	-328	-307	GGAAGAGGTGACGAAAGCGAGG	7.3	5e-06	-12.206	5.301								RHE_RS03720	RHE_RS01925	RHE_RS01925	chr	-	COG0694	O	NifU family protein		556	RHE_RS13060	D	RHE_RS23775_m2	R	-92	-80	CGCCAACCACAAG	10	7.1e-06	-11.855	5.149								RHE_RS10580	RHE_RS26150	p42e
556	RHE_RS03180	D	RHE_RS03180_m4	D	-392	-371	TCAAGATGCAACCGAAGCGAAA	17.6	3.2e-09	-19.56	8.495								RHE_RS03720	RHE_RS01965	RHE_RS01965	chr	-	COG0249	L	DNA mismatch repair protein MutS		557	RHE_RS23775	D	RHE_RS23775_m2	R	-224	-212	GATCAACAACAAG	12.7	1.8e-07	-15.53	6.745								RHE_RS10580	RHE_RS26875	p42f
557	RHE_RS03180	D	RHE_RS03180_m4	D	-355	-334	ATAAGCGCTGAGAGAACCGATT	20.2	1e-10	-23.026	10								RHE_RS03720	RHE_RS01970	RHE_RS01970	chr	-	COG0280	C	NADP-dependent malic enzyme		558	RHE_RS18170	D	RHE_RS23775_m3	R	-121	-108	ACAACCGCAAGGGA	10.3	3.7e-06	-12.507	5.432								RHE_RS10580	RHE_RS27455	p42f
558	RHE_RS11645	D	RHE_RS03180_m4	R	-197	-176	AATAGCGCCAAGAGAATCGAAT	8.7	2.3e-06	-12.983	5.638								RHE_RS03720	RHE_RS02030	RHE_RS02030	chr	-	COG5375	S	membrane protein		559	RHE_RS18560	D	RHE_RS23775_m3	D	-278	-265	AGAACAAAAAGGCC	9.5	9.8e-06	-11.533	5.009								RHE_RS10580	RHE_RS27465	p42f
559	RHE_RS03180	D	RHE_RS03180_m5	R	-399	-384	GCATCTTGAAATGCAC	15.7	1.8e-08	-17.833	7.745								RHE_RS03720	RHE_RS02065	RHE_RS02065	chr	-	COG0840	NT	methyl-accepting chemotaxis protein		560	RHE_RS23775	D	RHE_RS23775_m3	R	-227	-214	TCAACAACAAGGGA	13.3	5.2e-09	-19.075	8.284								RHE_RS10580	RHE_RS28880	p42f
560	RHE_RS07690	D	RHE_RS03180_m5	D	-132	-117	CAATCTTGTGATGCGG	9	8.2e-06	-11.711	5.086								RHE_RS03720	RHE_RS03720	RHE_RS03720	chr	rirA	COG1959	K	transcriptional regulator		561	RHE_RS10390	R	RHE_RS23775_m4	D	-267	-255	TAGCTTCGCTACA	10.3	5.8e-06	-12.058	5.237								RHE_RS10580	RHE_RS29865	p42d
561	RHE_RS08970	R	RHE_RS03180_m5	D	-102	-87	GCAGCTTGGGCTGCGC	9.4	6.1e-06	-12.007	5.215								RHE_RS03720	RHE_RS04950	RHE_RS04950	chr	-	COG0498	E	threonine synthase		562	RHE_RS23775	D	RHE_RS23775_m4	R	-206	-194	AAGCTTCGCTACT	12.8	1e-07	-16.118	7								RHE_RS10580	RHE_RS29990	p42d
562	RHE_RS09380	D	RHE_RS03180_m5	R	-48	-33	GGATCTTGTAGCGCGC	9.2	7.1e-06	-11.855	5.149								RHE_RS03720	RHE_RS04955	RHE_RS04955	chr	-			hypothetical protein		563	RHE_RS23775	D	RHE_RS23775_m4	D	-190	-178	CCCCTTGCCTAAG	11.8	1.4e-06	-13.479	5.854
563	RHE_RS29835	R	RHE_RS03180_m5	R	-169	-154	GGATCTTGAGGTGCTC	9.9	4.4e-06	-12.334	5.357								RHE_RS03720	RHE_RS06615	RHE_RS06615	chr	-	COG0265	O	PDZ domain-containing protein		564	RHE_RS09505	D	RHE_RS23775_m5	D	-189	-176	GGTCTCAGGCAGGC	11.6	1.4e-06	-13.479	5.854
564	RHE_RS00545	R	RHE_RS03185_m1	R	-296	-276	GCTTCACGCGGGGGGAAAAAG	5.4	6.9e-06	-11.884	5.161								RHE_RS03720	RHE_RS06880	RHE_RS06880	chr	-	COG0673	R	gfo/Idh/MocA family oxidoreductase		565	RHE_RS23775	D	RHE_RS23775_m5	R	-188	-175	GGTCTTAGGCAAGG	14.4	2.1e-08	-17.679	7.678								RHE_RS12205	RHE_RS01295	chr
565	RHE_RS00550	D	RHE_RS03185_m1	D	-30	-10	GCTTCACGCGGGGGGAAAAAG	5.4	6.9e-06	-11.884	5.161								RHE_RS03720	RHE_RS08070	RHE_RS08070	chr	-			hypothetical protein		566	RHE_RS23775	D	RHE_RS23775_m5	R	-131	-118	CTTCTTCGGCAGGC	11.9	1e-06	-13.816	6								RHE_RS12205	RHE_RS01300	chr
566	RHE_RS03185	D	RHE_RS03185_m1	D	-24	-4	GCTTCGGGACTGGGAAAATGA	21.1	7.9e-11	-23.262	10.102								RHE_RS03720	RHE_RS08720	RHE_RS08720	chr	-	COG0129	EG	dihydroxy-acid dehydratase		567	RHE_RS27525	D	RHE_RS23775_m5	D	-115	-102	CGTCTCAGGCAGAC	10.4	4.3e-06	-12.357	5.367								RHE_RS12205	RHE_RS02330	chr
567	RHE_RS07245	R	RHE_RS03185_m1	D	-89	-69	CCGTCAGAACGGGGGAGAAGG	4.8	9.4e-06	-11.575	5.027								RHE_RS03720	RHE_RS09780	RHE_RS09780	chr	-	COG0528	F	UMP kinase		568	RHE_RS10280	R	RHE_RS23885_m1	D	-137	-110	CAGGATGTGCGGCCGGGACACCAACCGG	7.1	6.5e-06	-11.944	5.187								RHE_RS12205	RHE_RS04115	chr
568	RHE_RS08070	D	RHE_RS03185_m1	D	-305	-285	ACTTCGCACCTGCGGTAATTA	6.7	3.5e-06	-12.563	5.456								RHE_RS03720	RHE_RS09810	RHE_RS09810	chr	-	COG1044	M	UDP-3-O-(3-hydroxymyristoyl)glucosamine N-acyltransferase		569	RHE_RS10280	R	RHE_RS23885_m1	R	-137	-110	CCGGTTGGTGTCCCGGCCGCACATCCTG	7.2	6.2e-06	-11.991	5.208								RHE_RS12205	RHE_RS04155	chr
569	RHE_RS16660	R	RHE_RS03185_m1	R	-152	-132	GTTTGACAAAGGGGAAATTTG	5.4	6.9e-06	-11.884	5.161								RHE_RS03720	RHE_RS09910	RHE_RS09910	chr	lipA	COG0320	H	lipoyl synthase		570	RHE_RS13900	R	RHE_RS23885_m1	D	-180	-153	ACGGCTGTCATACGGACAGCATAGCAGT	7.9	4.2e-06	-12.38	5.377								RHE_RS12205	RHE_RS05445	chr
570	RHE_RS20025	R	RHE_RS03185_m1	D	-94	-74	CTTTCGCAATGGCGAAAAAAC	5.4	6.9e-06	-11.884	5.161								RHE_RS03720	RHE_RS11175	RHE_RS11175	chr	-			preprotein translocase subunit SecG		571	RHE_RS13900	R	RHE_RS23885_m1	R	-180	-153	ACTGCTATGCTGTCCGTATGACAGCCGT	8	4e-06	-12.429	5.398								RHE_RS12205	RHE_RS05785	chr
571	RHE_RS22525	D	RHE_RS03185_m1	R	-179	-159	ATATTGGGTCGGGGGAAATGA	5	8.5e-06	-11.675	5.071								RHE_RS03720	RHE_RS11195	RHE_RS11195	chr	-	COG0628	R	AI-2E family transporter		572	RHE_RS10280	R	RHE_RS23885_m2	R	-137	-110	CCGGTTGGTGTCCCGGCCGCACATCCTG	3.3	7.2e-06	-11.841	5.143								RHE_RS12205	RHE_RS10720	chr
572	RHE_RS26445	D	RHE_RS03185_m1	R	-133	-113	GTTCGGTGCTGGAGAGAATGG	5.5	6.6e-06	-11.928	5.18								RHE_RS03720	RHE_RS11305	RHE_RS11305	chr	-	COG1686	M	D-alanyl-D-alanine carboxypeptidase		573	RHE_RS27580	D	RHE_RS23885_m2	R	-186	-159	CCGATTTTTCGGTCCCCGGCGTAGCCTT	3.5	6.6e-06	-11.928	5.18								RHE_RS12205	RHE_RS10910	chr
573	RHE_RS03185	D	RHE_RS03185_m2	D	-22	-2	TTCGGGACTGGGAAAATGAAA	17.1	3.9e-09	-19.362	8.409								RHE_RS03720	RHE_RS11525	RHE_RS11525	chr	-	COG2945	R	alpha/beta hydrolase		574	RHE_RS13255	D	RHE_RS23885_m3	D	-309	-296	ACTCGGCACCGCCC	10	5.2e-06	-12.167	5.284								RHE_RS12205	RHE_RS12205	chr
574	RHE_RS07330	R	RHE_RS03185_m2	R	-62	-42	TTCCGGATGGAGAAAATCAAG	9.9	1.6e-06	-13.346	5.796								RHE_RS03720	RHE_RS11870	RHE_RS11870	chr	recA	COG0468	L	DNA recombination/repair protein RecA		575	RHE_RS23885	D	RHE_RS23885_m3	R	-24	-11	ACTCCGCACAGCCC	16.1	5.4e-09	-19.037	8.268								RHE_RS12205	RHE_RS17760	chr
575	RHE_RS08965	R	RHE_RS03185_m2	D	-196	-176	ATCGGGACTGGCGATAATAAG	9.2	2.5e-06	-12.899	5.602								RHE_RS03720	RHE_RS12170	RHE_RS12170	chr	-	COG2989	M	peptidoglycan-binding protein		576	RHE_RS05380	D	RHE_RS23885_m4	D	-278	-251	CGCGTTGTCCTGCTGCTCCCTCAGTCCC	6	4.7e-06	-12.268	5.328								RHE_RS12205	RHE_RS17955	chr
576	RHE_RS16455	D	RHE_RS03185_m2	R	-67	-47	GTCGGTATTGGCGGAATTAGA	12	3.3e-07	-14.924	6.481								RHE_RS03720	RHE_RS12185	RHE_RS12185	chr	-	COG1838	C	fumarate hydratase		577	RHE_RS10280	R	RHE_RS23885_m4	R	-137	-110	CCGGTTGGTGTCCCGGCCGCACATCCTG	5	7.7e-06	-11.774	5.114								RHE_RS12205	RHE_RS19325	chr
577	RHE_RS22525	D	RHE_RS03185_m2	R	-181	-161	ATTGGGTCGGGGGAAATGAGG	10.2	1.3e-06	-13.553	5.886								RHE_RS03720	RHE_RS12660	RHE_RS12660	chr	-	COG0764	I	3-hydroxyacyl-ACP dehydratase		578	RHE_RS27580	D	RHE_RS23885_m4	R	-186	-159	CCGATTTTTCGGTCCCCGGCGTAGCCTT	5.1	7.3e-06	-11.828	5.137								RHE_RS12205	RHE_RS20325	chr
578	RHE_RS02750	D	RHE_RS03185_m3	D	-41	-28	TTGGGGTAACGACA	9.5	5.3e-06	-12.148	5.276								RHE_RS03720	RHE_RS13215	RHE_RS13215	chr	-	COG1309	K	TetR/AcrR family transcriptional regulator		579	RHE_RS10390	R	RHE_RS23885_m5	R	-71	-56	GGCACAGCCCGCGCGG	9.2	3.4e-06	-12.592	5.469								RHE_RS12205	RHE_RS26305	p42e
579	RHE_RS16455	D	RHE_RS03185_m3	R	-67	-54	TTGGCGGAATTAGA	9.1	7.3e-06	-11.828	5.137								RHE_RS03720	RHE_RS13730	RHE_RS13730	chr	-	COG4594	P	ferrichrome ABC transporter substrate-binding protein		580	RHE_RS13540	D	RHE_RS23885_m5	R	-73	-58	CGCACAACTTGTGCAC	10.4	1.6e-06	-13.346	5.796								RHE_RS12205	RHE_RS26835	p42f
580	RHE_RS19730	R	RHE_RS03185_m3	R	-28	-15	GTAGGGAAATGGGA	9.1	7.3e-06	-11.828	5.137								RHE_RS03720	RHE_RS15115	RHE_RS15115	chr	-			hypothetical protein		581	RHE_RS13540	D	RHE_RS23885_m5	D	-72	-57	TGCACAAGTTGTGCGG	12	5.7e-07	-14.378	6.244								RHE_RS12205	RHE_RS28690	p42f
581	RHE_RS29380	R	RHE_RS03185_m3	D	-226	-213	TTGGGAGGATGAGA	9.6	5.3e-06	-12.148	5.276								RHE_RS03720	RHE_RS15465	RHE_RS15465	chr	-	COG0462	FE	ribose-phosphate pyrophosphokinase		582	RHE_RS23885	D	RHE_RS23885_m5	R	-30	-15	CGCACAGCCCGTGCAC	15	5e-08	-16.811	7.301
582	RHE_RS29385	D	RHE_RS03185_m3	R	-130	-117	TTGGGAGGATGAGA	9.6	5.3e-06	-12.148	5.276								RHE_RS03720	RHE_RS15570	RHE_RS15570	chr	-	COG1283	P	Na/Pi cotransporter family protein		583	RHE_RS23885	D	RHE_RS23885_m5	D	-29	-14	TGCACGGGCTGTGCGG	15.5	2.9e-08	-17.356	7.538
583	RHE_RS00545	R	RHE_RS03185_m4	R	-296	-276	GCTTCACGCGGGGGGAAAAAG	4.6	8.5e-06	-11.675	5.071								RHE_RS03720	RHE_RS16770	RHE_RS16770	chr	-	COG0493	ER	FAD-binding protein		584	RHE_RS02190	R	RHE_RS29975_m1	D	-149	-138	CAGACCATCGAG	9.7	8e-06	-11.736	5.097								RHE_RS12915	RHE_RS00445	chr
584	RHE_RS00550	D	RHE_RS03185_m4	D	-30	-10	GCTTCACGCGGGGGGAAAAAG	4.6	8.5e-06	-11.675	5.071								RHE_RS03720	RHE_RS17080	RHE_RS17080	chr	-			hypothetical protein		585	RHE_RS15995	D	RHE_RS29975_m1	R	-36	-25	CAGACAATCGTT	10.2	5.1e-06	-12.186	5.292								RHE_RS12915	RHE_RS02775	chr
585	RHE_RS03185	D	RHE_RS03185_m4	D	-24	-4	GCTTCGGGACTGGGAAAATGA	20.8	1.2e-10	-22.844	9.921								RHE_RS03720	RHE_RS17085	RHE_RS17085	chr	-	COG0564	J	RluA family pseudouridine synthase		586	RHE_RS25120	R	RHE_RS29975_m1	R	-103	-92	CCGACAATCGCG	9.6	8.9e-06	-11.629	5.051								RHE_RS12915	RHE_RS03045	chr
586	RHE_RS07245	R	RHE_RS03185_m4	D	-89	-69	CCGTCAGAACGGGGGAGAAGG	4.3	9.8e-06	-11.533	5.009								RHE_RS03720	RHE_RS17605	RHE_RS17605	chr	-	COG0683	E	ABC transporter substrate-binding protein		587	RHE_RS29975	D	RHE_RS29975_m1	D	-87	-76	CAGACAATCGGG	14.5	8.3e-08	-16.304	7.081								RHE_RS12915	RHE_RS04750	chr
587	RHE_RS08070	D	RHE_RS03185_m4	D	-305	-285	ACTTCGCACCTGCGGTAATTA	7.2	2.4e-06	-12.94	5.62								RHE_RS03720	RHE_RS17665	RHE_RS17665	chr	-	COG1109	G	phosphoglucosamine mutase		588	RHE_RS12620	D	RHE_RS29975_m2	D	-107	-95	TTGTCCGACAACC	11.2	1.5e-06	-13.41	5.824								RHE_RS12915	RHE_RS07115	chr
588	RHE_RS08690	D	RHE_RS03185_m4	D	-84	-64	AGTTTGGAACGGGGCCATATA	4.3	9.8e-06	-11.533	5.009								RHE_RS03720	RHE_RS18705	RHE_RS18705	chr	-			hypothetical protein		589	RHE_RS29975	D	RHE_RS29975_m2	R	-77	-65	TCGTAGGACAACC	16.5	7.6e-09	-18.695	8.119								RHE_RS12915	RHE_RS08170	chr
589	RHE_RS08965	R	RHE_RS03185_m4	D	-198	-178	ACATCGGGACTGGCGATAATA	4.9	7.3e-06	-11.828	5.137								RHE_RS03720	RHE_RS19200	RHE_RS19200	chr	-	COG0216	J	peptide chain release factor 1		590	RHE_RS06495	R	RHE_RS29975_m3	R	-351	-340	ATAATTTCTATT	8.8	7.4e-06	-11.814	5.131								RHE_RS12915	RHE_RS08855	chr
590	RHE_RS09250	D	RHE_RS03185_m4	R	-195	-175	GATTTGCAACGGAGGAAATAG	5.7	5e-06	-12.206	5.301								RHE_RS03720	RHE_RS19455	RHE_RS19455	chr	-	COG0204	I	1-acyl-sn-glycerol-3-phosphate acyltransferase		591	RHE_RS07235	D	RHE_RS29975_m3	D	-121	-110	GAAATTGCTAGC	9	6.6e-06	-11.928	5.18								RHE_RS12915	RHE_RS10990	chr
591	RHE_RS10790	R	RHE_RS03185_m4	R	-185	-165	GCTTTCGGATGGATAAACATG	5	7.3e-06	-11.828	5.137								RHE_RS03720	RHE_RS20295	RHE_RS20295	chr	-	COG0708	L	exodeoxyribonuclease III		592	RHE_RS29975	D	RHE_RS29975_m3	R	-32	-21	GAAATTTCTAGT	16.4	2.3e-08	-17.588	7.638								RHE_RS12915	RHE_RS12330	chr
592	RHE_RS13745	R	RHE_RS03185_m4	D	-31	-11	GATTGCGGCTGGATGAAATGG	4.3	9.8e-06	-11.533	5.009								RHE_RS03720	RHE_RS21040	RHE_RS21040	chr	-	COG0325	R	YggS family pyridoxal phosphate-dependent enzyme		593	RHE_RS13735	R	RHE_RS29975_m4	D	-258	-245	GTTTGCCGGCAAAG	9.6	8.5e-06	-11.675	5.071								RHE_RS12915	RHE_RS12915	chr
593	RHE_RS17190	R	RHE_RS03185_m4	D	-62	-42	CCTGCTGGATTGAGGAATATG	4.8	8.1e-06	-11.724	5.092								RHE_RS03720	RHE_RS21045	RHE_RS21045	chr	-	COG0495	J	leucine--tRNA ligase		594	RHE_RS13735	R	RHE_RS29975_m4	R	-258	-245	CTTTGCCGGCAAAC	9.5	8.5e-06	-11.675	5.071								RHE_RS12915	RHE_RS13955	chr
594	RHE_RS17195	D	RHE_RS03185_m4	R	-167	-147	CCTGCTGGATTGAGGAATATG	4.8	8.1e-06	-11.724	5.092								RHE_RS03720	RHE_RS22090	RHE_RS22090	p42b	-	COG1349	KG	DeoR/GlpR transcriptional regulator		595	RHE_RS13800	R	RHE_RS29975_m4	D	-125	-112	GTTTGTCTACTAAC	10.6	3.5e-06	-12.563	5.456								RHE_RS12915	RHE_RS15825	chr
595	RHE_RS22525	D	RHE_RS03185_m4	R	-179	-159	ATATTGGGTCGGGGGAAATGA	9.8	5.8e-07	-14.36	6.237								RHE_RS03720	RHE_RS22720	RHE_RS22720	p42b	-	COG4395	I	membrane protein		596	RHE_RS13800	R	RHE_RS29975_m4	R	-125	-112	GTTAGTAGACAAAC	10.6	3.5e-06	-12.563	5.456								RHE_RS12915	RHE_RS16970	chr
596	RHE_RS24270	R	RHE_RS03185_m4	R	-55	-35	CCATAGAGATTGGGAAAAAGG	4.5	9e-06	-11.618	5.046								RHE_RS03720	RHE_RS23365	RHE_RS23365	p42c	-	COG1653	G	sugar ABC transporter substrate-binding protein		597	RHE_RS26275	R	RHE_RS29975_m4	D	-207	-194	GTTTGTCTATAAAC	11.2	2e-06	-13.122	5.699								RHE_RS12915	RHE_RS17645	chr
597	RHE_RS00155	R	RHE_RS03430_m1	R	-94	-84	TACGAATCAAG	9.9	7.3e-06	-11.828	5.137								RHE_RS03720	RHE_RS23370	RHE_RS23370	p42c	-	COG3842	E	ABC transporter ATP-binding protein		598	RHE_RS26275	R	RHE_RS29975_m4	R	-207	-194	GTTTATAGACAAAC	11.2	2e-06	-13.122	5.699								RHE_RS12915	RHE_RS17760	chr
598	RHE_RS03430	D	RHE_RS03430_m1	R	-22	-12	TCCGAATCAGT	11.6	7.1e-07	-14.158	6.149								RHE_RS03720	RHE_RS25445	RHE_RS25445	p42e	-	COG1960	I	acyl-CoA dehydrogenase		599	RHE_RS29975	D	RHE_RS29975_m4	D	-92	-79	GTTTGCAGACAATC	13.6	1.5e-07	-15.713	6.824								RHE_RS12915	RHE_RS17845	chr
599	RHE_RS03430	D	RHE_RS03430_m2	D	-128	-102	ATCAAATCGCCGGGCGAGTCTTAATCA	12.4	5.2e-07	-14.469	6.284								RHE_RS03720	RHE_RS25505	RHE_RS25505	p42e	-	COG3971	Q	2-keto-4-pentenoate hydratase		600	RHE_RS29975	D	RHE_RS29975_m4	R	-92	-79	GATTGTCTGCAAAC	13.6	1.5e-07	-15.713	6.824								RHE_RS12915	RHE_RS19135	chr
600	RHE_RS03430	D	RHE_RS03430_m2	R	-81	-55	CGCGAATCGGCGACAACTCGTTAAAGT	11.1	1.6e-06	-13.346	5.796								RHE_RS03720	RHE_RS26205	RHE_RS26205	p42e	purU	COG0788	F	formyltetrahydrofolate deformylase		601	RHE_RS07105	D	RHE_RS29975_m5	D	-140	-126	TTTCGTTGGGCAAGC	10.5	2.5e-06	-12.899	5.602								RHE_RS12915	RHE_RS22200	p42b
601	RHE_RS03970	D	RHE_RS03430_m2	R	-207	-181	TTGCAATCTTCGGGCTTTTGTTTATAA	9.6	5.4e-06	-12.129	5.268								RHE_RS03720	RHE_RS27400	RHE_RS27400	p42f	ehuB	COG0834	ET	ectoine/hydroxyectoine ABC transporter substrate-binding protein EhuB		602	RHE_RS11110	R	RHE_RS29975_m5	R	-137	-123	TTTCGCGTGACAACC	12.5	4.5e-07	-14.614	6.347								RHE_RS12915	RHE_RS24515	p42e
602	RHE_RS06560	D	RHE_RS03430_m2	D	-70	-44	TTCAAATGATTAAGTTCATTTTAATCG	9.4	6.2e-06	-11.991	5.208								RHE_RS03720	RHE_RS28225	RHE_RS28225	p42f	-	COG2084	I	NAD(P)-dependent oxidoreductase		603	RHE_RS13970	D	RHE_RS29975_m5	D	-175	-161	TTTCGTTCGACAAGC	10.1	3.4e-06	-12.592	5.469								RHE_RS12915	RHE_RS26125	p42e
603	RHE_RS14110	R	RHE_RS03430_m2	R	-70	-44	CGGGAAAGGTCAAACATCCTTTAATGG	9.2	7.2e-06	-11.841	5.143								RHE_RS03720	RHE_RS28700	RHE_RS28700	p42f	-	COG0665	E	D-amino acid dehydrogenase small subunit		604	RHE_RS26675	R	RHE_RS29975_m5	R	-243	-229	TATCGTACGGCAACG	8.9	8.5e-06	-11.675	5.071								RHE_RS12915	RHE_RS26875	p42f
604	RHE_RS18135	R	RHE_RS03430_m2	D	-96	-70	TCGCAATCGTTAAAATGCAATTATTTC	9	8.3e-06	-11.699	5.081								RHE_RS03720	RHE_RS30790	RHE_RS30790	symbiotic plasmid p42d	-	COG0583	K	LysR family transcriptional regulator		605	RHE_RS26680	D	RHE_RS29975_m5	D	-60	-46	TATCGTACGGCAACG	8.9	8.5e-06	-11.675	5.071								RHE_RS12915	RHE_RS29795	p42d
605	RHE_RS03430	D	RHE_RS03430_m3	R	-105	-90	GAAATTAATAATTGAT	14.6	8.2e-09	-18.619	8.086																	606	RHE_RS29975	D	RHE_RS29975_m5	R	-77	-63	TTTCGTAGGACAACC	18.7	5.8e-10	-21.268	9.237								RHE_RS12915	RHE_RS29800	p42d
606	RHE_RS03430	D	RHE_RS03430_m3	D	-104	-89	TCAATTATTAATTTCC	11.6	1.1e-06	-13.72	5.959																	607	RHE_RS31105	R	RHE_RS29975_m5	D	-144	-130	TCTCGTCGGACAAGG	8.9	8.5e-06	-11.675	5.071								RHE_RS12915	RHE_RS30500	p42d
607	RHE_RS03490	D	RHE_RS03430_m3	R	-91	-76	CTAACTAATAATTGAG	12.1	5.2e-07	-14.469	6.284								RHE_RS04030	RHE_RS00265	RHE_RS00265	chr	-	COG2124	QV	cytochrome P450		608	RHE_RS02430	D	RHE_RS24095_m1	D	-121	-106	TTGACGTAAACGTCAA	7.5	9.4e-06	-11.575	5.027								RHE_RS12915	RHE_RS30740	p42d
608	RHE_RS12170	R	RHE_RS03430_m3	D	-184	-169	TTAACTAATAATTTCA	10.9	2.3e-06	-12.983	5.638								RHE_RS04030	RHE_RS00475	RHE_RS00475	chr	gabT	COG0160	E	4-aminobutyrate--2-oxoglutarate transaminase		609	RHE_RS02430	D	RHE_RS24095_m1	R	-121	-106	TTGACGTTTACGTCAA	7.6	8.8e-06	-11.641	5.056
609	RHE_RS03430	D	RHE_RS03430_m4	D	-187	-176	CTCGTTAACTTT	9.9	9.8e-06	-11.533	5.009								RHE_RS04030	RHE_RS00480	RHE_RS00480	chr	-	COG0789	K	cupin domain-containing protein		610	RHE_RS04550	R	RHE_RS24095_m1	D	-143	-128	TTTACGTAAACGTCAA	7.5	9.4e-06	-11.575	5.027
610	RHE_RS03430	D	RHE_RS03430_m4	R	-187	-176	AAAGTTAACGAG	9.9	9.8e-06	-11.533	5.009								RHE_RS04030	RHE_RS00570	RHE_RS00570	chr	pnp	COG1185	J	polyribonucleotide nucleotidyltransferase		611	RHE_RS04555	D	RHE_RS24095_m1	R	-84	-69	TTTACGTAAACGTCAA	7.5	9.4e-06	-11.575	5.027								RHE_RS13060	RHE_RS05445	chr
611	RHE_RS17045	R	RHE_RS03430_m4	D	-250	-239	AACGTTAACTTT	10.2	6.9e-06	-11.884	5.161								RHE_RS04030	RHE_RS01055	RHE_RS01055	chr	-	COG4962	UW	CpaF family protein		612	RHE_RS06055	R	RHE_RS24095_m1	D	-182	-167	TTGACGTTAACGTCAA	8.7	4.7e-06	-12.268	5.328								RHE_RS13060	RHE_RS05860	chr
612	RHE_RS17045	R	RHE_RS03430_m4	R	-250	-239	AAAGTTAACGTT	10.3	6e-06	-12.024	5.222								RHE_RS04030	RHE_RS01585	RHE_RS01585	chr	-	COG5470	S	DUF1330 domain-containing protein		613	RHE_RS06055	R	RHE_RS24095_m1	R	-182	-167	TTGACGTTAACGTCAA	8.7	4.7e-06	-12.268	5.328								RHE_RS13060	RHE_RS09750	chr
613	RHE_RS17050	D	RHE_RS03430_m4	D	-203	-192	AAAGTTAACGTT	10.3	6e-06	-12.024	5.222								RHE_RS04030	RHE_RS04030	RHE_RS04030	chr	-	COG0583	K	LysR family transcriptional regulator		614	RHE_RS14410	R	RHE_RS24095_m1	D	-240	-225	TTGACATTCATGTCAC	7.9	7.4e-06	-11.814	5.131								RHE_RS13060	RHE_RS12340	chr
614	RHE_RS17050	D	RHE_RS03430_m4	R	-203	-192	AACGTTAACTTT	10.2	6.9e-06	-11.884	5.161								RHE_RS04030	RHE_RS04190	RHE_RS04190	chr	-	COG0060	J	isoleucine--tRNA ligase		615	RHE_RS14410	R	RHE_RS24095_m1	R	-240	-225	GTGACATGAATGTCAA	8.1	6.7e-06	-11.913	5.174								RHE_RS13060	RHE_RS12605	chr
615	RHE_RS03430	D	RHE_RS03430_m5	D	-105	-86	ATCAATTATTAATTTCCGCC	16.5	2.6e-09	-19.768	8.585								RHE_RS04030	RHE_RS04480	RHE_RS04480	chr	-	COG0751	J	glycine--tRNA ligase subunit beta		616	RHE_RS18755	R	RHE_RS24095_m1	D	-341	-326	GTGACACTTATGTCAA	9.6	2.9e-06	-12.751	5.538								RHE_RS13060	RHE_RS13055	chr
616	RHE_RS03580	D	RHE_RS03430_m5	R	-200	-181	ATTAGATATTAATTTTCAGA	9.2	9.3e-06	-11.585	5.032								RHE_RS04030	RHE_RS04485	RHE_RS04485	chr	-	COG2183	K	RNA-binding transcriptional accessory protein		617	RHE_RS18755	R	RHE_RS24095_m1	R	-341	-326	TTGACATAAGTGTCAC	9.4	3.1e-06	-12.684	5.509								RHE_RS13060	RHE_RS13060	chr
617	RHE_RS04125	R	RHE_RS03430_m5	D	-138	-119	ATTGACTAATAGTTTTTGAC	10.3	3.5e-06	-12.563	5.456								RHE_RS04030	RHE_RS04855	RHE_RS04855	chr	-	COG2334	T	homoserine kinase		618	RHE_RS24095	R	RHE_RS24095_m1	D	-29	-14	TGGACACTGCTGTAAA	14.6	8.5e-08	-16.281	7.071								RHE_RS13060	RHE_RS17955	chr
618	RHE_RS11740	R	RHE_RS03430_m5	D	-128	-109	ATCATAAAATAGTTTTTGTC	11.7	9.5e-07	-13.867	6.022								RHE_RS04030	RHE_RS06525	RHE_RS06525	chr	-	COG1167	KE	PLP-dependent aminotransferase family protein		619	RHE_RS24095	R	RHE_RS24095_m1	R	-29	-14	TTTACAGCAGTGTCCA	14.9	6e-08	-16.629	7.222								RHE_RS13060	RHE_RS19325	chr
619	RHE_RS11745	D	RHE_RS03430_m5	R	-149	-130	ATCATAAAATAGTTTTTGTC	11.7	9.5e-07	-13.867	6.022								RHE_RS04030	RHE_RS06665	RHE_RS06665	chr	-	COG0443	O	Hsp70 family protein		620	RHE_RS26100	D	RHE_RS24095_m1	D	-131	-116	TACACAGCGGTGTATA	8.5	5.2e-06	-12.167	5.284								RHE_RS13060	RHE_RS22960	p42c
620	RHE_RS12170	R	RHE_RS03430_m5	R	-192	-173	ATTATTAGTTAATTTTTTAC	10.9	2e-06	-13.122	5.699								RHE_RS04030	RHE_RS07225	RHE_RS07225	chr	-	COG5265	O	ABC transporter ATP-binding protein/permease		621	RHE_RS26100	D	RHE_RS24095_m1	R	-131	-116	TATACACCGCTGTGTA	8.5	5.2e-06	-12.167	5.284								RHE_RS13060	RHE_RS25585	p42e
621	RHE_RS12755	R	RHE_RS03430_m5	R	-330	-311	CGCAAACGTTAATTTTTGAC	12.7	3.4e-07	-14.894	6.469								RHE_RS04030	RHE_RS08535	RHE_RS08535	chr	rpoB	COG0085	K	DNA-directed RNA polymerase subunit beta		622	RHE_RS24095	R	RHE_RS24095_m2	D	-34	-20	TAATTTGGACACTGC	15.5	1.9e-08	-17.779	7.721								RHE_RS13060	RHE_RS27360	p42f
622	RHE_RS14345	R	RHE_RS03430_m5	D	-109	-90	AGCAATTTTAAAGTTCTACA	9.7	6.1e-06	-12.007	5.215								RHE_RS04030	RHE_RS08575	RHE_RS08575	chr	-	COG0087	J	50S ribosomal protein L3		623	RHE_RS25710	D	RHE_RS24095_m2	R	-108	-94	ATTTTTGAACACTGA	8.7	9.3e-06	-11.585	5.032								RHE_RS13060	RHE_RS30505	p42d
623	RHE_RS16770	D	RHE_RS03430_m5	R	-142	-123	TTTAAAGATTAATTTCTTCA	9.8	5.6e-06	-12.093	5.252								RHE_RS04030	RHE_RS08720	RHE_RS08720	chr	-	COG0129	EG	dihydroxy-acid dehydratase		624	RHE_RS24095	R	RHE_RS24095_m3	R	-34	-22	AGTGTCCAAATTA	14.3	6.3e-08	-16.58	7.201
624	RHE_RS27555	R	RHE_RS03430_m5	R	-289	-270	TGCTAATATTAATTACCTAA	9.7	6.6e-06	-11.928	5.18								RHE_RS04030	RHE_RS09690	RHE_RS09690	chr	-	COG4597	E	amino acid ABC transporter permease		625	RHE_RS27525	D	RHE_RS24095_m3	R	-250	-238	GTTGTCCAAATCG	10.3	4.6e-06	-12.289	5.337
625	RHE_RS27560	D	RHE_RS03430_m5	D	-61	-42	TGCTAATATTAATTACCTAA	9.7	6.6e-06	-11.928	5.18								RHE_RS04030	RHE_RS09725	RHE_RS09725	chr	-			DUF3126 domain-containing protein		626	RHE_RS00850	R	RHE_RS24095_m4	D	-39	-16	ACTTGTCTATATCAATAGACATTT	5.4	1.7e-06	-13.285	5.77								RHE_RS14175	RHE_RS00810	chr
626	RHE_RS27985	R	RHE_RS03430_m5	R	-69	-50	GTTAAATTTTACTTTTTGTG	10.7	2.5e-06	-12.899	5.602								RHE_RS04030	RHE_RS11800	RHE_RS11800	chr	-	COG0483	G	inositol monophosphatase		627	RHE_RS00850	R	RHE_RS24095_m4	R	-39	-16	AAATGTCTATTGATATAGACAAGT	2.9	5.5e-06	-12.111	5.26								RHE_RS14175	RHE_RS02575	chr
627	RHE_RS30050	R	RHE_RS03430_m5	R	-80	-61	ATCAGTCAATAATTACTCTA	12	7.7e-07	-14.077	6.114								RHE_RS04030	RHE_RS12925	RHE_RS12925	chr	-	COG3706	TK	chemotaxis protein CheY		628	RHE_RS00855	D	RHE_RS24095_m4	D	-98	-75	AAATGTCTATTGATATAGACAAGT	2.9	5.5e-06	-12.111	5.26								RHE_RS14175	RHE_RS03985	chr
628	RHE_RS01925	R	RHE_RS03720_m1	D	-57	-41	TTTTGAAGAATTCTAAA	10.2	2.6e-06	-12.86	5.585								RHE_RS04030	RHE_RS13225	RHE_RS13225	chr	-			hypothetical protein		629	RHE_RS00855	D	RHE_RS24095_m4	R	-98	-75	ACTTGTCTATATCAATAGACATTT	5.4	1.7e-06	-13.285	5.77								RHE_RS14175	RHE_RS04445	chr
629	RHE_RS01925	R	RHE_RS03720_m1	R	-57	-41	TTTAGAATTCTTCAAAA	10.3	2.5e-06	-12.899	5.602								RHE_RS04030	RHE_RS14490	RHE_RS14490	chr	-	COG0847	L	DNA polymerase III subunit epsilon		630	RHE_RS24095	R	RHE_RS24095_m4	D	-44	-21	GAGTGTCAATTAATTTGGACACTG	23.6	7.1e-12	-25.671	11.149								RHE_RS14175	RHE_RS06280	chr
630	RHE_RS03720	D	RHE_RS03720_m1	D	-69	-53	TTTGGAATTGTTCAAAA	16	1.3e-08	-18.158	7.886								RHE_RS04030	RHE_RS14495	RHE_RS14495	chr	-	COG1670	JO	GNAT family N-acetyltransferase		631	RHE_RS24095	R	RHE_RS24095_m4	R	-44	-21	CAGTGTCCAAATTAATTGACACTC	23.7	6.3e-12	-25.79	11.201								RHE_RS14175	RHE_RS06690	chr
631	RHE_RS03720	D	RHE_RS03720_m1	R	-69	-53	TTTTGAACAATTCCAAA	16	1.3e-08	-18.158	7.886								RHE_RS04030	RHE_RS15015	RHE_RS15015	chr	-	COG2968	S	SIMPL domain-containing protein		632	RHE_RS24660	D	RHE_RS24095_m4	D	-351	-328	GATTGCCTATTACTGTGTACACTT	3.2	4.8e-06	-12.247	5.319								RHE_RS14175	RHE_RS06710	chr
632	RHE_RS08720	D	RHE_RS03720_m1	D	-99	-83	ATTAGGACAATTCCAAA	11	1.5e-06	-13.41	5.824								RHE_RS04030	RHE_RS15235	RHE_RS15235	chr	-	COG1902	C	alkene reductase		633	RHE_RS12330	R	RHE_RS24095_m5	D	-265	-250	GTGTCTGGTTTGATAG	11.1	5.8e-07	-14.36	6.237								RHE_RS14175	RHE_RS07440	chr
633	RHE_RS08720	D	RHE_RS03720_m1	R	-99	-83	TTTGGAATTGTCCTAAT	10.9	1.6e-06	-13.346	5.796								RHE_RS04030	RHE_RS15900	RHE_RS15900	chr	-	COG4649	S	membrane protein		634	RHE_RS24095	R	RHE_RS24095_m5	R	-38	-23	GTGTCCAAATTAATTG	10.6	8e-07	-14.039	6.097								RHE_RS14175	RHE_RS07560	chr
634	RHE_RS18705	R	RHE_RS03720_m1	D	-122	-106	TTTGGACTTTTTCAAAA	10	3e-06	-12.717	5.523								RHE_RS04030	RHE_RS16865	RHE_RS16865	chr	-	COG0715	P	NMT1/THI5 like domain-containing protein		635	RHE_RS24095	R	RHE_RS24095_m5	R	-20	-5	GCGTCTAATTTTACAG	19.3	4.1e-10	-21.615	9.387								RHE_RS14175	RHE_RS07990	chr
635	RHE_RS18705	R	RHE_RS03720_m1	R	-122	-106	TTTTGAAAAAGTCCAAA	10.1	2.8e-06	-12.786	5.553								RHE_RS04030	RHE_RS18595	RHE_RS18595	chr	-	COG2954	R	CYTH domain-containing protein		636	RHE_RS25710	D	RHE_RS25455_m2	D	-106	-94	AGTGTTCAAAAAT	11.2	2.3e-06	-12.983	5.638								RHE_RS14175	RHE_RS08050	chr
636	RHE_RS01540	R	RHE_RS03720_m2	D	-92	-81	TTATTCCAAACT	11	1.6e-06	-13.346	5.796								RHE_RS04030	RHE_RS19895	RHE_RS19895	chr	-	COG0074	C	succinate--CoA ligase subunit alpha		637	RHE_RS31105	R	RHE_RS25455_m2	R	-263	-251	TATGTTCGAAAGT	9.7	9.1e-06	-11.607	5.041								RHE_RS14175	RHE_RS13440	chr
637	RHE_RS06880	D	RHE_RS03720_m2	D	-42	-31	ATATTCCAAAAA	9.8	9.3e-06	-11.585	5.032								RHE_RS04030	RHE_RS20910	RHE_RS20910	chr	leuD	COG0066	E	3-isopropylmalate dehydratase small subunit		638	RHE_RS00705	D	RHE_RS25455_m3	D	-84	-62	GGGTCTGGTAGAAAATGCCCGGA	1.9	9.5e-06	-11.564	5.022								RHE_RS14175	RHE_RS14130	chr
638	RHE_RS11525	D	RHE_RS03720_m2	D	-97	-86	TTGTTCTAAACT	11	1.6e-06	-13.346	5.796								RHE_RS04030	RHE_RS21935	RHE_RS21935	p42a	-	COG3701	U	conjugal transfer protein TrbF		639	RHE_RS04155	D	RHE_RS25455_m3	R	-133	-111	TTATCTTTTCATAAGTAAAGAAA	3.8	4e-06	-12.429	5.398								RHE_RS14175	RHE_RS14175	chr
639	RHE_RS02065	R	RHE_RS03720_m3	D	-173	-144	ATAAACCACTAGAGTTTCACTCAAATTTAA	11.1	2.4e-06	-12.94	5.62								RHE_RS04030	RHE_RS22095	RHE_RS22095	p42b	-	COG0578	C	glycerol-3-phosphate dehydrogenase		640	RHE_RS12205	D	RHE_RS25455_m3	D	-36	-14	AAGACTGTTCAACACTGAACAAT	4.5	2.9e-06	-12.751	5.538								RHE_RS14175	RHE_RS15410	chr
640	RHE_RS02065	R	RHE_RS03720_m3	R	-173	-144	TTAAATTTGAGTGAAACTCTAGTGGTTTAT	11.1	2.4e-06	-12.94	5.62								RHE_RS04030	RHE_RS22840	RHE_RS22840	p42b	repB	COG1475	D	plasmid partitioning protein RepB		641	RHE_RS12205	D	RHE_RS25455_m3	R	-33	-11	TTTATTGTTCAGTGTTGAACAGT	5.4	2e-06	-13.122	5.699								RHE_RS14175	RHE_RS16030	chr
641	RHE_RS03390	D	RHE_RS03720_m3	D	-208	-179	TGAAAATCTCTCTAACTATCAGATATTTTT	10.9	3.4e-06	-12.592	5.469								RHE_RS04030	RHE_RS24255	RHE_RS24255	p42e	-	COG3791	S	GFA family protein		642	RHE_RS24080	D	RHE_RS25455_m3	R	-123	-101	GCGCCTGTGCGAAGTTGAACCAA	1.9	9.2e-06	-11.596	5.036								RHE_RS14175	RHE_RS16035	chr
642	RHE_RS03390	D	RHE_RS03720_m3	R	-208	-179	AAAAATATCTGATAGTTAGAGAGATTTTCA	10.7	3.8e-06	-12.481	5.42								RHE_RS04030	RHE_RS24485	RHE_RS24485	p42e	-	COG0747	E	periplasmic alpha-galactoside-binding protein		643	RHE_RS24670	R	RHE_RS25455_m3	D	-78	-56	CTCACTCTTTAATTGTGAACAGG	3	5.7e-06	-12.075	5.244								RHE_RS14175	RHE_RS17235	chr
643	RHE_RS03390	D	RHE_RS03720_m3	D	-207	-178	GAAAATCTCTCTAACTATCAGATATTTTTA	10.1	7e-06	-11.87	5.155								RHE_RS04030	RHE_RS26260	RHE_RS26260	p42e	-			hypothetical protein		644	RHE_RS25455	R	RHE_RS25455_m3	R	-63	-41	CGATCTGCAGATATCTAAACAAT	3.8	4e-06	-12.429	5.398								RHE_RS14175	RHE_RS20850	chr
644	RHE_RS03390	D	RHE_RS03720_m3	R	-207	-178	TAAAAATATCTGATAGTTAGAGAGATTTTC	10	7.6e-06	-11.787	5.119								RHE_RS04030	RHE_RS26360	RHE_RS26360	p42e	-	COG4130	G	sugar epimerase		645	RHE_RS26275	R	RHE_RS25455_m3	D	-213	-191	TCGTCTGTTTGTCTATAAACAGA	12.3	5.3e-08	-16.753	7.276								RHE_RS14175	RHE_RS20915	chr
645	RHE_RS05200	R	RHE_RS03720_m3	D	-218	-189	CCAAATTTCAAAAAACCAAGGGAATTTTTG	9.8	9.3e-06	-11.585	5.032								RHE_RS04030	RHE_RS26920	RHE_RS26920	p42f	-	COG1653	G	sugar ABC transporter substrate-binding protein		646	RHE_RS26275	R	RHE_RS25455_m3	R	-210	-188	TTGTCTGTTTATAGACAAACAGA	12.1	6.3e-08	-16.58	7.201								RHE_RS14175	RHE_RS22895	p42c
646	RHE_RS05200	R	RHE_RS03720_m3	R	-218	-189	CAAAAATTCCCTTGGTTTTTTGAAATTTGG	9.9	8.4e-06	-11.687	5.076								RHE_RS04030	RHE_RS27495	RHE_RS27495	p42f	-	COG0673	R	gfo/Idh/MocA family oxidoreductase		647	RHE_RS00705	D	RHE_RS25455_m4	D	-84	-62	GGGTCTGGTAGAAAATGCCCGGA	1.9	9.5e-06	-11.564	5.022								RHE_RS14175	RHE_RS27975	p42f
647	RHE_RS06615	D	RHE_RS03720_m3	D	-135	-106	CTAAACATTCGAAACATTACAAACTTTTCA	10.5	4.6e-06	-12.289	5.337								RHE_RS04030	RHE_RS27555	RHE_RS27555	p42f	-	COG1879	G	ABC transporter substrate-binding protein		648	RHE_RS04155	D	RHE_RS25455_m4	R	-133	-111	TTATCTTTTCATAAGTAAAGAAA	3.8	4e-06	-12.429	5.398								RHE_RS14175	RHE_RS29800	p42d
648	RHE_RS06615	D	RHE_RS03720_m3	R	-135	-106	TGAAAAGTTTGTAATGTTTCGAATGTTTAG	10.8	3.4e-06	-12.592	5.469								RHE_RS04030	RHE_RS27560	RHE_RS27560	p42f	-	COG1609	K	LacI family DNA-binding transcriptional regulator		649	RHE_RS12205	D	RHE_RS25455_m4	D	-36	-14	AAGACTGTTCAACACTGAACAAT	4.5	2.9e-06	-12.751	5.538								RHE_RS14175	RHE_RS30285	p42d
649	RHE_RS08070	D	RHE_RS03720_m3	D	-257	-228	ACAAAAATCAGTTGCTTACTCGAAATTTCT	10.4	5.1e-06	-12.186	5.292								RHE_RS04030	RHE_RS27890	RHE_RS27890	p42f	-	COG0598	P	magnesium and cobalt transport protein CorA		650	RHE_RS12205	D	RHE_RS25455_m4	R	-33	-11	TTTATTGTTCAGTGTTGAACAGT	5.4	2e-06	-13.122	5.699								RHE_RS14175	RHE_RS30550	p42d
650	RHE_RS08070	D	RHE_RS03720_m3	R	-257	-228	AGAAATTTCGAGTAAGCAACTGATTTTTGT	10.1	7e-06	-11.87	5.155								RHE_RS04030	RHE_RS29450	RHE_RS29450	symbiotic plasmid p42d	-	COG0464	MDT	ATP-binding protein		651	RHE_RS24080	D	RHE_RS25455_m4	R	-123	-101	GCGCCTGTGCGAAGTTGAACCAA	1.9	9.2e-06	-11.596	5.036								RHE_RS14175	RHE_RS31005	p42d
651	RHE_RS11870	R	RHE_RS03720_m3	D	-134	-105	TAAAACAAATGTAGAACACGGACCGTTTTA	10.9	3.4e-06	-12.592	5.469								RHE_RS04030	RHE_RS29540	RHE_RS29540	symbiotic plasmid p42d	-	COG3424	Q	type III polyketide synthase		652	RHE_RS24670	R	RHE_RS25455_m4	D	-78	-56	CTCACTCTTTAATTGTGAACAGG	3	5.7e-06	-12.075	5.244
652	RHE_RS11870	R	RHE_RS03720_m3	R	-134	-105	TAAAACGGTCCGTGTTCTACATTTGTTTTA	10.8	3.4e-06	-12.592	5.469								RHE_RS04030	RHE_RS29840	RHE_RS29840	symbiotic plasmid p42d	-	COG1802	K	GntR family transcriptional regulator		653	RHE_RS25455	R	RHE_RS25455_m4	R	-63	-41	CGATCTGCAGATATCTAAACAAT	3.8	4e-06	-12.429	5.398
653	RHE_RS12170	R	RHE_RS03720_m3	D	-191	-162	TAAAAAATTAACTAATAATTTCATAATTTT	11	2.7e-06	-12.822	5.569								RHE_RS04030	RHE_RS30900	RHE_RS30900	symbiotic plasmid p42d	-	COG3794	C	pseudoazurin		654	RHE_RS26275	R	RHE_RS25455_m4	D	-213	-191	TCGTCTGTTTGTCTATAAACAGA	12.3	5.3e-08	-16.753	7.276								RHE_RS15070	RHE_RS00270	chr
654	RHE_RS12170	R	RHE_RS03720_m3	R	-191	-162	AAAATTATGAAATTATTAGTTAATTTTTTA	11.2	2.1e-06	-13.074	5.678								RHE_RS04030	RHE_RS30975	RHE_RS30975	symbiotic plasmid p42d	-	COG3153	R	nodulation protein A		655	RHE_RS26275	R	RHE_RS25455_m4	R	-210	-188	TTGTCTGTTTATAGACAAACAGA	12.1	6.3e-08	-16.58	7.201								RHE_RS15070	RHE_RS01295	chr
655	RHE_RS12170	R	RHE_RS03720_m3	D	-190	-161	AAAAAATTAACTAATAATTTCATAATTTTG	15	4.1e-09	-19.312	8.387																	656	RHE_RS12810	R	RHE_RS25455_m5	D	-14	-4	AAGGAGGAAAC	9.9	4e-06	-12.429	5.398								RHE_RS15070	RHE_RS01300	chr
656	RHE_RS12170	R	RHE_RS03720_m3	R	-190	-161	CAAAATTATGAAATTATTAGTTAATTTTTT	15.2	2.7e-09	-19.73	8.569																	657	RHE_RS24110	R	RHE_RS25455_m5	D	-22	-12	GGGGAGGAAAA	10.2	2e-06	-13.122	5.699								RHE_RS15070	RHE_RS01805	chr
657	RHE_RS12170	R	RHE_RS03720_m3	D	-189	-160	AAAAATTAACTAATAATTTCATAATTTTGT	13.8	4.6e-08	-16.895	7.337								RHE_RS04065	RHE_RS00680	RHE_RS00680	chr	-	COG1212	M	3-deoxy-manno-octulosonate cytidylyltransferase		658	RHE_RS08930	D	RHE_RS25905_m1	D	-105	-94	GTCGTGCATAAA	10.8	3.6e-06	-12.535	5.444								RHE_RS15070	RHE_RS01930	chr
658	RHE_RS12170	R	RHE_RS03720_m3	R	-189	-160	ACAAAATTATGAAATTATTAGTTAATTTTT	14	3.1e-08	-17.289	7.509								RHE_RS04065	RHE_RS01255	RHE_RS01255	chr	-	COG0481	J	elongation factor 4		659	RHE_RS21355	D	RHE_RS25905_m1	R	-39	-28	AGCGTGCATAAA	10.9	3.2e-06	-12.652	5.495								RHE_RS15070	RHE_RS04870	chr
659	RHE_RS13215	R	RHE_RS03720_m3	D	-54	-25	CAAAAATACGAATAATCCCTCGCATTTTCT	11	2.7e-06	-12.822	5.569								RHE_RS04065	RHE_RS03440	RHE_RS03440	chr	-	COG1256	N	flagellar hook-associated protein FlgK		660	RHE_RS25905	R	RHE_RS25905_m1	R	-26	-15	CGCGTGCATAAG	10.8	3.6e-06	-12.535	5.444								RHE_RS15070	RHE_RS06710	chr
660	RHE_RS13215	R	RHE_RS03720_m3	R	-54	-25	AGAAAATGCGAGGGATTATTCGTATTTTTG	10.8	3.8e-06	-12.481	5.42								RHE_RS04065	RHE_RS04020	RHE_RS04020	chr	-	COG5331	S	membrane protein		661	RHE_RS25905	R	RHE_RS25905_m2	R	-98	-76	CAGGATGCGGCGATAACGACAAT	18.2	1.2e-09	-20.541	8.921								RHE_RS15070	RHE_RS07115	chr
661	RHE_RS13730	R	RHE_RS03720_m3	D	-71	-42	CAAAAACATGATTGTTAAACTCCGCTTTTT	10.7	3.8e-06	-12.481	5.42								RHE_RS04065	RHE_RS04065	RHE_RS04065	chr	-	COG0583	K	LysR family transcriptional regulator		662	RHE_RS29535	R	RHE_RS25905_m2	R	-262	-240	CAGGTTCTATCGAGCACGAAATA	7.7	7.4e-06	-11.814	5.131								RHE_RS15070	RHE_RS07560	chr
662	RHE_RS13730	R	RHE_RS03720_m3	R	-71	-42	AAAAAGCGGAGTTTAACAATCATGTTTTTG	10.6	4.2e-06	-12.38	5.377								RHE_RS04065	RHE_RS04140	RHE_RS04140	chr	hisZ	COG3705	E	ATP phosphoribosyltransferase regulatory subunit		663	RHE_RS00285	R	RHE_RS25905_m3	R	-64	-55	CTACTTATGC	10.8	5.2e-06	-12.167	5.284								RHE_RS15070	RHE_RS08155	chr
663	RHE_RS14885	R	RHE_RS03720_m3	D	-198	-169	CTAAAACATGCAGGAATTTCATACATTTAG	11.3	1.9e-06	-13.174	5.721								RHE_RS04065	RHE_RS04270	RHE_RS04270	chr	-	COG0323	L	DNA mismatch repair protein MutL		664	RHE_RS04155	D	RHE_RS25905_m3	D	-128	-119	TTACTTATGA	11.7	2.1e-06	-13.074	5.678								RHE_RS15070	RHE_RS09210	chr
664	RHE_RS14885	R	RHE_RS03720_m3	R	-198	-169	CTAAATGTATGAAATTCCTGCATGTTTTAG	11.6	1.3e-06	-13.553	5.886								RHE_RS04065	RHE_RS04360	RHE_RS04360	chr	-	COG0711	C	ATP synthase subunit b 2		665	RHE_RS25905	R	RHE_RS25905_m3	R	-36	-27	CTACTTATCA	12.1	8.9e-07	-13.932	6.051								RHE_RS15070	RHE_RS12930	chr
665	RHE_RS15570	D	RHE_RS03720_m3	D	-101	-72	CAAAAAAATCGCACGATTTGCACTATTTCA	10.2	6.3e-06	-11.975	5.201								RHE_RS04065	RHE_RS07445	RHE_RS07445	chr	-	COG1505	E	S9 family peptidase		666	RHE_RS13085	R	RHE_RS25905_m4	D	-86	-57	TGCGAAACTATCTCCGACCAATCGCGATGC	9.8	6e-06	-12.024	5.222								RHE_RS15070	RHE_RS15070	chr
666	RHE_RS15570	D	RHE_RS03720_m3	R	-101	-72	TGAAATAGTGCAAATCGTGCGATTTTTTTG	10.2	6.3e-06	-11.975	5.201								RHE_RS04065	RHE_RS07695	RHE_RS07695	chr	glyA	COG0112	E	serine hydroxymethyltransferase		667	RHE_RS13090	D	RHE_RS25905_m4	R	-230	-201	TGCGAAACTATCTCCGACCAATCGCGATGC	9.8	6e-06	-12.024	5.222								RHE_RS15070	RHE_RS15155	chr
667	RHE_RS16770	D	RHE_RS03720_m3	D	-221	-192	CGAAAAAAAACGTTTTTTTGTGATCTTTTT	10.8	3.8e-06	-12.481	5.42								RHE_RS04065	RHE_RS08055	RHE_RS08055	chr	-	COG2873	E	aminotransferase class V-fold PLP-dependent enzyme		668	RHE_RS25905	R	RHE_RS25905_m4	D	-280	-251	CACGAATATTCCCCCGATAGTTCACGACCT	15.2	2.6e-10	-22.07	9.585								RHE_RS15070	RHE_RS16330	chr
668	RHE_RS16770	D	RHE_RS03720_m3	R	-221	-192	AAAAAGATCACAAAAAAACGTTTTTTTTCG	10.8	3.4e-06	-12.592	5.469								RHE_RS04065	RHE_RS08535	RHE_RS08535	chr	rpoB	COG0085	K	DNA-directed RNA polymerase subunit beta		669	RHE_RS25905	R	RHE_RS25905_m4	R	-206	-177	TGCGATGCAGTTCCAAAGCACTTTCAACGT	9.5	9.6e-06	-11.554	5.018								RHE_RS15070	RHE_RS17760	chr
669	RHE_RS16770	D	RHE_RS03720_m3	D	-220	-191	GAAAAAAAACGTTTTTTTGTGATCTTTTTT	10.8	3.4e-06	-12.592	5.469								RHE_RS04065	RHE_RS09730	RHE_RS09730	chr	-	COG5490	S	hypothetical protein		670	RHE_RS06015	R	RHE_RS25905_m5	R	-23	-12	TCCGATTGTCCT	10.6	3.5e-06	-12.563	5.456								RHE_RS15070	RHE_RS18840	chr
670	RHE_RS16770	D	RHE_RS03720_m3	R	-220	-191	AAAAAAGATCACAAAAAAACGTTTTTTTTC	10.9	3e-06	-12.717	5.523								RHE_RS04065	RHE_RS10805	RHE_RS10805	chr	-	COG0188	L	DNA gyrase subunit A		671	RHE_RS01340	R	RHE_RS26115_m1	D	-60	-38	GCTTGCCTTCGCGGTCGGCGAAA	8.9	5.8e-06	-12.058	5.237								RHE_RS15070	RHE_RS19360	chr
671	RHE_RS16770	D	RHE_RS03720_m3	D	-219	-190	AAAAAAAACGTTTTTTTGTGATCTTTTTTC	10.5	4.6e-06	-12.289	5.337								RHE_RS04065	RHE_RS11315	RHE_RS11315	chr	-	COG5458	S	DUF1489 domain-containing protein		672	RHE_RS01340	R	RHE_RS26115_m1	R	-60	-38	TTTCGCCGACCGCGAAGGCAAGC	8.9	5.8e-06	-12.058	5.237								RHE_RS15070	RHE_RS22625	p42b
672	RHE_RS16770	D	RHE_RS03720_m3	R	-219	-190	GAAAAAAGATCACAAAAAAACGTTTTTTTT	10.6	4.2e-06	-12.38	5.377								RHE_RS04065	RHE_RS11515	RHE_RS11515	chr	-	COG0719	O	Fe-S cluster assembly protein SufB		673	RHE_RS26115	R	RHE_RS26115_m1	D	-97	-75	TTTTGCCTTTCCAGCCGGCATGC	13.8	1.8e-07	-15.53	6.745								RHE_RS15070	RHE_RS23775	p42c
673	RHE_RS16770	D	RHE_RS03720_m3	D	-85	-56	GTAAAAATTTTACCGTTTGATAAATTTTTA	11.4	1.7e-06	-13.285	5.77								RHE_RS04065	RHE_RS11820	RHE_RS11820	chr	-	COG0433	L	ATP-binding protein		674	RHE_RS26115	R	RHE_RS26115_m1	R	-97	-75	GCATGCCGGCTGGAAAGGCAAAA	13.8	1.8e-07	-15.53	6.745								RHE_RS15070	RHE_RS25095	p42e
674	RHE_RS16770	D	RHE_RS03720_m3	R	-85	-56	TAAAAATTTATCAAACGGTAAAATTTTTAC	11.5	1.7e-06	-13.285	5.77								RHE_RS04065	RHE_RS12580	RHE_RS12580	chr	-	COG1653	G	carbohydrate ABC transporter substrate-binding protein		675	RHE_RS26115	R	RHE_RS26115_m1	D	-35	-13	AGCAGCCGCCCCGAGAGGCAGGA	13.1	3.7e-07	-14.81	6.432								RHE_RS15070	RHE_RS26505	p42f
675	RHE_RS16770	D	RHE_RS03720_m3	D	-84	-55	TAAAAATTTTACCGTTTGATAAATTTTTAA	12	8.7e-07	-13.955	6.06								RHE_RS04065	RHE_RS12585	RHE_RS12585	chr	-	COG1609	K	LacI family DNA-binding transcriptional regulator		676	RHE_RS26115	R	RHE_RS26115_m1	R	-35	-13	TCCTGCCTCTCGGGGCGGCTGCT	13.2	3.1e-07	-14.987	6.509								RHE_RS15070	RHE_RS27165	p42f
676	RHE_RS16770	D	RHE_RS03720_m3	R	-84	-55	TTAAAAATTTATCAAACGGTAAAATTTTTA	12	7.6e-07	-14.09	6.119								RHE_RS04065	RHE_RS12755	RHE_RS12755	chr	-	COG1492	H	cobyric acid synthase CobQ		677	RHE_RS26115	R	RHE_RS26115_m2	D	-40	-20	GCCGGAGCAGCCGCCCCGAGA	14.1	2.4e-08	-17.545	7.62								RHE_RS15070	RHE_RS29270	p42f
677	RHE_RS16770	D	RHE_RS03720_m3	D	-66	-37	ATAAATTTTTAAACCTGAGTTACGCTTTCC	9.8	9.3e-06	-11.585	5.032								RHE_RS04065	RHE_RS12795	RHE_RS12795	chr	-	COG0782	K	transcription elongation factor		678	RHE_RS00805	R	RHE_RS26115_m3	R	-118	-105	AAAGACGCGCGGCG	9.4	9.1e-06	-11.607	5.041								RHE_RS15070	RHE_RS29800	p42d
678	RHE_RS18705	R	RHE_RS03720_m3	D	-139	-110	GAAAAAGGTGGACCTTTTTTGGACTTTTTC	11	3e-06	-12.717	5.523								RHE_RS04065	RHE_RS13140	RHE_RS13140	chr	-	COG0042	J	tRNA dihydrouridine(20/20a) synthase DusA		679	RHE_RS08145	D	RHE_RS26115_m3	R	-95	-82	TCAGAGGGTCGGCG	9.5	8.4e-06	-11.687	5.076
679	RHE_RS18705	R	RHE_RS03720_m3	R	-139	-110	GAAAAAGTCCAAAAAAGGTCCACCTTTTTC	11.2	2.1e-06	-13.074	5.678								RHE_RS04065	RHE_RS14325	RHE_RS14325	chr	-	COG3814	S	hypothetical protein		680	RHE_RS18455	D	RHE_RS26115_m3	R	-71	-58	AAAGACGCGCGGCG	9.4	9.1e-06	-11.607	5.041
680	RHE_RS23365	R	RHE_RS03720_m3	D	-209	-180	TGAAACGTTTCATTTTTTATTGACTTTTTC	10.1	7e-06	-11.87	5.155								RHE_RS04065	RHE_RS14585	RHE_RS14585	chr	-	COG0769	M	UDP-N-acetylmuramoyl-L-alanyl-D-glutamate--2,6-diaminopimelate ligase		681	RHE_RS26115	R	RHE_RS26115_m3	D	-119	-106	ACAGAGTCTCGGCT	16.6	2.3e-09	-19.89	8.638								RHE_RS15090	RHE_RS01180	chr
681	RHE_RS23365	R	RHE_RS03720_m3	R	-209	-180	GAAAAAGTCAATAAAAAATGAAACGTTTCA	10.4	5.1e-06	-12.186	5.292								RHE_RS04065	RHE_RS15515	RHE_RS15515	chr	-	COG2030	I	MaoC-like hydratase		682	RHE_RS29825	D	RHE_RS26115_m3	D	-23	-10	AGAGAGGCGCGGAG	10	5.5e-06	-12.111	5.26								RHE_RS15090	RHE_RS02420	chr
682	RHE_RS23370	D	RHE_RS03720_m3	D	-162	-133	GAAAAAGTCAATAAAAAATGAAACGTTTCA	10.4	5.1e-06	-12.186	5.292								RHE_RS04065	RHE_RS16325	RHE_RS16325	chr	-	COG1129	G	sugar ABC transporter ATP-binding protein		683	RHE_RS04970	R	RHE_RS26115_m4	R	-154	-143	ATCGGCAGGATC	9.9	8.3e-06	-11.699	5.081								RHE_RS15090	RHE_RS02580	chr
683	RHE_RS23370	D	RHE_RS03720_m3	R	-162	-133	TGAAACGTTTCATTTTTTATTGACTTTTTC	10.1	7e-06	-11.87	5.155								RHE_RS04065	RHE_RS16865	RHE_RS16865	chr	-	COG0715	P	NMT1/THI5 like domain-containing protein		684	RHE_RS14780	D	RHE_RS26115_m4	R	-68	-57	GGAGGCAGGATC	10.4	6.3e-06	-11.975	5.201								RHE_RS15090	RHE_RS03560	chr
684	RHE_RS28315	R	RHE_RS03720_m3	R	-169	-140	TAAAAAAATAGTCAATGGTGTCGAGTTTCG	10.1	7.6e-06	-11.787	5.119								RHE_RS04065	RHE_RS17020	RHE_RS17020	chr	-	COG2148	M	exopolysaccharide production protein Pss 1		685	RHE_RS20885	D	RHE_RS26115_m4	R	-76	-65	AAAGGCAGGAAT	9.9	8.3e-06	-11.699	5.081								RHE_RS15090	RHE_RS05425	chr
685	RHE_RS00065	D	RHE_RS03720_m4	D	-89	-74	TCAAAAAACCTATATA	10.2	5e-06	-12.206	5.301								RHE_RS04065	RHE_RS17405	RHE_RS17405	chr	-			hypothetical protein		686	RHE_RS26115	R	RHE_RS26115_m4	D	-22	-11	AGAGGCAGGATT	12.6	5.1e-07	-14.489	6.292								RHE_RS15090	RHE_RS06350	chr
686	RHE_RS01815	D	RHE_RS03720_m4	R	-111	-96	GTAAAAAGCTTATAAA	10.6	3.1e-06	-12.684	5.509								RHE_RS04065	RHE_RS17430	RHE_RS17430	chr	-	COG1309	K	TetR/AcrR family transcriptional regulator		687	RHE_RS26115	R	RHE_RS26115_m5	D	-35	-23	AGCAGCCGCCCCG	12.1	5.5e-07	-14.413	6.26								RHE_RS15090	RHE_RS06395	chr
687	RHE_RS02030	D	RHE_RS03720_m4	D	-108	-93	GAAAAAATTCCATATT	9.7	9.7e-06	-11.543	5.013								RHE_RS04065	RHE_RS18420	RHE_RS18420	chr	-	COG0665	E	sarcosine oxidase subunit beta family protein		688	RHE_RS30535	D	RHE_RS26115_m5	R	-53	-41	CGCAGGAGCCCCG	9.9	7.5e-06	-11.801	5.125								RHE_RS15090	RHE_RS07115	chr
688	RHE_RS03720	D	RHE_RS03720_m4	D	-49	-34	CCAAACCGCCTATATA	10.2	5e-06	-12.206	5.301								RHE_RS04065	RHE_RS18515	RHE_RS18515	chr	-	COG1052	CHR	2-hydroxyacid dehydrogenase		689	RHE_RS02660	R	RHE_RS26875_m1	R	-86	-73	GCCGTGCCGGTCAA	10.5	4e-06	-12.429	5.398								RHE_RS15090	RHE_RS07560	chr
689	RHE_RS09765	D	RHE_RS03720_m4	D	-50	-35	CGAAAGAGTTCATATA	10.6	3.1e-06	-12.684	5.509								RHE_RS04065	RHE_RS18675	RHE_RS18675	chr	-	COG1566	V	HlyD family secretion protein		690	RHE_RS26875	R	RHE_RS26875_m1	D	-301	-288	AACCTGCGGGTCAA	12.1	6.6e-07	-14.231	6.18								RHE_RS15090	RHE_RS08170	chr
690	RHE_RS14645	D	RHE_RS03720_m4	R	-58	-43	TAAAAGTTACTAAAAA	9.7	8.7e-06	-11.652	5.06								RHE_RS04065	RHE_RS18680	RHE_RS18680	chr	-	COG1309	K	TetR/AcrR family transcriptional regulator		691	RHE_RS26875	R	RHE_RS26875_m1	D	-224	-211	ACTCTGCCTGTCCA	11.3	1.7e-06	-13.285	5.77								RHE_RS15090	RHE_RS08870	chr
691	RHE_RS17665	R	RHE_RS03720_m4	R	-173	-158	GAAAAATGATTATATC	9.7	8.7e-06	-11.652	5.06								RHE_RS04065	RHE_RS19290	RHE_RS19290	chr	-	COG0365	I	AMP-dependent synthetase		692	RHE_RS29805	R	RHE_RS26875_m1	D	-189	-176	ACCCTGCTCGTCAA	10.3	4.9e-06	-12.226	5.31								RHE_RS15090	RHE_RS09750	chr
692	RHE_RS22720	D	RHE_RS03720_m4	D	-60	-45	AAAGAGTACCTATATT	9.7	8.7e-06	-11.652	5.06								RHE_RS04065	RHE_RS20255	RHE_RS20255	chr	-			50S ribosomal protein L19		693	RHE_RS10375	D	RHE_RS26875_m2	R	-25	-3	CGGACAAGCCTCGGTACTGACAA	6.5	4.2e-06	-12.38	5.377								RHE_RS15090	RHE_RS10775	chr
693	RHE_RS03720	D	RHE_RS03720_m5	R	-77	-66	CAAAATATGAAA	10	6.2e-06	-11.991	5.208								RHE_RS04065	RHE_RS20390	RHE_RS20390	chr	-	COG1129	G	D-ribose transporter ATP-binding protein		694	RHE_RS14395	R	RHE_RS26875_m2	D	-24	-2	GATAGCGCAAAGGCGAGTGACAA	5.1	8.6e-06	-11.664	5.066								RHE_RS15090	RHE_RS10910	chr
694	RHE_RS11175	R	RHE_RS03720_m5	R	-44	-33	ATAAATATGAAT	10.1	5.1e-06	-12.186	5.292								RHE_RS04065	RHE_RS20510	RHE_RS20510	chr	-	COG0142	H	polyprenyl synthetase family protein		695	RHE_RS26875	R	RHE_RS26875_m2	R	-381	-359	GCGCGCCGGCCGGGGAGTGACCA	5	9.1e-06	-11.607	5.041								RHE_RS15090	RHE_RS11155	chr
695	RHE_RS11220	R	RHE_RS03720_m5	D	-25	-14	ATAAAAATGAAA	11.7	3.4e-07	-14.894	6.469								RHE_RS04065	RHE_RS20515	RHE_RS20515	chr	-	COG0744	M	monofunctional biosynthetic peptidoglycan transglycosylase		696	RHE_RS10390	R	RHE_RS26875_m3	R	-30	-20	GTATCGGAAAC	12	4.3e-07	-14.659	6.367								RHE_RS15090	RHE_RS11935	chr
696	RHE_RS14735	D	RHE_RS03720_m5	R	-96	-85	CAAAATATGAAA	10	6.2e-06	-11.991	5.208								RHE_RS04065	RHE_RS20920	RHE_RS20920	chr	leuB	COG0473	CE	3-isopropylmalate dehydrogenase		697	RHE_RS16475	D	RHE_RS26875_m3	D	-87	-77	CTATCGGAGAC	10	7e-06	-11.87	5.155								RHE_RS15090	RHE_RS11940	chr
697	RHE_RS17605	D	RHE_RS03720_m5	R	-87	-76	TGTAAAATGAAA	10.4	3.5e-06	-12.563	5.456								RHE_RS04065	RHE_RS20970	RHE_RS20970	chr	-	COG3706	TK	GGDEF domain-containing protein		698	RHE_RS25605	D	RHE_RS26875_m3	R	-22	-12	CGATCGGTAAC	10.3	4.8e-06	-12.247	5.319								RHE_RS15090	RHE_RS12750	chr
698	RHE_RS22090	D	RHE_RS03720_m5	D	-34	-23	TTAAAAACGAAA	9.7	8.9e-06	-11.629	5.051								RHE_RS04065	RHE_RS21150	RHE_RS21150	p42a	-			DUF3800 domain-containing protein		699	RHE_RS26875	R	RHE_RS26875_m3	D	-126	-116	GTATCGGTAAC	12.9	8.4e-08	-16.292	7.076								RHE_RS15090	RHE_RS14075	chr
699	RHE_RS23365	R	RHE_RS03720_m5	R	-202	-191	TAAAAAATGAAA	12.3	8.9e-08	-16.235	7.051								RHE_RS04065	RHE_RS22735	RHE_RS22735	p42b	-	COG0111	HR	2-hydroxyacid dehydrogenase		700	RHE_RS27870	R	RHE_RS26875_m3	D	-239	-229	GGATCGGAAAC	9.8	8.9e-06	-11.629	5.051								RHE_RS15090	RHE_RS14280	chr
700	RHE_RS23370	D	RHE_RS03720_m5	D	-151	-140	TAAAAAATGAAA	12.3	8.9e-08	-16.235	7.051								RHE_RS04065	RHE_RS22840	RHE_RS22840	p42b	repB	COG1475	D	plasmid partitioning protein RepB		701	RHE_RS06065	D	RHE_RS26875_m4	D	-45	-30	CTGCGAGGCTTTTCTA	10.1	4.6e-06	-12.289	5.337								RHE_RS15090	RHE_RS15090	chr
701	RHE_RS28225	D	RHE_RS03720_m5	R	-138	-127	TGAAAAATGAAA	11.3	8.6e-07	-13.966	6.066								RHE_RS04065	RHE_RS24060	RHE_RS24060	p42e	-	COG2217	P	copper-translocating P-type ATPase		702	RHE_RS12345	R	RHE_RS26875_m4	R	-215	-200	TTCCGTGGGATTTCTG	10.4	2.7e-06	-12.822	5.569								RHE_RS15090	RHE_RS15410	chr
702	RHE_RS30790	D	RHE_RS03720_m5	R	-41	-30	TAAAAGGTGAAA	10	6.2e-06	-11.991	5.208								RHE_RS04065	RHE_RS24370	RHE_RS24370	p42e	-	COG0484	O	J domain-containing protein		703	RHE_RS24670	R	RHE_RS26875_m4	D	-172	-157	TGACGAGCCGCTTCTA	10.4	2.7e-06	-12.822	5.569								RHE_RS15090	RHE_RS17180	chr
703	RHE_RS00475	R	RHE_RS04030_m1	R	-134	-113	AAACATCACGCGATTTGATGAA	10.4	2e-06	-13.122	5.699								RHE_RS04065	RHE_RS27555	RHE_RS27555	p42f	-	COG1879	G	ABC transporter substrate-binding protein		704	RHE_RS26875	R	RHE_RS26875_m4	D	-34	-19	TGGCGAGGCAGTTCGA	10.8	1.6e-06	-13.346	5.796								RHE_RS15090	RHE_RS17400	chr
704	RHE_RS00480	D	RHE_RS04030_m1	D	-56	-35	AAACATCACGCGATTTGATGAA	10.4	2e-06	-13.122	5.699								RHE_RS04065	RHE_RS27560	RHE_RS27560	p42f	-	COG1609	K	LacI family DNA-binding transcriptional regulator		705	RHE_RS00195	D	RHE_RS26875_m5	D	-107	-80	GAATCAACTCCTGATTCACGTGAAACCC	3.1	7.1e-06	-11.855	5.149								RHE_RS15090	RHE_RS20850	chr
705	RHE_RS04030	R	RHE_RS04030_m1	R	-61	-40	AAACATTCGTTGGACTGATCAA	22.4	3.5e-13	-28.681	12.456								RHE_RS04065	RHE_RS27810	RHE_RS27810	p42f	-	COG0745	TK	diguanylate cyclase		706	RHE_RS06630	D	RHE_RS26875_m5	D	-131	-104	TTATCCGAATTGCGATGGGTTGAATCGC	4.6	3.4e-06	-12.592	5.469								RHE_RS15090	RHE_RS23680	p42c
706	RHE_RS12925	R	RHE_RS04030_m1	R	-64	-43	ATACATCAATTGATTTGAATAA	8.5	7.2e-06	-11.841	5.143								RHE_RS04065	RHE_RS28445	RHE_RS28445	p42f	-	COG0110	R	hexapeptide transferase		707	RHE_RS07235	D	RHE_RS26875_m5	R	-132	-105	AAATCGCTAGCAATTTCGGTTACTACGG	2.9	7.9e-06	-11.749	5.102								RHE_RS15090	RHE_RS24945	p42e
707	RHE_RS29450	D	RHE_RS04030_m1	D	-261	-240	GAACATCATTAAGAGTGACGGA	8.4	7.7e-06	-11.774	5.114								RHE_RS04065	RHE_RS28780	RHE_RS28780	p42f	-	COG0715	P	nitrate ABC transporter substrate-binding protein		708	RHE_RS13150	D	RHE_RS26875_m5	D	-359	-332	GTATAGATTGCACGAACGGGAATAAAGT	2.7	9e-06	-11.618	5.046								RHE_RS15090	RHE_RS25915	p42e
708	RHE_RS30900	D	RHE_RS04030_m1	D	-48	-27	ACACATTCATGAGGCTGATTGG	9.6	3.5e-06	-12.563	5.456								RHE_RS04065	RHE_RS30830	RHE_RS30830	symbiotic plasmid p42d	-			nodulation protein NodZ		709	RHE_RS15830	R	RHE_RS26875_m5	D	-201	-174	TTATCGCAAAGGCTTTGCGTTGCAACCC	3.5	6.2e-06	-11.991	5.208								RHE_RS15090	RHE_RS27465	p42f
709	RHE_RS30975	R	RHE_RS04030_m1	D	-144	-123	ACGCATCCATTGGACGGATGAG	8.9	5.6e-06	-12.093	5.252																	710	RHE_RS20490	D	RHE_RS26875_m5	R	-39	-12	GAATCGAAAGTTGAATGATATAAAACGT	6.4	1.4e-06	-13.479	5.854								RHE_RS15090	RHE_RS29270	p42f
710	RHE_RS09690	R	RHE_RS04030_m2	D	-34	-22	CGAAAAGGAGCAT	10.1	8.2e-06	-11.711	5.086																	711	RHE_RS26875	R	RHE_RS26875_m5	D	-324	-297	CGATCGAATTCAGATAGGTTTGCAACCT	10.7	1.2e-07	-15.936	6.921								RHE_RS15090	RHE_RS30730	p42d
711	RHE_RS09770	D	RHE_RS04030_m2	D	-21	-9	GGAAAAGGAGTAA	9.9	9.4e-06	-11.575	5.027								RHE_RS04310	RHE_RS00040	RHE_RS00040	chr	-	COG3030	R	membrane protein FxsA		712	RHE_RS26875	R	RHE_RS26875_m5	R	-144	-117	TTACCGATACCGGTATCGATAACACTCA	7.7	6.9e-07	-14.187	6.161
712	RHE_RS24485	D	RHE_RS04030_m2	D	-50	-38	GAGAAAGGAGCCG	12	9.2e-07	-13.899	6.036								RHE_RS04310	RHE_RS00045	RHE_RS00045	chr	-	COG4395	I	calcium-binding protein		713	RHE_RS26875	R	RHE_RS26875_m5	D	-138	-111	TTATCGATACCGGTATCGGTAACAACGC	31.8	8.9e-17	-36.958	16.051
713	RHE_RS27890	R	RHE_RS04030_m2	D	-203	-191	GGAAAAGGAGCCG	13.2	1e-07	-16.118	7								RHE_RS04310	RHE_RS00375	RHE_RS00375	chr	-	COG1653	G	carbohydrate ABC transporter substrate-binding protein		714	RHE_RS04700	R	RHE_RS27185_m1	R	-126	-101	TAACAATGCTTCAACAGTTGACATCA	12.4	2.4e-07	-15.243	6.62								RHE_RS15995	RHE_RS01180	chr
714	RHE_RS28315	R	RHE_RS04030_m2	R	-271	-259	AAAAAAGGAGCAG	10.1	8.2e-06	-11.711	5.086								RHE_RS04310	RHE_RS00380	RHE_RS00380	chr	-	COG1609	K	LacI family transcriptional regulator		715	RHE_RS05730	D	RHE_RS27185_m1	R	-94	-69	AAATAATTTAGATTCTACTAACATCT	7.7	4.9e-06	-12.226	5.31								RHE_RS15995	RHE_RS01235	chr
715	RHE_RS29540	R	RHE_RS04030_m2	R	-238	-226	CGAAAAGGAGACA	9.9	9.4e-06	-11.575	5.027								RHE_RS04310	RHE_RS00570	RHE_RS00570	chr	pnp	COG1185	J	polyribonucleotide nucleotidyltransferase		716	RHE_RS27185	D	RHE_RS27185_m1	D	-53	-28	GAACAATCCGACAACATTTGACAACA	17.1	4.9e-09	-19.134	8.31								RHE_RS15995	RHE_RS03985	chr
716	RHE_RS30900	D	RHE_RS04030_m2	D	-19	-7	AGAAAAGGAGCTT	10.4	5.9e-06	-12.041	5.229								RHE_RS04310	RHE_RS02085	RHE_RS02085	chr	-	COG0242	J	peptide deformylase		717	RHE_RS27185	D	RHE_RS27185_m1	D	-30	-5	ACATAATTCGGCTATGGTGAATAAAG	6.6	8.9e-06	-11.629	5.051								RHE_RS15995	RHE_RS04175	chr
717	RHE_RS00475	R	RHE_RS04030_m3	D	-135	-113	ATTCATCAAATCGCGTGATGTTT	9.8	2.4e-06	-12.94	5.62								RHE_RS04310	RHE_RS02120	RHE_RS02120	chr	dapD	COG2171	E	2,3,4,5-tetrahydropyridine-2,6-dicarboxylate N-succinyltransferase		718	RHE_RS06320	D	RHE_RS27185_m2	R	-142	-131	GTGAACAATCGG	12.2	8.1e-07	-14.026	6.092								RHE_RS15995	RHE_RS05445	chr
718	RHE_RS00475	R	RHE_RS04030_m3	R	-135	-113	AAACATCACGCGATTTGATGAAT	9.7	2.6e-06	-12.86	5.585								RHE_RS04310	RHE_RS02565	RHE_RS02565	chr	ppk2	COG2326	C	polyphosphate kinase 2		719	RHE_RS01740	D	RHE_RS27185_m3	D	-23	-1	CGAATTCGGAAAGACCGAACAAT	8.1	6.1e-06	-12.007	5.215								RHE_RS15995	RHE_RS06810	chr
719	RHE_RS00480	D	RHE_RS04030_m3	D	-56	-34	AAACATCACGCGATTTGATGAAT	9.7	2.6e-06	-12.86	5.585								RHE_RS04310	RHE_RS03720	RHE_RS03720	chr	rirA	COG1959	K	transcriptional regulator		720	RHE_RS01740	D	RHE_RS27185_m3	R	-23	-1	ATTGTTCGGTCTTTCCGAATTCG	8.2	5.7e-06	-12.075	5.244								RHE_RS15995	RHE_RS07440	chr
720	RHE_RS00480	D	RHE_RS04030_m3	R	-56	-34	ATTCATCAAATCGCGTGATGTTT	9.8	2.4e-06	-12.94	5.62								RHE_RS04310	RHE_RS03785	RHE_RS03785	chr	-	COG0438	M	glycosyl transferase family 1		721	RHE_RS12380	D	RHE_RS27185_m3	D	-99	-77	TAGTTTCACAATTGGCGAACTAT	8.3	5.4e-06	-12.129	5.268								RHE_RS15995	RHE_RS08770	chr
721	RHE_RS04030	R	RHE_RS04030_m3	D	-107	-85	GTCCTTCACTTTGCTTGATTTGC	9.4	3.1e-06	-12.684	5.509								RHE_RS04310	RHE_RS04310	RHE_RS04310	chr	-	COG1414	K	IclR family transcriptional regulator		722	RHE_RS12380	D	RHE_RS27185_m3	R	-99	-77	ATAGTTCGCCAATTGTGAAACTA	8.3	5.4e-06	-12.129	5.268								RHE_RS15995	RHE_RS09190	chr
722	RHE_RS04030	R	RHE_RS04030_m3	R	-107	-85	GCAAATCAAGCAAAGTGAAGGAC	9.5	3.1e-06	-12.684	5.509								RHE_RS04310	RHE_RS05060	RHE_RS05060	chr	-	COG1651	O	DsbA family protein		723	RHE_RS27185	D	RHE_RS27185_m3	D	-28	-6	ATAATTCGGCTATGGTGAATAAA	18.9	2.8e-10	-21.996	9.553								RHE_RS15995	RHE_RS10775	chr
723	RHE_RS12925	R	RHE_RS04030_m3	D	-65	-43	ATTATTCAAATCAATTGATGTAT	11.4	8.1e-07	-14.026	6.092								RHE_RS04310	RHE_RS05335	RHE_RS05335	chr	-	COG1028	IQR	3-oxoacyl-ACP reductase		724	RHE_RS27185	D	RHE_RS27185_m3	R	-28	-6	TTTATTCACCATAGCCGAATTAT	18.7	4.1e-10	-21.615	9.387								RHE_RS15995	RHE_RS11260	chr
724	RHE_RS12925	R	RHE_RS04030_m3	R	-65	-43	ATACATCAATTGATTTGAATAAT	11.3	8.7e-07	-13.955	6.06								RHE_RS04310	RHE_RS05960	RHE_RS05960	chr	-	COG1236	J	DNA ligase-associated DEXH box helicase		725	RHE_RS01775	R	RHE_RS27185_m4	R	-60	-41	GCCGAAACGTGATGCCAAAG	7.7	3.7e-06	-12.507	5.432								RHE_RS15995	RHE_RS11935	chr
725	RHE_RS29450	D	RHE_RS04030_m3	D	-261	-239	GAACATCATTAAGAGTGACGGAA	8.6	5.1e-06	-12.186	5.292								RHE_RS04310	RHE_RS07080	RHE_RS07080	chr	-	COG3216	S	DUF2062 domain-containing protein		726	RHE_RS17525	R	RHE_RS27185_m4	R	-146	-127	TCTGAATCCTCTTCTCAATT	8.1	2.8e-06	-12.786	5.553								RHE_RS15995	RHE_RS11940	chr
726	RHE_RS29450	D	RHE_RS04030_m3	R	-261	-239	TTCCGTCACTCTTAATGATGTTC	9.1	3.8e-06	-12.481	5.42								RHE_RS04310	RHE_RS07335	RHE_RS07335	chr	-	COG0359	J	50S ribosomal protein L9		727	RHE_RS25040	R	RHE_RS27185_m4	R	-225	-206	ACCAAAATGTAATGTAAATT	6.2	8.4e-06	-11.687	5.076								RHE_RS15995	RHE_RS15670	chr
727	RHE_RS29840	D	RHE_RS04030_m3	D	-88	-66	GCTCATCAGACAATCTGATTGAA	7.8	8.1e-06	-11.724	5.092								RHE_RS04310	RHE_RS08070	RHE_RS08070	chr	-			hypothetical protein		728	RHE_RS27185	D	RHE_RS27185_m4	R	-38	-19	GCCGAATTATGTTGTCAAAT	17.9	2.4e-09	-19.848	8.62								RHE_RS15995	RHE_RS15995	chr
728	RHE_RS29840	D	RHE_RS04030_m3	R	-88	-66	TTCAATCAGATTGTCTGATGAGC	7.9	7.6e-06	-11.787	5.119								RHE_RS04310	RHE_RS09335	RHE_RS09335	chr	-	COG0172	J	serine--tRNA ligase		729	RHE_RS27185	D	RHE_RS27185_m5	D	-37	-8	TTTGACAACATAATTCGGCTATGGTGAATA	28.3	3.4e-14	-31.012	13.469								RHE_RS15995	RHE_RS16205	chr
729	RHE_RS04855	D	RHE_RS04030_m4	D	-30	-20	CATCCATCATA	11.9	3.1e-07	-14.987	6.509								RHE_RS04310	RHE_RS09720	RHE_RS09720	chr	cysE	COG1045	E	serine O-acetyltransferase		730	RHE_RS32675	R	RHE_RS27185_m5	D	-172	-143	CTTGCGATCACTTATATATTTTGGTGAACG	3.2	3.2e-06	-12.652	5.495								RHE_RS15995	RHE_RS17805	chr
730	RHE_RS08720	D	RHE_RS04030_m4	R	-223	-213	CATCCATCACA	11.2	4.8e-06	-12.247	5.319								RHE_RS04310	RHE_RS09780	RHE_RS09780	chr	-	COG0528	F	UMP kinase		731	RHE_RS27525	D	RHE_RS27525_m1	D	-258	-241	ATTGAAATCGATTTGGAC	13.5	1.6e-07	-15.648	6.796								RHE_RS15995	RHE_RS17875	chr
731	RHE_RS08765	R	RHE_RS04030_m4	R	-16	-6	TATCCTTCATT	10.5	7.8e-06	-11.761	5.108								RHE_RS04310	RHE_RS09810	RHE_RS09810	chr	-	COG1044	M	UDP-3-O-(3-hydroxymyristoyl)glucosamine N-acyltransferase		732	RHE_RS27525	D	RHE_RS27525_m1	R	-258	-241	GTCCAAATCGATTTCAAT	13.5	1.6e-07	-15.648	6.796								RHE_RS15995	RHE_RS18840	chr
732	RHE_RS13225	D	RHE_RS04030_m4	D	-141	-131	CATCCTTCACT	11.7	1.1e-06	-13.72	5.959								RHE_RS04310	RHE_RS10240	RHE_RS10240	chr	-			nucleotidyltransferase		733	RHE_RS27525	D	RHE_RS27525_m1	D	-98	-81	ATTGAAATCGATTTCAAT	14.3	8.4e-08	-16.292	7.076								RHE_RS15995	RHE_RS20915	chr
733	RHE_RS14490	R	RHE_RS04030_m4	R	-156	-146	CATCCATCACA	11.2	4.8e-06	-12.247	5.319								RHE_RS04310	RHE_RS10705	RHE_RS10705	chr	glmU	COG1207	M	bifunctional N-acetylglucosamine-1-phosphate uridyltransferase/glucosamine-1-phosphate acetyltransferase		734	RHE_RS27525	D	RHE_RS27525_m1	R	-98	-81	ATTGAAATCGATTTCAAT	14.3	8.4e-08	-16.292	7.076								RHE_RS15995	RHE_RS22560	p42b
734	RHE_RS14495	D	RHE_RS04030_m4	D	-142	-132	CATCCATCACA	11.2	4.8e-06	-12.247	5.319								RHE_RS04310	RHE_RS10790	RHE_RS10790	chr	-	COG0178	L	excinuclease ABC subunit UvrA		735	RHE_RS00765	R	RHE_RS27525_m2	D	-338	-315	CACCAAACTGTTACCGATTTGTAA	3.7	8.7e-06	-11.652	5.06								RHE_RS15995	RHE_RS24670	p42e
735	RHE_RS19190	R	RHE_RS04030_m4	D	-38	-28	TATCCATCACA	10.3	8.6e-06	-11.664	5.066								RHE_RS04310	RHE_RS11145	RHE_RS11145	chr	-	COG0513	L	ATP-dependent helicase		736	RHE_RS00765	R	RHE_RS27525_m2	R	-338	-315	TTACAAATCGGTAACAGTTTGGTG	4	7.7e-06	-11.774	5.114								RHE_RS15995	RHE_RS26150	p42e
736	RHE_RS27495	R	RHE_RS04030_m4	R	-30	-20	TATCCATCAAA	10.6	7.8e-06	-11.761	5.108								RHE_RS04310	RHE_RS11640	RHE_RS11640	chr	-	COG2202	T	GGDEF domain-containing protein		737	RHE_RS03515	R	RHE_RS27525_m2	D	-251	-228	AAGAAATTTCAAAGCGCTTTGACA	6.6	2.5e-06	-12.899	5.602								RHE_RS15995	RHE_RS27925	p42f
737	RHE_RS04030	R	RHE_RS04030_m5	D	-63	-41	TATTGATCAGTCCAACGAATGTT	24.5	6.5e-14	-30.364	13.187								RHE_RS04310	RHE_RS11820	RHE_RS11820	chr	-	COG0433	L	ATP-binding protein		738	RHE_RS03515	R	RHE_RS27525_m2	D	-88	-65	TACATAATTAAAAGCGCTTTGAGC	8.1	1.2e-06	-13.633	5.921								RHE_RS15995	RHE_RS28450	p42f
738	RHE_RS07225	R	RHE_RS04030_m5	R	-128	-106	AAGGTGTCGGACCGACGAATGCA	3.4	8.5e-06	-11.675	5.071								RHE_RS04310	RHE_RS14135	RHE_RS14135	chr	-	COG1522	K	Lrp/AsnC family transcriptional regulator		739	RHE_RS18805	R	RHE_RS27525_m2	D	-31	-8	GCCCGAATTGAAGTCAGGTTGGGT	4.9	5.5e-06	-12.111	5.26								RHE_RS15995	RHE_RS29800	p42d
739	RHE_RS27555	R	RHE_RS04030_m5	R	-162	-140	TCTTAATTAGTAAATAGTATTAT	3.5	8.2e-06	-11.711	5.086								RHE_RS04310	RHE_RS14815	RHE_RS14815	chr	-	COG1653	G	carbohydrate ABC transporter substrate-binding protein		740	RHE_RS26705	R	RHE_RS27525_m2	D	-95	-72	CCCATAATCGAAGACAGTTGCAGT	5.9	3.4e-06	-12.592	5.469								RHE_RS15995	RHE_RS29885	p42d
740	RHE_RS27560	D	RHE_RS04030_m5	D	-191	-169	TCTTAATTAGTAAATAGTATTAT	3.5	8.2e-06	-11.711	5.086								RHE_RS04310	RHE_RS14820	RHE_RS14820	chr	-	COG2971	G	N-acetylglucosamine kinase		741	RHE_RS26875	R	RHE_RS27525_m2	D	-142	-119	AGTGTTATCGATACCGGTATCGGT	4.4	6.5e-06	-11.944	5.187								RHE_RS15995	RHE_RS30955	p42d
741	RHE_RS02805	R	RHE_RS04065_m1	R	-233	-219	GAAACGTGGTAAACA	14.5	8.8e-08	-16.246	7.056								RHE_RS04310	RHE_RS15185	RHE_RS15185	chr	-	COG0782	K	transcription elongation factor GreA		742	RHE_RS27525	D	RHE_RS27525_m2	D	-264	-241	CCAGAAATTGAAATCGATTTGGAC	17.2	4.1e-09	-19.312	8.387								RHE_RS15995	RHE_RS31080	p42d
742	RHE_RS04065	R	RHE_RS04065_m1	R	-74	-60	GGAAAGTGCTAAGCC	11.9	9.3e-07	-13.888	6.032								RHE_RS04310	RHE_RS15895	RHE_RS15895	chr	der	COG1160	R	ribosome biogenesis GTPase Der		743	RHE_RS27525	D	RHE_RS27525_m2	R	-264	-241	GTCCAAATCGATTTCAATTTCTGG	7.9	1.4e-06	-13.479	5.854
743	RHE_RS12580	R	RHE_RS04065_m1	D	-112	-98	CAGAAGTGGTAATCA	12.4	6.2e-07	-14.294	6.208								RHE_RS04310	RHE_RS16460	RHE_RS16460	chr	-	COG5039	GM	exopolysaccharide biosynthesis protein		744	RHE_RS27525	D	RHE_RS27525_m2	D	-104	-81	GACTTAATTGAAATCGATTTCAAT	16.6	6.9e-09	-18.792	8.161
744	RHE_RS12585	D	RHE_RS04065_m1	R	-359	-345	CAGAAGTGGTAATCA	12.4	6.2e-07	-14.294	6.208								RHE_RS04310	RHE_RS18090	RHE_RS18090	chr	-	COG1942	Q	tautomerase family protein		745	RHE_RS27525	D	RHE_RS27525_m2	R	-98	-75	ATGATAATTGAAATCGATTTCAAT	18.5	1.3e-09	-20.461	8.886								RHE_RS16205	RHE_RS00270	chr
745	RHE_RS13140	D	RHE_RS04065_m1	D	-96	-82	GGCAAGTGCTATATG	9.8	3.9e-06	-12.455	5.409								RHE_RS04310	RHE_RS18555	RHE_RS18555	chr	-	COG0019	E	type III PLP-dependent enzyme		746	RHE_RS01495	R	RHE_RS27525_m3	D	-242	-217	TGCAGATCGCTTCCGTGACGCCAATA	3.9	3.5e-06	-12.563	5.456								RHE_RS16205	RHE_RS01235	chr
746	RHE_RS17430	D	RHE_RS04065_m1	D	-40	-26	CAAAAGGGGTATACC	10.1	3.2e-06	-12.652	5.495								RHE_RS04310	RHE_RS18865	RHE_RS18865	chr	-	COG1309	K	TetR/AcrR family transcriptional regulator		747	RHE_RS13735	R	RHE_RS27525_m3	R	-195	-170	TGAAAACAAAGGGGTTTCTGTCAAGC	2.6	6.3e-06	-11.975	5.201								RHE_RS16205	RHE_RS01790	chr
747	RHE_RS30830	D	RHE_RS04065_m1	D	-142	-128	GTAAAATGGTAAATC	9.7	4.1e-06	-12.405	5.387								RHE_RS04310	RHE_RS19200	RHE_RS19200	chr	-	COG0216	J	peptide chain release factor 1		748	RHE_RS13900	R	RHE_RS27525_m3	R	-117	-92	GGCAAACCCATTCCCTCCTGTCAAGG	5.5	1.7e-06	-13.285	5.77								RHE_RS16205	RHE_RS02430	chr
748	RHE_RS03400	D	RHE_RS04065_m2	R	-108	-78	GGGATTTCCACCGGCGTGTCGCAAAAGCAAA	4.1	6.4e-06	-11.959	5.194								RHE_RS04310	RHE_RS20095	RHE_RS20095	chr	-	COG2984	R	ABC transporter substrate-binding protein		749	RHE_RS18755	R	RHE_RS27525_m3	R	-95	-70	GACAGACCGCCTGCATTCAGTGAACA	2.7	6e-06	-12.024	5.222								RHE_RS16205	RHE_RS02555	chr
749	RHE_RS04065	R	RHE_RS04065_m2	R	-71	-41	AGCATTTGCGCCACTATTGGGAAAGTGCTAA	29.3	3.2e-15	-33.376	14.495								RHE_RS04310	RHE_RS20245	RHE_RS20245	chr	-	COG0806	J	ribosome maturation factor RimM		750	RHE_RS27525	D	RHE_RS27525_m3	D	-230	-205	TGCAGAAGGCTTGAAGGGCGTCAAGC	9.3	2.5e-07	-15.202	6.602								RHE_RS16205	RHE_RS05135	chr
750	RHE_RS04065	R	RHE_RS04065_m2	D	-69	-39	AGCACTTTCCCAATAGTGGCGCAAATGCTAA	30.9	1.6e-16	-36.371	15.796								RHE_RS04310	RHE_RS20380	RHE_RS20380	chr	-	COG3812	S	DUF1993 domain-containing protein		751	RHE_RS27800	R	RHE_RS27525_m3	R	-334	-309	GGCAGACACCACACCCTTCGTCAACT	6.8	8.9e-07	-13.932	6.051								RHE_RS16205	RHE_RS05420	chr
751	RHE_RS04065	R	RHE_RS04065_m2	R	-41	-11	TGTCTTTTTCCCCTTTTGACATAAGTGCTTA	4.5	5.2e-06	-12.167	5.284								RHE_RS04310	RHE_RS20385	RHE_RS20385	chr	-	COG1879	G	rhizopine-binding protein		752	RHE_RS05815	R	RHE_RS27525_m4	D	-84	-64	TGATTGATCAGTCAATCAAAA	10.3	4.3e-06	-12.357	5.367								RHE_RS16205	RHE_RS05555	chr
752	RHE_RS04100	R	RHE_RS04065_m2	R	-37	-7	CGGACTCTCTACAAATGGCCGAAAATGCAAT	5.9	2.5e-06	-12.899	5.602								RHE_RS04310	RHE_RS20580	RHE_RS20580	chr	-	COG0568	K	RNA polymerase factor sigma-32		753	RHE_RS12065	D	RHE_RS27525_m4	D	-138	-118	CGATTGCTACCGGGTGCAAAA	10.2	4.9e-06	-12.226	5.31								RHE_RS16205	RHE_RS06040	chr
753	RHE_RS12755	R	RHE_RS04065_m2	R	-135	-105	AAGACTTCGGATATTTTCGCAAAAATGCGAA	5.2	3.6e-06	-12.535	5.444								RHE_RS04310	RHE_RS20790	RHE_RS20790	chr	obgE	COG0536	DL	GTPase ObgE		754	RHE_RS15085	R	RHE_RS27525_m4	R	-161	-141	GTATTAATCACAAAAGCAAAA	9.7	8.7e-06	-11.652	5.06								RHE_RS16205	RHE_RS06125	chr
754	RHE_RS15515	D	RHE_RS04065_m2	R	-148	-118	TACAGTTTTCGGCATCGTGCTCTAGTGCTTA	6.6	1.7e-06	-13.285	5.77								RHE_RS04310	RHE_RS22095	RHE_RS22095	p42b	-	COG0578	C	glycerol-3-phosphate dehydrogenase		755	RHE_RS22710	R	RHE_RS27525_m4	R	-154	-134	AATTTGAGCACGTGTGCAAAA	9.8	7.8e-06	-11.761	5.108								RHE_RS16205	RHE_RS06260	chr
755	RHE_RS16325	R	RHE_RS04065_m2	D	-134	-104	ACGATTCTTCAGGCTTTTGCGTAAATGAAAA	4.5	5.2e-06	-12.167	5.284								RHE_RS04310	RHE_RS24015	RHE_RS24015	p42c	repA	COG1192	N	plasmid partitioning protein RepA		756	RHE_RS24620	D	RHE_RS27525_m4	R	-95	-75	TTATTGATGTATCTAGCAAAA	10.7	2.6e-06	-12.86	5.585								RHE_RS16205	RHE_RS06265	chr
756	RHE_RS17405	D	RHE_RS04065_m2	D	-95	-65	TCCGTTTTTCGGTAGGGTGCGTAAATGCTTA	7.9	8.4e-07	-13.99	6.076								RHE_RS04310	RHE_RS26175	RHE_RS26175	p42e	-	COG2072	P	NAD(P)/FAD-dependent oxidoreductase		757	RHE_RS27525	D	RHE_RS27525_m4	D	-100	-80	TAATTGAAATCGATTTCAATT	10.9	2e-06	-13.122	5.699								RHE_RS16205	RHE_RS06630	chr
757	RHE_RS21150	R	RHE_RS04065_m2	D	-67	-37	ACCAACCGCCGCAAGCTTGAGCAGGTGCTAA	4	6.7e-06	-11.913	5.174								RHE_RS04310	RHE_RS27890	RHE_RS27890	p42f	-	COG0598	P	magnesium and cobalt transport protein CorA		758	RHE_RS27525	D	RHE_RS27525_m4	R	-99	-79	TAATTGAAATCGATTTCAATT	10.9	2e-06	-13.122	5.699								RHE_RS16205	RHE_RS08855	chr
758	RHE_RS27555	R	RHE_RS04065_m2	R	-275	-245	GCAATTGCCAGCACTTTCGGACGAATGCTAA	3.8	7.4e-06	-11.814	5.131								RHE_RS04310	RHE_RS28525	RHE_RS28525	p42f	-	COG1062	R	S-(hydroxymethyl)glutathione dehydrogenase/class III alcohol dehydrogenase		759	RHE_RS28160	R	RHE_RS27525_m4	R	-54	-34	TCATTGTTCTCTATATAAAAA	11.1	1.5e-06	-13.41	5.824								RHE_RS16205	RHE_RS09850	chr
759	RHE_RS27560	D	RHE_RS04065_m2	D	-86	-56	GCAATTGCCAGCACTTTCGGACGAATGCTAA	3.8	7.4e-06	-11.814	5.131								RHE_RS04310	RHE_RS28910	RHE_RS28910	p42f	-	COG2197	TK	DNA-binding response regulator		760	RHE_RS29685	D	RHE_RS27525_m4	R	-164	-144	AAATTATACCGCAGTACAAAT	9.8	7.8e-06	-11.761	5.108								RHE_RS16205	RHE_RS10935	chr
760	RHE_RS04065	R	RHE_RS04065_m3	D	-80	-60	GCGATCGGCTTAGCACTTTCC	7.5	3.3e-06	-12.622	5.481								RHE_RS04310	RHE_RS29360	RHE_RS29360	p42f	-	COG1373	R	ATP-binding protein		761	RHE_RS01495	R	RHE_RS27525_m5	D	-242	-217	TGCAGATCGCTTCCGTGACGCCAATA	3.9	3.5e-06	-12.563	5.456								RHE_RS16205	RHE_RS11900	chr
761	RHE_RS04065	R	RHE_RS04065_m3	D	-50	-30	CGCAAATGCTAAGCACTTATG	16.4	1e-08	-18.421	8								RHE_RS04310	RHE_RS29525	RHE_RS29525	symbiotic plasmid p42d	-	COG0265	O	PDZ domain-containing protein		762	RHE_RS13735	R	RHE_RS27525_m5	R	-195	-170	TGAAAACAAAGGGGTTTCTGTCAAGC	2.6	6.3e-06	-11.975	5.201								RHE_RS16205	RHE_RS11905	chr
762	RHE_RS04065	R	RHE_RS04065_m3	R	-50	-30	CATAAGTGCTTAGCATTTGCG	16.7	7.9e-09	-18.656	8.102								RHE_RS04310	RHE_RS30365	RHE_RS30365	symbiotic plasmid p42d	-	COG0288	P	carbonic anhydrase		763	RHE_RS13900	R	RHE_RS27525_m5	R	-117	-92	GGCAAACCCATTCCCTCCTGTCAAGG	5.5	1.7e-06	-13.285	5.77								RHE_RS16205	RHE_RS12105	chr
763	RHE_RS04270	R	RHE_RS04065_m3	R	-112	-92	CGGTAGTGTTAAGCCGGTTTT	7.8	2.7e-06	-12.822	5.569																	764	RHE_RS18755	R	RHE_RS27525_m5	R	-95	-70	GACAGACCGCCTGCATTCAGTGAACA	2.7	6e-06	-12.024	5.222								RHE_RS16205	RHE_RS12285	chr
764	RHE_RS09730	D	RHE_RS04065_m3	R	-154	-134	CGTACCTCTTTAACGGTTTTT	6.6	5e-06	-12.206	5.301																	765	RHE_RS27525	D	RHE_RS27525_m5	D	-230	-205	TGCAGAAGGCTTGAAGGGCGTCAAGC	9.3	2.5e-07	-15.202	6.602								RHE_RS16205	RHE_RS13430	chr
765	RHE_RS17020	D	RHE_RS04065_m3	R	-174	-154	AATAAATCTTTCGCACTTGCG	5.5	8.6e-06	-11.664	5.066								RHE_RS04625	RHE_RS00040	RHE_RS00040	chr	-	COG3030	R	membrane protein FxsA		766	RHE_RS27800	R	RHE_RS27525_m5	R	-334	-309	GGCAGACACCACACCCTTCGTCAACT	6.8	8.9e-07	-13.932	6.051								RHE_RS16205	RHE_RS13440	chr
766	RHE_RS17405	D	RHE_RS04065_m3	R	-76	-56	TATAAGACCTAAGCATTTACG	5.4	9e-06	-11.618	5.046								RHE_RS04625	RHE_RS00045	RHE_RS00045	chr	-	COG4395	I	calcium-binding protein		767	RHE_RS06095	R	RHE_RS23180_m1	D	-18	-5	GCAAGGGAGAACGC	9.2	9.7e-06	-11.543	5.013								RHE_RS16205	RHE_RS13930	chr
767	RHE_RS17430	D	RHE_RS04065_m3	D	-82	-62	TGTATCGGCTTGGCAGTTTTC	5.9	7.1e-06	-11.855	5.149								RHE_RS04625	RHE_RS04420	RHE_RS04420	chr	-	COG1914	P	divalent metal cation transporter		768	RHE_RS14145	D	RHE_RS23180_m1	D	-60	-47	GCGAGCGAGGACCA	9.6	7.1e-06	-11.855	5.149								RHE_RS16205	RHE_RS13955	chr
768	RHE_RS20970	R	RHE_RS04065_m3	D	-89	-69	CGTACCGGTTTATCACTTTTT	10.2	7.1e-07	-14.158	6.149								RHE_RS04625	RHE_RS04425	RHE_RS04425	chr	-	COG0616	O	S49 family peptidase		769	RHE_RS17595	R	RHE_RS23180_m1	R	-118	-105	GCAAGGGAGGAAGA	11.2	1.8e-06	-13.228	5.745								RHE_RS16205	RHE_RS14130	chr
769	RHE_RS20970	R	RHE_RS04065_m3	R	-89	-69	AAAAAGTGATAAACCGGTACG	9.1	1.3e-06	-13.553	5.886								RHE_RS04625	RHE_RS04625	RHE_RS04625	chr	-	COG1802	K	GntR family transcriptional regulator		770	RHE_RS20365	R	RHE_RS23180_m1	D	-18	-5	GCCAGGGAGAACGA	11.1	2e-06	-13.122	5.699								RHE_RS16205	RHE_RS14175	chr
770	RHE_RS28780	D	RHE_RS04065_m3	R	-289	-269	AGAATGTGATTATCATTTGTG	5.3	9.4e-06	-11.575	5.027								RHE_RS04625	RHE_RS04950	RHE_RS04950	chr	-	COG0498	E	threonine synthase		771	RHE_RS23180	R	RHE_RS23180_m1	R	-81	-68	GGCAGGGAGGACCG	13.6	1.6e-07	-15.648	6.796								RHE_RS16205	RHE_RS14460	chr
771	RHE_RS04065	R	RHE_RS04065_m4	D	-80	-60	GCGATCGGCTTAGCACTTTCC	5.2	3.9e-06	-12.455	5.409								RHE_RS04625	RHE_RS04955	RHE_RS04955	chr	-			hypothetical protein		772	RHE_RS19755	R	RHE_RS23180_m2	R	-26	-8	CGTCCTCCTCGCGGACAAT	10.6	2.6e-06	-12.86	5.585								RHE_RS16205	RHE_RS15100	chr
772	RHE_RS04065	R	RHE_RS04065_m4	D	-50	-30	CGCAAATGCTAAGCACTTATG	17.1	3.8e-09	-19.388	8.42								RHE_RS04625	RHE_RS09605	RHE_RS09605	chr	recJ	COG0608	L	single-stranded-DNA-specific exonuclease RecJ		773	RHE_RS20545	D	RHE_RS23180_m2	R	-27	-9	GCTCCTCGTTTTCGTCCCA	9.4	5.7e-06	-12.075	5.244								RHE_RS16205	RHE_RS15880	chr
773	RHE_RS04065	R	RHE_RS04065_m4	R	-50	-30	CATAAGTGCTTAGCATTTGCG	19.2	6.4e-10	-21.17	9.194								RHE_RS04625	RHE_RS09725	RHE_RS09725	chr	-			DUF3126 domain-containing protein		774	RHE_RS23180	R	RHE_RS23180_m2	D	-80	-62	GGTCCTCCCTGCCGGCACG	14.6	6.1e-08	-16.612	7.215								RHE_RS16205	RHE_RS16030	chr
774	RHE_RS10805	D	RHE_RS04065_m4	R	-123	-103	AAAAAGGGTAAAGCACGGGAG	5.4	3.5e-06	-12.563	5.456								RHE_RS04625	RHE_RS10760	RHE_RS10760	chr	-	COG3785	O	heat shock protein HspQ		775	RHE_RS08125	D	RHE_RS23180_m3	R	-360	-340	TCAAATAGAAAGGGGCCTGCC	8.1	5.8e-06	-12.058	5.237								RHE_RS16205	RHE_RS16035	chr
775	RHE_RS12795	R	RHE_RS04065_m4	D	-36	-16	TAAAAGTGCATAGCATCTAGA	4.5	5.4e-06	-12.129	5.268								RHE_RS04625	RHE_RS11535	RHE_RS11535	chr	-	COG2377	M	anhydro-N-acetylmuramic acid kinase		776	RHE_RS23180	R	RHE_RS23180_m3	R	-40	-20	GCGAATAGAATCCCTGCTGCC	23.2	2.2e-12	-26.843	11.658								RHE_RS16205	RHE_RS16205	chr
776	RHE_RS17020	D	RHE_RS04065_m4	R	-174	-154	AATAAATCTTTCGCACTTGCG	9.7	4.1e-07	-14.707	6.387								RHE_RS04625	RHE_RS11540	RHE_RS11540	chr	-	COG0162	J	tyrosine--tRNA ligase		777	RHE_RS29830	D	RHE_RS23180_m3	D	-317	-297	GCGAATCCATCACCTCCTGTC	7.5	8.5e-06	-11.675	5.071								RHE_RS16205	RHE_RS16330	chr
777	RHE_RS17405	D	RHE_RS04065_m4	D	-76	-56	CGTAAATGCTTAGGTCTTATA	6.1	2.5e-06	-12.899	5.602								RHE_RS04625	RHE_RS12220	RHE_RS12220	chr	-	COG2896	H	cyclic pyranopterin monophosphate synthase		778	RHE_RS20285	D	RHE_RS23180_m5	R	-61	-50	AGCTTTGGCAAG	10.1	5.7e-06	-12.075	5.244								RHE_RS16205	RHE_RS17150	chr
778	RHE_RS17405	D	RHE_RS04065_m4	R	-76	-56	TATAAGACCTAAGCATTTACG	6.2	2.4e-06	-12.94	5.62								RHE_RS04625	RHE_RS13790	RHE_RS13790	chr	-	COG0457	R	tetratricopeptide repeat protein		779	RHE_RS23180	R	RHE_RS23180_m5	D	-16	-5	ACCTATTGCAAG	13.3	2.1e-07	-15.376	6.678								RHE_RS16205	RHE_RS17180	chr
779	RHE_RS20970	R	RHE_RS04065_m4	D	-89	-69	CGTACCGGTTTATCACTTTTT	8.9	6.3e-07	-14.278	6.201								RHE_RS04625	RHE_RS14055	RHE_RS14055	chr	-	COG1309	K	TetR/AcrR family transcriptional regulator		780	RHE_RS24080	D	RHE_RS23180_m5	D	-53	-42	AGCTTTTGCAAG	11.2	2.5e-06	-12.899	5.602								RHE_RS16205	RHE_RS17400	chr
780	RHE_RS22735	R	RHE_RS04065_m4	R	-234	-214	CCTATCTGATAAGCATTTGAA	5.3	3.7e-06	-12.507	5.432								RHE_RS04625	RHE_RS14155	RHE_RS14155	chr	-	COG2814	G	MFS transporter		781	RHE_RS11900	R	RHE_RS27925_m1	R	-140	-114	GGCTAACGGGCTATTTTCTCATGATTA	-2.8	1.1e-06	-13.72	5.959								RHE_RS16205	RHE_RS17760	chr
781	RHE_RS28780	D	RHE_RS04065_m4	R	-289	-269	AGAATGTGATTATCATTTGTG	7.5	1.3e-06	-13.553	5.886								RHE_RS04625	RHE_RS14540	RHE_RS14540	chr	-	COG1181	MR	D-alanine--D-alanine ligase		782	RHE_RS11905	D	RHE_RS27925_m1	D	-166	-140	GGCTAACGGGCTATTTTCTCATGATTA	-2.8	1.1e-06	-13.72	5.959								RHE_RS16205	RHE_RS20990	chr
782	RHE_RS02805	R	RHE_RS04065_m5	R	-232	-219	GAAACGTGGTAAAC	9.3	7e-06	-11.87	5.155								RHE_RS04625	RHE_RS18265	RHE_RS18265	chr	-	COG3741	E	N-formylglutamate amidohydrolase		783	RHE_RS13800	R	RHE_RS27925_m1	R	-126	-100	GCCTACCTACTAGTTAGTAGACAAACA	-6.6	4.8e-06	-12.247	5.319								RHE_RS16205	RHE_RS22625	p42b
783	RHE_RS04065	R	RHE_RS04065_m5	R	-73	-60	GGAAAGTGCTAAGC	13.3	2.9e-07	-15.053	6.538								RHE_RS04625	RHE_RS20920	RHE_RS20920	chr	leuB	COG0473	CE	3-isopropylmalate dehydrogenase		784	RHE_RS27925	D	RHE_RS27925_m1	R	-68	-42	AGCTAACTCGATGTTTTCACATAAAGA	36.7	2.4e-17	-38.268	16.62								RHE_RS16205	RHE_RS22640	p42b
784	RHE_RS04065	R	RHE_RS04065_m5	D	-50	-37	CGCAAATGCTAAGC	12.3	7.1e-07	-14.158	6.149								RHE_RS04625	RHE_RS23065	RHE_RS23065	p42c	-	COG1802	K	GntR family transcriptional regulator		785	RHE_RS14410	R	RHE_RS27925_m2	R	-61	-41	TATAACCATCGAGATGGCCAC	1.9	8.9e-06	-11.629	5.051								RHE_RS16205	RHE_RS22960	p42c
785	RHE_RS04100	R	RHE_RS04065_m5	R	-200	-187	TGCAAATGGTAAAG	12.4	6.7e-07	-14.216	6.174								RHE_RS04625	RHE_RS23365	RHE_RS23365	p42c	-	COG1653	G	sugar ABC transporter substrate-binding protein		786	RHE_RS22030	R	RHE_RS27925_m2	R	-71	-51	GGAAAACATCAAGTTTCCTAA	5.9	1.3e-06	-13.553	5.886								RHE_RS16205	RHE_RS23240	p42c
786	RHE_RS11315	R	RHE_RS04065_m5	R	-46	-33	GTCAAGTGTGAAGC	9.4	6.6e-06	-11.928	5.18								RHE_RS04625	RHE_RS23370	RHE_RS23370	p42c	-	COG3842	E	ABC transporter ATP-binding protein		787	RHE_RS27925	D	RHE_RS27925_m2	D	-60	-40	TGAAAACATCGAGTTAGCTTA	26.1	4.3e-13	-28.475	12.367								RHE_RS16205	RHE_RS23680	p42c
787	RHE_RS13140	D	RHE_RS04065_m5	D	-96	-83	GGCAAGTGCTATAT	12.1	8.7e-07	-13.955	6.06								RHE_RS04625	RHE_RS24045	RHE_RS24045	p42e	-	COG1595	K	RNA polymerase sigma factor		788	RHE_RS12790	D	RHE_RS27925_m3	R	-55	-45	TAAGCTAACTT	10.8	2.9e-06	-12.751	5.538								RHE_RS16205	RHE_RS24705	p42e
788	RHE_RS17020	D	RHE_RS04065_m5	D	-174	-161	CGCAAGTGCGAAAG	9	8.5e-06	-11.675	5.071								RHE_RS04625	RHE_RS27810	RHE_RS27810	p42f	-	COG0745	TK	diguanylate cyclase		789	RHE_RS15575	R	RHE_RS27925_m3	D	-123	-113	CAAGCTAACCC	10.3	5.8e-06	-12.058	5.237								RHE_RS16205	RHE_RS24925	p42e
789	RHE_RS18675	R	RHE_RS04065_m5	R	-132	-119	GGAAAATGCGAAAC	9	8.5e-06	-11.675	5.071																	790	RHE_RS22790	R	RHE_RS27925_m3	R	-89	-79	AAAGCTCACTC	9.9	7.7e-06	-11.774	5.114								RHE_RS16205	RHE_RS25700	p42e
790	RHE_RS18680	D	RHE_RS04065_m5	D	-37	-24	GGAAAATGCGAAAC	9	8.5e-06	-11.675	5.071																	791	RHE_RS26115	R	RHE_RS27925_m3	R	-60	-50	CAAGCTAACCC	10.3	5.8e-06	-12.058	5.237								RHE_RS16205	RHE_RS25965	p42e
791	RHE_RS24060	R	RHE_RS04065_m5	R	-77	-64	GTCAAGCGCTAAAT	9.4	7e-06	-11.87	5.155								RHE_RS04690	RHE_RS00040	RHE_RS00040	chr	-	COG3030	R	membrane protein FxsA		792	RHE_RS27925	D	RHE_RS27925_m3	R	-50	-40	TAAGCTAACTC	13.6	5.3e-08	-16.753	7.276								RHE_RS16205	RHE_RS27165	p42f
792	RHE_RS30830	D	RHE_RS04065_m5	D	-142	-129	GTAAAATGGTAAAT	12.4	6.7e-07	-14.216	6.174								RHE_RS04690	RHE_RS00045	RHE_RS00045	chr	-	COG4395	I	calcium-binding protein		793	RHE_RS16765	D	RHE_RS27925_m4	D	-27	-14	CACCTTCGAAGGCA	13.1	2.2e-07	-15.33	6.658								RHE_RS16205	RHE_RS27465	p42f
793	RHE_RS04310	D	RHE_RS04310_m1	D	-107	-94	ATTATTTGGAACTT	14.1	1.3e-07	-15.856	6.886								RHE_RS04690	RHE_RS00570	RHE_RS00570	chr	pnp	COG1185	J	polyribonucleotide nucleotidyltransferase		794	RHE_RS16765	D	RHE_RS27925_m4	R	-27	-14	TGCCTTCGAAGGTG	13.1	2.2e-07	-15.33	6.658								RHE_RS16205	RHE_RS27730	p42f
794	RHE_RS04310	D	RHE_RS04310_m1	D	-87	-74	ACTATGTGGAATTA	16	1.5e-08	-18.015	7.824								RHE_RS04690	RHE_RS01310	RHE_RS01310	chr	-	COG1073	T	alpha/beta hydrolase		795	RHE_RS27925	D	RHE_RS27925_m4	D	-40	-27	ATGCTTCGAAGGTA	10.3	5.2e-06	-12.167	5.284								RHE_RS16205	RHE_RS28200	p42f
795	RHE_RS09930	R	RHE_RS04310_m1	R	-27	-14	ATTATGCGGAATTG	11.5	9.7e-07	-13.846	6.013								RHE_RS04690	RHE_RS01315	RHE_RS01315	chr	-	COG0290	J	translation initiation factor IF-3		796	RHE_RS27925	D	RHE_RS27925_m4	R	-40	-27	TACCTTCGAAGCAT	10.3	5.2e-06	-12.167	5.284								RHE_RS16205	RHE_RS29820	p42d
796	RHE_RS14135	R	RHE_RS04310_m1	D	-72	-59	ACTATGTGGTATTT	8	8.4e-06	-11.687	5.076								RHE_RS04690	RHE_RS01965	RHE_RS01965	chr	-	COG0249	L	DNA mismatch repair protein MutS		797	RHE_RS12620	D	RHE_RS27925_m5	R	-148	-125	GTATTTCATCGGCTTTTGCGAACC	8.6	7.4e-06	-11.814	5.131								RHE_RS16205	RHE_RS30500	p42d
797	RHE_RS24015	D	RHE_RS04310_m1	R	-130	-117	ATTATGTGGAATTC	13.1	3.2e-07	-14.955	6.495								RHE_RS04690	RHE_RS01970	RHE_RS01970	chr	-	COG0280	C	NADP-dependent malic enzyme		798	RHE_RS14765	R	RHE_RS27925_m5	R	-60	-37	GAATTCTTCAGGTTCCGGCGAGTG	8.3	9e-06	-11.618	5.046								RHE_RS16205	RHE_RS30730	p42d
798	RHE_RS26175	R	RHE_RS04310_m1	R	-33	-20	ATTATATGGCATTG	9.7	3.1e-06	-12.684	5.509								RHE_RS04690	RHE_RS02120	RHE_RS02120	chr	dapD	COG2171	E	2,3,4,5-tetrahydropyridine-2,6-dicarboxylate N-succinyltransferase		799	RHE_RS14770	D	RHE_RS27925_m5	D	-137	-114	GAATTCTTCAGGTTCCGGCGAGTG	8.3	9e-06	-11.618	5.046
799	RHE_RS29360	R	RHE_RS04310_m1	R	-34	-21	ACTATTTGAAATTA	9.7	3.1e-06	-12.684	5.509								RHE_RS04690	RHE_RS02960	RHE_RS02960	chr	maf	COG0424	Q	septum formation inhibitor Maf		800	RHE_RS27925	D	RHE_RS27925_m5	R	-38	-15	GAATTCAGATCGTACCTTCGAAGC	17.4	2.1e-09	-19.981	8.678
800	RHE_RS04310	D	RHE_RS04310_m2	R	-55	-44	GCCCTTGACAGA	13.1	2e-07	-15.425	6.699								RHE_RS04690	RHE_RS03290	RHE_RS03290	chr	flhB	COG1377	N	flagellar biosynthesis protein FlhB		801	RHE_RS07165	R	RHE_RS28450_m1	D	-84	-64	CGCATGCGTTTTTCGCATGAC	6.2	7.4e-06	-11.814	5.131								RHE_RS16670	RHE_RS05420	chr
801	RHE_RS10240	R	RHE_RS04310_m2	R	-297	-286	GATCTTGACAGG	11.3	2.8e-06	-12.786	5.553								RHE_RS04690	RHE_RS04195	RHE_RS04195	chr	-			hypothetical protein		802	RHE_RS07165	R	RHE_RS28450_m1	R	-84	-64	GTCATGCGAAAAACGCATGCG	6.3	6.9e-06	-11.884	5.161								RHE_RS16670	RHE_RS06750	chr
802	RHE_RS18865	R	RHE_RS04310_m2	D	-81	-70	TATCTTGACAGA	11.7	1.4e-06	-13.479	5.854								RHE_RS04690	RHE_RS04230	RHE_RS04230	chr	-	COG0475	P	potassium transporter TrkA		803	RHE_RS28450	R	RHE_RS28450_m1	D	-38	-18	CGCATAAGTTTTTATCATGCG	20.5	1e-10	-23.026	10								RHE_RS16670	RHE_RS09190	chr
803	RHE_RS29525	D	RHE_RS04310_m2	D	-102	-91	CCCCTTGACAAG	10	7.9e-06	-11.749	5.102								RHE_RS04690	RHE_RS04295	RHE_RS04295	chr	-	COG0800	G	2-dehydro-3-deoxy-6-phosphogalactonate aldolase		804	RHE_RS28450	R	RHE_RS28450_m1	R	-38	-18	CGCATGATAAAAACTTATGCG	20.7	6.7e-11	-23.426	10.174								RHE_RS16670	RHE_RS10390	chr
804	RHE_RS03720	D	RHE_RS04310_m3	D	-81	-61	CGAATTTCATATTTTGGAATT	13	1.9e-07	-15.476	6.721								RHE_RS04690	RHE_RS04525	RHE_RS04525	chr	-	COG0009	J	threonylcarbamoyl-AMP synthase		805	RHE_RS06075	R	RHE_RS28450_m2	D	-215	-195	GCTTCACATAATCTTCCATCG	2	9e-06	-11.618	5.046								RHE_RS16670	RHE_RS10775	chr
805	RHE_RS03720	D	RHE_RS04310_m3	R	-79	-59	ACAATTCCAAAATATGAAATT	12	3.9e-07	-14.757	6.409								RHE_RS04690	RHE_RS04685	RHE_RS04685	chr	-	COG1122	PR	biotin transport ATP-binding protein BioM		806	RHE_RS07165	R	RHE_RS28450_m2	D	-88	-68	GCCTCGCATGCGTTTTTCGCA	8.8	3.3e-07	-14.924	6.481								RHE_RS16670	RHE_RS10930	chr
806	RHE_RS04310	D	RHE_RS04310_m3	D	-115	-95	GCTGTTCCATTATTTGGAACT	17.9	2.1e-09	-19.981	8.678								RHE_RS04690	RHE_RS04690	RHE_RS04690	chr	-	COG3214	R	winged helix-turn-helix domain-containing protein		807	RHE_RS28450	R	RHE_RS28450_m2	D	-42	-22	GCCTCGCATAAGTTTTTATCA	24.3	4.1e-12	-26.22	11.387								RHE_RS16670	RHE_RS10990	chr
807	RHE_RS04310	D	RHE_RS04310_m3	R	-113	-93	TAAGTTCCAAATAATGGAACA	18.1	1.6e-09	-20.253	8.796								RHE_RS04690	RHE_RS04950	RHE_RS04950	chr	-	COG0498	E	threonine synthase		808	RHE_RS02570	D	RHE_RS28450_m3	R	-197	-186	TTCAACGGCAAA	11.9	1.5e-06	-13.41	5.824								RHE_RS16670	RHE_RS11935	chr
808	RHE_RS04310	D	RHE_RS04310_m3	D	-95	-75	TTAATTTGACTATGTGGAATT	16.4	1.1e-08	-18.325	7.959								RHE_RS04690	RHE_RS04955	RHE_RS04955	chr	-			hypothetical protein		809	RHE_RS04550	R	RHE_RS28450_m3	R	-82	-71	TGCAAGAGCAAA	11.3	3.3e-06	-12.622	5.481								RHE_RS16670	RHE_RS11940	chr
809	RHE_RS05335	D	RHE_RS04310_m3	D	-75	-55	ACAGTTCCGAATTTCTGAACT	8.4	3.9e-06	-12.455	5.409								RHE_RS04690	RHE_RS05060	RHE_RS05060	chr	-	COG1651	O	DsbA family protein		810	RHE_RS04555	D	RHE_RS28450_m3	D	-141	-130	TGCAAGAGCAAA	11.3	3.3e-06	-12.622	5.481								RHE_RS16670	RHE_RS14870	chr
810	RHE_RS05335	D	RHE_RS04310_m3	R	-73	-53	GTAGTTCAGAAATTCGGAACT	10.3	1.2e-06	-13.633	5.921								RHE_RS04690	RHE_RS05805	RHE_RS05805	chr	betA	COG2303	IR	oxygen-dependent choline dehydrogenase		811	RHE_RS08155	D	RHE_RS28450_m3	D	-34	-23	TTCAACCGCAAT	10.9	6e-06	-12.024	5.222								RHE_RS16670	RHE_RS15825	chr
811	RHE_RS10705	D	RHE_RS04310_m3	R	-74	-54	ATAATTCCTGAAATCGGAAAT	7.7	5.9e-06	-12.041	5.229								RHE_RS04690	RHE_RS05865	RHE_RS05865	chr	-	COG0625	O	glutathione S-transferase family protein		812	RHE_RS17110	R	RHE_RS28450_m3	D	-193	-182	TGCAACGGCATT	11.8	2.4e-06	-12.94	5.62								RHE_RS16670	RHE_RS16670	chr
812	RHE_RS14815	R	RHE_RS04310_m3	D	-348	-328	TTAATTCGGGAAAAGGGAACA	7.5	6.6e-06	-11.928	5.18								RHE_RS04690	RHE_RS06000	RHE_RS06000	chr	-			hypothetical protein		813	RHE_RS20460	D	RHE_RS28450_m3	R	-142	-131	TGCAAGCGCAAA	10.9	5.2e-06	-12.167	5.284								RHE_RS16670	RHE_RS17760	chr
813	RHE_RS14820	D	RHE_RS04310_m3	R	-207	-187	TTAATTCGGGAAAAGGGAACA	7.5	6.6e-06	-11.928	5.18								RHE_RS04690	RHE_RS06615	RHE_RS06615	chr	-	COG0265	O	PDZ domain-containing protein		814	RHE_RS27880	D	RHE_RS28450_m3	R	-30	-19	TGCAACTGCATT	10	8.7e-06	-11.652	5.06								RHE_RS16670	RHE_RS17805	chr
814	RHE_RS18090	D	RHE_RS04310_m3	D	-116	-96	ATAGTTCCAATTTTTGGGACA	15.3	2.9e-08	-17.356	7.538								RHE_RS04690	RHE_RS07245	RHE_RS07245	chr	-	COG0119	E	citramalate synthase		815	RHE_RS28450	R	RHE_RS28450_m3	R	-84	-73	TGCAAGAGCAAT	11.2	3.9e-06	-12.455	5.409								RHE_RS16670	RHE_RS19325	chr
815	RHE_RS18090	D	RHE_RS04310_m3	R	-114	-94	ACTGTCCCAAAAATTGGAACT	12	4.2e-07	-14.683	6.377								RHE_RS04690	RHE_RS07570	RHE_RS07570	chr	-	COG0243	C	molybdopterin oxidoreductase family protein		816	RHE_RS28450	R	RHE_RS28450_m3	D	-62	-51	TTCAACGGCATA	12.3	3.9e-07	-14.757	6.409								RHE_RS16670	RHE_RS20335	chr
816	RHE_RS21005	R	RHE_RS04310_m3	R	-105	-85	AAAGTTCGAATATACGCAATT	9.4	2.2e-06	-13.027	5.658								RHE_RS04690	RHE_RS08395	RHE_RS08395	chr	-	COG0344	I	glycerol-3-phosphate acyltransferase		817	RHE_RS02640	R	RHE_RS28450_m4	R	-26	-14	CACATAACAAAAA	10.3	8.2e-06	-11.711	5.086								RHE_RS16670	RHE_RS24745	p42e
817	RHE_RS27890	R	RHE_RS04310_m3	D	-93	-73	CATGTTTTAGAAAATGGCATT	7.4	6.9e-06	-11.884	5.161								RHE_RS04690	RHE_RS08575	RHE_RS08575	chr	-	COG0087	J	50S ribosomal protein L3		818	RHE_RS04615	R	RHE_RS28450_m4	R	-113	-101	GGCATTATAAATT	10.5	6.7e-06	-11.913	5.174								RHE_RS16670	RHE_RS27830	p42f
818	RHE_RS04310	D	RHE_RS04310_m4	R	-115	-103	ATAATGGAACAGC	11.7	1.3e-06	-13.553	5.886								RHE_RS04690	RHE_RS09325	RHE_RS09325	chr	tatB			twin-arginine translocase subunit TatB		819	RHE_RS20950	R	RHE_RS28450_m4	R	-80	-68	GGCATGACAAAAC	10.3	8.2e-06	-11.711	5.086								RHE_RS16670	RHE_RS27975	p42f
819	RHE_RS04310	D	RHE_RS04310_m4	D	-19	-7	TTAATGGCACATA	10.7	3.6e-06	-12.535	5.444								RHE_RS04690	RHE_RS09335	RHE_RS09335	chr	-	COG0172	J	serine--tRNA ligase		820	RHE_RS28450	R	RHE_RS28450_m4	D	-56	-44	GGCATAAAAAATT	11.8	3e-07	-15.019	6.523								RHE_RS16670	RHE_RS30465	p42d
820	RHE_RS08070	D	RHE_RS04310_m4	R	-34	-22	AAAGTGGAACAAA	10.1	5.9e-06	-12.041	5.229								RHE_RS04690	RHE_RS09355	RHE_RS09355	chr	-	COG2607	R	DUF815 domain-containing protein		821	RHE_RS28450	R	RHE_RS28450_m4	R	-30	-18	CGCATGATAAAAA	11.1	2.6e-06	-12.86	5.585								RHE_RS16670	RHE_RS30930	p42d
821	RHE_RS18090	D	RHE_RS04310_m4	R	-116	-104	AAATTGGAACTAT	11.2	2.2e-06	-13.027	5.658								RHE_RS04690	RHE_RS09360	RHE_RS09360	chr	yajC	COG1862	U	preprotein translocase subunit YajC		822	RHE_RS06680	D	RHE_RS28450_m5	D	-166	-148	GGCTTAAATTTTTGTAATG	10.4	2.6e-06	-12.86	5.585
822	RHE_RS20580	D	RHE_RS04310_m4	D	-329	-317	TTATTGGAACTTT	10.1	5.9e-06	-12.041	5.229								RHE_RS04690	RHE_RS09560	RHE_RS09560	chr	aroQ	COG0757	E	type II 3-dehydroquinate dehydratase		823	RHE_RS07165	R	RHE_RS28450_m5	D	-84	-66	CGCATGCGTTTTTCGCATG	11.3	1.1e-06	-13.72	5.959
823	RHE_RS00375	R	RHE_RS04310_m5	D	-28	-15	ACATATTGGGACAA	9.5	8.9e-06	-11.629	5.051								RHE_RS04690	RHE_RS10725	RHE_RS10725	chr	-	COG2938	O	succinate dehydrogenase assembly factor 2 family protein		824	RHE_RS08350	D	RHE_RS28450_m5	D	-61	-43	CGCATGTGCCTTTCTCATG	11.1	1.4e-06	-13.479	5.854								RHE_RS18525	RHE_RS00265	chr
824	RHE_RS00380	D	RHE_RS04310_m5	R	-136	-123	ACATATTGGGACAA	9.5	8.9e-06	-11.629	5.051								RHE_RS04690	RHE_RS11515	RHE_RS11515	chr	-	COG0719	O	Fe-S cluster assembly protein SufB		825	RHE_RS24660	D	RHE_RS28450_m5	D	-174	-156	TGCATAAGCCTCGGTAATG	8.9	7.3e-06	-11.828	5.137								RHE_RS18525	RHE_RS01235	chr
825	RHE_RS04310	D	RHE_RS04310_m5	R	-114	-101	AAATAATGGAACAG	14.2	5.3e-08	-16.753	7.276								RHE_RS04690	RHE_RS11985	RHE_RS11985	chr	-	COG3218	R	ABC transporter		826	RHE_RS28450	R	RHE_RS28450_m5	D	-38	-20	CGCATAAGTTTTTATCATG	20.9	3.5e-12	-26.378	11.456								RHE_RS18525	RHE_RS01975	chr
826	RHE_RS06870	R	RHE_RS04310_m5	R	-63	-50	CGATAATGAAACAT	9.4	9.6e-06	-11.554	5.018								RHE_RS04690	RHE_RS14155	RHE_RS14155	chr	-	COG2814	G	MFS transporter		827	RHE_RS15295	D	RHE_RS28465	D	-74	-64	ATGAGATGACT	10.4	4.9e-06	-12.226	5.31								RHE_RS18525	RHE_RS02280	chr
827	RHE_RS09720	D	RHE_RS04310_m5	R	-63	-50	ATATAGTGGAAAAC	10.1	5.3e-06	-12.148	5.276								RHE_RS04690	RHE_RS15015	RHE_RS15015	chr	-	COG2968	S	SIMPL domain-containing protein		828	RHE_RS15700	D	RHE_RS28465	D	-223	-213	CGGAGATGAAT	10	8.8e-06	-11.641	5.056								RHE_RS18525	RHE_RS02420	chr
828	RHE_RS10790	R	RHE_RS04310_m5	R	-132	-119	ATAAACTAGAACAA	10	6.3e-06	-11.975	5.201								RHE_RS04690	RHE_RS15980	RHE_RS15980	chr	xdhB	COG4631	F	xanthine dehydrogenase molybdopterin binding subunit		829	RHE_RS28465	R	RHE_RS28465	D	-13	-3	ATGAGATGAAT	10.5	4e-06	-12.429	5.398								RHE_RS18525	RHE_RS02555	chr
829	RHE_RS15185	D	RHE_RS04310_m5	R	-239	-226	GTATATTAGAACAT	10.5	3.7e-06	-12.507	5.432								RHE_RS04690	RHE_RS16460	RHE_RS16460	chr	-	COG5039	GM	exopolysaccharide biosynthesis protein		830	RHE_RS01730	R	RHE_RS26505_m1	D	-60	-40	TTCTACGCCAAAGGCTTAGGG	11.5	6.4e-07	-14.262	6.194								RHE_RS18525	RHE_RS03755	chr
830	RHE_RS25375	D	RHE_RS04310_m5	D	-318	-305	GTATAATGAAACAA	12.6	4.5e-07	-14.614	6.347								RHE_RS04690	RHE_RS16865	RHE_RS16865	chr	-	COG0715	P	NMT1/THI5 like domain-containing protein		831	RHE_RS01730	R	RHE_RS26505_m1	R	-60	-40	CCCTAAGCCTTTGGCGTAGAA	11.5	6e-07	-14.326	6.222								RHE_RS18525	RHE_RS05445	chr
831	RHE_RS04625	R	RHE_RS04625_m1	D	-50	-31	TGTTTGTGTATACACGAGCG	18.7	1.6e-09	-20.253	8.796								RHE_RS04690	RHE_RS17960	RHE_RS17960	chr	-	COG0483	G	inositol monophosphatase		832	RHE_RS26505	D	RHE_RS26505_m1	D	-220	-200	CGCTACTGCCTTGGCATAGAA	16.2	1.5e-08	-18.015	7.824								RHE_RS18525	RHE_RS05785	chr
832	RHE_RS04625	R	RHE_RS04625_m1	R	-50	-31	CGCTCGTGTATACACAAACA	18.7	1.4e-09	-20.387	8.854								RHE_RS04690	RHE_RS18265	RHE_RS18265	chr	-	COG3741	E	N-formylglutamate amidohydrolase		833	RHE_RS26505	D	RHE_RS26505_m1	R	-220	-200	TTCTATGCCAAGGCAGTAGCG	16.3	1.2e-08	-18.238	7.921								RHE_RS18525	RHE_RS06690	chr
833	RHE_RS19190	R	RHE_RS04625_m1	R	-196	-177	AACTCTCGTTTAAAAGAGCG	4	9.5e-06	-11.564	5.022								RHE_RS04690	RHE_RS18355	RHE_RS18355	chr	-	COG2307	S	hypothetical protein		834	RHE_RS27580	D	RHE_RS26505_m1	D	-247	-227	TCCGAGACGCAGGGCATAGGG	7.4	8.1e-06	-11.724	5.092								RHE_RS18525	RHE_RS07115	chr
834	RHE_RS23365	R	RHE_RS04625_m1	D	-109	-90	TTTTCTTGTTTACCAGATAG	6.2	3.2e-06	-12.652	5.495								RHE_RS04690	RHE_RS18555	RHE_RS18555	chr	-	COG0019	E	type III PLP-dependent enzyme		835	RHE_RS27580	D	RHE_RS26505_m1	R	-247	-227	CCCTATGCCCTGCGTCTCGGA	7.5	7.7e-06	-11.774	5.114								RHE_RS18525	RHE_RS07420	chr
835	RHE_RS23365	R	RHE_RS04625_m1	R	-109	-90	CTATCTGGTAAACAAGAAAA	6.2	3.2e-06	-12.652	5.495								RHE_RS04690	RHE_RS18655	RHE_RS18655	chr	xylA	COG2115	G	xylose isomerase		836	RHE_RS16765	D	RHE_RS26505_m2	R	-169	-160	CTCATCGGGG	9.3	6.1e-06	-12.007	5.215								RHE_RS18525	RHE_RS07425	chr
836	RHE_RS23370	D	RHE_RS04625_m1	D	-252	-233	CTATCTGGTAAACAAGAAAA	6.2	3.2e-06	-12.652	5.495								RHE_RS04690	RHE_RS18675	RHE_RS18675	chr	-	COG1566	V	HlyD family secretion protein		837	RHE_RS04985	R	RHE_RS26505_m3	R	-194	-173	GTCCTTGGGTGAAACGAGGACG	10.8	1e-06	-13.816	6								RHE_RS18525	RHE_RS07430	chr
837	RHE_RS23370	D	RHE_RS04625_m1	R	-252	-233	TTTTCTTGTTTACCAGATAG	6.2	3.2e-06	-12.652	5.495								RHE_RS04690	RHE_RS18680	RHE_RS18680	chr	-	COG1309	K	TetR/AcrR family transcriptional regulator		838	RHE_RS04985	R	RHE_RS26505_m3	D	-193	-172	GTCCTCGTTTCACCCAAGGACG	11.1	5.8e-07	-14.36	6.237								RHE_RS18525	RHE_RS07475	chr
838	RHE_RS24045	R	RHE_RS04625_m1	D	-21	-2	CGCTTGCGTATACTCAATCA	5.2	5.2e-06	-12.167	5.284								RHE_RS04690	RHE_RS18940	RHE_RS18940	chr	-	COG3386	G	SMP-30/gluconolactonase/LRE family protein		839	RHE_RS15095	R	RHE_RS26505_m3	D	-207	-186	CACCTTCTCCCCAGCGGGGAGA	9.9	4.5e-06	-12.311	5.347								RHE_RS18525	RHE_RS07560	chr
839	RHE_RS24045	R	RHE_RS04625_m1	R	-21	-2	TGATTGAGTATACGCAAGCG	5.2	5.2e-06	-12.167	5.284								RHE_RS04690	RHE_RS19730	RHE_RS19730	chr	-	COG3383	R	formate dehydrogenase subunit alpha		840	RHE_RS15155	R	RHE_RS26505_m3	R	-322	-301	CCCCTTCGCCCCAGCGGGGAGA	10.6	1.5e-06	-13.41	5.824								RHE_RS18525	RHE_RS07675	chr
840	RHE_RS04420	R	RHE_RS04625_m2	D	-156	-127	TCAGCATCTGCGATCGGCATCCATGTATGC	6.9	6.4e-06	-11.959	5.194								RHE_RS04690	RHE_RS19890	RHE_RS19890	chr	-	COG0567	C	2-oxoglutarate dehydrogenase E1 component		841	RHE_RS20950	R	RHE_RS26505_m3	R	-391	-370	CCCCTCACCGGACAAGAGGAGA	9.8	5.3e-06	-12.148	5.276								RHE_RS18525	RHE_RS08855	chr
841	RHE_RS04425	D	RHE_RS04625_m2	R	-60	-31	TCAGCATCTGCGATCGGCATCCATGTATGC	6.9	6.4e-06	-11.959	5.194								RHE_RS04690	RHE_RS20140	RHE_RS20140	chr	-	COG4181	Q	ABC transporter ATP-binding protein		842	RHE_RS26330	R	RHE_RS26505_m3	D	-107	-86	TCCCTTCTCCCCAGCGGGGAGA	9.9	4.5e-06	-12.311	5.347								RHE_RS18525	RHE_RS10365	chr
842	RHE_RS04625	R	RHE_RS04625_m2	D	-88	-59	GTAGTATGTAAATTGCCATTCTTCGTACAC	16.3	8e-09	-18.644	8.097								RHE_RS04690	RHE_RS20320	RHE_RS20320	chr	tesB	COG1946	I	acyl-CoA thioesterase II		843	RHE_RS08975	R	RHE_RS26505_m4	R	-56	-43	GAATGCACCGGACC	10.4	2.1e-06	-13.074	5.678								RHE_RS18525	RHE_RS11520	chr
843	RHE_RS04625	R	RHE_RS04625_m2	D	-67	-38	TTCGTACACGACGTCAATGTTTGTGTATAC	20.3	1.4e-10	-22.689	9.854								RHE_RS04690	RHE_RS20560	RHE_RS20560	chr	-			helicase		844	RHE_RS14280	R	RHE_RS26505_m4	R	-269	-256	GAATGCGCCGGACT	10.1	3.8e-06	-12.481	5.42								RHE_RS18525	RHE_RS13375	chr
844	RHE_RS04625	R	RHE_RS04625_m2	R	-66	-37	TGTATACACAAACATTGACGTCGTGTACGA	7	6e-06	-12.024	5.222								RHE_RS04690	RHE_RS20895	RHE_RS20895	chr	-	COG2301	G	CoA ester lyase		845	RHE_RS26505	D	RHE_RS26505_m4	R	-165	-152	GAATGCGCCGGATC	11.2	2.3e-07	-15.285	6.638								RHE_RS18525	RHE_RS15670	chr
845	RHE_RS04625	R	RHE_RS04625_m2	R	-64	-35	CGTGTATACACAAACATTGACGTCGTGTAC	22.4	1.2e-11	-25.146	10.921								RHE_RS04690	RHE_RS21975	RHE_RS21975	p42a	-	COG3916	T	GNAT family N-acetyltransferase		846	RHE_RS26675	R	RHE_RS26505_m4	R	-56	-43	GCATGGGTCGGATG	10.3	2.4e-06	-12.94	5.62								RHE_RS18525	RHE_RS15795	chr
846	RHE_RS04625	R	RHE_RS04625_m2	D	-46	-17	TGTGTATACACGAGCGGCAATTATGTATGA	18.1	1.4e-09	-20.387	8.854								RHE_RS04690	RHE_RS21980	RHE_RS21980	p42a	repA	COG1192	N	plasmid partitioning protein RepA		847	RHE_RS26680	D	RHE_RS26505_m4	D	-246	-233	GCATGGGTCGGATG	10.3	2.4e-06	-12.94	5.62								RHE_RS18525	RHE_RS15995	chr
847	RHE_RS04625	R	RHE_RS04625_m2	R	-43	-14	CCTTCATACATAATTGCCGCTCGTGTATAC	17.9	1.7e-09	-20.193	8.77								RHE_RS04690	RHE_RS24105	RHE_RS24105	p42e	-	COG2271	G	MFS transporter		848	RHE_RS03770	D	RHE_RS26505_m5	R	-43	-29	CGAGGAGAAAACACC	8.9	8e-06	-11.736	5.097								RHE_RS18525	RHE_RS16030	chr
848	RHE_RS04625	R	RHE_RS04625_m3	D	-69	-37	TCTTCGTACACGACGTCAATGTTTGTGTATACA	6.5	2.7e-06	-12.822	5.569								RHE_RS04690	RHE_RS24170	RHE_RS24170	p42e	cyoA	COG1622	C	ubiquinol oxidase subunit II		849	RHE_RS06095	R	RHE_RS26505_m5	D	-41	-27	TCAGGAGAAATCGCC	8.9	8e-06	-11.736	5.097								RHE_RS18525	RHE_RS16035	chr
849	RHE_RS04625	R	RHE_RS04625_m3	R	-69	-37	TGTATACACAAACATTGACGTCGTGTACGAAGA	6.3	2.9e-06	-12.751	5.538								RHE_RS04690	RHE_RS25550	RHE_RS25550	p42e	rhaI	COG4952	M	L-rhamnose catabolism isomerase		850	RHE_RS07420	R	RHE_RS26505_m5	R	-54	-40	GCAGGAGAATCCCTC	9.4	6e-06	-12.024	5.222								RHE_RS18525	RHE_RS16080	chr
850	RHE_RS04625	R	RHE_RS04625_m3	D	-67	-35	TTCGTACACGACGTCAATGTTTGTGTATACACG	23.8	3.9e-12	-26.27	11.409								RHE_RS04690	RHE_RS26260	RHE_RS26260	p42e	-			hypothetical protein		851	RHE_RS15805	D	RHE_RS26505_m5	R	-138	-124	GCAGAAGAATTCGCC	9	7.5e-06	-11.801	5.125								RHE_RS18525	RHE_RS16260	chr
851	RHE_RS04625	R	RHE_RS04625_m3	R	-67	-35	CGTGTATACACAAACATTGACGTCGTGTACGAA	23.7	4.4e-12	-26.149	11.357								RHE_RS04690	RHE_RS29235	RHE_RS29235	p42f	-	COG2070	R	DUF561 domain-containing protein		852	RHE_RS26505	D	RHE_RS26505_m5	R	-160	-146	GTAGGAGAATGCGCC	17.9	9.4e-10	-20.785	9.027								RHE_RS18525	RHE_RS16330	chr
852	RHE_RS04625	R	RHE_RS04625_m3	D	-46	-14	TGTGTATACACGAGCGGCAATTATGTATGAAGG	21.1	6.8e-11	-23.412	10.167								RHE_RS04690	RHE_RS30010	RHE_RS30010	symbiotic plasmid p42d	-	COG1879	G	sugar ABC transporter substrate-binding protein		853	RHE_RS26805	D	RHE_RS26505_m5	R	-102	-88	GTAGCTGAATGCACC	9.7	4.6e-06	-12.289	5.337								RHE_RS18525	RHE_RS17400	chr
853	RHE_RS04625	R	RHE_RS04625_m3	R	-46	-14	CCTTCATACATAATTGCCGCTCGTGTATACACA	20.9	8.2e-11	-23.224	10.086																	854	RHE_RS29805	R	RHE_RS26505_m5	R	-249	-235	GCAGGAGAATTCGCC	13.5	1.8e-07	-15.53	6.745								RHE_RS18525	RHE_RS17805	chr
854	RHE_RS04625	R	RHE_RS04625_m4	D	-69	-37	TCTTCGTACACGACGTCAATGTTTGTGTATACA	6.2	3e-06	-12.717	5.523																	855	RHE_RS07105	D	RHE_RS07105_m1	R	-150	-137	GAAATCCTTGCCAG	11.7	1.4e-06	-13.479	5.854								RHE_RS18525	RHE_RS18525	chr
855	RHE_RS04625	R	RHE_RS04625_m4	R	-69	-37	TGTATACACAAACATTGACGTCGTGTACGAAGA	6.3	3e-06	-12.717	5.523								RHE_RS05170	RHE_RS01040	RHE_RS01040	chr	-	COG4964	UW	type II and III secretion system protein family protein		856	RHE_RS07105	D	RHE_RS07105_m1	D	-81	-68	CGAATCATTGCCTT	10.1	6.6e-06	-11.928	5.18								RHE_RS18525	RHE_RS20555	chr
856	RHE_RS04625	R	RHE_RS04625_m4	D	-67	-35	TTCGTACACGACGTCAATGTTTGTGTATACACG	23.8	4e-12	-26.245	11.398								RHE_RS05170	RHE_RS02940	RHE_RS02940	chr	hisD	COG0141	E	histidinol dehydrogenase		857	RHE_RS29805	R	RHE_RS07105_m1	R	-139	-126	AAAATCCGTGCCAT	13.2	2.8e-07	-15.088	6.553								RHE_RS18525	RHE_RS20915	chr
857	RHE_RS04625	R	RHE_RS04625_m4	R	-67	-35	CGTGTATACACAAACATTGACGTCGTGTACGAA	23.7	4.4e-12	-26.149	11.357								RHE_RS05170	RHE_RS04135	RHE_RS04135	chr	-	COG0124	J	histidine--tRNA ligase		858	RHE_RS07055	D	RHE_RS07105_m2	R	-33	-17	GACCAAATCCTTGCTTC	10	3.6e-06	-12.535	5.444								RHE_RS18525	RHE_RS23680	p42c
858	RHE_RS04625	R	RHE_RS04625_m4	D	-46	-14	TGTGTATACACGAGCGGCAATTATGTATGAAGG	21.2	6.1e-11	-23.52	10.215								RHE_RS05170	RHE_RS04480	RHE_RS04480	chr	-	COG0751	J	glycine--tRNA ligase subunit beta		859	RHE_RS07105	D	RHE_RS07105_m2	R	-150	-134	AACGAAATCCTTGCCAG	15.2	3.4e-08	-17.197	7.469								RHE_RS18525	RHE_RS26835	p42f
859	RHE_RS04625	R	RHE_RS04625_m4	R	-46	-14	CCTTCATACATAATTGCCGCTCGTGTATACACA	20.9	8.3e-11	-23.212	10.081								RHE_RS05170	RHE_RS04485	RHE_RS04485	chr	-	COG2183	K	RNA-binding transcriptional accessory protein		860	RHE_RS24080	D	RHE_RS07105_m2	R	-39	-23	GGCCAAATCCTTGCTCA	10.3	3.2e-06	-12.652	5.495								RHE_RS18525	RHE_RS29270	p42f
860	RHE_RS04625	R	RHE_RS04625_m5	R	-57	-35	CGTGTATACACAAACATTGACGT	22.6	2.2e-11	-24.54	10.658								RHE_RS05170	RHE_RS04535	RHE_RS04535	chr	-	COG4638	PR	aromatic ring-hydroxylating dioxygenase subunit alpha		861	RHE_RS27930	R	RHE_RS07105_m2	R	-107	-91	GATGATTTCGTTGCCCC	8.6	9.5e-06	-11.564	5.022
861	RHE_RS04625	R	RHE_RS04625_m5	D	-46	-24	TGTGTATACACGAGCGGCAATTA	2.5	4.8e-06	-12.247	5.319								RHE_RS05170	RHE_RS05060	RHE_RS05060	chr	-	COG1651	O	DsbA family protein		862	RHE_RS29805	R	RHE_RS07105_m2	R	-139	-123	GAAAAAATCCGTGCCAT	9	7.2e-06	-11.841	5.143
862	RHE_RS04625	R	RHE_RS04625_m5	D	-25	-3	TATGTATGAAGGAAGCGCGAAAA	1	9.2e-06	-11.596	5.036								RHE_RS05170	RHE_RS05170	RHE_RS05170	chr	-	COG1309	K	TetR/AcrR family transcriptional regulator		863	RHE_RS07105	D	RHE_RS07105_m3	D	-93	-78	GTTGTTGCGGAACGAA	13	3e-07	-15.019	6.523								RHE_RS18710	RHE_RS00635	chr
863	RHE_RS08020	R	RHE_RS04625_m5	R	-145	-123	GGTGTATAAAGGCAATGTGACAC	2.2	5.5e-06	-12.111	5.26								RHE_RS05170	RHE_RS07750	RHE_RS07750	chr	-	COG0027	F	ATP-grasp domain-containing protein		864	RHE_RS07105	D	RHE_RS07105_m3	R	-93	-78	TTCGTTCCGCAACAAC	13.1	2.7e-07	-15.125	6.569								RHE_RS18710	RHE_RS00955	chr
864	RHE_RS10760	R	RHE_RS04625_m5	D	-70	-48	CGTCTGTGCAAAATTCTTGATTT	2.3	5.5e-06	-12.111	5.26								RHE_RS05170	RHE_RS08675	RHE_RS08675	chr	-	COG0201	U	preprotein translocase subunit SecY		865	RHE_RS13125	R	RHE_RS07105_m3	D	-55	-40	TTCGTTCCGGAACATA	12.3	6.1e-07	-14.31	6.215								RHE_RS18710	RHE_RS02555	chr
865	RHE_RS11535	R	RHE_RS04625_m5	R	-59	-37	TTTGTAAAAACAGTGCTAAACGC	1.5	7.4e-06	-11.814	5.131								RHE_RS05170	RHE_RS09335	RHE_RS09335	chr	-	COG0172	J	serine--tRNA ligase		866	RHE_RS13125	R	RHE_RS07105_m3	R	-55	-40	TATGTTCCGGAACGAA	12.5	5e-07	-14.509	6.301								RHE_RS18710	RHE_RS02720	chr
866	RHE_RS11540	D	RHE_RS04625_m5	D	-99	-77	TTTGTAAAAACAGTGCTAAACGC	1.5	7.4e-06	-11.814	5.131								RHE_RS05170	RHE_RS09810	RHE_RS09810	chr	-	COG1044	M	UDP-3-O-(3-hydroxymyristoyl)glucosamine N-acyltransferase		867	RHE_RS08750	R	RHE_RS07105_m4	D	-51	-31	GGATGGCCTAGATGTAAGTCA	9.9	4.7e-06	-12.268	5.328								RHE_RS18710	RHE_RS05100	chr
867	RHE_RS12220	D	RHE_RS04625_m5	D	-86	-64	CACATATGCACAAATAGAAACCT	1.2	8.4e-06	-11.687	5.076								RHE_RS05170	RHE_RS11145	RHE_RS11145	chr	-	COG0513	L	ATP-dependent helicase		868	RHE_RS09415	R	RHE_RS07105_m4	D	-30	-10	AGACGTTTCTAAAGAAAGATA	9.4	6.2e-06	-11.991	5.208								RHE_RS18710	RHE_RS05425	chr
868	RHE_RS13790	D	RHE_RS04625_m5	D	-72	-50	CACGTGTGCAACATGCTTGACTT	4.5	2e-06	-13.122	5.699								RHE_RS05170	RHE_RS11175	RHE_RS11175	chr	-			preprotein translocase subunit SecG		869	RHE_RS14090	R	RHE_RS07105_m4	R	-135	-115	GTATGTTACAAATGTATGACG	12	8e-07	-14.039	6.097								RHE_RS18710	RHE_RS05445	chr
869	RHE_RS14055	R	RHE_RS04625_m5	D	-24	-2	TACGTATGTGGGAGCCGTGACCT	1.6	7.4e-06	-11.814	5.131								RHE_RS05170	RHE_RS11345	RHE_RS11345	chr	mgtE	COG2239	P	magnesium transporter		870	RHE_RS07105	D	RHE_RS07105_m5	D	-111	-98	TCCTTGGAAAAAAA	12.6	6.9e-07	-14.187	6.161								RHE_RS18710	RHE_RS05760	chr
870	RHE_RS14540	R	RHE_RS04625_m5	D	-398	-376	CATCAATAGAAAAGCGGTGACCT	0.9	9.5e-06	-11.564	5.022								RHE_RS05170	RHE_RS13305	RHE_RS13305	chr	-	COG0076	E	aspartate aminotransferase family protein		871	RHE_RS07110	D	RHE_RS07105_m5	D	-91	-78	GTCTTTTTTAAATG	11.9	1.3e-06	-13.553	5.886								RHE_RS18710	RHE_RS05980	chr
871	RHE_RS23065	D	RHE_RS04625_m5	R	-116	-94	TTTGTATATAACACGGCTGACTT	3.5	3.1e-06	-12.684	5.509								RHE_RS05170	RHE_RS14585	RHE_RS14585	chr	-	COG0769	M	UDP-N-acetylmuramoyl-L-alanyl-D-glutamate--2,6-diaminopimelate ligase		872	RHE_RS13705	R	RHE_RS07105_m5	R	-55	-42	TTCTTTGTAAAATT	10.6	4.4e-06	-12.334	5.357								RHE_RS18710	RHE_RS06820	chr
872	RHE_RS05170	R	RHE_RS05170_m1	D	-100	-80	TTTATGAACGTTGTTCACGAG	18.7	1.1e-09	-20.628	8.959								RHE_RS05170	RHE_RS15490	RHE_RS15490	chr	-	COG0193	J	peptidyl-tRNA hydrolase		873	RHE_RS16315	R	RHE_RS07105_m5	D	-172	-159	CCCTTGGATAAAAG	9.9	7.1e-06	-11.855	5.149								RHE_RS18710	RHE_RS07605	chr
873	RHE_RS05170	R	RHE_RS05170_m1	R	-100	-80	CTCGTGAACAACGTTCATAAA	18.6	1.3e-09	-20.461	8.886								RHE_RS05170	RHE_RS15505	RHE_RS15505	chr	ychF	COG0012	J	redox-regulated ATPase YchF		874	RHE_RS04490	D	RHE_RS08350_m1	R	-53	-35	TCAACTTAATAGCTCTCCC	10.8	1.4e-06	-13.479	5.854								RHE_RS18710	RHE_RS07615	chr
874	RHE_RS05170	R	RHE_RS05170_m1	D	-64	-44	ATCATGAACGACGTTCAAGAT	20.6	5.3e-11	-23.661	10.276								RHE_RS05170	RHE_RS15725	RHE_RS15725	chr	-	COG0147	EH	anthranilate synthase component I		875	RHE_RS08350	D	RHE_RS08350_m1	D	-110	-92	TCAACCAAATACCGCTAGC	20.2	1.1e-11	-25.233	10.959								RHE_RS18710	RHE_RS09085	chr
875	RHE_RS05170	R	RHE_RS05170_m1	R	-64	-44	ATCTTGAACGTCGTTCATGAT	20.6	5.3e-11	-23.661	10.276								RHE_RS05170	RHE_RS18080	RHE_RS18080	chr	-	COG1171	E	threonine/serine dehydratase		876	RHE_RS29845	D	RHE_RS08350_m1	D	-64	-46	TTAACTACTCCTCACTAAC	11.9	6.5e-07	-14.246	6.187								RHE_RS18710	RHE_RS11450	chr
876	RHE_RS05170	R	RHE_RS05170_m1	D	-41	-21	ATTTTGAACGTCGTTCAAAAT	21.3	1.1e-11	-25.233	10.959								RHE_RS05170	RHE_RS18905	RHE_RS18905	chr	-	COG4948	MR	galactonate dehydratase		877	RHE_RS03670	R	RHE_RS08350_m2	D	-111	-84	AACTAGCGAATTCAAGATAGTTAAATGG	8.4	7.3e-06	-11.828	5.137								RHE_RS18710	RHE_RS15795	chr
877	RHE_RS05170	R	RHE_RS05170_m1	R	-41	-21	ATTTTGAACGACGTTCAAAAT	21.3	1.1e-11	-25.233	10.959								RHE_RS05170	RHE_RS19120	RHE_RS19120	chr	-	COG1905	C	NADH-quinone oxidoreductase subunit NuoE		878	RHE_RS08350	D	RHE_RS08350_m2	R	-118	-91	CGCTAGCGGTATTTGGTTGAAGAAAAGG	26.8	1.6e-16	-36.371	15.796								RHE_RS18710	RHE_RS15825	chr
878	RHE_RS05170	R	RHE_RS05170_m2	D	-100	-80	TTTATGAACGTTGTTCACGAG	18.5	1.3e-09	-20.461	8.886								RHE_RS05170	RHE_RS19455	RHE_RS19455	chr	-	COG0204	I	1-acyl-sn-glycerol-3-phosphate acyltransferase		879	RHE_RS28315	R	RHE_RS08350_m2	R	-151	-124	CGATAGGCAGAACTCTTAAAAAAATAGT	8	9.8e-06	-11.533	5.009								RHE_RS18710	RHE_RS17150	chr
879	RHE_RS05170	R	RHE_RS05170_m2	R	-100	-80	CTCGTGAACAACGTTCATAAA	18.4	1.5e-09	-20.318	8.824								RHE_RS05170	RHE_RS20440	RHE_RS20440	chr	-	COG3459	G	protein ndvB		880	RHE_RS05465	R	RHE_RS08350_m3	R	-187	-165	ATGGTTTAATAATATTCAAATTC	9	2.5e-06	-12.899	5.602								RHE_RS18710	RHE_RS17555	chr
880	RHE_RS05170	R	RHE_RS05170_m2	D	-64	-44	ATCATGAACGACGTTCAAGAT	20.4	5.5e-11	-23.624	10.26								RHE_RS05170	RHE_RS25505	RHE_RS25505	p42e	-	COG3971	Q	2-keto-4-pentenoate hydratase		881	RHE_RS05470	D	RHE_RS08350_m3	D	-131	-109	ATGGTTTAATAATATTCAAATTC	9	2.5e-06	-12.899	5.602								RHE_RS18710	RHE_RS17760	chr
881	RHE_RS05170	R	RHE_RS05170_m2	R	-64	-44	ATCTTGAACGTCGTTCATGAT	20.4	5.5e-11	-23.624	10.26								RHE_RS05170	RHE_RS25530	RHE_RS25530	p42e	-	COG1129	G	ribose import ATP-binding protein RbsA 3		882	RHE_RS07110	D	RHE_RS08350_m3	R	-77	-55	TTATTTTCCAAAATGCTAAACTG	7.7	5.5e-06	-12.111	5.26								RHE_RS18710	RHE_RS17875	chr
882	RHE_RS05170	R	RHE_RS05170_m2	D	-41	-21	ATTTTGAACGTCGTTCAAAAT	21.2	6.8e-12	-25.714	11.167								RHE_RS05170	RHE_RS27790	RHE_RS27790	p42f	-			hypothetical protein		883	RHE_RS08350	D	RHE_RS08350_m3	R	-125	-103	TTGGTTGAAGAAAAGGTAACTTA	24.6	6.3e-14	-30.396	13.201								RHE_RS18710	RHE_RS18710	chr
883	RHE_RS05170	R	RHE_RS05170_m2	R	-41	-21	ATTTTGAACGACGTTCAAAAT	21.2	6.8e-12	-25.714	11.167								RHE_RS05170	RHE_RS28700	RHE_RS28700	p42f	-	COG0665	E	D-amino acid dehydrogenase small subunit		884	RHE_RS12380	D	RHE_RS08350_m3	D	-100	-78	ATAGTTTCACAATTGGCGAACTA	10	1.3e-06	-13.553	5.886								RHE_RS18710	RHE_RS18840	chr
884	RHE_RS05170	R	RHE_RS05170_m3	D	-99	-82	TTATGAACGTTGTTCACG	17.7	3e-09	-19.625	8.523																	885	RHE_RS06495	R	RHE_RS08350_m4	D	-269	-246	ATTTACCTTGATTTAAAGTCAATC	7.8	2.2e-06	-13.027	5.658								RHE_RS18710	RHE_RS18915	chr
885	RHE_RS05170	R	RHE_RS05170_m3	R	-98	-81	TCGTGAACAACGTTCATA	17.7	3.6e-09	-19.442	8.444																	886	RHE_RS07235	D	RHE_RS08350_m4	R	-44	-21	CATTTCAATGCAGTCAAGAAAATT	8.3	1.6e-06	-13.346	5.796								RHE_RS18710	RHE_RS20850	chr
886	RHE_RS05170	R	RHE_RS05170_m3	D	-63	-46	TCATGAACGACGTTCAAG	18.4	8.2e-10	-20.922	9.086								RHE_RS05255	RHE_RS00245	RHE_RS00245	chr	-	COG0131	E	imidazoleglycerol-phosphate dehydratase		887	RHE_RS08350	D	RHE_RS08350_m4	D	-123	-100	AGTTACCTTTTCTTCAACCAAATA	21.4	4.9e-11	-23.739	10.31								RHE_RS18710	RHE_RS22550	p42b
887	RHE_RS05170	R	RHE_RS05170_m3	R	-62	-45	TCTTGAACGTCGTTCATG	18.5	6.1e-10	-21.218	9.215								RHE_RS05255	RHE_RS01075	RHE_RS01075	chr	-	COG5010	UW	hypothetical protein		888	RHE_RS20285	D	RHE_RS08350_m4	R	-47	-24	AGTCCCCTAGTCCTACGCCAAATT	7.7	2.2e-06	-13.027	5.658								RHE_RS18710	RHE_RS22640	p42b
888	RHE_RS05170	R	RHE_RS05170_m3	D	-40	-23	TTTTGAACGTCGTTCAAA	19	3.8e-10	-21.691	9.42								RHE_RS05255	RHE_RS01080	RHE_RS01080	chr	-	COG0260	E	leucyl aminopeptidase		889	RHE_RS25040	R	RHE_RS08350_m4	R	-225	-202	CCTTACCAAAATGTAATGTAAATT	6.4	4.4e-06	-12.334	5.357								RHE_RS18710	RHE_RS24705	p42e
889	RHE_RS05170	R	RHE_RS05170_m3	R	-39	-22	TTTTGAACGACGTTCAAA	18.9	3.8e-10	-21.691	9.42								RHE_RS05255	RHE_RS01505	RHE_RS01505	chr	-	COG0518	F	GMP synthase (glutamine-hydrolyzing)		890	RHE_RS25040	R	RHE_RS08350_m4	D	-219	-196	CATTACATTTTGGTAAGGTTAACT	8.3	1.6e-06	-13.346	5.796								RHE_RS18710	RHE_RS26835	p42f
890	RHE_RS15505	D	RHE_RS05170_m3	D	-97	-80	AAGTGAGCAACGTTAAAA	7	4.7e-06	-12.268	5.328								RHE_RS05255	RHE_RS03430	RHE_RS03430	chr	-	COG0745	TK	DNA-binding response regulator		891	RHE_RS06495	R	RHE_RS08350_m5	R	-290	-263	GGTAAATTCGGATTTCTTGATGAAAAAC	12.4	3.8e-07	-14.783	6.42								RHE_RS18710	RHE_RS27870	p42f
891	RHE_RS02940	D	RHE_RS05170_m4	R	-41	-31	CGATGTTCAAA	10	8.4e-06	-11.687	5.076								RHE_RS05255	RHE_RS03790	RHE_RS03790	chr	-	COG0463	M	hemolysin activation protein		892	RHE_RS08350	D	RHE_RS08350_m5	D	-127	-100	GGTAAGTTACCTTTTCTTCAACCAAATA	25.9	1.4e-16	-36.505	15.854								RHE_RS18710	RHE_RS28210	p42f
892	RHE_RS05170	R	RHE_RS05170_m4	R	-98	-88	CAACGTTCATA	11.8	1.6e-06	-13.346	5.796								RHE_RS05255	RHE_RS05060	RHE_RS05060	chr	-	COG1651	O	DsbA family protein		893	RHE_RS12345	R	RHE_RS08350_m5	D	-246	-219	GATAATCAGACTTTTTTTCACGGAAATG	9	4.1e-06	-12.405	5.387								RHE_RS18710	RHE_RS28605	p42f
893	RHE_RS05170	R	RHE_RS05170_m4	R	-62	-52	CGTCGTTCATG	10.7	4.9e-06	-12.226	5.31								RHE_RS05255	RHE_RS05255	RHE_RS05255	chr	-	COG1974	KT	transcriptional regulator		894	RHE_RS20285	D	RHE_RS08350_m5	R	-47	-20	GTTAAGTCCCCTAGTCCTACGCCAAATT	9.6	2.8e-06	-12.786	5.553								RHE_RS18710	RHE_RS28880	p42f
894	RHE_RS05170	R	RHE_RS05170_m4	D	-56	-46	CGACGTTCAAG	11.8	1.6e-06	-13.346	5.796								RHE_RS05255	RHE_RS05645	RHE_RS05645	chr	-			hypothetical protein		895	RHE_RS22790	R	RHE_RS08350_m5	D	-182	-155	GGCAAAATAACTATTTAGATACAAAATA	12.1	4.8e-07	-14.549	6.319								RHE_RS18710	RHE_RS29800	p42d
895	RHE_RS05170	R	RHE_RS05170_m4	R	-39	-29	CGACGTTCAAA	12.2	6.3e-07	-14.278	6.201								RHE_RS05255	RHE_RS05670	RHE_RS05670	chr	-			hypothetical protein		896	RHE_RS24620	D	RHE_RS08350_m5	R	-96	-69	TATATATTATTGATGTATCTAGCAAAAA	8.4	6.3e-06	-11.975	5.201								RHE_RS18710	RHE_RS30955	p42d
896	RHE_RS05170	R	RHE_RS05170_m4	D	-33	-23	CGTCGTTCAAA	11.4	3e-06	-12.717	5.523								RHE_RS05255	RHE_RS06855	RHE_RS06855	chr	iolB	COG3718	G	5-deoxy-glucuronate isomerase		897	RHE_RS24290	R	RHE_RS26790_m1	D	-65	-39	GGAACCGATGCCGGGCCAGACCGTTTC	8.6	3.4e-07	-14.894	6.469
897	RHE_RS05170	R	RHE_RS05170_m5	R	-92	-82	CGTGAACAACG	11.9	7.3e-07	-14.13	6.137								RHE_RS05255	RHE_RS07070	RHE_RS07070	chr	-	COG1758	K	DNA-directed RNA polymerase subunit omega		898	RHE_RS26790	D	RHE_RS26790_m1	D	-66	-40	GGAACAGGTGCGCAATGCGAACGTTTC	24.9	1.6e-12	-27.161	11.796
898	RHE_RS05170	R	RHE_RS05170_m5	D	-62	-52	CATGAACGACG	10.7	5.1e-06	-12.186	5.292								RHE_RS05255	RHE_RS07330	RHE_RS07330	chr	-	COG0305	L	replicative DNA helicase		899	RHE_RS29605	R	RHE_RS26790_m1	R	-279	-253	GGAACAGCACCATGGCGCGCACCTGAC	3.2	5.3e-06	-12.148	5.276								RHE_RS20460	RHE_RS01975	chr
899	RHE_RS05170	R	RHE_RS05170_m5	R	-33	-23	TTTGAACGACG	10.9	4.2e-06	-12.38	5.377								RHE_RS05255	RHE_RS08310	RHE_RS08310	chr	-	COG1136	M	lipoprotein-releasing system ATP-binding protein LolD		900	RHE_RS16040	D	RHE_RS26790_m2	D	-122	-113	CGATCTGCTG	10	4.5e-06	-12.311	5.347								RHE_RS20460	RHE_RS02330	chr
900	RHE_RS11175	R	RHE_RS05170_m5	R	-118	-108	TATGAACAATG	10.5	6.2e-06	-11.991	5.208								RHE_RS05255	RHE_RS08430	RHE_RS08430	chr	-	COG0860	M	N-acetylmuramoyl-L-alanine amidase		901	RHE_RS06265	R	RHE_RS26790_m3	R	-16	-5	GGCTGTCTCCCG	9.8	6.3e-06	-11.975	5.201								RHE_RS20460	RHE_RS06480	chr
901	RHE_RS15725	R	RHE_RS05170_m5	D	-152	-142	CTTGAACATCG	10.1	8.1e-06	-11.724	5.092								RHE_RS05255	RHE_RS09460	RHE_RS09460	chr	-	COG0816	K	Holliday junction resolvase RuvX		902	RHE_RS12125	D	RHE_RS26790_m3	R	-72	-61	GTCAGCCTCCCG	9.9	5.3e-06	-12.148	5.276								RHE_RS20460	RHE_RS07560	chr
902	RHE_RS02930	D	RHE_RS05255_m1	R	-60	-47	GTTTAGGGGATTTA	11.1	1.7e-06	-13.285	5.77								RHE_RS05255	RHE_RS09775	RHE_RS09775	chr	tsf	COG0264	J	elongation factor Ts		903	RHE_RS14280	R	RHE_RS26790_m3	D	-46	-35	TTCTGCCTCCCG	9.9	5.3e-06	-12.148	5.276								RHE_RS20460	RHE_RS08770	chr
903	RHE_RS03790	D	RHE_RS05255_m1	D	-204	-191	AATAAAGGCATAAT	8.8	8.2e-06	-11.711	5.086								RHE_RS05255	RHE_RS09790	RHE_RS09790	chr	-	COG0020	I	isoprenyl transferase		904	RHE_RS26790	D	RHE_RS26790_m3	R	-18	-7	ATCTGTCTCCCA	11.2	8.2e-08	-16.317	7.086								RHE_RS20460	RHE_RS09210	chr
904	RHE_RS05255	R	RHE_RS05255_m1	D	-82	-69	CATAAGGGTACGTA	8.8	8.2e-06	-11.711	5.086								RHE_RS05255	RHE_RS11515	RHE_RS11515	chr	-	COG0719	O	Fe-S cluster assembly protein SufB		905	RHE_RS02890	D	RHE_RS26790_m4	D	-16	-4	AACAGGAGCGCAT	9.8	7e-06	-11.87	5.155								RHE_RS20460	RHE_RS09630	chr
905	RHE_RS05255	R	RHE_RS05255_m1	D	-47	-34	ATTTAGGGCATTAC	14.6	7.3e-08	-16.433	7.137								RHE_RS05255	RHE_RS11985	RHE_RS11985	chr	-	COG3218	R	ABC transporter		906	RHE_RS16340	R	RHE_RS26790_m4	R	-70	-58	AACAGGGCCGCTA	9.7	8.2e-06	-11.711	5.086								RHE_RS20460	RHE_RS10775	chr
906	RHE_RS05255	R	RHE_RS05255_m1	D	-23	-10	TTTTAGGGTATAAT	16.7	2.6e-09	-19.768	8.585								RHE_RS05255	RHE_RS12165	RHE_RS12165	chr	gph	COG0546	C	phosphoglycolate phosphatase		907	RHE_RS26505	D	RHE_RS26790_m4	R	-223	-211	GGCAGTAGCGCAA	9.6	9.6e-06	-11.554	5.018								RHE_RS20460	RHE_RS10910	chr
907	RHE_RS06855	R	RHE_RS05255_m1	D	-27	-14	TTTTAAGGTACGAG	8.6	9.3e-06	-11.585	5.032								RHE_RS05255	RHE_RS13960	RHE_RS13960	chr	-	COG1075	I	alpha/beta hydrolase		908	RHE_RS26790	D	RHE_RS26790_m4	D	-64	-52	AACAGGTGCGCAA	11.8	7.1e-08	-16.461	7.149								RHE_RS20460	RHE_RS14130	chr
908	RHE_RS07070	D	RHE_RS05255_m1	D	-181	-168	ATTTAGGGCACGAT	11.5	1.2e-06	-13.633	5.921								RHE_RS05255	RHE_RS13965	RHE_RS13965	chr	-	COG1846	K	MarR family transcriptional regulator		909	RHE_RS07145	D	RHE_RS26790_m5	D	-60	-50	GAGGAACAGCT	9.9	6.3e-06	-11.975	5.201								RHE_RS20460	RHE_RS14395	chr
909	RHE_RS08430	D	RHE_RS05255_m1	R	-206	-193	TTTTAGGGTAGAAG	9	7.1e-06	-11.855	5.149								RHE_RS05255	RHE_RS14325	RHE_RS14325	chr	-	COG3814	S	hypothetical protein		910	RHE_RS26790	D	RHE_RS26790_m5	D	-68	-58	TCGGAACAGGT	10.5	2.6e-06	-12.86	5.585								RHE_RS20460	RHE_RS14870	chr
910	RHE_RS09930	R	RHE_RS05255_m1	D	-15	-2	ATTTAGGGGATTTA	11.5	1.2e-06	-13.633	5.921								RHE_RS05255	RHE_RS15025	RHE_RS15025	chr	-			hypothetical protein		911	RHE_RS20460	D	RHE_RS29080_m1	R	-42	-26	TGAAGCCCGCATCGAGG	11	1.3e-06	-13.553	5.886								RHE_RS20460	RHE_RS18625	chr
911	RHE_RS15380	D	RHE_RS05255_m1	D	-20	-7	AATTAGGGTATTAC	16.3	8.1e-09	-18.631	8.092								RHE_RS05255	RHE_RS15380	RHE_RS15380	chr	-			BA14K family protein		912	RHE_RS29080	D	RHE_RS29080_m1	D	-22	-6	ACAAGCCAGGATCGACG	10.7	2.1e-06	-13.074	5.678								RHE_RS20460	RHE_RS20460	chr
912	RHE_RS05255	R	RHE_RS05255_m2	D	-80	-58	TAAGGGTACGTAAAATACCTCGC	19.5	4.8e-10	-21.457	9.319								RHE_RS05255	RHE_RS15895	RHE_RS15895	chr	der	COG1160	R	ribosome biogenesis GTPase Der		913	RHE_RS02430	D	RHE_RS29080_m2	D	-229	-215	GAGCCCTGGTCGACT	9.8	7.8e-06	-11.761	5.108								RHE_RS20460	RHE_RS20850	chr
913	RHE_RS05255	R	RHE_RS05255_m2	R	-80	-58	GCGAGGTATTTTACGTACCCTTA	19.4	5.4e-10	-21.339	9.268								RHE_RS05255	RHE_RS18355	RHE_RS18355	chr	-	COG2307	S	hypothetical protein		914	RHE_RS03770	D	RHE_RS29080_m2	R	-160	-146	GCGCCGGGAACGACA	10.4	2.7e-06	-12.822	5.569								RHE_RS20460	RHE_RS22625	p42b
914	RHE_RS05255	R	RHE_RS05255_m2	D	-45	-23	TTAGGGCATTACATGTACCTTTT	20.4	1.9e-10	-22.384	9.721								RHE_RS05255	RHE_RS18595	RHE_RS18595	chr	-	COG2954	R	CYTH domain-containing protein		915	RHE_RS13810	D	RHE_RS29080_m2	D	-122	-108	AAGCCGGGCACGACG	10.5	2.2e-06	-13.027	5.658								RHE_RS20460	RHE_RS22895	p42c
915	RHE_RS05255	R	RHE_RS05255_m2	R	-45	-23	AAAAGGTACATGTAATGCCCTAA	20.4	1.9e-10	-22.384	9.721								RHE_RS05255	RHE_RS19590	RHE_RS19590	chr	-	COG0523	R	GTP-binding protein		916	RHE_RS15085	R	RHE_RS29080_m2	R	-174	-160	AAGCCGGGCACGACG	10.5	2.2e-06	-13.027	5.658								RHE_RS20460	RHE_RS24935	p42e
916	RHE_RS09460	R	RHE_RS05255_m2	D	-75	-53	TAAGGACATATCTCATGCCCCGG	4.5	5e-06	-12.206	5.301								RHE_RS05255	RHE_RS20380	RHE_RS20380	chr	-	COG3812	S	DUF1993 domain-containing protein		917	RHE_RS20460	D	RHE_RS29080_m2	R	-42	-28	AAGCCCGCATCGAGG	9.9	6.5e-06	-11.944	5.187								RHE_RS20460	RHE_RS27165	p42f
917	RHE_RS09460	R	RHE_RS05255_m2	R	-75	-53	CCGGGGCATGAGATATGTCCTTA	4.8	4.6e-06	-12.289	5.337								RHE_RS05255	RHE_RS20385	RHE_RS20385	chr	-	COG1879	G	rhizopine-binding protein		918	RHE_RS29080	D	RHE_RS29080_m2	D	-20	-6	AAGCCAGGATCGACG	10.9	8.9e-07	-13.932	6.051								RHE_RS20460	RHE_RS28690	p42f
918	RHE_RS09775	D	RHE_RS05255_m2	D	-80	-58	TACAGGTACATTTCGTGCCTCAA	13.7	4.2e-08	-16.986	7.377								RHE_RS05255	RHE_RS20575	RHE_RS20575	chr	-	COG1329	K	CarD family transcriptional regulator		919	RHE_RS00285	R	RHE_RS00285_m1	D	-69	-57	TATCGGCATAAGT	14	1.7e-07	-15.587	6.77								RHE_RS20460	RHE_RS28880	p42f
919	RHE_RS09775	D	RHE_RS05255_m2	R	-80	-58	TTGAGGCACGAAATGTACCTGTA	13.7	4e-08	-17.034	7.398								RHE_RS05255	RHE_RS26205	RHE_RS26205	p42e	purU	COG0788	F	formyltetrahydrofolate deformylase		920	RHE_RS18525	R	RHE_RS00285_m1	R	-71	-59	TCTCGTCATAAAC	8.8	9.7e-06	-11.543	5.013								RHE_RS20460	RHE_RS29800	p42d
920	RHE_RS26635	D	RHE_RS05255_m2	D	-128	-106	ATCTGGTATAATGAGTACTCCAA	3.2	8.9e-06	-11.629	5.051								RHE_RS05255	RHE_RS26635	RHE_RS26635	p42f	-	COG2186	K	transcriptional regulator NanR		921	RHE_RS26150	D	RHE_RS00285_m1	R	-41	-29	GCTCGGCATAAGC	10.5	3.1e-06	-12.684	5.509								RHE_RS20460	RHE_RS30465	p42d
921	RHE_RS26635	D	RHE_RS05255_m2	R	-128	-106	TTGGAGTACTCATTATACCAGAT	3.1	9.7e-06	-11.543	5.013								RHE_RS05255	RHE_RS27810	RHE_RS27810	p42f	-	COG0745	TK	diguanylate cyclase		922	RHE_RS26505	D	RHE_RS00285_m1	R	-101	-89	GATCGGCATAAGG	10.1	4e-06	-12.429	5.398								RHE_RS20460	RHE_RS30480	p42d
922	RHE_RS05255	R	RHE_RS05255_m3	D	-82	-56	CATAAGGGTACGTAAAATACCTCGCAC	7.4	3.9e-07	-14.757	6.409								RHE_RS05255	RHE_RS30790	RHE_RS30790	symbiotic plasmid p42d	-	COG0583	K	LysR family transcriptional regulator		923	RHE_RS11550	D	RHE_RS00285_m2	R	-138	-121	TGCTTATTTTAGATAATT	9.9	6.5e-06	-11.944	5.187								RHE_RS20460	RHE_RS31005	p42d
923	RHE_RS05255	R	RHE_RS05255_m3	R	-82	-56	GTGCGAGGTATTTTACGTACCCTTATG	10.3	8.2e-08	-16.317	7.086																	924	RHE_RS16205	D	RHE_RS00285_m2	R	-56	-39	TACTTTTTAACGATATAC	10.1	5.4e-06	-12.129	5.268
924	RHE_RS05255	R	RHE_RS05255_m3	D	-47	-21	ATTTAGGGCATTACATGTACCTTTTTT	30.8	4.7e-16	-35.294	15.328																	925	RHE_RS11550	D	RHE_RS00285_m3	D	-138	-121	AATTATCTAAAATAAGCA	9.9	6.4e-06	-11.959	5.194
925	RHE_RS05255	R	RHE_RS05255_m3	R	-47	-21	AAAAAAGGTACATGTAATGCCCTAAAT	14.8	5.5e-09	-19.019	8.26								RHE_RS05735	RHE_RS00855	RHE_RS00855	chr	phnF	COG2188	K	phosphonate metabolism transcriptional regulator PhnF		926	RHE_RS16205	D	RHE_RS00285_m3	D	-56	-39	GTATATCGTTAAAAAGTA	10.1	5.3e-06	-12.148	5.276								RHE_RS22030	RHE_RS00005	chr
926	RHE_RS05645	D	RHE_RS05255_m3	D	-109	-83	AATAAGAGACTTGTTAGTACTTTAAAT	2	5.2e-06	-12.167	5.284								RHE_RS05735	RHE_RS01255	RHE_RS01255	chr	-	COG0481	J	elongation factor 4		927	RHE_RS08870	R	RHE_RS00285_m4	D	-248	-229	CGCTTATGCCCCATAGGAAC	13.4	7.7e-08	-16.379	7.114								RHE_RS22030	RHE_RS01180	chr
927	RHE_RS05645	D	RHE_RS05255_m3	R	-109	-83	ATTTAAAGTACTAACAAGTCTCTTATT	1.8	5.8e-06	-12.058	5.237								RHE_RS05735	RHE_RS02115	RHE_RS02115	chr	-	COG0624	E	succinyl-diaminopimelate desuccinylase		928	RHE_RS00285	R	RHE_RS00285_m5	D	-44	-33	GGTTGACCAAGA	11.1	1.4e-06	-13.479	5.854								RHE_RS22030	RHE_RS01840	chr
928	RHE_RS05670	R	RHE_RS05255_m3	R	-299	-273	CACTCAGGAACTACACACCCCTTTTTC	2.9	3.7e-06	-12.507	5.432								RHE_RS05735	RHE_RS02120	RHE_RS02120	chr	dapD	COG2171	E	2,3,4,5-tetrahydropyridine-2,6-dicarboxylate N-succinyltransferase		929	RHE_RS00285	R	RHE_RS00285_m5	R	-44	-33	TCTTGGTCAACC	11.2	6.7e-07	-14.216	6.174								RHE_RS22030	RHE_RS02555	chr
929	RHE_RS09775	D	RHE_RS05255_m3	D	-82	-56	CATACAGGTACATTTCGTGCCTCAATC	5.3	1.1e-06	-13.72	5.959								RHE_RS05735	RHE_RS02170	RHE_RS02170	chr	argB	COG0548	E	acetylglutamate kinase		930	RHE_RS02600	D	RHE_RS02600_m1	R	-117	-106	GGCGCGCACGCA	10.9	1.8e-06	-13.228	5.745								RHE_RS22030	RHE_RS03610	chr
930	RHE_RS09775	D	RHE_RS05255_m3	R	-82	-56	GATTGAGGCACGAAATGTACCTGTATG	12.3	2.6e-08	-17.465	7.585								RHE_RS05735	RHE_RS03620	RHE_RS03620	chr	-	COG3842	E	ABC transporter ATP-binding protein		931	RHE_RS06095	R	RHE_RS02600_m1	R	-131	-120	GTCGCGCACGAA	10.5	3.8e-06	-12.481	5.42								RHE_RS22030	RHE_RS04555	chr
931	RHE_RS13960	R	RHE_RS05255_m3	D	-180	-154	CTGTTGAGTATAATTTGTGCGCGATCT	1	8.1e-06	-11.724	5.092								RHE_RS05735	RHE_RS05735	RHE_RS05735	chr	-	COG0583	K	LysR family transcriptional regulator		932	RHE_RS09505	D	RHE_RS02600_m1	D	-287	-276	GGCGCGCACAAA	10.7	2.8e-06	-12.786	5.553								RHE_RS22030	RHE_RS05760	chr
932	RHE_RS13965	D	RHE_RS05255_m3	R	-42	-16	CTGTTGAGTATAATTTGTGCGCGATCT	1	8.1e-06	-11.724	5.092								RHE_RS05735	RHE_RS07330	RHE_RS07330	chr	-	COG0305	L	replicative DNA helicase		933	RHE_RS02600	D	RHE_RS02600_m2	R	-22	-2	TGCGTCTCCGTCTCCTCGCGC	11.7	9.9e-07	-13.826	6.004								RHE_RS22030	RHE_RS06495	chr
933	RHE_RS20575	D	RHE_RS05255_m3	D	-237	-211	ATTTGTGGCATGACGCATGCCCAAAAC	0.6	9.7e-06	-11.543	5.013								RHE_RS05735	RHE_RS08670	RHE_RS08670	chr	-	COG0200	J	50S ribosomal protein L15		934	RHE_RS04750	R	RHE_RS02600_m2	R	-141	-121	GGCGTTGCCGCAAAGTCGCGC	10.7	3.1e-06	-12.684	5.509								RHE_RS22030	RHE_RS08855	chr
934	RHE_RS03430	D	RHE_RS05255_m4	D	-52	-40	ATTCGTACCCATA	7.9	8.3e-06	-11.699	5.081								RHE_RS05735	RHE_RS08720	RHE_RS08720	chr	-	COG0129	EG	dihydroxy-acid dehydratase		935	RHE_RS14460	R	RHE_RS02600_m2	R	-365	-345	TGCGTCACGTGATCGGCGCCC	10.6	3.5e-06	-12.563	5.456								RHE_RS22030	RHE_RS09850	chr
935	RHE_RS05255	R	RHE_RS05255_m4	R	-80	-68	TTACGTACCCTTA	13.9	2.3e-07	-15.285	6.638								RHE_RS05735	RHE_RS09050	RHE_RS09050	chr	ald	COG0686	E	alanine dehydrogenase		936	RHE_RS30475	D	RHE_RS02600_m2	R	-366	-346	TGCGTATGTCTACCCGCGCAC	11.6	1.1e-06	-13.72	5.959								RHE_RS22030	RHE_RS13630	chr
936	RHE_RS05255	R	RHE_RS05255_m4	D	-35	-23	ACATGTACCTTTT	13.8	2.5e-07	-15.202	6.602								RHE_RS05735	RHE_RS09560	RHE_RS09560	chr	aroQ	COG0757	E	type II 3-dehydroquinate dehydratase		937	RHE_RS06320	D	RHE_RS02600_m3	R	-279	-269	GCAGGAGACCC	10.1	8.9e-06	-11.629	5.051								RHE_RS22030	RHE_RS16030	chr
937	RHE_RS05255	R	RHE_RS05255_m4	R	-21	-9	AATTATACCCTAA	14.3	1.3e-07	-15.856	6.886								RHE_RS05735	RHE_RS09605	RHE_RS09605	chr	recJ	COG0608	L	single-stranded-DNA-specific exonuclease RecJ		938	RHE_RS06365	D	RHE_RS02600_m3	D	-12	-2	GGAGGAGACCA	11.4	1.5e-06	-13.41	5.824								RHE_RS22030	RHE_RS16035	chr
938	RHE_RS07330	R	RHE_RS05255_m4	D	-229	-217	TAACATACCCTTC	8	7.7e-06	-11.774	5.114								RHE_RS05735	RHE_RS09800	RHE_RS09800	chr	rseP	COG0750	OK	RIP metalloprotease RseP		939	RHE_RS16120	D	RHE_RS02600_m3	R	-161	-151	GGAGGAGACCA	11.4	1.5e-06	-13.41	5.824								RHE_RS22030	RHE_RS16970	chr
939	RHE_RS08430	D	RHE_RS05255_m4	D	-207	-195	ACTTCTACCCTAA	9.6	2.9e-06	-12.751	5.538								RHE_RS05735	RHE_RS09810	RHE_RS09810	chr	-	COG1044	M	UDP-3-O-(3-hydroxymyristoyl)glucosamine N-acyltransferase		940	RHE_RS16205	D	RHE_RS02600_m3	R	-170	-160	GGAGGAGACCT	10	9.6e-06	-11.554	5.018								RHE_RS22030	RHE_RS18370	chr
940	RHE_RS09775	D	RHE_RS05255_m4	R	-80	-68	AAATGTACCTGTA	8.9	4.2e-06	-12.38	5.377								RHE_RS05735	RHE_RS09860	RHE_RS09860	chr	-	COG0148	G	enolase		941	RHE_RS28530	R	RHE_RS02600_m3	D	-16	-6	CGAGGAGACCA	10.3	7.1e-06	-11.855	5.149								RHE_RS22030	RHE_RS20170	chr
941	RHE_RS03430	D	RHE_RS05255_m5	D	-146	-122	TCAGGCTACTATATGTAGATCAAAT	0.4	5.6e-06	-12.093	5.252								RHE_RS05735	RHE_RS12165	RHE_RS12165	chr	gph	COG0546	C	phosphoglycolate phosphatase		942	RHE_RS02600	D	RHE_RS02600_m4	D	-147	-132	CGCCCGGGCCCGCCGC	13.3	1.3e-07	-15.856	6.886								RHE_RS22030	RHE_RS21015	chr
942	RHE_RS05255	R	RHE_RS05255_m5	R	-82	-58	GCGAGGTATTTTACGTACCCTTATG	2.9	1.8e-06	-13.228	5.745								RHE_RS05735	RHE_RS14720	RHE_RS14720	chr	-	COG0251	V	RidA family protein		943	RHE_RS02600	D	RHE_RS02600_m4	D	-134	-119	CGCCCGGACCAGTCAC	16.1	2.1e-09	-19.981	8.678								RHE_RS22030	RHE_RS22030	p42b
943	RHE_RS05255	R	RHE_RS05255_m5	D	-80	-56	TAAGGGTACGTAAAATACCTCGCAC	-0.9	9.8e-06	-11.533	5.009								RHE_RS05735	RHE_RS15340	RHE_RS15340	chr	-	COG0436	E	pyridoxal phosphate-dependent aminotransferase		944	RHE_RS27930	R	RHE_RS02600_m4	D	-55	-40	TGGCCAGACCAGTCGC	9.4	9.6e-06	-11.554	5.018								RHE_RS22030	RHE_RS26835	p42f
944	RHE_RS05255	R	RHE_RS05255_m5	D	-45	-21	TTAGGGCATTACATGTACCTTTTTT	32.1	3.4e-16	-35.618	15.469								RHE_RS05735	RHE_RS17565	RHE_RS17565	chr	-	COG5446	R	membrane protein		945	RHE_RS02600	D	RHE_RS02600_m5	D	-33	-9	TTAAGGCTTGTGCGCGAGGAGACGG	29.1	1.5e-14	-31.831	13.824								RHE_RS22030	RHE_RS27350	p42f
945	RHE_RS09775	D	RHE_RS05255_m5	R	-82	-58	TTGAGGCACGAAATGTACCTGTATG	8.3	1.2e-07	-15.936	6.921								RHE_RS05735	RHE_RS17705	RHE_RS17705	chr	tolR	COG0848	U	protein TolR		946	RHE_RS10580	R	RHE_RS02600_m5	D	-28	-4	TAAAGGAGCGGGAGCGAGGAAGTGT	1.2	6.1e-06	-12.007	5.215								RHE_RS22030	RHE_RS28200	p42f
946	RHE_RS30790	D	RHE_RS05255_m5	R	-161	-137	TGATGGTCTTACTGCTACCTTCAAC	-0.5	8.2e-06	-11.711	5.086								RHE_RS05735	RHE_RS17915	RHE_RS17915	chr	-	COG5317	S	DUF1465 domain-containing protein		947	RHE_RS20950	R	RHE_RS02600_m5	D	-136	-112	TCAAGGTTTTTGCGTGAGCAGACAG	10	7.7e-08	-16.379	7.114								RHE_RS22030	RHE_RS28210	p42f
947	RHE_RS00855	D	RHE_RS05735_m1	D	-86	-57	ATATAGACAAGTATACAAGCTATACCTAGC	17.1	4e-09	-19.337	8.398								RHE_RS05735	RHE_RS19580	RHE_RS19580	chr	-	COG3034	M	hypothetical protein		948	RHE_RS20170	R	RHE_RS04315_m1	D	-152	-140	GCCAGCGGTCGGC	9.6	8.8e-06	-11.641	5.056								RHE_RS22030	RHE_RS29845	p42d
948	RHE_RS03620	D	RHE_RS05735_m1	R	-46	-17	ATATAAGTTTTCAGCCGGCCTCCCCCCAGG	7.5	6.2e-06	-11.991	5.208								RHE_RS05735	RHE_RS20220	RHE_RS20220	chr	-	COG0253	E	diaminopimelate epimerase		949	RHE_RS04315	D	RHE_RS04315_m2	D	-77	-56	TTCACGTCATGCAATTCACGCT	10.7	2.8e-06	-12.786	5.553								RHE_RS22030	RHE_RS30465	p42d
949	RHE_RS05735	D	RHE_RS05735_m1	R	-61	-32	GTATACGGAATAATTGGAACGATTCCTAGC	20.3	1.1e-10	-22.931	9.959								RHE_RS05735	RHE_RS20320	RHE_RS20320	chr	tesB	COG1946	I	acyl-CoA thioesterase II		950	RHE_RS04315	D	RHE_RS04315_m2	D	-63	-42	TTCACGCTCGTCACGCCTCGAT	13.5	6.2e-08	-16.596	7.208								RHE_RS22030	RHE_RS30955	p42d
950	RHE_RS04510	R	RHE_RS05735_m2	R	-193	-173	GGAAGGTGAACGGTGTGCTGA	6.5	4.2e-06	-12.38	5.377								RHE_RS05735	RHE_RS20380	RHE_RS20380	chr	-	COG3812	S	DUF1993 domain-containing protein		951	RHE_RS03515	R	RHE_RS04315_m3	R	-219	-206	ACCGAAAGTGAAAT	10.7	3e-06	-12.717	5.523
951	RHE_RS04515	D	RHE_RS05735_m2	D	-133	-113	GGAAGGTGAACGGTGTGCTGA	6.5	4.2e-06	-12.38	5.377								RHE_RS05735	RHE_RS20385	RHE_RS20385	chr	-	COG1879	G	rhizopine-binding protein		952	RHE_RS04315	D	RHE_RS04315_m3	D	-168	-155	CGCGATATTGAGAT	10	7.7e-06	-11.774	5.114
952	RHE_RS05735	D	RHE_RS05735_m2	D	-26	-6	ATATGGTGACCATTGTGCTGA	17.1	4.2e-09	-19.288	8.377								RHE_RS05735	RHE_RS20920	RHE_RS20920	chr	leuB	COG0473	CE	3-isopropylmalate dehydrogenase		953	RHE_RS04315	D	RHE_RS04315_m3	D	-21	-8	GCCGAAGATGAAAA	11.1	1.4e-06	-13.479	5.854								RHE_RS23180	RHE_RS01235	chr
953	RHE_RS07330	R	RHE_RS05735_m2	R	-115	-95	AAATCCTGAACGCTGTGCCCA	7.7	2.2e-06	-13.027	5.658								RHE_RS05735	RHE_RS22840	RHE_RS22840	p42b	repB	COG1475	D	plasmid partitioning protein RepB		954	RHE_RS05110	R	RHE_RS04315_m3	R	-94	-81	CCCGATGTTGAGAT	10.4	4.6e-06	-12.289	5.337								RHE_RS23180	RHE_RS01295	chr
954	RHE_RS15340	R	RHE_RS05735_m2	D	-125	-105	CAATAAGAATCATTGCGCCCA	5.3	7.8e-06	-11.761	5.108								RHE_RS05735	RHE_RS24105	RHE_RS24105	p42e	-	COG2271	G	MFS transporter		955	RHE_RS04315	D	RHE_RS04315_m4	D	-47	-28	CTCGATGCAACCGAACCGGC	11	1.6e-06	-13.346	5.796								RHE_RS23180	RHE_RS01300	chr
955	RHE_RS17915	D	RHE_RS05735_m2	R	-329	-309	ATTTTATTACCATTGTGCCGA	5	9.5e-06	-11.564	5.022								RHE_RS05735	RHE_RS24365	RHE_RS24365	p42e	-	COG4312	R	DUF899 domain-containing protein		956	RHE_RS09155	D	RHE_RS04315_m4	D	-221	-202	CCCGAAAAAATAATACCGAC	10.3	4.5e-06	-12.311	5.347								RHE_RS23180	RHE_RS01355	chr
956	RHE_RS05735	D	RHE_RS05735_m3	D	-37	-8	GTATACGGACAATATGGTGACCATTGTGCT	26.6	1.9e-13	-29.292	12.721								RHE_RS05735	RHE_RS26095	RHE_RS26095	p42e	-			hypothetical protein		957	RHE_RS04315	D	RHE_RS04315_m5	D	-22	-12	CGCCGAAGATG	9.8	2.6e-06	-12.86	5.585								RHE_RS23180	RHE_RS02330	chr
957	RHE_RS09050	D	RHE_RS05735_m3	D	-125	-96	CAATAATCACCGAAAAATGACGTTTGTGCA	7.2	9.7e-07	-13.846	6.013								RHE_RS05735	RHE_RS26360	RHE_RS26360	p42e	-	COG4130	G	sugar epimerase		958	RHE_RS27850	D	RHE_RS04315_m5	R	-37	-27	TGCCGAAGATT	9.5	5.9e-06	-12.041	5.229								RHE_RS23180	RHE_RS02555	chr
958	RHE_RS24365	D	RHE_RS05735_m3	R	-204	-175	CGAAACGACCGGCATGAAGAACGCTGTGCC	2.8	9.3e-06	-11.585	5.032								RHE_RS05735	RHE_RS27370	RHE_RS27370	p42f	doeA	COG0006	E	ectoine hydrolase DoeA		959	RHE_RS20460	D	RHE_RS20460_m1	D	-325	-315	GGCGATTAACG	10.8	3.8e-07	-14.783	6.42								RHE_RS23180	RHE_RS02820	chr
959	RHE_RS05735	D	RHE_RS05735_m4	D	-45	-31	ATTATTCCGTATACG	13.6	1.5e-07	-15.713	6.824																	960	RHE_RS08770	D	RHE_RS20460_m2	D	-23	-3	CAGCATCATCGGGAGAGATTG	10.2	5.3e-06	-12.148	5.276								RHE_RS23180	RHE_RS05425	chr
960	RHE_RS05735	D	RHE_RS05735_m4	R	-45	-31	CGTATACGGAATAAT	13.5	1.8e-07	-15.53	6.745																	961	RHE_RS12620	D	RHE_RS20460_m2	R	-40	-20	CCGCATGATAACATGAGATAG	12.2	2.9e-07	-15.053	6.538								RHE_RS23180	RHE_RS05980	chr
961	RHE_RS08720	D	RHE_RS05735_m4	D	-322	-308	GATATTCCGAATATA	11.1	2.4e-06	-12.94	5.62								RHE_RS05790	RHE_RS01260	RHE_RS01260	chr	tenA	COG0819	H	thiaminase II		962	RHE_RS20460	D	RHE_RS20460_m2	R	-385	-365	TCGCAGATGCACAAGAGGTTA	14.4	2.3e-09	-19.89	8.638								RHE_RS23180	RHE_RS06095	chr
962	RHE_RS08720	D	RHE_RS05735_m4	R	-322	-308	TATATTCGGAATATC	11.1	2.4e-06	-12.94	5.62								RHE_RS05790	RHE_RS01265	RHE_RS01265	chr	-	COG1396	K	XRE family transcriptional regulator		963	RHE_RS20460	D	RHE_RS20460_m2	R	-156	-136	GCGCAAATTGTTGCGAGATAT	10	6.6e-06	-11.928	5.18								RHE_RS23180	RHE_RS06480	chr
963	RHE_RS19580	D	RHE_RS05735_m4	D	-90	-76	TTTATAAAGTATAAG	9.7	7.2e-06	-11.841	5.143								RHE_RS05790	RHE_RS01310	RHE_RS01310	chr	-	COG1073	T	alpha/beta hydrolase		964	RHE_RS24935	R	RHE_RS20460_m2	R	-48	-28	TAGCAGGGAGACAAGAGGCAA	9.9	7.4e-06	-11.814	5.131								RHE_RS23180	RHE_RS07440	chr
964	RHE_RS19580	D	RHE_RS05735_m4	R	-90	-76	CTTATACTTTATAAA	9.8	6.7e-06	-11.913	5.174								RHE_RS05790	RHE_RS01315	RHE_RS01315	chr	-	COG0290	J	translation initiation factor IF-3		965	RHE_RS28710	D	RHE_RS20460_m2	D	-36	-16	TCGCATAATTAGCCGAGATGT	10.7	2.8e-06	-12.786	5.553								RHE_RS23180	RHE_RS07450	chr
965	RHE_RS02170	R	RHE_RS05735_m5	D	-63	-51	GGATTATTCCCTC	10.9	2.1e-06	-13.074	5.678								RHE_RS05790	RHE_RS01385	RHE_RS01385	chr	-	COG0463	M	glycosyl transferase		966	RHE_RS31005	D	RHE_RS20460_m2	R	-154	-134	CCGCATAGTTACGATAGACGT	11.2	1.4e-06	-13.479	5.854								RHE_RS23180	RHE_RS08125	chr
966	RHE_RS05735	D	RHE_RS05735_m5	D	-47	-35	CAATTATTCCGTA	11.8	4.7e-07	-14.571	6.328								RHE_RS05790	RHE_RS01545	RHE_RS01545	chr	-	COG0144	J	RsmB/NOP family class I SAM-dependent RNA methyltransferase		967	RHE_RS20460	D	RHE_RS20460_m3	D	-335	-324	TACCTGAACCGG	12.7	5.7e-08	-16.68	7.244								RHE_RS23180	RHE_RS08775	chr
967	RHE_RS02605	R	RHE_RS05790_m1	D	-225	-214	TGACACGCAGAG	9.8	8.8e-06	-11.641	5.056								RHE_RS05790	RHE_RS01845	RHE_RS01845	chr	-	COG0576	O	nucleotide exchange factor GrpE		968	RHE_RS20460	D	RHE_RS20460_m4	R	-185	-167	GAATTCCGGCGCTAGACCC	11.8	1.3e-06	-13.553	5.886								RHE_RS23180	RHE_RS11260	chr
968	RHE_RS02610	D	RHE_RS05790_m1	R	-216	-205	TGACACGCAGAG	9.8	8.8e-06	-11.641	5.056								RHE_RS05790	RHE_RS02605	RHE_RS02605	chr	-	COG5352	S	hypothetical protein		969	RHE_RS30480	D	RHE_RS20460_m4	D	-77	-59	GCATTGAAGCCAACGACCA	9.7	9.7e-06	-11.543	5.013								RHE_RS23180	RHE_RS12930	chr
969	RHE_RS05785	R	RHE_RS05790_m1	R	-196	-185	TTACACGCAGCC	12.1	1.3e-06	-13.553	5.886								RHE_RS05790	RHE_RS02610	RHE_RS02610	chr	-	COG4992	E	acetylornithine transaminase		970	RHE_RS14395	R	RHE_RS20460_m5	R	-75	-61	GAGACCAATATGAAC	11.9	1.2e-06	-13.633	5.921								RHE_RS23180	RHE_RS13430	chr
970	RHE_RS05790	D	RHE_RS05790_m1	D	-239	-228	TTACACGCAGCC	12.1	1.3e-06	-13.553	5.886								RHE_RS05790	RHE_RS04135	RHE_RS04135	chr	-	COG0124	J	histidine--tRNA ligase		971	RHE_RS20460	D	RHE_RS20460_m5	D	-259	-245	GCGACGAATTTGAAG	13.2	2e-07	-15.425	6.699								RHE_RS23180	RHE_RS14145	chr
971	RHE_RS05790	D	RHE_RS05790_m1	R	-24	-13	CGACACACAGAC	12.5	7.2e-07	-14.144	6.143								RHE_RS05790	RHE_RS04525	RHE_RS04525	chr	-	COG0009	J	threonylcarbamoyl-AMP synthase		972	RHE_RS06495	R	RHE_RS29195_m1	R	-244	-230	CCTATCGTTACACCT	10.1	5.9e-06	-12.041	5.229								RHE_RS23180	RHE_RS15045	chr
972	RHE_RS06560	D	RHE_RS05790_m1	R	-185	-174	CAACACGCAGAC	10.6	5.1e-06	-12.186	5.292								RHE_RS05790	RHE_RS04625	RHE_RS04625	chr	-	COG1802	K	GntR family transcriptional regulator		973	RHE_RS12585	D	RHE_RS29195_m1	D	-117	-103	TGTATCGTTACAGAT	11.7	1.2e-06	-13.633	5.921								RHE_RS23180	RHE_RS15825	chr
973	RHE_RS14735	D	RHE_RS05790_m1	R	-41	-30	CGACACACACCC	12	1.4e-06	-13.479	5.854								RHE_RS05790	RHE_RS05785	RHE_RS05785	chr	-	COG0175	EH	phosphoadenylyl-sulfate reductase		974	RHE_RS25040	R	RHE_RS29195_m1	D	-294	-280	TATCTCGTGACACTT	10	6.4e-06	-11.959	5.194								RHE_RS23180	RHE_RS15880	chr
974	RHE_RS21085	R	RHE_RS05790_m1	R	-107	-96	CTACACACATGC	11.4	2.4e-06	-12.94	5.62								RHE_RS05790	RHE_RS05790	RHE_RS05790	chr	-	COG1959	K	Rrf2 family transcriptional regulator		975	RHE_RS29195	D	RHE_RS29195_m1	D	-88	-74	TGGCTGGTGACACCA	13.7	1.1e-07	-16.023	6.959								RHE_RS23180	RHE_RS16030	chr
975	RHE_RS05785	R	RHE_RS05790_m2	D	-376	-358	ACGAGCACATTCGCCTCTA	11.2	2.6e-06	-12.86	5.585								RHE_RS05790	RHE_RS05840	RHE_RS05840	chr	-			class I SAM-dependent methyltransferase		976	RHE_RS29195	D	RHE_RS29195_m1	R	-35	-21	TTGCTCGTTACAGAT	15	7.7e-09	-18.682	8.114								RHE_RS23180	RHE_RS16035	chr
976	RHE_RS05785	R	RHE_RS05790_m2	R	-376	-358	TAGAGGCGAATGTGCTCGT	11.3	2.4e-06	-12.94	5.62								RHE_RS05790	RHE_RS07735	RHE_RS07735	chr	-			hypothetical protein		977	RHE_RS29685	D	RHE_RS29195_m1	R	-177	-163	ATGCTGGTGACACCG	10.8	3.1e-06	-12.684	5.509								RHE_RS23180	RHE_RS17555	chr
977	RHE_RS05785	R	RHE_RS05790_m2	D	-104	-86	CGGAGAGATATTTGCTCTT	14.4	4.7e-08	-16.873	7.328								RHE_RS05790	RHE_RS08055	RHE_RS08055	chr	-	COG2873	E	aminotransferase class V-fold PLP-dependent enzyme		978	RHE_RS31115	D	RHE_RS29195_m1	D	-30	-16	TAGATGGTTACATGT	10.4	4.5e-06	-12.311	5.347								RHE_RS23180	RHE_RS19755	chr
978	RHE_RS05785	R	RHE_RS05790_m2	R	-104	-86	AAGAGCAAATATCTCTCCG	14.7	2.5e-08	-17.504	7.602								RHE_RS05790	RHE_RS09595	RHE_RS09595	chr	-	COG0460	E	homoserine dehydrogenase		979	RHE_RS00815	R	RHE_RS29195_m2	D	-92	-62	TGTGACACGAACTACACAAATATGACACGTG	8.9	2.8e-06	-12.786	5.553								RHE_RS23180	RHE_RS20365	chr
979	RHE_RS05790	D	RHE_RS05790_m2	D	-338	-320	AAGAGCAAATATCTCTCCG	14.7	2.5e-08	-17.504	7.602								RHE_RS05790	RHE_RS09780	RHE_RS09780	chr	-	COG0528	F	UMP kinase		980	RHE_RS04575	D	RHE_RS29195_m2	D	-47	-17	TGTTACTATCTTTTCGATATCGTGTCACTAT	8.3	4.1e-06	-12.405	5.387								RHE_RS23180	RHE_RS20520	chr
980	RHE_RS05790	D	RHE_RS05790_m2	R	-338	-320	CGGAGAGATATTTGCTCTT	14.4	4.7e-08	-16.873	7.328								RHE_RS05790	RHE_RS10605	RHE_RS10605	chr	-	COG3842	E	ABC transporter ATP-binding protein		981	RHE_RS06680	D	RHE_RS29195_m2	R	-196	-166	CGTTATAACCACTTAGTGATCGCGACACCGG	7.2	8.3e-06	-11.699	5.081								RHE_RS23180	RHE_RS20545	chr
981	RHE_RS05790	D	RHE_RS05790_m2	D	-66	-48	TAGAGGCGAATGTGCTCGT	11.3	2.4e-06	-12.94	5.62								RHE_RS05790	RHE_RS10890	RHE_RS10890	chr	-	COG0745	TK	DNA-binding response regulator		982	RHE_RS07615	R	RHE_RS29195_m2	D	-101	-71	TCTTACCACCCCGTCACCAAAGCTTCACCCA	8.6	3.4e-06	-12.592	5.469								RHE_RS23180	RHE_RS22640	p42b
982	RHE_RS05790	D	RHE_RS05790_m2	R	-66	-48	ACGAGCACATTCGCCTCTA	11.2	2.6e-06	-12.86	5.585								RHE_RS05790	RHE_RS11300	RHE_RS11300	chr	-			hypothetical protein		983	RHE_RS29195	D	RHE_RS29195_m2	R	-85	-55	TTTAACATGCCCGTCAAGCTGGTGTCACCAG	30.2	1.8e-19	-43.161	18.745								RHE_RS23180	RHE_RS22895	p42c
983	RHE_RS04625	R	RHE_RS05790_m3	D	-40	-27	TACACGAGCGGCAA	9.3	7.6e-06	-11.787	5.119								RHE_RS05790	RHE_RS11880	RHE_RS11880	chr	-	COG2313	F	pseudouridine-5\'-phosphate glycosidase		984	RHE_RS17525	R	RHE_RS29195_m3	D	-133	-120	ATTCAGATCGTAGG	11	2.1e-06	-13.074	5.678								RHE_RS23180	RHE_RS23180	p42c
984	RHE_RS10890	D	RHE_RS05790_m3	D	-175	-162	TCCACAGCCAGCAT	9.3	7.6e-06	-11.787	5.119								RHE_RS05790	RHE_RS12560	RHE_RS12560	chr	-	COG3250	G	glycoside hydrolase family 2 protein		985	RHE_RS01190	R	RHE_RS29195_m4	D	-62	-50	AGTCTCTCACATG	11.1	1.9e-06	-13.174	5.721								RHE_RS23180	RHE_RS23240	p42c
985	RHE_RS23365	R	RHE_RS05790_m3	D	-318	-305	GTCACCCCCGGCAC	10.1	8.9e-07	-13.932	6.051								RHE_RS05790	RHE_RS15475	RHE_RS15475	chr	-	COG1825	J	50S ribosomal protein L25		986	RHE_RS05495	R	RHE_RS29195_m4	D	-63	-51	AGTCTTTGACATT	10.3	3.8e-06	-12.481	5.42								RHE_RS23180	RHE_RS25335	p42e
986	RHE_RS23370	D	RHE_RS05790_m3	R	-37	-24	GTCACCCCCGGCAC	10.1	8.9e-07	-13.932	6.051								RHE_RS05790	RHE_RS15525	RHE_RS15525	chr	-	COG0503	F	adenine phosphoribosyltransferase		987	RHE_RS06730	D	RHE_RS29195_m4	D	-17	-5	GGTCTTTTACAAG	11.1	1.9e-06	-13.174	5.721								RHE_RS23180	RHE_RS27340	p42f
987	RHE_RS05790	D	RHE_RS05790_m4	R	-26	-15	ACACACAGACGG	9.1	9.8e-06	-11.533	5.009								RHE_RS05790	RHE_RS17020	RHE_RS17020	chr	-	COG2148	M	exopolysaccharide production protein Pss 1		988	RHE_RS09425	R	RHE_RS29195_m4	D	-83	-71	AATCTGTAACATT	9.8	5.3e-06	-12.148	5.276								RHE_RS23180	RHE_RS27465	p42f
988	RHE_RS05790	D	RHE_RS05790_m4	R	-24	-13	CGACACACAGAC	13.4	3e-07	-15.019	6.523								RHE_RS05790	RHE_RS17190	RHE_RS17190	chr	-	COG0639	T	serine/threonine protein phosphatase		989	RHE_RS29195	D	RHE_RS29195_m4	R	-63	-51	CGTCTTTAACATG	16	1.1e-08	-18.325	7.959								RHE_RS23180	RHE_RS27730	p42f
989	RHE_RS05840	D	RHE_RS05790_m4	R	-113	-102	AGACTCACAGAC	9.5	7.8e-06	-11.761	5.108								RHE_RS05790	RHE_RS17655	RHE_RS17655	chr	-	COG1932	HE	phosphoserine transaminase		990	RHE_RS24320	R	RHE_RS29195_m5	R	-55	-27	GGCAACCCTCATCCGTCTGCCGCCACCTT	7.6	8.3e-06	-11.699	5.081								RHE_RS23180	RHE_RS29830	p42d
990	RHE_RS14735	D	RHE_RS05790_m4	R	-41	-30	CGACACACACCC	11.4	1.9e-06	-13.174	5.721								RHE_RS05790	RHE_RS18025	RHE_RS18025	chr	-	COG0352	H	thiamine phosphate synthase		991	RHE_RS27800	R	RHE_RS29195_m5	D	-98	-70	GACCAGGTCTCGCTTGCTTGACGCACCAC	8.1	6e-06	-12.024	5.222								RHE_RS23180	RHE_RS30465	p42d
991	RHE_RS17655	R	RHE_RS05790_m4	D	-66	-55	CCATACACACGG	9.5	7.8e-06	-11.761	5.108								RHE_RS05790	RHE_RS18220	RHE_RS18220	chr	gltD	COG0493	ER	glutamate synthase subunit beta		992	RHE_RS29195	D	RHE_RS29195_m5	D	-101	-73	GACAACCGACCGGTGGCTGGTGACACCAG	27.7	4e-16	-35.455	15.398
992	RHE_RS21085	R	RHE_RS05790_m4	R	-107	-96	CTACACACATGC	10.5	3.7e-06	-12.507	5.432								RHE_RS05790	RHE_RS18265	RHE_RS18265	chr	-	COG3741	E	N-formylglutamate amidohydrolase		993	RHE_RS06630	D	RHE_RS30285_m1	R	-93	-76	TTAGTGTCTTGGCGAAAA	9.4	4e-06	-12.429	5.398
993	RHE_RS01260	R	RHE_RS05790_m5	R	-125	-115	TATAGTAGAAT	11.8	1.1e-06	-13.72	5.959								RHE_RS05790	RHE_RS18595	RHE_RS18595	chr	-	COG2954	R	CYTH domain-containing protein		994	RHE_RS12585	D	RHE_RS30285_m1	D	-394	-377	CAACTGCCCGCCCGTAAA	9.4	4e-06	-12.429	5.398								RHE_RS23775	RHE_RS01180	chr
994	RHE_RS01265	D	RHE_RS05790_m5	D	-25	-15	TATAGTAGAAT	11.8	1.1e-06	-13.72	5.959								RHE_RS05790	RHE_RS19640	RHE_RS19640	chr	-	COG0743	I	1-deoxy-D-xylulose-5-phosphate reductoisomerase		995	RHE_RS30285	D	RHE_RS30285_m1	D	-318	-301	CAAGTGCCCGCGCGTAAA	14.5	7.6e-08	-16.393	7.119								RHE_RS23775	RHE_RS02820	chr
995	RHE_RS01385	R	RHE_RS05790_m5	D	-14	-4	ACGAGTAGAGT	10.8	2.6e-06	-12.86	5.585								RHE_RS05790	RHE_RS19890	RHE_RS19890	chr	-	COG0567	C	2-oxoglutarate dehydrogenase E1 component		996	RHE_RS30285	D	RHE_RS30285_m1	R	-176	-159	GGAGTGTGGTGCCGAATC	17	4.3e-09	-19.265	8.367								RHE_RS23775	RHE_RS05445	chr
996	RHE_RS04100	R	RHE_RS05790_m5	D	-22	-12	ATTTGTAGAGA	9.2	8.1e-06	-11.724	5.092								RHE_RS05790	RHE_RS20380	RHE_RS20380	chr	-	COG3812	S	DUF1993 domain-containing protein		997	RHE_RS05340	R	RHE_RS30285_m2	R	-116	-97	ATCAACTCCTCGAACGGGTC	9.6	1.8e-06	-13.228	5.745								RHE_RS23775	RHE_RS06350	chr
997	RHE_RS05785	R	RHE_RS05790_m5	R	-185	-175	ATTAGTAGAGT	15.2	4.3e-08	-16.962	7.367								RHE_RS05790	RHE_RS20385	RHE_RS20385	chr	-	COG1879	G	rhizopine-binding protein		998	RHE_RS05760	R	RHE_RS30285_m2	R	-25	-6	ACAACCTCCTCGCTCGGGGA	8.2	4.1e-06	-12.405	5.387								RHE_RS23775	RHE_RS07440	chr
998	RHE_RS05790	D	RHE_RS05790_m5	D	-249	-239	ATTAGTAGAGT	15.2	4.3e-08	-16.962	7.367								RHE_RS05790	RHE_RS21085	RHE_RS21085	chr	-	COG1158	K	transcription termination factor Rho		999	RHE_RS10365	D	RHE_RS30285_m2	R	-158	-139	ATAAGCTCTCTACTGGTGGG	6.9	7.8e-06	-11.761	5.108								RHE_RS23775	RHE_RS07560	chr
999	RHE_RS17020	D	RHE_RS05790_m5	D	-102	-92	TTTAGTAGGGT	10.3	3.6e-06	-12.535	5.444								RHE_RS05790	RHE_RS21570	RHE_RS21570	p42a	-	COG4372	S	IS66 family transposase ISRel19		1000	RHE_RS30285	D	RHE_RS30285_m2	R	-203	-184	ACCAACCGCTAACAGGGGTT	15.3	4.2e-08	-16.986	7.377								RHE_RS23775	RHE_RS08855	chr
1000	RHE_RS17190	R	RHE_RS05790_m5	R	-85	-75	ATAAGTAGAGT	9.1	9.4e-06	-11.575	5.027								RHE_RS05790	RHE_RS22765	RHE_RS22765	p42b	-	COG1653	G	ABC transporter substrate-binding protein		1001	RHE_RS30285	D	RHE_RS30285_m2	R	-74	-55	CTCAACCCACTGATCGGGGA	17	6.5e-09	-18.851	8.187								RHE_RS23775	RHE_RS10390	chr
1001	RHE_RS17195	D	RHE_RS05790_m5	D	-134	-124	ATAAGTAGAGT	9.1	9.4e-06	-11.575	5.027								RHE_RS05790	RHE_RS23365	RHE_RS23365	p42c	-	COG1653	G	sugar ABC transporter substrate-binding protein		1002	RHE_RS30285	D	RHE_RS30285_m2	D	-28	-9	TGAAACTCTCCATCGGGGTG	16	2.2e-08	-17.632	7.658								RHE_RS23775	RHE_RS10720	chr
1002	RHE_RS19640	D	RHE_RS05790_m5	D	-49	-39	ACTAGTAGAGC	13.3	2.7e-07	-15.125	6.569								RHE_RS05790	RHE_RS23370	RHE_RS23370	p42c	-	COG3842	E	ABC transporter ATP-binding protein		1003	RHE_RS03515	R	RHE_RS30285_m3	D	-183	-170	CGAGAATCCCCTGT	9.5	2.7e-06	-12.822	5.569								RHE_RS23775	RHE_RS10910	chr
1003	RHE_RS02605	R	RHE_RS05945_m1	D	-135	-119	GTTAAAGTTCAATTACT	10.3	3.7e-06	-12.507	5.432								RHE_RS05790	RHE_RS25505	RHE_RS25505	p42e	-	COG3971	Q	2-keto-4-pentenoate hydratase		1004	RHE_RS20460	D	RHE_RS30285_m3	R	-191	-178	CTAGACCCCGCTGC	9.9	2.1e-06	-13.074	5.678								RHE_RS23775	RHE_RS11520	chr
1004	RHE_RS02605	R	RHE_RS05945_m1	R	-135	-119	AGTAATTGAACTTTAAC	10.1	4.3e-06	-12.357	5.367								RHE_RS05790	RHE_RS25530	RHE_RS25530	p42e	-	COG1129	G	ribose import ATP-binding protein RbsA 3		1005	RHE_RS30285	D	RHE_RS30285_m3	R	-101	-88	CTAGACGGCCCTGT	16.9	8e-09	-18.644	8.097								RHE_RS23775	RHE_RS11910	chr
1005	RHE_RS02610	D	RHE_RS05945_m1	D	-311	-295	AGTAATTGAACTTTAAC	10.1	4.3e-06	-12.357	5.367								RHE_RS05790	RHE_RS25630	RHE_RS25630	p42e	-	COG4964	UW	type II and III secretion system protein family protein		1006	RHE_RS13255	D	RHE_RS30285_m4	D	-388	-377	ACAAACTTAGCT	10.2	3.3e-06	-12.622	5.481								RHE_RS23775	RHE_RS12340	chr
1006	RHE_RS02610	D	RHE_RS05945_m1	R	-311	-295	GTTAAAGTTCAATTACT	10.3	3.7e-06	-12.507	5.432								RHE_RS05790	RHE_RS27810	RHE_RS27810	p42f	-	COG0745	TK	diguanylate cyclase		1007	RHE_RS30285	D	RHE_RS30285_m4	R	-249	-238	CCAAACTTAGTT	14.9	8.4e-08	-16.292	7.076								RHE_RS23775	RHE_RS13055	chr
1007	RHE_RS03395	D	RHE_RS05945_m1	D	-159	-143	GTTAACGATTGATTAAC	10.4	3.7e-06	-12.507	5.432								RHE_RS05790	RHE_RS30825	RHE_RS30825	symbiotic plasmid p42d	nodB	COG0726	GM	chitooligosaccharide deacetylase NodB		1008	RHE_RS01190	R	RHE_RS30285_m5	R	-169	-160	TAGGTTGAGC	10.3	6.2e-06	-11.991	5.208								RHE_RS23775	RHE_RS13060	chr
1008	RHE_RS03395	D	RHE_RS05945_m1	R	-159	-143	GTTAATCAATCGTTAAC	10.4	3.4e-06	-12.592	5.469																	1009	RHE_RS03670	R	RHE_RS30285_m5	D	-50	-41	TGGGTTGAGC	13.1	7e-07	-14.172	6.155								RHE_RS23775	RHE_RS13150	chr
1009	RHE_RS05945	R	RHE_RS05945_m1	D	-364	-348	TTTAAGTATCCATTAAC	15.9	6.9e-09	-18.792	8.161																	1010	RHE_RS14115	R	RHE_RS30285_m5	D	-180	-171	GGGGTTGAGC	11.5	1.3e-06	-13.553	5.886								RHE_RS23775	RHE_RS14485	chr
1010	RHE_RS05945	R	RHE_RS05945_m1	R	-364	-348	GTTAATGGATACTTAAA	16.1	4.6e-09	-19.197	8.337								RHE_RS05945	RHE_RS01055	RHE_RS01055	chr	-	COG4962	UW	CpaF family protein		1011	RHE_RS14395	R	RHE_RS30285_m5	R	-59	-50	TGGGTTGAGT	10.8	4.4e-06	-12.334	5.357								RHE_RS23775	RHE_RS15120	chr
1011	RHE_RS05950	D	RHE_RS05945_m1	D	-114	-98	GTTAATGGATACTTAAA	16.1	4.6e-09	-19.197	8.337								RHE_RS05945	RHE_RS01075	RHE_RS01075	chr	-	COG5010	UW	hypothetical protein		1012	RHE_RS30285	D	RHE_RS30285_m5	D	-63	-54	TGGGTTGAGC	13.1	7e-07	-14.172	6.155								RHE_RS23775	RHE_RS15795	chr
1012	RHE_RS05950	D	RHE_RS05945_m1	R	-114	-98	TTTAAGTATCCATTAAC	15.9	6.9e-09	-18.792	8.161								RHE_RS05945	RHE_RS01080	RHE_RS01080	chr	-	COG0260	E	leucyl aminopeptidase		1013	RHE_RS12440	D	RHE_RS26230_m1	D	-279	-249	AACCCACTCCCACACTGAAGGTTCCGAATCC	6.8	5.2e-07	-14.469	6.284								RHE_RS23775	RHE_RS15825	chr
1013	RHE_RS07685	D	RHE_RS05945_m1	D	-114	-98	GGTAAGGCTCCATTAAG	9.4	7.2e-06	-11.841	5.143								RHE_RS05945	RHE_RS01310	RHE_RS01310	chr	-	COG1073	T	alpha/beta hydrolase		1014	RHE_RS13085	R	RHE_RS26230_m1	D	-276	-246	ATCCAATGGCCGTGGTGAAGCTTCCGTCAAC	2.3	5.5e-06	-12.111	5.26								RHE_RS23775	RHE_RS15880	chr
1014	RHE_RS07685	D	RHE_RS05945_m1	R	-114	-98	CTTAATGGAGCCTTACC	9.6	6.3e-06	-11.975	5.201								RHE_RS05945	RHE_RS01315	RHE_RS01315	chr	-	COG0290	J	translation initiation factor IF-3		1015	RHE_RS13090	D	RHE_RS26230_m1	R	-41	-11	ATCCAATGGCCGTGGTGAAGCTTCCGTCAAC	2.3	5.5e-06	-12.111	5.26								RHE_RS23775	RHE_RS17400	chr
1015	RHE_RS08120	D	RHE_RS05945_m1	D	-221	-205	GCTAATAGTAACTTTAA	9.1	9.6e-06	-11.554	5.018								RHE_RS05945	RHE_RS01400	RHE_RS01400	chr	-	COG1570	L	exodeoxyribonuclease VII large subunit		1016	RHE_RS26230	R	RHE_RS26230_m1	R	-70	-40	ATCCTATCGTGGTAGTGAAATTTCCTCAACC	29.3	1.4e-14	-31.9	13.854								RHE_RS23775	RHE_RS17555	chr
1016	RHE_RS08120	D	RHE_RS05945_m1	R	-221	-205	TTAAAGTTACTATTAGC	9.2	8.4e-06	-11.687	5.076								RHE_RS05945	RHE_RS02075	RHE_RS02075	chr	-	COG1322	L	DNA recombination protein RmuC		1017	RHE_RS26230	R	RHE_RS26230_m2	R	-81	-62	TCCTCAACCTTGAAGAAAGC	15.8	9.2e-09	-18.504	8.036								RHE_RS23775	RHE_RS17760	chr
1017	RHE_RS12580	R	RHE_RS05945_m1	D	-92	-76	TTTAAAGAAAAATTTAC	10.1	4.3e-06	-12.357	5.367								RHE_RS05945	RHE_RS02080	RHE_RS02080	chr	-	COG0840	NT	globin-coupled sensor protein		1018	RHE_RS26230	R	RHE_RS26230_m2	D	-77	-58	TCTTCAAGGTTGAGGAAATT	11.4	1.5e-06	-13.41	5.824								RHE_RS23775	RHE_RS18170	chr
1018	RHE_RS12580	R	RHE_RS05945_m1	R	-92	-76	GTAAATTTTTCTTTAAA	10	4.6e-06	-12.289	5.337								RHE_RS05945	RHE_RS02605	RHE_RS02605	chr	-	COG5352	S	hypothetical protein		1019	RHE_RS00485	D	RHE_RS26230_m3	R	-45	-26	TCTCCACTCGCGCTATAGCG	12.1	4.1e-07	-14.707	6.387								RHE_RS23775	RHE_RS18920	chr
1019	RHE_RS12585	D	RHE_RS05945_m1	D	-381	-365	GTAAATTTTTCTTTAAA	10	4.6e-06	-12.289	5.337								RHE_RS05945	RHE_RS02610	RHE_RS02610	chr	-	COG4992	E	acetylornithine transaminase		1020	RHE_RS05815	R	RHE_RS26230_m3	R	-139	-120	TCTTCCCCCGGGCCATTGCT	7.4	8.9e-06	-11.629	5.051								RHE_RS23775	RHE_RS19325	chr
1020	RHE_RS12585	D	RHE_RS05945_m1	R	-381	-365	TTTAAAGAAAAATTTAC	10.1	4.3e-06	-12.357	5.367								RHE_RS05945	RHE_RS04195	RHE_RS04195	chr	-			hypothetical protein		1021	RHE_RS09265	D	RHE_RS26230_m3	R	-265	-246	TTTTCACCGACTGGATAGCT	9.7	2.2e-06	-13.027	5.658								RHE_RS23775	RHE_RS19360	chr
1021	RHE_RS17660	R	RHE_RS05945_m1	D	-103	-87	GTTAAGCAGCTTTTAAC	10.4	3.4e-06	-12.592	5.469								RHE_RS05945	RHE_RS04585	RHE_RS04585	chr	-	COG1189	J	TlyA family rRNA (cytidine-2\'-O)-methyltransferase		1022	RHE_RS13085	R	RHE_RS26230_m3	R	-275	-256	GCTTCACCACGGCCATTGGA	9	3.6e-06	-12.535	5.444								RHE_RS23775	RHE_RS20850	chr
1022	RHE_RS17660	R	RHE_RS05945_m1	R	-103	-87	GTTAAAAGCTGCTTAAC	10.4	3.4e-06	-12.592	5.469								RHE_RS05945	RHE_RS04590	RHE_RS04590	chr	-	COG0840	NT	methyl-accepting chemotaxis protein		1023	RHE_RS13090	D	RHE_RS26230_m3	D	-31	-12	GCTTCACCACGGCCATTGGA	9	3.6e-06	-12.535	5.444								RHE_RS23775	RHE_RS20915	chr
1023	RHE_RS18485	R	RHE_RS05945_m1	D	-34	-18	ATTAATGATCCGTTAAC	9.2	8.4e-06	-11.687	5.076								RHE_RS05945	RHE_RS05945	RHE_RS05945	chr	-	COG2197	TK	LuxR family transcriptional regulator		1024	RHE_RS26230	R	RHE_RS26230_m3	D	-60	-41	ATTTCACTACCACGATAGGA	17	5.4e-09	-19.037	8.268								RHE_RS23775	RHE_RS21015	chr
1024	RHE_RS19845	D	RHE_RS05945_m1	D	-92	-76	GCTAAGTTTTCGTTAAC	9.3	7.8e-06	-11.761	5.108								RHE_RS05945	RHE_RS05950	RHE_RS05950	chr	-	COG0840	NT	PAS domain S-box protein		1025	RHE_RS26230	R	RHE_RS26230_m4	D	-68	-52	TTGAGGAAATTTCACTA	17.7	1.1e-10	-22.931	9.959								RHE_RS23775	RHE_RS23775	p42c
1025	RHE_RS19845	D	RHE_RS05945_m1	R	-92	-76	GTTAACGAAAACTTAGC	9.5	6.7e-06	-11.913	5.174								RHE_RS05945	RHE_RS07685	RHE_RS07685	chr	-	COG1846	K	MarR family transcriptional regulator		1026	RHE_RS26230	R	RHE_RS26230_m5	D	-69	-53	GTTGAGGAAATTTCACT	14	1.6e-07	-15.648	6.796								RHE_RS23775	RHE_RS24515	p42e
1026	RHE_RS24565	R	RHE_RS05945_m1	D	-32	-16	TTTAAATATCTATTCAC	9.4	7.2e-06	-11.841	5.143								RHE_RS05945	RHE_RS08070	RHE_RS08070	chr	-			hypothetical protein		1027	RHE_RS26230	R	RHE_RS26230_m5	R	-69	-53	AGTGAAATTTCCTCAAC	14.2	1.5e-07	-15.713	6.824								RHE_RS23775	RHE_RS24705	p42e
1027	RHE_RS24565	R	RHE_RS05945_m1	R	-32	-16	GTGAATAGATATTTAAA	9.4	7.2e-06	-11.841	5.143								RHE_RS05945	RHE_RS08115	RHE_RS08115	chr	clpP	COG0740	O	ATP-dependent Clp protease proteolytic subunit		1028	RHE_RS05785	R	RHE_RS01740_m1	R	-212	-200	CAATCCGAAATCT	6.6	6.9e-05	-9.581	4.161								RHE_RS23775	RHE_RS25905	p42e
1028	RHE_RS26265	R	RHE_RS05945_m1	D	-188	-172	TTTAAGTCATCTTTAAT	10	4.6e-06	-12.289	5.337								RHE_RS05945	RHE_RS08120	RHE_RS08120	chr	-	COG1219	O	ATP-dependent Clp protease ATP-binding subunit ClpX		1029	RHE_RS07580	D	RHE_RS01740_m1	R	-85	-73	ATTTCCGAACGAT	8.7	2.3e-05	-10.68	4.638								RHE_RS23775	RHE_RS26515	p42f
1029	RHE_RS26265	R	RHE_RS05945_m1	R	-188	-172	ATTAAAGATGACTTAAA	10.2	4e-06	-12.429	5.398								RHE_RS05945	RHE_RS08535	RHE_RS08535	chr	rpoB	COG0085	K	DNA-directed RNA polymerase subunit beta		1030	RHE_RS10990	R	RHE_RS01740_m1	R	-238	-226	CATGCCGAACTAC	6.2	8.9e-05	-9.327	4.051								RHE_RS23775	RHE_RS27340	p42f
1030	RHE_RS28775	R	RHE_RS05945_m1	D	-75	-59	GTTAATACTAAATTATC	9.2	9e-06	-11.618	5.046								RHE_RS05945	RHE_RS08965	RHE_RS08965	chr	-	COG0209	F	vitamin B12-dependent ribonucleotide reductase		1031	RHE_RS11155	R	RHE_RS01740_m1	D	-94	-82	ATGTCCGAATTCG	7.5	4.2e-05	-10.078	4.377								RHE_RS23775	RHE_RS27525	p42f
1031	RHE_RS28775	R	RHE_RS05945_m1	R	-75	-59	GATAATTTAGTATTAAC	9	9.6e-06	-11.554	5.018								RHE_RS05945	RHE_RS08995	RHE_RS08995	chr	-	COG1171	E	threonine ammonia-lyase		1032	RHE_RS13440	R	RHE_RS01740_m1	D	-170	-158	AAATCCGAACGGC	6.3	8.2e-05	-9.409	4.086								RHE_RS23775	RHE_RS28205	p42f
1032	RHE_RS29450	D	RHE_RS05945_m1	D	-297	-281	GATAAGCATTACTTATC	9.1	9e-06	-11.618	5.046								RHE_RS05945	RHE_RS09635	RHE_RS09635	chr	-	COG1278	K	cold-shock protein		1033	RHE_RS28020	D	RHE_RS01740_m1	D	-65	-53	ATTTACGAATGCC	6.5	7.8e-05	-9.459	4.108								RHE_RS23775	RHE_RS28255	p42f
1033	RHE_RS29450	D	RHE_RS05945_m1	R	-297	-281	GATAAGTAATGCTTATC	9.2	9e-06	-11.618	5.046								RHE_RS05945	RHE_RS09810	RHE_RS09810	chr	-	COG1044	M	UDP-3-O-(3-hydroxymyristoyl)glucosamine N-acyltransferase		1034	RHE_RS29200	R	RHE_RS01740_m1	R	-17	-5	TAATCCGATCTCT	6.7	6.5e-05	-9.641	4.187								RHE_RS23775	RHE_RS29800	p42d
1034	RHE_RS02075	R	RHE_RS05945_m2	D	-135	-116	GGTTGAACAATGGTTAAATA	9.8	1.4e-06	-13.479	5.854								RHE_RS05945	RHE_RS11300	RHE_RS11300	chr	-			hypothetical protein		1035	RHE_RS29205	D	RHE_RS01740_m1	D	-241	-229	TAATCCGATCTCT	6.7	6.5e-05	-9.641	4.187								RHE_RS23775	RHE_RS30945	p42d
1035	RHE_RS02075	R	RHE_RS05945_m2	R	-135	-116	TATTTAACCATTGTTCAACC	9.5	1.7e-06	-13.285	5.77								RHE_RS05945	RHE_RS11640	RHE_RS11640	chr	-	COG2202	T	GGDEF domain-containing protein		1036	RHE_RS32435	D	RHE_RS01740_m1	R	-62	-50	ATATCCGAAATAA	8.2	3e-05	-10.414	4.523								RHE_RS23775	RHE_RS31085	p42d
1036	RHE_RS02080	D	RHE_RS05945_m2	D	-87	-68	TATTTAACCATTGTTCAACC	9.5	1.7e-06	-13.285	5.77								RHE_RS05945	RHE_RS11645	RHE_RS11645	chr	-	COG0152	F	phosphoribosylaminoimidazolesuccinocarboxamide synthase		1037	RHE_RS18625	R	RHE_RS01740_m2	R	-31	-17	AATTTGAATTTGGTG	3.4	9.2e-05	-9.294	4.036
1037	RHE_RS02080	D	RHE_RS05945_m2	R	-87	-68	GGTTGAACAATGGTTAAATA	9.8	1.4e-06	-13.479	5.854								RHE_RS05945	RHE_RS11685	RHE_RS11685	chr	-	COG0046	F	phosphoribosylformylglycinamidine synthase subunit PurL		1038	RHE_RS28220	R	RHE_RS01740_m2	R	-22	-8	ATTTCGAATCCGGCA	5.5	3.2e-05	-10.35	4.495
1038	RHE_RS05945	R	RHE_RS05945_m2	D	-189	-170	CATTTACTGTCTGTTAAGCA	15.8	2.3e-08	-17.588	7.638								RHE_RS05945	RHE_RS11950	RHE_RS11950	chr	-	COG2198	T	Hpt domain-containing protein		1039	RHE_RS30465	R	RHE_RS01740_m2	D	-225	-211	ATTTCGACTTCGGCC	4.5	5.4e-05	-9.827	4.268								RHE_RS23885	RHE_RS05350	chr
1039	RHE_RS05945	R	RHE_RS05945_m2	R	-189	-170	TGCTTAACAGACAGTAAATG	15.3	3.5e-08	-17.168	7.456								RHE_RS05945	RHE_RS11955	RHE_RS11955	chr	-	COG1196	D	membrane protein		1040	RHE_RS01410	R	RHE_RS01740_m3	D	-56	-41	TCAGAATAGCGCAGTT	6.2	2.2e-05	-10.724	4.658								RHE_RS23885	RHE_RS09210	chr
1040	RHE_RS05950	D	RHE_RS05945_m2	D	-292	-273	TGCTTAACAGACAGTAAATG	15.3	3.5e-08	-17.168	7.456								RHE_RS05945	RHE_RS12170	RHE_RS12170	chr	-	COG2989	M	peptidoglycan-binding protein		1041	RHE_RS06480	R	RHE_RS01740_m3	R	-65	-50	CCCCAAGATGGCAATA	4.3	6.7e-05	-9.611	4.174								RHE_RS23885	RHE_RS10280	chr
1041	RHE_RS05950	D	RHE_RS05945_m2	R	-292	-273	CATTTACTGTCTGTTAAGCA	15.8	2.3e-08	-17.588	7.638								RHE_RS05945	RHE_RS12190	RHE_RS12190	chr	-	COG2199	T	GGDEF domain-containing protein		1042	RHE_RS22625	R	RHE_RS01740_m3	D	-39	-24	TCAGACGACGTCTCTC	4.5	6.4e-05	-9.657	4.194								RHE_RS23885	RHE_RS10390	chr
1042	RHE_RS08115	D	RHE_RS05945_m2	D	-272	-253	GGCTTTCCGTTGGGTAAACG	9	2.3e-06	-12.983	5.638								RHE_RS05945	RHE_RS12580	RHE_RS12580	chr	-	COG1653	G	carbohydrate ABC transporter substrate-binding protein		1043	RHE_RS24140	D	RHE_RS01740_m3	R	-70	-55	CGAAAAGATCACACTT	3.9	8.2e-05	-9.409	4.086								RHE_RS23885	RHE_RS11355	chr
1043	RHE_RS08115	D	RHE_RS05945_m2	R	-272	-253	CGTTTACCCAACGGAAAGCC	9	2.3e-06	-12.983	5.638								RHE_RS05945	RHE_RS12585	RHE_RS12585	chr	-	COG1609	K	LacI family DNA-binding transcriptional regulator		1044	RHE_RS30465	R	RHE_RS01740_m3	D	-23	-8	CCAGAACATGTCCCTC	5.9	2.6e-05	-10.557	4.585								RHE_RS23885	RHE_RS11910	chr
1044	RHE_RS11950	R	RHE_RS05945_m2	D	-128	-109	TATTTAACGGATGTTAACCA	10.8	8.1e-07	-14.026	6.092								RHE_RS05945	RHE_RS14325	RHE_RS14325	chr	-	COG3814	S	hypothetical protein		1045	RHE_RS01350	D	RHE_RS01740_m4	D	-21	-2	TGTTCTATCATTTCGATCAA	3.6	8.6e-05	-9.361	4.066								RHE_RS23885	RHE_RS13255	chr
1045	RHE_RS11950	R	RHE_RS05945_m2	R	-128	-109	TGGTTAACATCCGTTAAATA	10.6	8.6e-07	-13.966	6.066								RHE_RS05945	RHE_RS14820	RHE_RS14820	chr	-	COG2971	G	N-acetylglucosamine kinase		1046	RHE_RS04170	R	RHE_RS01740_m4	D	-68	-49	CGATCCGCTTTCCCGAAATG	5.4	3.5e-05	-10.26	4.456								RHE_RS23885	RHE_RS13440	chr
1046	RHE_RS11955	D	RHE_RS05945_m2	D	-360	-341	TGGTTAACATCCGTTAAATA	10.6	8.6e-07	-13.966	6.066								RHE_RS05945	RHE_RS16195	RHE_RS16195	chr	-	COG1129	G	sugar ABC transporter ATP-binding protein		1047	RHE_RS09030	R	RHE_RS01740_m4	R	-49	-30	CGTCCGGCCCCTCAGAATTA	3.3	9.4e-05	-9.272	4.027								RHE_RS23885	RHE_RS13540	chr
1047	RHE_RS11955	D	RHE_RS05945_m2	R	-360	-341	TATTTAACGGATGTTAACCA	10.8	8.1e-07	-14.026	6.092								RHE_RS05945	RHE_RS17020	RHE_RS17020	chr	-	COG2148	M	exopolysaccharide production protein Pss 1		1048	RHE_RS09630	R	RHE_RS01740_m4	D	-100	-81	TTTTCGGTTATTCCCAGCTG	4.2	6.1e-05	-9.705	4.215								RHE_RS23885	RHE_RS14130	chr
1048	RHE_RS17045	R	RHE_RS05945_m2	D	-175	-156	CATTTACCGACCCTTAAATC	8.6	2.9e-06	-12.751	5.538								RHE_RS05945	RHE_RS17050	RHE_RS17050	chr	-	COG0745	TK	DNA-binding response regulator		1049	RHE_RS17180	D	RHE_RS01740_m4	D	-170	-151	GTTACGATTTTTCCGATTTG	6.2	2.2e-05	-10.724	4.658								RHE_RS23885	RHE_RS16970	chr
1049	RHE_RS17045	R	RHE_RS05945_m2	R	-175	-156	GATTTAAGGGTCGGTAAATG	8.5	3e-06	-12.717	5.523								RHE_RS05945	RHE_RS17060	RHE_RS17060	chr	-	COG5385	S	histidine phosphotransferase		1050	RHE_RS23240	D	RHE_RS01740_m4	D	-96	-77	CATTTGAACATTCCGTTTTG	3.7	7.8e-05	-9.459	4.108								RHE_RS23885	RHE_RS20915	chr
1050	RHE_RS17050	D	RHE_RS05945_m2	D	-286	-267	GATTTAAGGGTCGGTAAATG	8.5	3e-06	-12.717	5.523								RHE_RS05945	RHE_RS17405	RHE_RS17405	chr	-			hypothetical protein		1051	RHE_RS17590	D	RHE_RS03515_m1	D	-33	-14	CGTTGAACGCGTTTTCGAAC	-0.5	4.3e-05	-10.054	4.367								RHE_RS23885	RHE_RS21350	p42a
1051	RHE_RS17050	D	RHE_RS05945_m2	R	-286	-267	CATTTACCGACCCTTAAATC	8.6	2.9e-06	-12.751	5.538								RHE_RS05945	RHE_RS17660	RHE_RS17660	chr	-	COG3637	M	porin family protein		1052	RHE_RS17590	D	RHE_RS03515_m1	R	-33	-14	GTTCGAAAACGCGTTCAACG	-0.4	4.1e-05	-10.102	4.387								RHE_RS23885	RHE_RS23885	p42c
1052	RHE_RS18190	R	RHE_RS05945_m2	D	-119	-100	TTCTTACTCAAAGGTAAAGC	9.1	2.2e-06	-13.027	5.658								RHE_RS05945	RHE_RS17915	RHE_RS17915	chr	-	COG5317	S	DUF1465 domain-containing protein		1053	RHE_RS20915	R	RHE_RS03515_m1	D	-115	-96	AAGTGTCAGCGCTTTTGCAC	-2.4	8.2e-05	-9.409	4.086								RHE_RS23885	RHE_RS26195	p42e
1053	RHE_RS18190	R	RHE_RS05945_m2	R	-119	-100	GCTTTACCTTTGAGTAAGAA	9.1	2.2e-06	-13.027	5.658								RHE_RS05945	RHE_RS18025	RHE_RS18025	chr	-	COG0352	H	thiamine phosphate synthase		1054	RHE_RS20915	R	RHE_RS03515_m1	R	-115	-96	GTGCAAAAGCGCTGACACTT	-2.3	7.9e-05	-9.446	4.102								RHE_RS23885	RHE_RS27580	p42f
1054	RHE_RS18195	D	RHE_RS05945_m2	D	-45	-26	GCTTTACCTTTGAGTAAGAA	9.1	2.2e-06	-13.027	5.658								RHE_RS05945	RHE_RS18080	RHE_RS18080	chr	-	COG1171	E	threonine/serine dehydratase		1055	RHE_RS27830	D	RHE_RS03515_m1	D	-140	-121	GGCCCAAAGCGCTCTCCATC	-1.4	5.9e-05	-9.738	4.229								RHE_RS23885	RHE_RS27975	p42f
1055	RHE_RS18195	D	RHE_RS05945_m2	R	-45	-26	TTCTTACTCAAAGGTAAAGC	9.1	2.2e-06	-13.027	5.658								RHE_RS05945	RHE_RS18135	RHE_RS18135	chr	-	COG2204	T	sigma-54-dependent Fis family transcriptional regulator		1056	RHE_RS27830	D	RHE_RS03515_m1	R	-140	-121	GATGGAGAGCGCTTTGGGCC	-1.5	6.1e-05	-9.705	4.215								RHE_RS23885	RHE_RS28690	p42f
1056	RHE_RS29690	D	RHE_RS05945_m2	D	-65	-46	TGCCTAACGTAAGGTAAACG	8.5	3e-06	-12.717	5.523								RHE_RS05945	RHE_RS18190	RHE_RS18190	chr	-	COG0517	T	KpsF/GutQ family sugar-phosphate isomerase		1057	RHE_RS28605	D	RHE_RS03515_m1	D	-74	-55	ACCCAAAAGCGTTATTAGTT	-0.1	3.7e-05	-10.205	4.432								RHE_RS23885	RHE_RS29800	p42d
1057	RHE_RS29690	D	RHE_RS05945_m2	R	-65	-46	CGTTTACCTTACGTTAGGCA	8.8	2.6e-06	-12.86	5.585								RHE_RS05945	RHE_RS18195	RHE_RS18195	chr	-	COG5338	S	hypothetical protein		1058	RHE_RS28605	D	RHE_RS03515_m1	R	-74	-55	AACTAATAACGCTTTTGGGT	-0.2	3.9e-05	-10.152	4.409
1058	RHE_RS03395	D	RHE_RS05945_m3	D	-162	-142	TCCGTTAACGATTGATTAACC	8.7	3.4e-06	-12.592	5.469								RHE_RS05945	RHE_RS18485	RHE_RS18485	chr	-	COG3916	T	hypothetical protein		1059	RHE_RS32435	D	RHE_RS03515_m1	D	-21	-2	ATTTTCAAGGGCTTTTATAT	-0.8	4.8e-05	-9.944	4.319
1059	RHE_RS03395	D	RHE_RS05945_m3	R	-160	-140	ATGGTTAATCAATCGTTAACG	7.9	5.7e-06	-12.075	5.244								RHE_RS05945	RHE_RS19845	RHE_RS19845	chr	-	COG3735	S	polysaccharide biosynthesis protein GumN		1060	RHE_RS32435	D	RHE_RS03515_m1	R	-21	-2	ATATAAAAGCCCTTGAAAAT	-0.6	4.4e-05	-10.031	4.357								RHE_RS24095	RHE_RS00850	chr
1060	RHE_RS03395	D	RHE_RS05945_m3	R	-98	-78	CCTGTTAACCGATTGTTAATG	13.4	1.4e-07	-15.782	6.854								RHE_RS05945	RHE_RS20220	RHE_RS20220	chr	-	COG0253	E	diaminopimelate epimerase		1061	RHE_RS01355	R	RHE_RS03515_m2	D	-142	-131	CTTCCTCCCCAT	9.6	1.3e-05	-11.251	4.886								RHE_RS24095	RHE_RS02430	chr
1061	RHE_RS05945	R	RHE_RS05945_m3	R	-365	-345	GCGGTTAATGGATACTTAAAG	21.8	5.3e-13	-28.266	12.276								RHE_RS05945	RHE_RS20245	RHE_RS20245	chr	-	COG0806	J	ribosome maturation factor RimM		1062	RHE_RS02270	D	RHE_RS03515_m2	D	-23	-12	AATCCTCCCAAG	8.5	3.3e-05	-10.319	4.481								RHE_RS24095	RHE_RS02555	chr
1062	RHE_RS05950	D	RHE_RS05945_m3	D	-117	-97	GCGGTTAATGGATACTTAAAG	21.8	5.3e-13	-28.266	12.276								RHE_RS05945	RHE_RS20305	RHE_RS20305	chr	-	COG1674	D	DNA translocase FtsK		1063	RHE_RS05555	D	RHE_RS03515_m2	R	-16	-5	ATTCCTCCCATG	8.8	2.5e-05	-10.597	4.602								RHE_RS24095	RHE_RS04555	chr
1063	RHE_RS06560	D	RHE_RS05945_m3	R	-44	-24	GTGGTTAAAACCCTCTTAATC	7.5	6.8e-06	-11.899	5.167								RHE_RS05945	RHE_RS22095	RHE_RS22095	p42b	-	COG0578	C	glycerol-3-phosphate dehydrogenase		1064	RHE_RS08935	D	RHE_RS03515_m2	R	-19	-8	ACTCCTCCCCGA	8.9	2.3e-05	-10.68	4.638								RHE_RS24095	RHE_RS05420	chr
1064	RHE_RS08965	R	RHE_RS05945_m3	D	-176	-156	GCTGTTAATACTATATTTAGC	9.1	2.8e-06	-12.786	5.553								RHE_RS05945	RHE_RS22810	RHE_RS22810	p42b	-	COG1135	E	methionine import ATP-binding protein MetN		1065	RHE_RS09165	D	RHE_RS03515_m2	R	-17	-6	CTTCCTCCCGAT	9	2.2e-05	-10.724	4.658								RHE_RS24095	RHE_RS05785	chr
1065	RHE_RS09635	D	RHE_RS05945_m3	R	-57	-37	ACGGTTAACTGATTCTTGAAA	9.9	1.6e-06	-13.346	5.796								RHE_RS05945	RHE_RS23445	RHE_RS23445	p42c	-	COG0834	ET	amino acid ABC transporter substrate-binding protein		1066	RHE_RS15880	D	RHE_RS03515_m2	D	-237	-226	CAACCTCCCAAG	8.6	3.1e-05	-10.382	4.509								RHE_RS24095	RHE_RS06055	chr
1066	RHE_RS17060	R	RHE_RS05945_m3	R	-125	-105	TTGGTAAACCGATTGTTAAGA	10.1	1.4e-06	-13.479	5.854								RHE_RS05945	RHE_RS24105	RHE_RS24105	p42e	-	COG2271	G	MFS transporter		1067	RHE_RS15970	D	RHE_RS03515_m2	D	-157	-146	AATCCTCCCGAA	8.3	3.9e-05	-10.152	4.409								RHE_RS24095	RHE_RS06810	chr
1067	RHE_RS17915	D	RHE_RS05945_m3	D	-146	-126	GAGATTAACCCTTTCTTAAGA	9.4	2.2e-06	-13.027	5.658								RHE_RS05945	RHE_RS24565	RHE_RS24565	p42e	-	COG2227	H	class I SAM-dependent methyltransferase		1068	RHE_RS16330	D	RHE_RS03515_m2	D	-239	-228	CTTCCTCCCCTG	8.4	3.5e-05	-10.26	4.456								RHE_RS24095	RHE_RS08095	chr
1068	RHE_RS18485	R	RHE_RS05945_m3	R	-97	-77	GCCGTTTATAAAGTATTAAGG	8.8	3.2e-06	-12.652	5.495								RHE_RS05945	RHE_RS26265	RHE_RS26265	p42e	-			hypothetical protein		1069	RHE_RS19325	D	RHE_RS03515_m2	D	-98	-87	ACACCTCCCAGA	9.6	1.3e-05	-11.251	4.886								RHE_RS24095	RHE_RS09465	chr
1069	RHE_RS18485	R	RHE_RS05945_m3	R	-35	-15	CTCGTTAACGGATCATTAATC	8.5	3.8e-06	-12.481	5.42								RHE_RS05945	RHE_RS28775	RHE_RS28775	p42f	-	COG0840	NT	methyl-accepting chemotaxis protein		1070	RHE_RS26765	D	RHE_RS03515_m2	R	-84	-73	CATCCTCGCAGT	7.6	6.6e-05	-9.626	4.18								RHE_RS24095	RHE_RS10990	chr
1070	RHE_RS20305	R	RHE_RS05945_m3	R	-108	-88	CGGGTTAAAGCGATGTTAACC	12.4	2.9e-07	-15.053	6.538								RHE_RS05945	RHE_RS29450	RHE_RS29450	symbiotic plasmid p42d	-	COG0464	MDT	ATP-binding protein		1071	RHE_RS27730	R	RHE_RS03515_m2	R	-30	-19	GTTCCTCCCGGC	7.4	7.7e-05	-9.472	4.114								RHE_RS24095	RHE_RS11520	chr
1071	RHE_RS23445	D	RHE_RS05945_m3	D	-73	-53	AGCGTTCACGTAGAATTAAAG	8.9	3e-06	-12.717	5.523								RHE_RS05945	RHE_RS29690	RHE_RS29690	symbiotic plasmid p42d	-			hypothetical protein		1072	RHE_RS29600	R	RHE_RS03515_m2	R	-15	-4	GTTCCTCCCAAT	8.7	2.8e-05	-10.483	4.553								RHE_RS24095	RHE_RS12330	chr
1072	RHE_RS31165	D	RHE_RS05945_m3	R	-123	-103	TAGGTTAACGAAAGGCTAACG	7.3	7.6e-06	-11.787	5.119								RHE_RS05945	RHE_RS30060	RHE_RS30060	symbiotic plasmid p42d	-	COG1879	G	sugar ABC transporter substrate-binding protein		1073	RHE_RS29990	R	RHE_RS03515_m2	D	-134	-123	TGTCCTCCCACG	7.7	6.2e-05	-9.688	4.208								RHE_RS24095	RHE_RS12605	chr
1073	RHE_RS05945	R	RHE_RS05945_m4	D	-380	-357	AAAATCCATCAAATTCTTTAAGTA	17.2	7.2e-10	-21.052	9.143								RHE_RS05945	RHE_RS31165	RHE_RS31165	symbiotic plasmid p42d	repA	COG1192	N	plasmid partitioning protein RepA		1074	RHE_RS09015	D	RHE_RS03515_m3	D	-33	-22	GCGAGTCAAGAG	7.9	2.9e-05	-10.448	4.538								RHE_RS24095	RHE_RS14075	chr
1074	RHE_RS05945	R	RHE_RS05945_m4	D	-26	-3	AGAATCTGGTGATCGGAGAAAGAC	13.5	1.7e-07	-15.587	6.77																	1075	RHE_RS11520	R	RHE_RS03515_m3	D	-15	-4	AGGACTGAAGAT	6.4	6e-05	-9.721	4.222								RHE_RS24095	RHE_RS14410	chr
1075	RHE_RS05950	D	RHE_RS05945_m4	R	-105	-82	AAAATCCATCAAATTCTTTAAGTA	17.2	7.2e-10	-21.052	9.143																	1076	RHE_RS15670	D	RHE_RS03515_m3	R	-133	-122	TTGATTCAAGTG	5.5	9.5e-05	-9.262	4.022								RHE_RS24095	RHE_RS15245	chr
1076	RHE_RS08070	D	RHE_RS05945_m4	D	-254	-231	AAAATCAGTTGCTTACTCGAAATT	10.1	4.4e-06	-12.334	5.357								RHE_RS06135	RHE_RS00265	RHE_RS00265	chr	-	COG2124	QV	cytochrome P450		1077	RHE_RS17555	D	RHE_RS03515_m3	R	-134	-123	GGGAGTGAAGGC	5.5	9.5e-05	-9.262	4.022								RHE_RS24095	RHE_RS15970	chr
1077	RHE_RS11645	D	RHE_RS05945_m4	D	-226	-203	AAAAGCCGCTAGACTCGTGAAGCG	9.2	8.9e-06	-11.629	5.051								RHE_RS06135	RHE_RS00300	RHE_RS00300	chr	-	COG2423	E	ornithine cyclodeaminase family protein		1078	RHE_RS24750	D	RHE_RS03515_m3	R	-40	-29	AGGGGTCAAGCC	5.8	8.2e-05	-9.409	4.086								RHE_RS24095	RHE_RS17760	chr
1078	RHE_RS12190	D	RHE_RS05945_m4	D	-142	-119	AAAATCATAGATCTACTTGAAGTA	9.6	6.5e-06	-11.944	5.187								RHE_RS06135	RHE_RS00570	RHE_RS00570	chr	pnp	COG1185	J	polyribonucleotide nucleotidyltransferase		1079	RHE_RS06260	D	RHE_RS03515_m4	D	-24	-15	GGTCCAAAGC	8.4	4.4e-05	-10.031	4.357								RHE_RS24095	RHE_RS19325	chr
1079	RHE_RS17020	D	RHE_RS05945_m4	R	-131	-108	AAAATGCGACAATTGTGTAATGGT	10.4	3.4e-06	-12.592	5.469								RHE_RS06135	RHE_RS00995	RHE_RS00995	chr	-	COG0035	F	uracil phosphoribosyltransferase		1080	RHE_RS13760	D	RHE_RS03515_m4	D	-27	-18	CATCCAAACC	7.3	8.1e-05	-9.421	4.092								RHE_RS24095	RHE_RS19360	chr
1080	RHE_RS17405	D	RHE_RS05945_m4	D	-56	-33	AAAAACCAACTTTTAATGTAAGCA	9.2	8.9e-06	-11.629	5.051								RHE_RS06135	RHE_RS01055	RHE_RS01055	chr	-	COG4962	UW	CpaF family protein		1081	RHE_RS14065	R	RHE_RS03515_m4	R	-94	-85	CCTCCAAAGA	8.7	3.7e-05	-10.205	4.432								RHE_RS24095	RHE_RS22625	p42b
1081	RHE_RS18135	R	RHE_RS05945_m4	D	-85	-62	AAAATGCAATTATTTCTCAAAACT	10.1	4.4e-06	-12.334	5.357								RHE_RS06135	RHE_RS01075	RHE_RS01075	chr	-	COG5010	UW	hypothetical protein		1082	RHE_RS14130	R	RHE_RS03515_m4	D	-80	-71	ATTCCAAAAC	7.4	7.3e-05	-9.525	4.137								RHE_RS24095	RHE_RS24095	p42e
1082	RHE_RS30060	D	RHE_RS05945_m4	R	-143	-120	ACAATCTGTCAATAAATATAAACT	10.8	2.4e-06	-12.94	5.62								RHE_RS06135	RHE_RS01080	RHE_RS01080	chr	-	COG0260	E	leucyl aminopeptidase		1083	RHE_RS14150	D	RHE_RS03515_m4	R	-35	-26	TTTCCAAATC	7.7	5.6e-05	-9.79	4.252								RHE_RS24095	RHE_RS25710	p42e
1083	RHE_RS01400	D	RHE_RS05945_m5	D	-191	-168	CGAAACGAATTTTCCCGTTTTTCT	5.4	7e-06	-11.87	5.155								RHE_RS06135	RHE_RS01880	RHE_RS01880	chr	-	COG0815	M	apolipoprotein N-acyltransferase		1084	RHE_RS23240	D	RHE_RS03515_m4	R	-150	-141	ATTCCAAAGC	8.9	3.5e-05	-10.26	4.456								RHE_RS24095	RHE_RS26100	p42e
1084	RHE_RS05945	R	RHE_RS05945_m5	R	-382	-359	CTTAAAGAATTTGATGGATTTTAT	23.6	7.5e-13	-27.919	12.125								RHE_RS06135	RHE_RS02205	RHE_RS02205	chr	-	COG1278	K	cold-shock protein		1085	RHE_RS26355	D	RHE_RS03515_m4	R	-93	-84	CGTCCAAAGT	7.4	8.1e-05	-9.421	4.092								RHE_RS24095	RHE_RS27165	p42f
1085	RHE_RS05945	R	RHE_RS05945_m5	R	-205	-182	AGTAAATGCGCCGTCCGGTTTTCG	12.5	1.2e-07	-15.936	6.921								RHE_RS06135	RHE_RS03220	RHE_RS03220	chr	-	COG0840	NT	globin-coupled sensor protein		1086	RHE_RS28200	D	RHE_RS03515_m4	R	-34	-25	TTTCCAAATC	7.7	5.6e-05	-9.79	4.252								RHE_RS24095	RHE_RS27525	p42f
1086	RHE_RS05950	D	RHE_RS05945_m5	D	-280	-257	AGTAAATGCGCCGTCCGGTTTTCG	12.5	1.2e-07	-15.936	6.921								RHE_RS06135	RHE_RS03345	RHE_RS03345	chr	flgG	COG4786	N	flagellar basal-body rod protein FlgG		1087	RHE_RS10930	D	RHE_RS03515_m5	D	-50	-30	CTTGCCAAAACGTTCTCAAAA	-1.8	8.8e-05	-9.338	4.056								RHE_RS24095	RHE_RS29795	p42d
1087	RHE_RS05950	D	RHE_RS05945_m5	D	-103	-80	CTTAAAGAATTTGATGGATTTTAT	23.6	7.5e-13	-27.919	12.125								RHE_RS06135	RHE_RS03450	RHE_RS03450	chr	-	COG5442	N	flagellar biosynthesis regulatory protein FlaF		1088	RHE_RS10930	D	RHE_RS03515_m5	R	-49	-29	TTTTTGAGAACGTTTTGGCAA	-1.3	7.1e-05	-9.553	4.149								RHE_RS24095	RHE_RS30730	p42d
1088	RHE_RS08120	D	RHE_RS05945_m5	D	-210	-187	CTTTAATGCTATGTTGAATTTTTA	9.2	9.2e-07	-13.899	6.036								RHE_RS06135	RHE_RS03980	RHE_RS03980	chr	-	COG3307	M	O-antigen ligase domain-containing protein		1089	RHE_RS17590	D	RHE_RS03515_m5	D	-34	-14	ACGTTGAACGCGTTTTCGAAC	1.4	2.8e-05	-10.483	4.553
1089	RHE_RS12170	R	RHE_RS05945_m5	R	-202	-179	AGTTAATTTTTTACCGAATTTTCG	7.2	2.8e-06	-12.786	5.553								RHE_RS06135	RHE_RS06000	RHE_RS06000	chr	-			hypothetical protein		1090	RHE_RS17590	D	RHE_RS03515_m5	R	-33	-13	CGTTCGAAAACGCGTTCAACG	-0.2	5e-05	-9.903	4.301
1090	RHE_RS14645	D	RHE_RS05945_m5	D	-83	-60	GTTAATGGGGTCATCGGGTTTAAG	7.8	2e-06	-13.122	5.699								RHE_RS06135	RHE_RS06130	RHE_RS06130	chr	-	COG0625	O	glutathione transferase GstA		1091	RHE_RS20915	R	RHE_RS03515_m5	D	-116	-96	AAAGTGTCAGCGCTTTTGCAC	-2.1	9.4e-05	-9.272	4.027								RHE_RS25455	RHE_RS00445	chr
1091	RHE_RS14820	D	RHE_RS05945_m5	R	-139	-116	GTAAAATATTTTAAAGAATTTTTG	10.2	5.2e-07	-14.469	6.284								RHE_RS06135	RHE_RS06135	RHE_RS06135	chr	-	COG1309	K	TetR/AcrR family transcriptional regulator		1092	RHE_RS23240	D	RHE_RS03515_m5	D	-161	-141	GAGTCAATCACGCTTTGGAAT	-1.9	8.8e-05	-9.338	4.056								RHE_RS25455	RHE_RS00705	chr
1092	RHE_RS17045	R	RHE_RS05945_m5	D	-308	-285	ATTAAATAATTTTTCCATTTCTCT	12.2	1.6e-07	-15.648	6.796								RHE_RS06135	RHE_RS06405	RHE_RS06405	chr	-	COG4957	K	transcriptional regulator		1093	RHE_RS27830	D	RHE_RS03515_m5	D	-141	-121	AGGCCCAAAGCGCTCTCCATC	-1.2	6.9e-05	-9.581	4.161								RHE_RS25455	RHE_RS01355	chr
1093	RHE_RS17050	D	RHE_RS05945_m5	R	-157	-134	ATTAAATAATTTTTCCATTTCTCT	12.2	1.6e-07	-15.648	6.796								RHE_RS06135	RHE_RS06550	RHE_RS06550	chr	-	COG3558	S	DUF1348 domain-containing protein		1094	RHE_RS27830	D	RHE_RS03515_m5	R	-140	-120	GGATGGAGAGCGCTTTGGGCC	-1.3	7.1e-05	-9.553	4.149								RHE_RS25455	RHE_RS04155	chr
1094	RHE_RS21895	R	RHE_RS05945_m5	R	-70	-47	CGTAAAGACTGTGACCGAGCTTCT	6.2	4.7e-06	-12.268	5.328								RHE_RS06135	RHE_RS07405	RHE_RS07405	chr	-	COG0760	O	molecular chaperone SurA		1095	RHE_RS28605	D	RHE_RS03515_m5	D	-75	-55	CACCCAAAAGCGTTATTAGTT	0.3	4e-05	-10.127	4.398								RHE_RS25455	RHE_RS05445	chr
1095	RHE_RS31165	D	RHE_RS05945_m5	R	-167	-144	AGTAAATGGATTTTTCCGTTTATA	4.9	8.9e-06	-11.629	5.051								RHE_RS06135	RHE_RS07695	RHE_RS07695	chr	glyA	COG0112	E	serine hydroxymethyltransferase		1096	RHE_RS28605	D	RHE_RS03515_m5	R	-74	-54	TAACTAATAACGCTTTTGGGT	3	1.4e-05	-11.176	4.854								RHE_RS25455	RHE_RS05555	chr
1096	RHE_RS03980	D	RHE_RS06135_m1	R	-129	-118	TAATCGATACAG	11.3	3.1e-06	-12.684	5.509								RHE_RS06135	RHE_RS08055	RHE_RS08055	chr	-	COG2873	E	aminotransferase class V-fold PLP-dependent enzyme		1097	RHE_RS32435	D	RHE_RS03515_m5	D	-22	-2	AATTTTCAAGGGCTTTTATAT	0.8	3.3e-05	-10.319	4.481								RHE_RS25455	RHE_RS07440	chr
1097	RHE_RS06130	R	RHE_RS06135_m1	R	-67	-56	ACATCTGTACTG	11.1	4.3e-06	-12.357	5.367								RHE_RS06135	RHE_RS08560	RHE_RS08560	chr	fusA	COG0480	J	elongation factor G		1098	RHE_RS32435	D	RHE_RS03515_m5	R	-21	-1	AATATAAAAGCCCTTGAAAAT	0.1	4.3e-05	-10.054	4.367								RHE_RS25455	RHE_RS08095	chr
1098	RHE_RS06135	D	RHE_RS06135_m1	D	-65	-54	ACATCTGTACTG	11.1	4.3e-06	-12.357	5.367								RHE_RS06135	RHE_RS08675	RHE_RS08675	chr	-	COG0201	U	preprotein translocase subunit SecY		1099	RHE_RS00725	D	RHE_RS03610_m1	R	-82	-68	GCAGTTGCAAAATTC	6.8	8e-05	-9.433	4.097								RHE_RS25455	RHE_RS09850	chr
1099	RHE_RS06550	D	RHE_RS06135_m1	D	-42	-31	CGATCGGTACAG	12.5	1.8e-07	-15.53	6.745								RHE_RS06135	RHE_RS09325	RHE_RS09325	chr	tatB			twin-arginine translocase subunit TatB		1100	RHE_RS01180	D	RHE_RS03610_m1	R	-57	-43	CATTTAGTAAATTCT	6.8	8.6e-05	-9.361	4.066								RHE_RS25455	RHE_RS10910	chr
1100	RHE_RS18615	R	RHE_RS06135_m1	D	-81	-70	AGATCTGTACTT	10.8	6.1e-06	-12.007	5.215								RHE_RS06135	RHE_RS09335	RHE_RS09335	chr	-	COG0172	J	serine--tRNA ligase		1101	RHE_RS05785	R	RHE_RS03610_m1	R	-178	-164	ATGTCTATAAAATTA	7.5	5.1e-05	-9.884	4.292								RHE_RS25455	RHE_RS10935	chr
1101	RHE_RS03220	D	RHE_RS06135_m2	D	-149	-139	TTCGAAACATA	10.6	7.4e-06	-11.814	5.131								RHE_RS06135	RHE_RS09355	RHE_RS09355	chr	-	COG2607	R	DUF815 domain-containing protein		1102	RHE_RS06395	R	RHE_RS03610_m1	D	-141	-127	ATAGATGTAAAAGCA	7.2	6.2e-05	-9.688	4.208								RHE_RS25455	RHE_RS10990	chr
1102	RHE_RS03980	D	RHE_RS06135_m2	R	-130	-120	ATCGATACAGT	12.4	1.9e-07	-15.476	6.721								RHE_RS06135	RHE_RS09360	RHE_RS09360	chr	yajC	COG1862	U	preprotein translocase subunit YajC		1103	RHE_RS08095	D	RHE_RS03610_m1	D	-72	-58	TAGATTGTAAAGATT	8.8	2e-05	-10.82	4.699								RHE_RS25455	RHE_RS11520	chr
1103	RHE_RS06130	R	RHE_RS06135_m2	D	-74	-64	TGCGAAACAGT	11.1	4e-06	-12.429	5.398								RHE_RS06135	RHE_RS09780	RHE_RS09780	chr	-	COG0528	F	UMP kinase		1104	RHE_RS09630	R	RHE_RS03610_m1	R	-79	-65	ATCTTTATAAAATGT	6.8	8e-05	-9.433	4.097								RHE_RS25455	RHE_RS12205	chr
1104	RHE_RS06135	D	RHE_RS06135_m2	R	-57	-47	TGCGAAACAGT	11.1	4e-06	-12.429	5.398								RHE_RS06135	RHE_RS11195	RHE_RS11195	chr	-	COG0628	R	AI-2E family transporter		1105	RHE_RS09630	R	RHE_RS03610_m1	D	-78	-64	CATTTTATAAAGATG	7.1	6.6e-05	-9.626	4.18								RHE_RS25455	RHE_RS12340	chr
1105	RHE_RS06405	D	RHE_RS06135_m2	D	-108	-98	TTCGAAACAGA	11	4.7e-06	-12.268	5.328								RHE_RS06135	RHE_RS12220	RHE_RS12220	chr	-	COG2896	H	cyclic pyranopterin monophosphate synthase		1106	RHE_RS12150	R	RHE_RS03610_m1	R	-84	-70	GCTTTTGCAAATCTG	8.2	3.4e-05	-10.289	4.469								RHE_RS25455	RHE_RS12810	chr
1106	RHE_RS12580	R	RHE_RS06135_m2	D	-348	-338	AACGATACAGT	10.6	7.4e-06	-11.814	5.131								RHE_RS06135	RHE_RS12580	RHE_RS12580	chr	-	COG1653	G	carbohydrate ABC transporter substrate-binding protein		1107	RHE_RS12150	R	RHE_RS03610_m1	D	-83	-69	AGATTTGCAAAAGCC	7.3	5.8e-05	-9.755	4.237								RHE_RS25455	RHE_RS12930	chr
1107	RHE_RS12585	D	RHE_RS06135_m2	R	-119	-109	AACGATACAGT	10.6	7.4e-06	-11.814	5.131								RHE_RS06135	RHE_RS12585	RHE_RS12585	chr	-	COG1609	K	LacI family DNA-binding transcriptional regulator		1108	RHE_RS16180	R	RHE_RS03610_m1	D	-37	-23	GTGTTTGTAAACGGT	6.8	8e-05	-9.433	4.097								RHE_RS25455	RHE_RS13665	chr
1108	RHE_RS19915	R	RHE_RS06135_m2	R	-138	-128	AACGATACAGT	10.6	7.4e-06	-11.814	5.131								RHE_RS06135	RHE_RS12615	RHE_RS12615	chr	-	COG0362	G	phosphogluconate dehydrogenase (NADP(+)-dependent, decarboxylating)		1109	RHE_RS17955	R	RHE_RS03610_m1	D	-99	-85	GCTGTTGTAAAGTCA	6.5	9.7e-05	-9.241	4.013								RHE_RS25455	RHE_RS15825	chr
1109	RHE_RS02205	R	RHE_RS06135_m3	R	-199	-189	TGCTTGACGGG	10	4.2e-06	-12.38	5.377								RHE_RS06135	RHE_RS14055	RHE_RS14055	chr	-	COG1309	K	TetR/AcrR family transcriptional regulator		1110	RHE_RS23240	D	RHE_RS03610_m1	D	-83	-69	CGTTTTGCAAAGTGA	7	7.1e-05	-9.553	4.149								RHE_RS25455	RHE_RS16180	chr
1110	RHE_RS06130	R	RHE_RS06135_m3	D	-95	-85	TTCTTGACGAA	10.2	3e-06	-12.717	5.523								RHE_RS06135	RHE_RS14155	RHE_RS14155	chr	-	COG2814	G	MFS transporter		1111	RHE_RS26195	R	RHE_RS03610_m1	R	-58	-44	GACTATATAAATCTT	7.5	5.1e-05	-9.884	4.292								RHE_RS25455	RHE_RS16330	chr
1111	RHE_RS06135	D	RHE_RS06135_m3	R	-36	-26	TTCTTGACGAA	10.2	3e-06	-12.717	5.523								RHE_RS06135	RHE_RS14420	RHE_RS14420	chr	-	COG0210	L	ATP-dependent DNA helicase		1112	RHE_RS28020	D	RHE_RS03610_m1	R	-68	-54	GCATTCGTAAATCTA	7	7.1e-05	-9.553	4.149								RHE_RS25455	RHE_RS17590	chr
1112	RHE_RS12220	D	RHE_RS06135_m3	D	-102	-92	CCCTTGACGGG	9.8	7e-06	-11.87	5.155								RHE_RS06135	RHE_RS15475	RHE_RS15475	chr	-	COG1825	J	50S ribosomal protein L25		1113	RHE_RS08095	D	RHE_RS03610_m2	R	-70	-52	GTTTGAAATCTTTACAATC	4.9	7.7e-05	-9.472	4.114								RHE_RS25455	RHE_RS19360	chr
1113	RHE_RS14420	D	RHE_RS06135_m3	D	-224	-214	TTCTTGACGAG	10.4	1.6e-06	-13.346	5.796								RHE_RS06135	RHE_RS17890	RHE_RS17890	chr	pgk	COG0126	G	phosphoglycerate kinase		1114	RHE_RS08855	R	RHE_RS03610_m2	R	-113	-95	GGCGACAATGTCGACAATA	5.2	6.5e-05	-9.641	4.187								RHE_RS25455	RHE_RS24670	p42e
1114	RHE_RS25845	D	RHE_RS06135_m3	D	-134	-124	CTCTTGACGGA	10.2	3e-06	-12.717	5.523								RHE_RS06135	RHE_RS18220	RHE_RS18220	chr	gltD	COG0493	ER	glutamate synthase subunit beta		1115	RHE_RS27750	D	RHE_RS03610_m2	R	-56	-38	ATTGACAGTTATCAAATCT	4.6	9.1e-05	-9.305	4.041								RHE_RS25455	RHE_RS25455	p42e
1115	RHE_RS06130	R	RHE_RS06135_m4	R	-116	-97	TTAATGCGAGACGGTACAAA	8.8	6.2e-06	-11.991	5.208								RHE_RS06135	RHE_RS18555	RHE_RS18555	chr	-	COG0019	E	type III PLP-dependent enzyme		1116	RHE_RS28020	D	RHE_RS03610_m2	R	-94	-76	TCACACATGTATGACAAAT	4.5	9.6e-05	-9.251	4.018								RHE_RS25455	RHE_RS25710	p42e
1116	RHE_RS06130	R	RHE_RS06135_m4	D	-83	-64	GCTATTTTATGCGAAACAGT	16.3	8.2e-09	-18.619	8.086								RHE_RS06135	RHE_RS18695	RHE_RS18695	chr	-	COG0008	J	glutamate--tRNA ligase		1117	RHE_RS28200	D	RHE_RS03610_m2	R	-33	-15	CGTCAAAACTTTTCCAAAT	6	4.1e-05	-10.102	4.387								RHE_RS25455	RHE_RS26275	p42e
1117	RHE_RS06130	R	RHE_RS06135_m4	D	-78	-59	TTTATGCGAAACAGTACAGA	19	8e-11	-23.249	10.097								RHE_RS06135	RHE_RS19455	RHE_RS19455	chr	-	COG0204	I	1-acyl-sn-glycerol-3-phosphate acyltransferase		1118	RHE_RS02330	R	RHE_RS03610_m3	D	-284	-271	AAGTTGTCAAGCGG	7	9.6e-05	-9.251	4.018								RHE_RS25455	RHE_RS27465	p42f
1118	RHE_RS06135	D	RHE_RS06135_m4	R	-62	-43	TTTATGCGAAACAGTACAGA	19	8e-11	-23.249	10.097								RHE_RS06135	RHE_RS19915	RHE_RS19915	chr	-			membrane protein		1119	RHE_RS06395	R	RHE_RS03610_m3	D	-140	-127	TAGATGTAAAAGCA	7.6	6.6e-05	-9.626	4.18								RHE_RS25455	RHE_RS27730	p42f
1119	RHE_RS06135	D	RHE_RS06135_m4	R	-57	-38	GCTATTTTATGCGAAACAGT	16.3	8.2e-09	-18.619	8.086								RHE_RS06135	RHE_RS20235	RHE_RS20235	chr	-	COG1605	E	chorismate mutase		1120	RHE_RS08095	D	RHE_RS03610_m3	D	-71	-58	AGATTGTAAAGATT	9.7	1.2e-05	-11.331	4.921								RHE_RS25455	RHE_RS28200	p42f
1120	RHE_RS06135	D	RHE_RS06135_m4	D	-24	-5	TTAATGCGAGACGGTACAAA	8.8	6.2e-06	-11.991	5.208								RHE_RS06135	RHE_RS20240	RHE_RS20240	chr	-			30S ribosomal protein S16		1121	RHE_RS08855	R	RHE_RS03610_m3	D	-33	-20	TGATTGTCAAAGTG	9.6	1.4e-05	-11.176	4.854								RHE_RS25455	RHE_RS29600	p42d
1121	RHE_RS12580	R	RHE_RS06135_m4	D	-357	-338	TCAATCTGTAACGATACAGT	8.1	9.2e-06	-11.596	5.036								RHE_RS06135	RHE_RS20320	RHE_RS20320	chr	tesB	COG1946	I	acyl-CoA thioesterase II		1122	RHE_RS16180	R	RHE_RS03610_m3	D	-36	-23	TGTTTGTAAACGGT	7.9	5.4e-05	-9.827	4.268								RHE_RS25455	RHE_RS29990	p42d
1122	RHE_RS12585	D	RHE_RS06135_m4	R	-119	-100	TCAATCTGTAACGATACAGT	8.1	9.2e-06	-11.596	5.036								RHE_RS06135	RHE_RS20380	RHE_RS20380	chr	-	COG3812	S	DUF1993 domain-containing protein		1123	RHE_RS26835	D	RHE_RS03610_m3	D	-83	-70	ATTTTGTAAACAAG	7.8	5.8e-05	-9.755	4.237								RHE_RS25455	RHE_RS30460	p42d
1123	RHE_RS29980	D	RHE_RS06135_m4	D	-66	-47	CTTATGGGAGGTGAGACACA	8.2	8.7e-06	-11.652	5.06								RHE_RS06135	RHE_RS20385	RHE_RS20385	chr	-	COG1879	G	rhizopine-binding protein		1124	RHE_RS29990	R	RHE_RS03610_m3	R	-63	-50	AATCTGTCAATTGT	7.6	6.6e-05	-9.626	4.18
1124	RHE_RS00300	R	RHE_RS06135_m5	R	-234	-223	TGTTACAAAAAT	10.2	4.7e-06	-12.268	5.328								RHE_RS06135	RHE_RS20440	RHE_RS20440	chr	-	COG3459	G	protein ndvB		1125	RHE_RS28305	R	RHE_RS03610_m4	D	-88	-56	CCTTGCCATGTGTTAAGCTCGACGTTGGAAAAG	-0.5	7.4e-05	-9.511	4.131
1125	RHE_RS01880	R	RHE_RS06135_m5	D	-109	-98	CAGTACGAAAAT	9.6	8.1e-06	-11.724	5.092								RHE_RS06135	RHE_RS22130	RHE_RS22130	p42b	glpK	COG0554	C	glycerol kinase		1126	RHE_RS28305	R	RHE_RS03610_m4	R	-88	-56	CTTTTCCAACGTCGAGCTTAACACATGGCAAGG	-0.6	7.4e-05	-9.511	4.131								RHE_RS25905	RHE_RS00265	chr
1126	RHE_RS06135	D	RHE_RS06135_m5	D	-13	-2	CGGTACAAAATA	11.4	1.5e-06	-13.41	5.824								RHE_RS06135	RHE_RS22840	RHE_RS22840	p42b	repB	COG1475	D	plasmid partitioning protein RepB		1127	RHE_RS09190	R	RHE_RS03610_m5	D	-143	-131	TTAAAAGTTGTGT	8.1	4.4e-05	-10.031	4.357								RHE_RS25905	RHE_RS00285	chr
1127	RHE_RS11220	R	RHE_RS06135_m5	D	-29	-18	CAGCATAAAAAT	10.3	4.2e-06	-12.38	5.377								RHE_RS06135	RHE_RS23525	RHE_RS23525	p42c	-	COG0747	E	peptide ABC transporter substrate-binding protein		1128	RHE_RS10510	R	RHE_RS03610_m5	R	-178	-166	GAAAAAATTGTGA	8.1	4.4e-05	-10.031	4.357								RHE_RS25905	RHE_RS01180	chr
1128	RHE_RS12580	R	RHE_RS06135_m5	D	-341	-330	CAGTAGAAAAGT	10.4	3.9e-06	-12.455	5.409								RHE_RS06135	RHE_RS25285	RHE_RS25285	p42e	-			hypothetical protein		1129	RHE_RS14870	R	RHE_RS03610_m5	D	-147	-135	CTAAATCCTGTGC	7.3	9e-05	-9.316	4.046								RHE_RS25905	RHE_RS01535	chr
1129	RHE_RS12585	D	RHE_RS06135_m5	R	-127	-116	CAGTAGAAAAGT	10.4	3.9e-06	-12.455	5.409								RHE_RS06135	RHE_RS25505	RHE_RS25505	p42e	-	COG3971	Q	2-keto-4-pentenoate hydratase		1130	RHE_RS22955	D	RHE_RS03610_m5	R	-96	-84	CCAAATACTGTAG	8.3	3.6e-05	-10.232	4.444								RHE_RS25905	RHE_RS02280	chr
1130	RHE_RS14055	R	RHE_RS06135_m5	D	-101	-90	TCGTATAAAAAT	9.8	6.8e-06	-11.899	5.167								RHE_RS06135	RHE_RS25655	RHE_RS25655	p42e	-	COG4963	UW	pilus assembly protein		1131	RHE_RS24760	D	RHE_RS03610_m5	R	-26	-14	TGATATTTTGTCA	7.5	8.3e-05	-9.397	4.081								RHE_RS25905	RHE_RS04155	chr
1131	RHE_RS14645	D	RHE_RS06135_m5	R	-49	-38	CGTTATAAAAGT	9.5	8.7e-06	-11.652	5.06								RHE_RS06135	RHE_RS25845	RHE_RS25845	p42e	-	COG1113	E	amino acid permease		1132	RHE_RS25720	R	RHE_RS03610_m5	D	-73	-61	GAAAAAGCTGTCT	8.2	4.1e-05	-10.102	4.387								RHE_RS25905	RHE_RS04175	chr
1132	RHE_RS24480	D	RHE_RS06135_m5	D	-219	-208	CAGCACAAAATT	9.7	7.4e-06	-11.814	5.131								RHE_RS06135	RHE_RS26260	RHE_RS26260	p42e	-			hypothetical protein		1133	RHE_RS27830	D	RHE_RS03610_m5	D	-78	-66	ATAAATTTGGTCT	7.7	6.4e-05	-9.657	4.194								RHE_RS25905	RHE_RS05350	chr
1133	RHE_RS28160	R	RHE_RS06135_m5	R	-55	-44	CTATATAAAAAT	9.9	6.2e-06	-11.991	5.208								RHE_RS06135	RHE_RS28160	RHE_RS28160	p42f	-	COG0583	K	LysR family transcriptional regulator		1134	RHE_RS30730	D	RHE_RS03610_m5	D	-57	-45	AAAAAACGTGTCA	8.2	4.1e-05	-10.102	4.387								RHE_RS25905	RHE_RS05425	chr
1134	RHE_RS00300	R	RHE_RS06405_m1	R	-245	-225	TTACAAAAATGTCAAAAAACT	10.3	3e-06	-12.717	5.523								RHE_RS06135	RHE_RS29980	RHE_RS29980	symbiotic plasmid p42d	-	COG0596	HR	alpha/beta hydrolase		1135	RHE_RS30730	D	RHE_RS03610_m5	D	-47	-35	TCAAATATTGTAT	7.4	8.3e-05	-9.397	4.081								RHE_RS25905	RHE_RS05555	chr
1135	RHE_RS05945	R	RHE_RS06405_m1	D	-307	-287	AACAAAAAACTCGTATTAAAA	9.4	6.3e-06	-11.975	5.201																	1136	RHE_RS01455	D	RHE_RS04575_m1	R	-45	-25	TTAACACCAAAATCGTACGGA	-2.4	7.8e-05	-9.459	4.108								RHE_RS25905	RHE_RS05860	chr
1136	RHE_RS05950	D	RHE_RS06405_m1	R	-175	-155	AACAAAAAACTCGTATTAAAA	9.4	6.3e-06	-11.975	5.201																	1137	RHE_RS05860	D	RHE_RS04575_m1	D	-91	-71	TCGACATTCAATAAATATCGT	0.8	2.3e-05	-10.68	4.638								RHE_RS25905	RHE_RS06015	chr
1137	RHE_RS06405	D	RHE_RS06405_m1	D	-335	-315	CAAGAAAAACGACAAATAATA	12.8	3.1e-07	-14.987	6.509								RHE_RS06405	RHE_RS00160	RHE_RS00160	chr	-	COG0499	H	adenosylhomocysteinase		1138	RHE_RS08005	R	RHE_RS04575_m1	R	-60	-40	TCGATGTCGACCTTATATCGA	-0.5	3.7e-05	-10.205	4.432								RHE_RS25905	RHE_RS08930	chr
1138	RHE_RS08300	D	RHE_RS06405_m1	R	-247	-227	GTAGCAAAAATGCAAAAAAAG	10.4	2.8e-06	-12.786	5.553								RHE_RS06405	RHE_RS00190	RHE_RS00190	chr	-	COG1866	C	phosphoenolpyruvate carboxykinase (ATP)		1139	RHE_RS09465	D	RHE_RS04575_m1	D	-45	-25	TTACCATCGAAATCAGATTTT	0	3.2e-05	-10.35	4.495								RHE_RS25905	RHE_RS09465	chr
1139	RHE_RS09730	D	RHE_RS06405_m1	R	-228	-208	CAGCAAAAAAACAAAAAAGAC	9.4	6.8e-06	-11.899	5.167								RHE_RS06405	RHE_RS00300	RHE_RS00300	chr	-	COG2423	E	ornithine cyclodeaminase family protein		1140	RHE_RS10855	R	RHE_RS04575_m1	D	-43	-23	TAACTTGCATGATGATAGCTA	-2.4	7.5e-05	-9.498	4.125								RHE_RS25905	RHE_RS10910	chr
1140	RHE_RS09730	D	RHE_RS06405_m1	R	-227	-207	TCAGCAAAAAAACAAAAAAGA	13.2	2.3e-07	-15.285	6.638								RHE_RS06405	RHE_RS00470	RHE_RS00470	chr	gabD	COG1012	C	NAD-dependent succinate-semialdehyde dehydrogenase		1141	RHE_RS10855	R	RHE_RS04575_m1	R	-43	-23	TAGCTATCATCATGCAAGTTA	-1.7	5.8e-05	-9.755	4.237								RHE_RS25905	RHE_RS12105	chr
1141	RHE_RS12170	R	RHE_RS06405_m1	D	-192	-172	GTAAAAAATTAACTAATAATT	9.7	5e-06	-12.206	5.301								RHE_RS06405	RHE_RS00565	RHE_RS00565	chr	-	COG2813	J	class I SAM-dependent methyltransferase		1142	RHE_RS14370	D	RHE_RS04575_m1	R	-28	-8	TCTCTCTCATCAGGGTATCGA	-2.4	7.5e-05	-9.498	4.125								RHE_RS25905	RHE_RS12930	chr
1142	RHE_RS12755	R	RHE_RS06405_m1	D	-340	-320	ATCAAAAAAAGTCAAAAATTA	11	1.7e-06	-13.285	5.77								RHE_RS06405	RHE_RS01175	RHE_RS01175	chr	-	COG4748	S	restriction endonuclease		1143	RHE_RS15825	D	RHE_RS04575_m1	D	-280	-260	TTGCCAGCGTGACGCTAGCCA	-2.9	9e-05	-9.316	4.046								RHE_RS25905	RHE_RS13085	chr
1143	RHE_RS12755	R	RHE_RS06405_m1	D	-339	-319	TCAAAAAAAGTCAAAAATTAA	9	8.6e-06	-11.664	5.066								RHE_RS06405	RHE_RS01260	RHE_RS01260	chr	tenA	COG0819	H	thiaminase II		1144	RHE_RS15825	D	RHE_RS04575_m1	R	-280	-260	TGGCTAGCGTCACGCTGGCAA	1.1	2e-05	-10.82	4.699								RHE_RS25905	RHE_RS13090	chr
1144	RHE_RS17200	R	RHE_RS06405_m1	R	-94	-74	ACAACAAAATAGCTAATATTT	9.3	6.8e-06	-11.899	5.167								RHE_RS06405	RHE_RS01265	RHE_RS01265	chr	-	COG1396	K	XRE family transcriptional regulator		1145	RHE_RS29795	R	RHE_RS04575_m1	D	-48	-28	TGGCAATCGATCAGATATTTA	-2.9	9e-05	-9.316	4.046								RHE_RS25905	RHE_RS15825	chr
1145	RHE_RS22160	D	RHE_RS06405_m1	R	-158	-138	CAAGAAATATTATAATTAAAA	12.3	5e-07	-14.509	6.301								RHE_RS06405	RHE_RS01330	RHE_RS01330	chr	-	COG0016	J	phenylalanine--tRNA ligase subunit alpha		1146	RHE_RS05415	R	RHE_RS04575_m2	D	-139	-130	TTAGTATCGA	6.9	2e-05	-10.82	4.699								RHE_RS25905	RHE_RS20915	chr
1146	RHE_RS25945	D	RHE_RS06405_m1	D	-46	-26	CCAACTTAAAGAAAATAAATT	8.9	9.3e-06	-11.585	5.032								RHE_RS06405	RHE_RS01725	RHE_RS01725	chr	-	COG0121	R	class II glutamine amidotransferase		1147	RHE_RS05420	D	RHE_RS04575_m2	R	-32	-23	TTAGTATCGA	6.9	2e-05	-10.82	4.699								RHE_RS25905	RHE_RS22600	p42b
1147	RHE_RS27985	R	RHE_RS06405_m1	D	-70	-50	GCACAAAAAGTAAAATTTAAC	9.1	8e-06	-11.736	5.097								RHE_RS06405	RHE_RS02510	RHE_RS02510	chr	-	COG1802	K	FCD domain-containing protein		1148	RHE_RS05785	R	RHE_RS04575_m2	D	-281	-272	TCACGATCGA	5.1	9.3e-05	-9.283	4.032								RHE_RS25905	RHE_RS25905	p42e
1148	RHE_RS31045	R	RHE_RS06405_m1	D	-177	-157	TAAAAAAACAGTTACACAAGT	9.8	4.6e-06	-12.289	5.337								RHE_RS06405	RHE_RS03580	RHE_RS03580	chr	-	COG0840	NT	methyl-accepting chemotaxis protein		1149	RHE_RS08095	D	RHE_RS04575_m2	R	-72	-63	TTACAATCTA	6.9	2e-05	-10.82	4.699								RHE_RS25905	RHE_RS26125	p42e
1149	RHE_RS00565	R	RHE_RS06405_m2	R	-33	-13	TCATTTAGAATAGAAAAAGGG	9.3	8.3e-06	-11.699	5.081								RHE_RS06405	RHE_RS04125	RHE_RS04125	chr	-	COG1502	I	hypothetical protein		1150	RHE_RS08920	D	RHE_RS04575_m2	R	-42	-33	TCACTATGGT	6.6	2.7e-05	-10.52	4.569								RHE_RS25905	RHE_RS26810	p42f
1150	RHE_RS00565	R	RHE_RS06405_m2	R	-32	-12	CTCATTTAGAATAGAAAAAGG	9.7	5.9e-06	-12.041	5.229								RHE_RS06405	RHE_RS04585	RHE_RS04585	chr	-	COG1189	J	TlyA family rRNA (cytidine-2\'-O)-methyltransferase		1151	RHE_RS09465	D	RHE_RS04575_m2	D	-45	-36	TTACCATCGA	6.1	4e-05	-10.127	4.398								RHE_RS25905	RHE_RS27830	p42f
1151	RHE_RS01175	R	RHE_RS06405_m2	R	-366	-346	TAAACTAAACTCTAAAAGTAG	10	4.5e-06	-12.311	5.347								RHE_RS06405	RHE_RS04590	RHE_RS04590	chr	-	COG0840	NT	methyl-accepting chemotaxis protein		1152	RHE_RS10855	R	RHE_RS04575_m2	D	-13	-4	TGACTATCAT	6.1	4.3e-05	-10.054	4.367								RHE_RS25905	RHE_RS27975	p42f
1152	RHE_RS01260	R	RHE_RS06405_m2	D	-123	-103	TCTACTATAAGAGAAATACAT	9.2	9.1e-06	-11.607	5.041								RHE_RS06405	RHE_RS04715	RHE_RS04715	chr	-	COG0082	E	chorismate synthase		1153	RHE_RS15825	D	RHE_RS04575_m2	D	-106	-97	TCACTAGCAT	5.9	4.9e-05	-9.924	4.31								RHE_RS25905	RHE_RS28205	p42f
1153	RHE_RS01265	D	RHE_RS06405_m2	R	-37	-17	TCTACTATAAGAGAAATACAT	9.2	9.1e-06	-11.607	5.041								RHE_RS06405	RHE_RS05255	RHE_RS05255	chr	-	COG1974	KT	transcriptional regulator		1154	RHE_RS27340	D	RHE_RS04575_m2	R	-122	-113	TCACGATCGT	5.1	9.3e-05	-9.283	4.032								RHE_RS25905	RHE_RS28605	p42f
1154	RHE_RS01330	D	RHE_RS06405_m2	R	-89	-69	AATATAAAGAAAGAAAAACCC	10.9	2e-06	-13.122	5.699								RHE_RS06405	RHE_RS05645	RHE_RS05645	chr	-			hypothetical protein		1155	RHE_RS01975	R	RHE_RS04575_m3	R	-66	-55	AGGAAAGTGACA	4.2	7.8e-05	-9.459	4.108								RHE_RS25905	RHE_RS29795	p42d
1155	RHE_RS01815	D	RHE_RS06405_m2	R	-120	-100	AAAGCTTATAAAGAAAAACGG	9.2	9.1e-06	-11.607	5.041								RHE_RS06405	RHE_RS05945	RHE_RS05945	chr	-	COG2197	TK	LuxR family transcriptional regulator		1156	RHE_RS08855	R	RHE_RS04575_m3	D	-209	-198	TAGGTACTAAGA	4	8.8e-05	-9.338	4.056								RHE_RS25905	RHE_RS29800	p42d
1156	RHE_RS02510	D	RHE_RS06405_m2	R	-188	-168	TTTATTGTAGATAAAAAACAA	9.2	9.1e-06	-11.607	5.041								RHE_RS06405	RHE_RS05950	RHE_RS05950	chr	-	COG0840	NT	PAS domain S-box protein		1157	RHE_RS09850	D	RHE_RS04575_m3	R	-162	-151	CAGATAGTGTCT	6.2	2.8e-05	-10.483	4.553
1157	RHE_RS04125	R	RHE_RS06405_m2	R	-129	-109	AACTTTAAATGTCAAAAACTA	12.4	4.5e-07	-14.614	6.347								RHE_RS06405	RHE_RS06405	RHE_RS06405	chr	-	COG4957	K	transcriptional regulator		1158	RHE_RS10855	R	RHE_RS04575_m3	D	-32	-21	ATGATAGCTACT	7.2	1.7e-05	-10.982	4.77
1158	RHE_RS05255	R	RHE_RS06405_m2	R	-27	-7	TAAATTATACCCTAAAAAAAG	12.8	3e-07	-15.019	6.523								RHE_RS06405	RHE_RS07080	RHE_RS07080	chr	-	COG3216	S	DUF2062 domain-containing protein		1159	RHE_RS14130	R	RHE_RS04575_m3	R	-172	-161	TCGATACAAACA	4.1	8.8e-05	-9.338	4.056								RHE_RS26115	RHE_RS00265	chr
1159	RHE_RS09730	D	RHE_RS06405_m2	R	-227	-207	TCAGCAAAAAAACAAAAAAGA	10.9	2.2e-06	-13.027	5.658								RHE_RS06405	RHE_RS07490	RHE_RS07490	chr	-	COG0488	R	ABC transporter ATP-binding protein		1160	RHE_RS20915	R	RHE_RS04575_m3	D	-119	-108	TTGAAAGTGTCA	5.6	3.7e-05	-10.205	4.432								RHE_RS26115	RHE_RS00805	chr
1160	RHE_RS11740	R	RHE_RS06405_m2	D	-136	-116	GTAATTACATCATAAAATAGT	10.9	2e-06	-13.122	5.699								RHE_RS06405	RHE_RS08120	RHE_RS08120	chr	-	COG1219	O	ATP-dependent Clp protease ATP-binding subunit ClpX		1161	RHE_RS30295	R	RHE_RS04575_m3	D	-19	-8	ATGAAAGGAACA	4.1	8.3e-05	-9.397	4.081								RHE_RS26115	RHE_RS01535	chr
1161	RHE_RS11745	D	RHE_RS06405_m2	R	-142	-122	GTAATTACATCATAAAATAGT	10.9	2e-06	-13.122	5.699								RHE_RS06405	RHE_RS08300	RHE_RS08300	chr	-	COG0442	J	proline--tRNA ligase		1162	RHE_RS15880	D	RHE_RS04575_m4	R	-87	-59	CCGGATTGGCGATTCCCGCTCTCTTATTT	-1.9	2.9e-05	-10.448	4.538								RHE_RS26115	RHE_RS02280	chr
1162	RHE_RS14305	R	RHE_RS06405_m2	R	-145	-125	TCAATTTAATTGGAAAATAGT	10	4.9e-06	-12.226	5.31								RHE_RS06405	RHE_RS08965	RHE_RS08965	chr	-	COG0209	F	vitamin B12-dependent ribonucleotide reductase		1163	RHE_RS19295	D	RHE_RS04575_m4	D	-137	-109	AGTGAAAAACGGTGGCCGATCACGCACCA	-4.8	9.8e-05	-9.231	4.009								RHE_RS26115	RHE_RS02555	chr
1163	RHE_RS14820	D	RHE_RS06405_m2	R	-54	-34	TTATTACAATACCAAAAAAAT	9.4	8.3e-06	-11.699	5.081								RHE_RS06405	RHE_RS09050	RHE_RS09050	chr	ald	COG0686	E	alanine dehydrogenase		1164	RHE_RS27460	R	RHE_RS04575_m4	D	-327	-299	CTACAGCGGCGTTGGAAAATTTCTTCCTA	-1.3	2.2e-05	-10.724	4.658								RHE_RS26115	RHE_RS02820	chr
1164	RHE_RS14820	D	RHE_RS06405_m2	R	-53	-33	TTTATTACAATACCAAAAAAA	10.8	2.2e-06	-13.027	5.658								RHE_RS06405	RHE_RS09730	RHE_RS09730	chr	-	COG5490	S	hypothetical protein		1165	RHE_RS27465	D	RHE_RS04575_m4	R	-66	-38	CTACAGCGGCGTTGGAAAATTTCTTCCTA	-1.3	2.2e-05	-10.724	4.658								RHE_RS26115	RHE_RS04115	chr
1165	RHE_RS15110	R	RHE_RS06405_m2	R	-253	-233	CAAATAGAACGTTAAAAAACA	10.7	2.4e-06	-12.94	5.62								RHE_RS06405	RHE_RS10240	RHE_RS10240	chr	-			nucleotidyltransferase		1166	RHE_RS31085	D	RHE_RS04575_m4	R	-29	-1	ATGGAGGCTCGCTGGCTGTTGGGACAATA	-2.4	3.7e-05	-10.205	4.432								RHE_RS26115	RHE_RS04240	chr
1166	RHE_RS16770	D	RHE_RS06405_m2	D	-138	-118	GAAATTAATCTTTAAAAAACC	11	1.8e-06	-13.228	5.745								RHE_RS06405	RHE_RS11740	RHE_RS11740	chr	-	COG1802	K	GntR family transcriptional regulator		1167	RHE_RS01180	D	RHE_RS04575_m5	R	-75	-46	TTAGTAAATTCTTATCTGGAATTCAGTGTT	-12.3	3.8e-05	-10.178	4.42								RHE_RS26115	RHE_RS04970	chr
1167	RHE_RS25945	D	RHE_RS06405_m2	D	-46	-26	CCAACTTAAAGAAAATAAATT	9.3	8.3e-06	-11.699	5.081								RHE_RS06405	RHE_RS11950	RHE_RS11950	chr	-	COG2198	T	Hpt domain-containing protein		1168	RHE_RS05785	R	RHE_RS04575_m5	R	-194	-165	TGTCTATAAAATTAGTAGAGTTACACGCAG	-14.7	8.1e-05	-9.421	4.092								RHE_RS26115	RHE_RS05785	chr
1168	RHE_RS30255	D	RHE_RS06405_m2	D	-137	-117	TATACTAACTAGAATAAAACA	9.9	4.9e-06	-12.226	5.31								RHE_RS06405	RHE_RS11955	RHE_RS11955	chr	-	COG1196	D	membrane protein		1169	RHE_RS09015	D	RHE_RS04575_m5	R	-68	-39	TTACAATCATAATCCTTAAAGATAACGATC	-11.2	2.5e-05	-10.597	4.602								RHE_RS26115	RHE_RS06360	chr
1169	RHE_RS00160	R	RHE_RS06405_m3	R	-132	-107	ATAAAGAAGTCTTTATATGTTTATAT	10.5	3.2e-06	-12.652	5.495								RHE_RS06405	RHE_RS12170	RHE_RS12170	chr	-	COG2989	M	peptidoglycan-binding protein		1170	RHE_RS09465	D	RHE_RS04575_m5	R	-54	-25	AAAATCTGATTTCGATGGTAAGGACATATC	-14.6	7.9e-05	-9.446	4.102								RHE_RS26115	RHE_RS08145	chr
1170	RHE_RS00190	D	RHE_RS06405_m3	D	-147	-122	TTAAAAAGAACGAAACAAATTTAAAT	9.7	7.5e-06	-11.801	5.125								RHE_RS06405	RHE_RS12190	RHE_RS12190	chr	-	COG2199	T	GGDEF domain-containing protein		1171	RHE_RS22625	R	RHE_RS04575_m5	R	-87	-58	TGTCGAAGTATTAGATATAAACTCTATCTT	-13	4.6e-05	-9.987	4.337								RHE_RS26115	RHE_RS08855	chr
1171	RHE_RS00190	D	RHE_RS06405_m3	D	-134	-109	AACAAATTTAAATCGATTAATTATTT	9.8	6.8e-06	-11.899	5.167								RHE_RS06405	RHE_RS12700	RHE_RS12700	chr	cobA	COG0007	H	uroporphyrinogen-III C-methyltransferase		1172	RHE_RS01295	R	RHE_RS05000_m1	D	-43	-24	TATATGGAGGCTGCCGCATC	3.8	7.6e-05	-9.485	4.119								RHE_RS26115	RHE_RS09210	chr
1172	RHE_RS00190	D	RHE_RS06405_m3	D	-127	-102	TTAAATCGATTAATTATTTGATATTA	10.1	5e-06	-12.206	5.301								RHE_RS06405	RHE_RS12755	RHE_RS12755	chr	-	COG1492	H	cobyric acid synthase CobQ		1173	RHE_RS01300	D	RHE_RS05000_m1	R	-153	-134	TATATGGAGGCTGCCGCATC	3.8	7.6e-05	-9.485	4.119								RHE_RS26115	RHE_RS10910	chr
1173	RHE_RS00190	D	RHE_RS06405_m3	D	-119	-94	ATTAATTATTTGATATTACTATATTT	9.8	6.8e-06	-11.899	5.167								RHE_RS06405	RHE_RS12925	RHE_RS12925	chr	-	COG3706	TK	chemotaxis protein CheY		1174	RHE_RS08095	D	RHE_RS05000_m1	R	-153	-134	GACACCGCGTCCGGCGCAAC	7.7	1e-05	-11.513	5								RHE_RS26115	RHE_RS10935	chr
1174	RHE_RS00190	D	RHE_RS06405_m3	R	-116	-91	AGAAAATATAGTAATATCAAATAATT	12.1	5.2e-07	-14.469	6.284								RHE_RS06405	RHE_RS14305	RHE_RS14305	chr	hflK	COG0330	O	FtsH protease activity modulator HflK		1175	RHE_RS10510	R	RHE_RS05000_m1	R	-247	-228	GTTTCGGCGGCAGGCGCATC	6.7	1.7e-05	-10.982	4.77								RHE_RS26115	RHE_RS11935	chr
1175	RHE_RS00190	D	RHE_RS06405_m3	R	-107	-82	TAAAAACGGAGAAAATATAGTAATAT	11.1	1.7e-06	-13.285	5.77								RHE_RS06405	RHE_RS14375	RHE_RS14375	chr	-	COG2885	M	cell envelope biogenesis protein OmpA		1176	RHE_RS10910	D	RHE_RS05000_m1	R	-101	-82	CATGTTGCGCCGGGGGCAGC	3.6	8.3e-05	-9.397	4.081								RHE_RS26115	RHE_RS11940	chr
1176	RHE_RS00190	D	RHE_RS06405_m3	R	-106	-81	ATAAAAACGGAGAAAATATAGTAATA	10.6	2.9e-06	-12.751	5.538								RHE_RS06405	RHE_RS14820	RHE_RS14820	chr	-	COG2971	G	N-acetylglucosamine kinase		1177	RHE_RS10910	D	RHE_RS05000_m1	D	-97	-78	CCCCCGGCGCAACATGCACC	7.4	1.2e-05	-11.331	4.921								RHE_RS26115	RHE_RS13440	chr
1177	RHE_RS00190	D	RHE_RS06405_m3	R	-72	-47	GAAAAATACGGTGAGAAATTTTAAAA	10.4	4e-06	-12.429	5.398								RHE_RS06405	RHE_RS15110	RHE_RS15110	chr	-	COG0358	L	DNA primase		1178	RHE_RS18625	R	RHE_RS05000_m1	D	-64	-45	GAGGTGGCGCCAGCCGGATG	4.8	4.7e-05	-9.965	4.328								RHE_RS26115	RHE_RS14780	chr
1178	RHE_RS02225	R	RHE_RS06405_m3	R	-349	-324	TAAATATTAGAAATCTAACTTTAATC	9.5	9.1e-06	-11.607	5.041								RHE_RS06405	RHE_RS15570	RHE_RS15570	chr	-	COG1283	P	Na/Pi cotransporter family protein		1179	RHE_RS19295	D	RHE_RS05000_m1	R	-151	-132	TTCACTGCGGCTTGCGCATC	6.2	2.4e-05	-10.637	4.62								RHE_RS26115	RHE_RS15825	chr
1179	RHE_RS05645	D	RHE_RS06405_m3	R	-110	-85	TTAAAGTACTAACAAGTCTCTTATTT	10.4	3.6e-06	-12.535	5.444								RHE_RS06405	RHE_RS16200	RHE_RS16200	chr	-	COG4213	G	sugar ABC transporter substrate-binding protein		1180	RHE_RS14130	R	RHE_RS05000_m2	D	-95	-64	CGGTGCAGGGGAGGCATTCCAAAACAGCAGTT	0.4	3.7e-05	-10.205	4.432								RHE_RS26115	RHE_RS15880	chr
1180	RHE_RS06405	D	RHE_RS06405_m3	R	-363	-338	AAAAAATGGCTGATGAAGAATTATAG	11.2	1.7e-06	-13.285	5.77								RHE_RS06405	RHE_RS16325	RHE_RS16325	chr	-	COG1129	G	sugar ABC transporter ATP-binding protein		1181	RHE_RS14130	R	RHE_RS05000_m2	R	-95	-64	AACTGCTGTTTTGGAATGCCTCCCCTGCACCG	0.5	3.7e-05	-10.205	4.432								RHE_RS26115	RHE_RS17180	chr
1181	RHE_RS06405	D	RHE_RS06405_m3	R	-131	-106	GAAAAACGTGAAATCCACCCCTAGAT	9.7	7.5e-06	-11.801	5.125								RHE_RS06405	RHE_RS16350	RHE_RS16350	chr	-	COG0451	M	UDP-glucose 4-epimerase		1182	RHE_RS02280	D	RHE_RS05000_m3	R	-227	-202	GGCGCCATGGGGATAACAGGGATACG	8.8	1.5e-05	-11.107	4.824								RHE_RS26115	RHE_RS17555	chr
1182	RHE_RS08120	D	RHE_RS06405_m3	R	-219	-194	TCAACATAGCATTAAAGTTACTATTA	10.9	2.1e-06	-13.074	5.678								RHE_RS06405	RHE_RS16770	RHE_RS16770	chr	-	COG0493	ER	FAD-binding protein		1183	RHE_RS05785	R	RHE_RS05000_m3	R	-172	-147	TCCGCCTCGCTGCCTGAATGTCTATA	7.3	5e-05	-9.903	4.301								RHE_RS26115	RHE_RS17760	chr
1183	RHE_RS08965	R	RHE_RS06405_m3	R	-182	-157	CTAAATATAGTATTAACAGCTTATTA	11.3	1.5e-06	-13.41	5.824								RHE_RS06405	RHE_RS17050	RHE_RS17050	chr	-	COG0745	TK	DNA-binding response regulator		1184	RHE_RS06260	D	RHE_RS05000_m3	D	-56	-31	TCCGCCTTCCCCAATGCTATTCTGTC	6.9	6.1e-05	-9.705	4.215								RHE_RS26115	RHE_RS18455	chr
1184	RHE_RS09050	D	RHE_RS06405_m3	D	-145	-120	GAAAAAAATAATAGGTAACGCAATAA	9.6	8.3e-06	-11.699	5.081								RHE_RS06405	RHE_RS17200	RHE_RS17200	chr	-	COG1959	K	Rrf2 family transcriptional regulator		1185	RHE_RS06280	R	RHE_RS05000_m3	R	-124	-99	CACGCCTTGCGCTACTTCCCTCTATC	6.8	6.6e-05	-9.626	4.18								RHE_RS26115	RHE_RS19055	chr
1185	RHE_RS11740	R	RHE_RS06405_m3	R	-135	-110	ACAAAAACTATTTTATGATGTAATTA	11	1.9e-06	-13.174	5.721								RHE_RS06405	RHE_RS17605	RHE_RS17605	chr	-	COG0683	E	ABC transporter substrate-binding protein		1186	RHE_RS11355	D	RHE_RS05000_m3	D	-38	-13	TCGGCGTTGTTCCGAGAGAAACTAGG	6.5	8.2e-05	-9.409	4.086								RHE_RS26115	RHE_RS20885	chr
1186	RHE_RS11745	D	RHE_RS06405_m3	D	-148	-123	ACAAAAACTATTTTATGATGTAATTA	11	1.9e-06	-13.174	5.721								RHE_RS06405	RHE_RS17915	RHE_RS17915	chr	-	COG5317	S	DUF1465 domain-containing protein		1187	RHE_RS15825	D	RHE_RS05000_m3	R	-104	-79	TCCGACTTGACCGTGGCAATGCTAGT	6.3	9.3e-05	-9.283	4.032								RHE_RS26115	RHE_RS22705	p42b
1187	RHE_RS11950	R	RHE_RS06405_m3	D	-149	-124	TAAAAACCAATAATTTAGGGATATTT	12.4	3.5e-07	-14.865	6.456								RHE_RS06405	RHE_RS18485	RHE_RS18485	chr	-	COG3916	T	hypothetical protein		1188	RHE_RS09165	D	RHE_RS05000_m4	D	-32	-16	GGGGCGGATCATGCCAT	6.7	6e-05	-9.721	4.222								RHE_RS26115	RHE_RS22895	p42c
1188	RHE_RS11955	D	RHE_RS06405_m3	R	-345	-320	TAAAAACCAATAATTTAGGGATATTT	12.4	3.5e-07	-14.865	6.456								RHE_RS06405	RHE_RS19200	RHE_RS19200	chr	-	COG0216	J	peptide chain release factor 1		1189	RHE_RS09165	D	RHE_RS05000_m4	R	-32	-16	ATGGCATGATCCGCCCC	6.1	8e-05	-9.433	4.097								RHE_RS26115	RHE_RS24285	p42e
1189	RHE_RS12170	R	RHE_RS06405_m3	D	-191	-166	TAAAAAATTAACTAATAATTTCATAA	12.4	3.5e-07	-14.865	6.456								RHE_RS06405	RHE_RS20140	RHE_RS20140	chr	-	COG4181	Q	ABC transporter ATP-binding protein		1190	RHE_RS10910	D	RHE_RS05000_m4	D	-94	-78	CCGGCGCAACATGCACC	6.7	5.7e-05	-9.772	4.244								RHE_RS26115	RHE_RS26025	p42e
1190	RHE_RS12170	R	RHE_RS06405_m3	D	-189	-164	AAAAATTAACTAATAATTTCATAATT	11.5	1.1e-06	-13.72	5.959								RHE_RS06405	RHE_RS22160	RHE_RS22160	p42b	-	COG0747	E	ABC transporter substrate-binding protein		1191	RHE_RS15245	R	RHE_RS05000_m4	D	-20	-4	ATTGCGTCAGGAGCCCC	6.6	6e-05	-9.721	4.222								RHE_RS26115	RHE_RS26115	p42e
1191	RHE_RS12170	R	RHE_RS06405_m3	R	-186	-161	CAAAATTATGAAATTATTAGTTAATT	10.5	3.2e-06	-12.652	5.495								RHE_RS06405	RHE_RS23730	RHE_RS23730	p42c	-	COG0251	V	RidA family protein		1192	RHE_RS15245	R	RHE_RS05000_m4	R	-20	-4	GGGGCTCCTGACGCAAT	6.4	6.7e-05	-9.611	4.174								RHE_RS26115	RHE_RS27340	p42f
1192	RHE_RS12700	R	RHE_RS06405_m3	D	-154	-129	TATAATATTATAAAATATTCATATTG	10	6.1e-06	-12.007	5.215								RHE_RS06405	RHE_RS25945	RHE_RS25945	p42e	-	COG0673	R	gfo/Idh/MocA family oxidoreductase		1193	RHE_RS17235	R	RHE_RS05000_m4	D	-122	-106	CTGGCATGAGCCGCACC	7.6	3.3e-05	-10.319	4.481								RHE_RS26115	RHE_RS27975	p42f
1193	RHE_RS12700	R	RHE_RS06405_m3	R	-152	-127	AACAATATGAATATTTTATAATATTA	9.7	7.5e-06	-11.801	5.125								RHE_RS06405	RHE_RS26095	RHE_RS26095	p42e	-			hypothetical protein		1194	RHE_RS17235	R	RHE_RS05000_m4	R	-122	-106	GGTGCGGCTCATGCCAG	8.9	1.4e-05	-11.176	4.854								RHE_RS26115	RHE_RS28205	p42f
1194	RHE_RS13740	D	RHE_RS06405_m3	D	-86	-61	GAAAAAAATCTGGAAAACACTTTTAA	9.8	7.5e-06	-11.801	5.125								RHE_RS06405	RHE_RS27400	RHE_RS27400	p42f	ehuB	COG0834	ET	ectoine/hydroxyectoine ABC transporter substrate-binding protein EhuB		1195	RHE_RS19295	D	RHE_RS05000_m4	R	-151	-135	ACTGCGGCTTGCGCATC	7.3	4e-05	-10.127	4.398								RHE_RS26115	RHE_RS28210	p42f
1195	RHE_RS13740	D	RHE_RS06405_m3	D	-84	-59	AAAAAATCTGGAAAACACTTTTAAAT	10.7	2.6e-06	-12.86	5.585								RHE_RS06405	RHE_RS27985	RHE_RS27985	p42f	-	COG1879	G	rhizopine-binding protein		1196	RHE_RS28220	R	RHE_RS05000_m4	D	-44	-28	CTTGCGCCGGACGCATT	8.2	2.2e-05	-10.724	4.658								RHE_RS26115	RHE_RS28875	p42f
1196	RHE_RS14645	D	RHE_RS06405_m3	R	-66	-41	TATAAAAGTTACTAAAAAGCTTAAAC	9.6	8.3e-06	-11.699	5.081								RHE_RS06405	RHE_RS29360	RHE_RS29360	p42f	-	COG1373	R	ATP-binding protein		1197	RHE_RS28220	R	RHE_RS05000_m4	R	-44	-28	AATGCGTCCGGCGCAAG	8.3	2.2e-05	-10.724	4.658								RHE_RS26115	RHE_RS28880	p42f
1197	RHE_RS14735	D	RHE_RS06405_m3	R	-109	-84	ACAAAATATGAAAATCCCTAAGATTT	10.2	4.5e-06	-12.311	5.347								RHE_RS06405	RHE_RS29465	RHE_RS29465	symbiotic plasmid p42d	-			hypothetical protein		1198	RHE_RS30635	R	RHE_RS05000_m4	R	-84	-68	AGGGCGCCGCGCGCACG	6.7	6e-05	-9.721	4.222								RHE_RS26115	RHE_RS29270	p42f
1198	RHE_RS15570	D	RHE_RS06405_m3	D	-99	-74	AAAAAATCGCACGATTTGCACTATTT	9.7	7.5e-06	-11.801	5.125								RHE_RS06405	RHE_RS30060	RHE_RS30060	symbiotic plasmid p42d	-	COG1879	G	sugar ABC transporter substrate-binding protein		1199	RHE_RS04115	R	RHE_RS05000_m5	D	-217	-195	TGTCGCAAGAGGGACTTGCGAAC	8.6	1.4e-05	-11.176	4.854								RHE_RS26115	RHE_RS29800	p42d
1199	RHE_RS16200	R	RHE_RS06405_m3	D	-247	-222	TCAAAAGTAATACTTTTTAACGATAT	10.3	4e-06	-12.429	5.398								RHE_RS06405	RHE_RS30255	RHE_RS30255	symbiotic plasmid p42d	traA	COG0507	L	Ti-type conjugative transfer relaxase TraA		1200	RHE_RS04115	R	RHE_RS05000_m5	R	-217	-195	GTTCGCAAGTCCCTCTTGCGACA	8.8	1.2e-05	-11.331	4.921								RHE_RS26115	RHE_RS29825	p42d
1200	RHE_RS16350	D	RHE_RS06405_m3	D	-127	-102	GTAACATGGATTAATAATTAAGATTA	9.5	9.1e-06	-11.607	5.041								RHE_RS06405	RHE_RS31010	RHE_RS31010	symbiotic plasmid p42d	-	COG0583	K	Nodulation protein D 3		1201	RHE_RS13495	R	RHE_RS05000_m5	D	-112	-90	ACACGCATACCCCAGGTGATTTT	5.8	8.6e-05	-9.361	4.066								RHE_RS26115	RHE_RS30535	p42d
1201	RHE_RS16770	D	RHE_RS06405_m3	D	-219	-194	AAAAAAAACGTTTTTTTGTGATCTTT	9.9	6.1e-06	-12.007	5.215								RHE_RS06405	RHE_RS31045	RHE_RS31045	symbiotic plasmid p42d	-			hypothetical protein		1202	RHE_RS13495	R	RHE_RS05000_m5	R	-112	-90	AAAATCACCTGGGGTATGCGTGT	6	7.6e-05	-9.485	4.119
1202	RHE_RS16770	D	RHE_RS06405_m3	R	-216	-191	AAAAAAGATCACAAAAAAACGTTTTT	11	1.9e-06	-13.174	5.721																	1203	RHE_RS03085	R	RHE_RS05020_m1	D	-179	-150	CCGCTCTCACGGTCCAGACCGAAGCACGGG	3.9	1.8e-05	-10.925	4.745
1203	RHE_RS17045	R	RHE_RS06405_m3	R	-319	-294	GAAAAATTATTTAATAAATTCGATAC	9.9	6.1e-06	-12.007	5.215																	1204	RHE_RS03085	R	RHE_RS05020_m1	R	-179	-150	CCCGTGCTTCGGTCTGGACCGTGAGAGCGG	3.7	2e-05	-10.82	4.699								RHE_RS26230	RHE_RS00485	chr
1204	RHE_RS17045	R	RHE_RS06405_m3	R	-312	-287	AGAAATGGAAAAATTATTTAATAAAT	10.4	3.6e-06	-12.535	5.444								RHE_RS06580	RHE_RS00035	RHE_RS00035	chr	-	COG1952	U	protein-export protein SecB		1205	RHE_RS12990	D	RHE_RS05020_m1	D	-252	-223	CTAGCGGTACGCTTACGATGGAAATTTTGC	3.2	2.5e-05	-10.597	4.602								RHE_RS26230	RHE_RS01180	chr
1205	RHE_RS17045	R	RHE_RS06405_m3	R	-305	-280	AAAACAGAGAAATGGAAAAATTATTT	10	5.5e-06	-12.111	5.26								RHE_RS06580	RHE_RS00470	RHE_RS00470	chr	gabD	COG1012	C	NAD-dependent succinate-semialdehyde dehydrogenase		1206	RHE_RS12990	D	RHE_RS05020_m1	R	-252	-223	GCAAAATTTCCATCGTAAGCGTACCGCTAG	3.1	2.7e-05	-10.52	4.569								RHE_RS26230	RHE_RS01235	chr
1206	RHE_RS17050	D	RHE_RS06405_m3	D	-162	-137	AAAACAGAGAAATGGAAAAATTATTT	10	5.5e-06	-12.111	5.26								RHE_RS06580	RHE_RS00595	RHE_RS00595	chr	-			translation initiation factor IF-2		1207	RHE_RS22625	R	RHE_RS05020_m1	D	-71	-42	CTAATACTTCGACACGTCGCGAGGTTTCCC	4.1	1.7e-05	-10.982	4.77								RHE_RS26230	RHE_RS01790	chr
1207	RHE_RS17050	D	RHE_RS06405_m3	D	-155	-130	AGAAATGGAAAAATTATTTAATAAAT	10.4	3.6e-06	-12.535	5.444								RHE_RS06580	RHE_RS00610	RHE_RS00610	chr	-	COG0779	J	ribosome maturation factor RimP		1208	RHE_RS22625	R	RHE_RS05020_m1	R	-71	-42	GGGAAACCTCGCGACGTGTCGAAGTATTAG	4.1	1.7e-05	-10.982	4.77								RHE_RS26230	RHE_RS02270	chr
1208	RHE_RS17050	D	RHE_RS06405_m3	D	-148	-123	GAAAAATTATTTAATAAATTCGATAC	9.9	6.1e-06	-12.007	5.215								RHE_RS06580	RHE_RS00740	RHE_RS00740	chr	-	COG0443	O	molecular chaperone DnaK		1209	RHE_RS02595	D	RHE_RS05020_m2	D	-38	-12	ATCCGAAGCCTTCCCGTTATTCGAGGA	-0.1	2.9e-05	-10.448	4.538								RHE_RS26230	RHE_RS03755	chr
1209	RHE_RS17200	R	RHE_RS06405_m3	D	-105	-80	ATACAAGCTATAAATATTAGCTATTT	10.6	2.9e-06	-12.751	5.538								RHE_RS06580	RHE_RS01055	RHE_RS01055	chr	-	COG4962	UW	CpaF family protein		1210	RHE_RS30635	R	RHE_RS05020_m2	D	-60	-34	ATCCGACGCAACGCCAACGCCCAATAC	-2.4	7e-05	-9.567	4.155								RHE_RS26230	RHE_RS05425	chr
1210	RHE_RS17915	D	RHE_RS06405_m3	D	-315	-290	ATAAAATATTAAGCTTTATAAGATAT	11.5	1.1e-06	-13.72	5.959								RHE_RS06580	RHE_RS02690	RHE_RS02690	chr	-	COG0840	NT	methyl-accepting chemotaxis protein		1211	RHE_RS06260	D	RHE_RS05020_m3	R	-89	-80	TTATCGAAGT	6.6	8.9e-05	-9.327	4.051								RHE_RS26230	RHE_RS05815	chr
1211	RHE_RS17915	D	RHE_RS06405_m3	D	-313	-288	AAAATATTAAGCTTTATAAGATATTA	11.7	8.4e-07	-13.99	6.076								RHE_RS06580	RHE_RS02695	RHE_RS02695	chr	-	COG0834	ET	ABC transporter substrate-binding protein		1212	RHE_RS28605	D	RHE_RS05020_m3	R	-85	-76	GAATCGAAGC	7.6	5.5e-05	-9.808	4.26								RHE_RS26230	RHE_RS06260	chr
1212	RHE_RS17915	D	RHE_RS06405_m3	R	-312	-287	GTAATATCTTATAAAGCTTAATATTT	10.1	5e-06	-12.206	5.301								RHE_RS06580	RHE_RS03470	RHE_RS03470	chr	-	COG1298	N	flagellar biosynthesis protein FlhA		1213	RHE_RS30500	D	RHE_RS05020_m3	D	-117	-108	GAATCGAAGC	7.6	5.5e-05	-9.808	4.26								RHE_RS26230	RHE_RS08170	chr
1213	RHE_RS22160	D	RHE_RS06405_m3	D	-176	-151	GTAAAAATTATCTGATTGTTTTAATT	9.6	8.3e-06	-11.699	5.081								RHE_RS06580	RHE_RS04370	RHE_RS04370	chr	-	COG0164	L	ribonuclease HII		1214	RHE_RS03085	R	RHE_RS05020_m4	D	-179	-150	CCGCTCTCACGGTCCAGACCGAAGCACGGG	3.1	2.6e-05	-10.557	4.585								RHE_RS26230	RHE_RS09850	chr
1214	RHE_RS27985	R	RHE_RS06405_m3	D	-67	-42	CAAAAAGTAAAATTTAACCAAGATTT	10.9	2.1e-06	-13.074	5.678								RHE_RS06580	RHE_RS04990	RHE_RS04990	chr	-	COG0637	GR	haloacid dehalogenase		1215	RHE_RS03085	R	RHE_RS05020_m4	R	-179	-150	CCCGTGCTTCGGTCTGGACCGTGAGAGCGG	2.7	3.1e-05	-10.382	4.509								RHE_RS26230	RHE_RS10775	chr
1215	RHE_RS29465	D	RHE_RS06405_m3	D	-61	-36	TTAAAAGACGTTCTACAATACGATTT	9.7	8.3e-06	-11.699	5.081								RHE_RS06580	RHE_RS05880	RHE_RS05880	chr	-	COG4586	R	sugar ABC transporter ATP-binding protein		1216	RHE_RS12990	D	RHE_RS05020_m4	D	-252	-223	CTAGCGGTACGCTTACGATGGAAATTTTGC	3.4	2.3e-05	-10.68	4.638								RHE_RS26230	RHE_RS12440	chr
1216	RHE_RS30060	D	RHE_RS06405_m3	D	-160	-135	GAAAAAACAAACGTCGAAGTTTATAT	11.4	1.2e-06	-13.633	5.921								RHE_RS06580	RHE_RS06000	RHE_RS06000	chr	-			hypothetical protein		1217	RHE_RS12990	D	RHE_RS05020_m4	R	-252	-223	GCAAAATTTCCATCGTAAGCGTACCGCTAG	2.2	4.1e-05	-10.102	4.387								RHE_RS26230	RHE_RS13085	chr
1217	RHE_RS01725	D	RHE_RS06405_m4	D	-211	-202	TGCAAGTAGA	12.8	3.7e-07	-14.81	6.432								RHE_RS06580	RHE_RS06435	RHE_RS06435	chr	-	COG5447	S	DUF1491 domain-containing protein		1218	RHE_RS22625	R	RHE_RS05020_m4	D	-71	-42	CTAATACTTCGACACGTCGCGAGGTTTCCC	5	1.1e-05	-11.418	4.959								RHE_RS26230	RHE_RS13090	chr
1218	RHE_RS06405	D	RHE_RS06405_m4	D	-280	-271	TGCAAGTAGA	12.8	3.7e-07	-14.81	6.432								RHE_RS06580	RHE_RS06580	RHE_RS06580	chr	-	COG0745	TK	DNA-binding response regulator		1219	RHE_RS22625	R	RHE_RS05020_m4	R	-71	-42	GGGAAACCTCGCGACGTGTCGAAGTATTAG	4.3	1.5e-05	-11.107	4.824								RHE_RS26230	RHE_RS15825	chr
1219	RHE_RS10240	R	RHE_RS06405_m4	D	-125	-116	TGCAAGTAAA	11.3	2.8e-06	-12.786	5.553								RHE_RS06580	RHE_RS07075	RHE_RS07075	chr	-	COG0317	TK	bifunctional (p)ppGpp synthetase/guanosine-3\',5\'-bis(diphosphate) 3\'-pyrophosphohydrolase		1220	RHE_RS16030	R	RHE_RS05020_m5	R	-135	-115	AAGTATCGGCTCCCCACAAGG	2.2	6.2e-05	-9.688	4.208								RHE_RS26230	RHE_RS16330	chr
1220	RHE_RS12190	D	RHE_RS06405_m4	R	-131	-122	TTCAAGTAGA	10.3	7.5e-06	-11.801	5.125								RHE_RS06580	RHE_RS07925	RHE_RS07925	chr	-	COG1846	K	ROK family transcriptional regulator		1221	RHE_RS16035	D	RHE_RS05020_m5	D	-88	-68	AAGTATCGGCTCCCCACAAGG	2.2	6.2e-05	-9.688	4.208								RHE_RS26230	RHE_RS17760	chr
1221	RHE_RS00190	D	RHE_RS06405_m5	D	-115	-100	ATTATTTGATATTACT	12.2	3.7e-07	-14.81	6.432								RHE_RS06580	RHE_RS08565	RHE_RS08565	chr	tuf	COG0050	J	elongation factor Tu		1222	RHE_RS22955	D	RHE_RS05020_m5	R	-115	-95	AGCTGTCGGCGACCGGCAATT	2.1	6.2e-05	-9.688	4.208								RHE_RS26230	RHE_RS26230	p42e
1222	RHE_RS02510	D	RHE_RS06405_m5	R	-183	-168	TTTATTGTAGATAAAA	10.5	3.5e-06	-12.563	5.456								RHE_RS06580	RHE_RS09335	RHE_RS09335	chr	-	COG0172	J	serine--tRNA ligase		1223	RHE_RS08855	R	RHE_RS05730_m1	R	-115	-103	TGTCGACAATATA	9.1	1.7e-05	-10.982	4.77								RHE_RS26230	RHE_RS27465	p42f
1223	RHE_RS03580	D	RHE_RS06405_m5	R	-193	-178	CAGATTAGATATTAAT	9.7	9.3e-06	-11.585	5.032								RHE_RS06580	RHE_RS09355	RHE_RS09355	chr	-	COG2607	R	DUF815 domain-containing protein		1224	RHE_RS08920	D	RHE_RS05730_m1	R	-27	-15	ATTCGAGAATATC	7.2	6.3e-05	-9.672	4.201								RHE_RS26230	RHE_RS29800	p42d
1224	RHE_RS04715	R	RHE_RS06405_m5	R	-243	-228	TTGATTATATTTAAAA	9.6	9.3e-06	-11.585	5.032								RHE_RS06580	RHE_RS09360	RHE_RS09360	chr	yajC	COG1862	U	preprotein translocase subunit YajC		1225	RHE_RS11910	D	RHE_RS05730_m1	R	-36	-24	TGCCGGCAATATA	7	7.6e-05	-9.485	4.119
1225	RHE_RS11950	R	RHE_RS06405_m5	R	-151	-136	ATTATTGGTTTTTAAG	11.1	1.7e-06	-13.285	5.77								RHE_RS06580	RHE_RS10660	RHE_RS10660	chr	-	COG3845	R	ABC transporter ATP-binding protein		1226	RHE_RS02330	R	RHE_RS05730_m2	D	-381	-371	CAAATCGGCGT	7.7	8.4e-05	-9.385	4.076
1226	RHE_RS11955	D	RHE_RS06405_m5	D	-333	-318	ATTATTGGTTTTTAAG	11.1	1.7e-06	-13.285	5.77								RHE_RS06580	RHE_RS10700	RHE_RS10700	chr	-	COG2186	K	FadR family transcriptional regulator		1227	RHE_RS05425	D	RHE_RS05730_m2	D	-87	-77	TAAATCGGCCG	8.4	4.9e-05	-9.924	4.31								RHE_RS26505	RHE_RS00825	chr
1227	RHE_RS12700	R	RHE_RS06405_m5	D	-151	-136	AATATTATAAAATATT	10.2	4.9e-06	-12.226	5.31								RHE_RS06580	RHE_RS11305	RHE_RS11305	chr	-	COG1686	M	D-alanyl-D-alanine carboxypeptidase		1228	RHE_RS11935	R	RHE_RS05730_m2	D	-85	-75	GAAATCGGCAG	8.7	3.9e-05	-10.152	4.409								RHE_RS26505	RHE_RS01355	chr
1228	RHE_RS12700	R	RHE_RS06405_m5	R	-151	-136	AATATTTTATAATATT	10.3	4.3e-06	-12.357	5.367								RHE_RS06580	RHE_RS11575	RHE_RS11575	chr	-	COG0513	L	ATP-dependent helicase		1229	RHE_RS11940	D	RHE_RS05730_m2	R	-32	-22	GAAATCGGCAG	8.7	3.9e-05	-10.152	4.409								RHE_RS26505	RHE_RS01730	chr
1229	RHE_RS12925	R	RHE_RS06405_m5	D	-75	-60	CTGATTAATAATTATT	9.9	6.7e-06	-11.913	5.174								RHE_RS06580	RHE_RS12185	RHE_RS12185	chr	-	COG1838	C	fumarate hydratase		1230	RHE_RS13440	R	RHE_RS05730_m2	D	-270	-260	CGAATCGGCGC	8.7	3.9e-05	-10.152	4.409								RHE_RS26505	RHE_RS02595	chr
1230	RHE_RS14820	D	RHE_RS06405_m5	R	-41	-26	TATGTTTTTTATTACA	10.3	4.3e-06	-12.357	5.367								RHE_RS06580	RHE_RS12460	RHE_RS12460	chr	-	COG1522	K	Lrp/AsnC family transcriptional regulator		1231	RHE_RS14760	R	RHE_RS05730_m2	D	-48	-38	TGAATCGGCCC	8.6	4.4e-05	-10.031	4.357								RHE_RS26505	RHE_RS03770	chr
1231	RHE_RS16325	R	RHE_RS06405_m5	R	-115	-100	ATTATTTTCATTTACG	10.6	3.1e-06	-12.684	5.509								RHE_RS06580	RHE_RS12485	RHE_RS12485	chr	cobT	COG2038	H	nicotinate-nucleotide--dimethylbenzimidazole phosphoribosyltransferase		1232	RHE_RS20915	R	RHE_RS05730_m2	D	-174	-164	TGAATCGGTAC	7.9	7.1e-05	-9.553	4.149								RHE_RS26505	RHE_RS04560	chr
1232	RHE_RS17605	D	RHE_RS06405_m5	D	-91	-76	TTTATTTCATTTTACA	11.8	6.7e-07	-14.216	6.174								RHE_RS06580	RHE_RS12490	RHE_RS12490	chr	-	COG0368	H	adenosylcobinamide-GDP ribazoletransferase		1233	RHE_RS01180	D	RHE_RS05730_m3	R	-231	-220	GCGAAATTAATC	8.3	3.7e-05	-10.205	4.432								RHE_RS26505	RHE_RS04985	chr
1233	RHE_RS17915	D	RHE_RS06405_m5	D	-311	-296	AATATTAAGCTTTATA	11.1	1.7e-06	-13.285	5.77								RHE_RS06580	RHE_RS12560	RHE_RS12560	chr	-	COG3250	G	glycoside hydrolase family 2 protein		1234	RHE_RS08095	D	RHE_RS05730_m3	D	-72	-61	TAGATTGTAAAG	6.4	8.6e-05	-9.361	4.066								RHE_RS26505	RHE_RS05070	chr
1234	RHE_RS17915	D	RHE_RS06405_m5	D	-301	-286	TTTATAAGATATTACT	10.6	3.1e-06	-12.684	5.509								RHE_RS06580	RHE_RS12615	RHE_RS12615	chr	-	COG0362	G	phosphogluconate dehydrogenase (NADP(+)-dependent, decarboxylating)		1235	RHE_RS15045	D	RHE_RS05730_m3	R	-86	-75	TAGAAAATACAG	6.9	7e-05	-9.567	4.155								RHE_RS26505	RHE_RS06095	chr
1235	RHE_RS18485	R	RHE_RS06405_m5	R	-96	-81	TTTATAAAGTATTAAG	10.1	5.4e-06	-12.129	5.268								RHE_RS06580	RHE_RS12660	RHE_RS12660	chr	-	COG0764	I	3-hydroxyacyl-ACP dehydratase		1236	RHE_RS17240	R	RHE_RS05730_m3	R	-21	-10	TCGAACGTAAAA	7.9	4.5e-05	-10.009	4.347								RHE_RS26505	RHE_RS06360	chr
1236	RHE_RS22160	D	RHE_RS06405_m5	R	-158	-143	AATATTATAATTAAAA	11.1	1.7e-06	-13.285	5.77								RHE_RS06580	RHE_RS13305	RHE_RS13305	chr	-	COG0076	E	aspartate aminotransferase family protein		1237	RHE_RS18840	R	RHE_RS05730_m3	D	-118	-107	TCGAACGTAAAT	8.1	4.1e-05	-10.102	4.387								RHE_RS26505	RHE_RS07115	chr
1237	RHE_RS29360	R	RHE_RS06405_m5	R	-36	-21	ACTATTTGAAATTATG	10.1	5.4e-06	-12.129	5.268								RHE_RS06580	RHE_RS14325	RHE_RS14325	chr	-	COG3814	S	hypothetical protein		1238	RHE_RS22560	D	RHE_RS05730_m3	D	-41	-30	TGGAGAGTAATG	6.2	9.4e-05	-9.272	4.027								RHE_RS26505	RHE_RS07420	chr
1238	RHE_RS00595	R	RHE_RS06580_m1	R	-98	-83	CCGGCCGATGCCGGTG	9.7	6.6e-06	-11.928	5.18								RHE_RS06580	RHE_RS14585	RHE_RS14585	chr	-	COG0769	M	UDP-N-acetylmuramoyl-L-alanyl-D-glutamate--2,6-diaminopimelate ligase		1239	RHE_RS22645	D	RHE_RS05730_m3	D	-77	-66	TCGAATTTAAAC	8.4	3.5e-05	-10.26	4.456								RHE_RS26505	RHE_RS07440	chr
1239	RHE_RS00610	R	RHE_RS06580_m1	R	-154	-139	GAGACCGATTCCGCCA	11.1	8.7e-07	-13.955	6.06								RHE_RS06580	RHE_RS14600	RHE_RS14600	chr	-	COG0275	J	ribosomal RNA small subunit methyltransferase H		1240	RHE_RS27460	R	RHE_RS05730_m3	D	-95	-84	CGGAAGATAAAT	7.2	6.2e-05	-9.688	4.208								RHE_RS26505	RHE_RS07560	chr
1240	RHE_RS00740	R	RHE_RS06580_m1	D	-78	-63	TAGACCCATCCCGTAA	9.5	9.5e-06	-11.564	5.022								RHE_RS06580	RHE_RS15015	RHE_RS15015	chr	-	COG2968	S	SIMPL domain-containing protein		1241	RHE_RS27465	D	RHE_RS05730_m3	R	-281	-270	CGGAAGATAAAT	7.2	6.2e-05	-9.688	4.208								RHE_RS26505	RHE_RS08775	chr
1241	RHE_RS15110	R	RHE_RS06580_m1	D	-117	-102	ATAACCGACGCCGTCG	9.5	8.4e-06	-11.687	5.076								RHE_RS06580	RHE_RS15110	RHE_RS15110	chr	-	COG0358	L	DNA primase		1242	RHE_RS08355	D	RHE_RS05730_m4	D	-20	-6	CGCATCGGAAAGACA	7.8	1.4e-05	-11.176	4.854								RHE_RS26505	RHE_RS08855	chr
1242	RHE_RS07925	R	RHE_RS06580_m2	D	-291	-281	AGCCGATTCCT	9.9	3.7e-06	-12.507	5.432								RHE_RS06580	RHE_RS15560	RHE_RS15560	chr	-	COG1132	V	ABC transporter ATP-binding protein		1243	RHE_RS11935	R	RHE_RS05730_m4	D	-85	-71	GAAATCGGCAGGAGC	4.5	8.1e-05	-9.421	4.092								RHE_RS26505	RHE_RS08975	chr
1243	RHE_RS12485	R	RHE_RS06580_m2	D	-28	-18	AGCCGATTCAT	10.4	7.7e-07	-14.077	6.114								RHE_RS06580	RHE_RS15865	RHE_RS15865	chr	-	COG0524	G	sugar kinase		1244	RHE_RS11940	D	RHE_RS05730_m4	R	-36	-22	GAAATCGGCAGGAGC	4.5	8.1e-05	-9.421	4.092								RHE_RS26505	RHE_RS09850	chr
1244	RHE_RS12490	D	RHE_RS06580_m2	R	-159	-149	AGCCGATTCAT	10.4	7.7e-07	-14.077	6.114								RHE_RS06580	RHE_RS17885	RHE_RS17885	chr	-	COG3263	CP	potassium/proton antiporter		1245	RHE_RS12000	R	RHE_RS05730_m4	D	-45	-31	CGAGTCGGCAATGTC	4.2	9.4e-05	-9.272	4.027								RHE_RS26505	RHE_RS10015	chr
1245	RHE_RS17885	D	RHE_RS06580_m2	R	-57	-47	GGCCGATCCAT	9.5	6.9e-06	-11.884	5.161								RHE_RS06580	RHE_RS18160	RHE_RS18160	chr	-	COG5310	Q	homospermidine synthase		1246	RHE_RS16930	R	RHE_RS05730_m4	D	-16	-2	CAGATGGGCAAGCAA	4.4	8.9e-05	-9.327	4.051								RHE_RS26505	RHE_RS10910	chr
1246	RHE_RS06435	D	RHE_RS06580_m3	D	-21	-11	GCCGGTCTATA	11	3.2e-06	-12.652	5.495								RHE_RS06580	RHE_RS18475	RHE_RS18475	chr	-	COG3288	C	Re/Si-specific NAD(P)(+) transhydrogenase subunit alpha		1247	RHE_RS17180	D	RHE_RS05730_m4	R	-165	-151	CAAATCGGAAAAATC	8.2	1.1e-05	-11.418	4.959								RHE_RS26505	RHE_RS13375	chr
1247	RHE_RS06580	D	RHE_RS06580_m3	D	-47	-37	ATCGGTCTATT	11.4	2.4e-06	-12.94	5.62								RHE_RS06580	RHE_RS19200	RHE_RS19200	chr	-	COG0216	J	peptide chain release factor 1		1248	RHE_RS17180	D	RHE_RS05730_m4	D	-83	-69	CAAAGCAGCAAGACA	5.9	4.2e-05	-10.078	4.377								RHE_RS26505	RHE_RS14280	chr
1248	RHE_RS15865	D	RHE_RS06580_m3	R	-51	-41	GCCGCTCTATC	9.9	8e-06	-11.736	5.097								RHE_RS06580	RHE_RS19895	RHE_RS19895	chr	-	COG0074	C	succinate--CoA ligase subunit alpha		1249	RHE_RS29200	R	RHE_RS05730_m4	D	-123	-109	CGAATCTGAAATATC	5.7	4.4e-05	-10.031	4.357								RHE_RS26505	RHE_RS15155	chr
1249	RHE_RS18475	R	RHE_RS06580_m3	R	-167	-157	ACCGCTCTAGT	11.6	1.6e-06	-13.346	5.796								RHE_RS06580	RHE_RS20015	RHE_RS20015	chr	-	COG0221	CP	inorganic diphosphatase		1250	RHE_RS29205	D	RHE_RS05730_m4	R	-137	-123	CGAATCTGAAATATC	5.7	4.4e-05	-10.031	4.357								RHE_RS26505	RHE_RS15805	chr
1250	RHE_RS06580	D	RHE_RS06580_m4	R	-50	-33	TTTGAATAGACCGATTCC	18.6	5.2e-11	-23.68	10.284								RHE_RS06580	RHE_RS20140	RHE_RS20140	chr	-	COG4181	Q	ABC transporter ATP-binding protein		1251	RHE_RS30495	D	RHE_RS05730_m4	R	-235	-221	TGAACCGGCGATCTA	4.6	7.7e-05	-9.472	4.114								RHE_RS26505	RHE_RS15825	chr
1251	RHE_RS12460	R	RHE_RS06580_m4	R	-49	-32	TTTGTATAACCCGATTCC	11.1	1.3e-06	-13.553	5.886								RHE_RS06580	RHE_RS20920	RHE_RS20920	chr	leuB	COG0473	CE	3-isopropylmalate dehydrogenase		1252	RHE_RS08095	D	RHE_RS05730_m5	D	-72	-62	TAGATTGTAAA	7.2	5.9e-05	-9.738	4.229								RHE_RS26505	RHE_RS16765	chr
1252	RHE_RS18160	D	RHE_RS06580_m4	R	-31	-14	GTGGAAGGGGACGAAGGC	8.5	7.1e-06	-11.855	5.149								RHE_RS06580	RHE_RS22130	RHE_RS22130	p42b	glpK	COG0554	C	glycerol kinase		1253	RHE_RS16180	R	RHE_RS05730_m5	D	-37	-27	GTGTTTGTAAA	7.8	3.6e-05	-10.232	4.444								RHE_RS26505	RHE_RS17760	chr
1253	RHE_RS02690	R	RHE_RS06580_m5	D	-266	-237	GGCCGGAGCCTCGAAGGACACGCTCCAGAT	9.9	6.3e-06	-11.975	5.201								RHE_RS06580	RHE_RS24105	RHE_RS24105	p42e	-	COG2271	G	MFS transporter		1254	RHE_RS16330	D	RHE_RS05730_m5	R	-57	-47	CAATCTGTATT	6.5	9.2e-05	-9.294	4.036								RHE_RS26505	RHE_RS20850	chr
1254	RHE_RS02695	D	RHE_RS06580_m5	R	-191	-162	GGCCGGAGCCTCGAAGGACACGCTCCAGAT	9.9	6.3e-06	-11.975	5.201								RHE_RS06580	RHE_RS25445	RHE_RS25445	p42e	-	COG1960	I	acyl-CoA dehydrogenase		1255	RHE_RS22955	D	RHE_RS05730_m5	R	-146	-136	AAGTTTGTCAG	6.6	8.7e-05	-9.35	4.06								RHE_RS26505	RHE_RS20950	chr
1255	RHE_RS08625	D	RHE_RS06580_m5	D	-57	-28	AGCCGGAGTAGGGGGCTAGCCCAACCATTC	10.8	2.3e-06	-12.983	5.638								RHE_RS06580	RHE_RS27810	RHE_RS27810	p42f	-	COG0745	TK	diguanylate cyclase		1256	RHE_RS24850	D	RHE_RS05730_m5	R	-28	-18	TAATTTGTCAG	9.2	1.4e-05	-11.176	4.854								RHE_RS26505	RHE_RS26330	p42e
1256	RHE_RS08660	D	RHE_RS06580_m5	D	-97	-68	CGCCGGACTGCAGGCACTCCCTGGCAAGAA	9.9	6.3e-06	-11.975	5.201								RHE_RS06580	RHE_RS27830	RHE_RS27830	p42f	-	COG0614	P	ABC transporter substrate-binding protein		1257	RHE_RS26835	D	RHE_RS05730_m5	D	-84	-74	TATTTTGTAAA	6.5	9.2e-05	-9.294	4.036								RHE_RS26505	RHE_RS26505	p42f
1257	RHE_RS08690	D	RHE_RS06580_m5	R	-121	-92	GGCCGGCGCGGACCGCCAGCCTCCCCACCC	10.7	2.6e-06	-12.86	5.585								RHE_RS06580	RHE_RS28700	RHE_RS28700	p42f	-	COG0665	E	D-amino acid dehydrogenase small subunit		1258	RHE_RS28020	D	RHE_RS05730_m5	D	-96	-86	AGATTTGTCAT	7.3	5.9e-05	-9.738	4.229								RHE_RS26505	RHE_RS26675	p42f
1258	RHE_RS29415	D	RHE_RS06580_m5	D	-206	-177	CGCCGGGGGCGCGTCCGCCGCGCCCCCGGC	10.7	2.6e-06	-12.86	5.585								RHE_RS06580	RHE_RS29415	RHE_RS29415	p42f	repA	COG1192	N	plasmid partitioning protein RepA		1259	RHE_RS30500	D	RHE_RS05730_m5	R	-148	-138	TGAATTGTAAG	7.8	3.6e-05	-10.232	4.444								RHE_RS26505	RHE_RS26805	p42f
1259	RHE_RS29415	D	RHE_RS06580_m5	R	-205	-176	GGCCGGGGGCGCGGCGGACGCGCCCCCGGC	11.8	6.7e-07	-14.216	6.174								RHE_RS06580	RHE_RS30365	RHE_RS30365	symbiotic plasmid p42d	-	COG0288	P	carbonic anhydrase		1260	RHE_RS04175	R	RHE_RS05750_m1	D	-167	-136	CGCCCTCTTCACAATTCGGGCACAAAAATTCG	-10.2	9.7e-05	-9.241	4.013								RHE_RS26505	RHE_RS26835	p42f
1260	RHE_RS04270	R	RHE_RS07685_m1	D	-108	-98	CCGGCTTAACA	10	6.1e-06	-12.007	5.215																	1261	RHE_RS08775	R	RHE_RS05750_m1	R	-37	-6	ATGGTTCTCCTCTATTGCGAGAAGGATAGGGT	-7.2	3.3e-05	-10.319	4.481								RHE_RS26505	RHE_RS27430	p42f
1261	RHE_RS07685	D	RHE_RS07685_m2	D	-105	-83	CCATTAAGCCTGCGGTTTAAGTC	15.6	1.9e-08	-17.779	7.721																	1262	RHE_RS06480	R	RHE_RS05750_m2	R	-209	-193	ACGCCGTCACGTGATTT	3.4	6.7e-05	-9.611	4.174								RHE_RS26505	RHE_RS27465	p42f
1262	RHE_RS07685	D	RHE_RS07685_m2	R	-105	-83	GACTTAAACCGCAGGCTTAATGG	15.7	1.7e-08	-17.89	7.77								RHE_RS07685	RHE_RS01055	RHE_RS01055	chr	-	COG4962	UW	CpaF family protein		1263	RHE_RS06750	R	RHE_RS05750_m2	R	-95	-79	CCGCCACCGCCTCAACT	4	5.2e-05	-9.864	4.284								RHE_RS26505	RHE_RS27580	p42f
1263	RHE_RS28885	R	RHE_RS07685_m2	R	-60	-38	CTGTTAAACCTACCGATTACTCG	5.9	9.8e-06	-11.533	5.009								RHE_RS07685	RHE_RS02605	RHE_RS02605	chr	-	COG5352	S	hypothetical protein		1264	RHE_RS08855	R	RHE_RS05750_m2	D	-45	-29	TCGTCATCGCTTTGATT	3.4	6.7e-05	-9.611	4.174								RHE_RS26505	RHE_RS28605	p42f
1264	RHE_RS04270	R	RHE_RS07685_m3	D	-116	-96	TGTTAAAACCGGCTTAACACT	9.1	1.2e-06	-13.633	5.921								RHE_RS07685	RHE_RS02610	RHE_RS02610	chr	-	COG4992	E	acetylornithine transaminase		1265	RHE_RS17235	R	RHE_RS05750_m2	R	-28	-12	TCGCCATGGTTTGCTTT	2.7	9.5e-05	-9.262	4.022								RHE_RS26505	RHE_RS29805	p42d
1265	RHE_RS05945	R	RHE_RS07685_m3	D	-305	-285	CAAAAAACTCGTATTAAAACA	10.8	4.3e-07	-14.659	6.367								RHE_RS07685	RHE_RS04195	RHE_RS04195	chr	-			hypothetical protein		1266	RHE_RS17845	D	RHE_RS05750_m2	D	-83	-67	ATGCCCATGCATAATTT	4.4	4e-05	-10.127	4.398								RHE_RS26505	RHE_RS30465	p42d
1266	RHE_RS05950	D	RHE_RS07685_m3	R	-177	-157	CAAAAAACTCGTATTAAAACA	10.8	4.3e-07	-14.659	6.367								RHE_RS07685	RHE_RS04270	RHE_RS04270	chr	-	COG0323	L	DNA mismatch repair protein MutL		1267	RHE_RS26515	R	RHE_RS05750_m2	R	-78	-62	TCGCGACTGCTCAATTA	4.4	4e-05	-10.127	4.398								RHE_RS26505	RHE_RS30500	p42d
1267	RHE_RS07685	D	RHE_RS07685_m3	R	-93	-73	TATAAAATTCGACTTAAACCG	20.6	1.1e-10	-22.931	9.959								RHE_RS07685	RHE_RS05945	RHE_RS05945	chr	-	COG2197	TK	LuxR family transcriptional regulator		1268	RHE_RS28880	R	RHE_RS05750_m2	D	-218	-202	GCGCCATCGATTTAGGT	4.1	4.9e-05	-9.924	4.31
1268	RHE_RS14685	R	RHE_RS07685_m3	D	-37	-17	CATAAAGATATCTTTATATGT	6.1	5.8e-06	-12.058	5.237								RHE_RS07685	RHE_RS05950	RHE_RS05950	chr	-	COG0840	NT	PAS domain S-box protein		1269	RHE_RS01345	R	RHE_RS05750_m3	D	-16	-6	ACAAGGAGCGC	7	6.4e-05	-9.657	4.194
1269	RHE_RS15545	D	RHE_RS07685_m3	R	-118	-98	TAAAAAATTCCTCTGAAATTT	6.4	5.3e-06	-12.148	5.276								RHE_RS07685	RHE_RS06525	RHE_RS06525	chr	-	COG1167	KE	PLP-dependent aminotransferase family protein		1270	RHE_RS01350	D	RHE_RS05750_m3	R	-122	-112	ACAAGGAGCGC	7	6.4e-05	-9.657	4.194								RHE_RS26790	RHE_RS00265	chr
1270	RHE_RS22835	D	RHE_RS07685_m3	R	-30	-10	TCGAAAATGCGATTTAAAAGC	5.4	8.7e-06	-11.652	5.06								RHE_RS07685	RHE_RS06865	RHE_RS06865	chr	iolD	COG3962	G	3D-(3,5/4)-trihydroxycyclohexane-1,2-dione acylhydrolase (decyclizing)		1271	RHE_RS03110	D	RHE_RS05750_m3	R	-203	-193	TAAAGAAGATC	6.7	8.1e-05	-9.421	4.092								RHE_RS26790	RHE_RS01180	chr
1271	RHE_RS24565	R	RHE_RS07685_m3	R	-48	-28	TTAAAAGTTTGCCTAAAATCT	6.8	4.1e-06	-12.405	5.387								RHE_RS07685	RHE_RS07050	RHE_RS07050	chr	-	COG0741	M	lytic transglycosylase domain-containing protein		1272	RHE_RS04175	R	RHE_RS05750_m3	D	-231	-221	ATCAGGAGAGC	7.6	4.2e-05	-10.078	4.377								RHE_RS26790	RHE_RS02590	chr
1272	RHE_RS26440	D	RHE_RS07685_m3	D	-124	-104	CAGTAAATCCAACTTAAAATT	7.5	2.8e-06	-12.786	5.553								RHE_RS07685	RHE_RS07685	RHE_RS07685	chr	-	COG1846	K	MarR family transcriptional regulator		1273	RHE_RS04175	R	RHE_RS05750_m3	R	-130	-120	TCAATGAGAGC	7.3	5.2e-05	-9.864	4.284								RHE_RS26790	RHE_RS02820	chr
1273	RHE_RS27985	R	RHE_RS07685_m3	D	-67	-47	CAAAAAGTAAAATTTAACCAA	6.2	5.6e-06	-12.093	5.252								RHE_RS07685	RHE_RS07735	RHE_RS07735	chr	-			hypothetical protein		1274	RHE_RS08775	R	RHE_RS05750_m3	D	-19	-9	TAGAGGAGAAC	7.1	6e-05	-9.721	4.222								RHE_RS26790	RHE_RS02890	chr
1274	RHE_RS02605	R	RHE_RS07685_m4	D	-136	-118	GGTTAAAGTTCAATTACTA	9.8	8.4e-06	-11.687	5.076								RHE_RS07685	RHE_RS08300	RHE_RS08300	chr	-	COG0442	J	proline--tRNA ligase		1275	RHE_RS09030	R	RHE_RS05750_m3	D	-17	-7	TGAAGGAGAGT	6.9	6.9e-05	-9.581	4.161								RHE_RS26790	RHE_RS03540	chr
1275	RHE_RS02610	D	RHE_RS07685_m4	R	-312	-294	GGTTAAAGTTCAATTACTA	9.8	8.4e-06	-11.687	5.076								RHE_RS07685	RHE_RS08470	RHE_RS08470	chr	-			metalloprotease		1276	RHE_RS09465	D	RHE_RS05750_m3	D	-17	-7	GTAAGGAGAGA	7.4	4.9e-05	-9.924	4.31								RHE_RS26790	RHE_RS04560	chr
1276	RHE_RS04270	R	RHE_RS07685_m4	D	-116	-98	TGTTAAAACCGGCTTAACA	10.6	3.8e-06	-12.481	5.42								RHE_RS07685	RHE_RS09810	RHE_RS09810	chr	-	COG1044	M	UDP-3-O-(3-hydroxymyristoyl)glucosamine N-acyltransferase		1277	RHE_RS10420	R	RHE_RS05750_m3	D	-16	-6	ATATGGAGATC	6.5	9.2e-05	-9.294	4.036								RHE_RS26790	RHE_RS05350	chr
1277	RHE_RS04270	R	RHE_RS07685_m4	R	-116	-98	TGTTAAGCCGGTTTTAACA	10.6	3.8e-06	-12.481	5.42								RHE_RS07685	RHE_RS11115	RHE_RS11115	chr	-	COG0760	O	peptidylprolyl isomerase		1278	RHE_RS13430	R	RHE_RS05750_m3	D	-48	-38	GAAGGGAGAGC	6.5	9.2e-05	-9.294	4.036								RHE_RS26790	RHE_RS05425	chr
1278	RHE_RS05945	R	RHE_RS07685_m4	D	-365	-347	CTTTAAGTATCCATTAACC	10.8	3.1e-06	-12.684	5.509								RHE_RS07685	RHE_RS11950	RHE_RS11950	chr	-	COG2198	T	Hpt domain-containing protein		1279	RHE_RS17235	R	RHE_RS05750_m3	R	-70	-60	ATGAGGAGAGC	7.8	3.5e-05	-10.26	4.456								RHE_RS26790	RHE_RS06265	chr
1279	RHE_RS05945	R	RHE_RS07685_m4	R	-365	-347	GGTTAATGGATACTTAAAG	11	2.5e-06	-12.899	5.602								RHE_RS07685	RHE_RS11955	RHE_RS11955	chr	-	COG1196	D	membrane protein		1280	RHE_RS17555	D	RHE_RS05750_m3	D	-18	-8	GCAAGGAGACC	7.8	3.5e-05	-10.26	4.456								RHE_RS26790	RHE_RS06480	chr
1280	RHE_RS05950	D	RHE_RS07685_m4	D	-115	-97	GGTTAATGGATACTTAAAG	11	2.5e-06	-12.899	5.602								RHE_RS07685	RHE_RS14050	RHE_RS14050	chr	-	COG0059	EH	ketol-acid reductoisomerase		1281	RHE_RS22225	R	RHE_RS05750_m3	D	-17	-7	TAAAGGAGAAG	6.6	9.2e-05	-9.294	4.036								RHE_RS26790	RHE_RS07145	chr
1281	RHE_RS05950	D	RHE_RS07685_m4	R	-115	-97	CTTTAAGTATCCATTAACC	10.8	3.1e-06	-12.684	5.509								RHE_RS07685	RHE_RS14585	RHE_RS14585	chr	-	COG0769	M	UDP-N-acetylmuramoyl-L-alanyl-D-glutamate--2,6-diaminopimelate ligase		1282	RHE_RS29610	R	RHE_RS05750_m3	D	-19	-9	TAGAGGAGAGT	7.2	6e-05	-9.721	4.222								RHE_RS26790	RHE_RS07160	chr
1282	RHE_RS06560	D	RHE_RS07685_m4	D	-63	-45	GATTAAGTTCATTTTAATC	10.4	4.7e-06	-12.268	5.328								RHE_RS07685	RHE_RS14685	RHE_RS14685	chr	-	COG0640	K	methyltransferase domain-containing protein		1283	RHE_RS01180	D	RHE_RS05750_m4	R	-329	-311	TCATGAGCACAATCGAAGA	7.9	2.4e-05	-10.637	4.62								RHE_RS26790	RHE_RS09850	chr
1283	RHE_RS06560	D	RHE_RS07685_m4	R	-63	-45	GATTAAAATGAACTTAATC	10.6	3.8e-06	-12.481	5.42								RHE_RS07685	RHE_RS15015	RHE_RS15015	chr	-	COG2968	S	SIMPL domain-containing protein		1284	RHE_RS08005	R	RHE_RS05750_m4	D	-224	-206	GAATGCCGGCAGCTTAAAA	6.8	5.4e-05	-9.827	4.268								RHE_RS26790	RHE_RS10990	chr
1284	RHE_RS07050	R	RHE_RS07685_m4	D	-69	-51	CGGTAAGGTTTCGTTAAGA	9.8	8.4e-06	-11.687	5.076								RHE_RS07685	RHE_RS15325	RHE_RS15325	chr	-	COG1442	M	glycosyltransferase family 8 protein		1285	RHE_RS14870	R	RHE_RS05750_m4	D	-126	-108	TGATGCCCATAAACTACGC	8.7	1.3e-05	-11.251	4.886								RHE_RS26790	RHE_RS11155	chr
1285	RHE_RS07050	R	RHE_RS07685_m4	R	-69	-51	TCTTAACGAAACCTTACCG	9.9	7.6e-06	-11.787	5.119								RHE_RS07685	RHE_RS15475	RHE_RS15475	chr	-	COG1825	J	50S ribosomal protein L25		1286	RHE_RS29200	R	RHE_RS05750_m4	R	-206	-188	GCATGGGCGCAGTTGCAAC	6.6	6.2e-05	-9.688	4.208								RHE_RS26790	RHE_RS11260	chr
1286	RHE_RS07685	D	RHE_RS07685_m4	D	-91	-73	GTTTAAGTCGAATTTTATA	12.2	6e-07	-14.326	6.222								RHE_RS07685	RHE_RS15895	RHE_RS15895	chr	der	COG1160	R	ribosome biogenesis GTPase Der		1287	RHE_RS29205	D	RHE_RS05750_m4	D	-58	-40	GCATGGGCGCAGTTGCAAC	6.6	6.2e-05	-9.688	4.208								RHE_RS26790	RHE_RS12125	chr
1287	RHE_RS07685	D	RHE_RS07685_m4	R	-91	-73	TATAAAATTCGACTTAAAC	12.2	6e-07	-14.326	6.222								RHE_RS07685	RHE_RS16770	RHE_RS16770	chr	-	COG0493	ER	FAD-binding protein		1288	RHE_RS30955	R	RHE_RS05750_m4	R	-235	-217	TGATGGCATCACTTGCACC	6.4	7.6e-05	-9.485	4.119								RHE_RS26790	RHE_RS13885	chr
1288	RHE_RS11950	R	RHE_RS07685_m4	D	-190	-172	CGTTAACTCGTTGTTAACA	10.5	4.2e-06	-12.38	5.377								RHE_RS07685	RHE_RS18355	RHE_RS18355	chr	-	COG2307	S	hypothetical protein		1289	RHE_RS01805	D	RHE_RS05750_m5	R	-39	-7	GCCTCTCTCAAGAATTCGAACAAACTCCGCCAT	-10.4	6.3e-05	-9.672	4.201								RHE_RS26790	RHE_RS14280	chr
1289	RHE_RS11950	R	RHE_RS07685_m4	R	-190	-172	TGTTAACAACGAGTTAACG	10.4	4.7e-06	-12.268	5.328								RHE_RS07685	RHE_RS20095	RHE_RS20095	chr	-	COG2984	R	ABC transporter substrate-binding protein		1290	RHE_RS04175	R	RHE_RS05750_m5	D	-167	-135	CGCCCTCTTCACAATTCGGGCACAAAAATTCGT	-8.4	3.2e-05	-10.35	4.495								RHE_RS26790	RHE_RS14760	chr
1290	RHE_RS11955	D	RHE_RS07685_m4	D	-297	-279	TGTTAACAACGAGTTAACG	10.4	4.7e-06	-12.268	5.328								RHE_RS07685	RHE_RS20410	RHE_RS20410	chr	-	COG0601	EP	ABC transporter permease		1291	RHE_RS08775	R	RHE_RS05750_m5	R	-38	-6	ATGGTTCTCCTCTATTGCGAGAAGGATAGGGTA	-9.8	5.3e-05	-9.845	4.276								RHE_RS26790	RHE_RS15045	chr
1291	RHE_RS11955	D	RHE_RS07685_m4	R	-297	-279	CGTTAACTCGTTGTTAACA	10.5	4.2e-06	-12.38	5.377								RHE_RS07685	RHE_RS22835	RHE_RS22835	p42b	repA	COG1192	N	plasmid partitioning protein RepA		1292	RHE_RS08855	R	RHE_RS05750_m5	R	-40	-8	TTTCCTCTGTTGCACTTTGACAATCAAAGCGAT	-11.5	9.2e-05	-9.294	4.036								RHE_RS26790	RHE_RS15795	chr
1292	RHE_RS16770	D	RHE_RS07685_m4	D	-60	-42	TTTTAAACCTGAGTTACGC	9.7	9.2e-06	-11.596	5.036								RHE_RS07685	RHE_RS24565	RHE_RS24565	p42e	-	COG2227	H	class I SAM-dependent methyltransferase		1293	RHE_RS10935	R	RHE_RS05750_m5	R	-62	-30	CTTGTTTGGACTTATGCGGAGCGACCATGAGAT	-10.2	5.9e-05	-9.738	4.229								RHE_RS26790	RHE_RS15880	chr
1293	RHE_RS16770	D	RHE_RS07685_m4	R	-60	-42	GCGTAACTCAGGTTTAAAA	9.7	9.2e-06	-11.596	5.036								RHE_RS07685	RHE_RS25945	RHE_RS25945	p42e	-	COG0673	R	gfo/Idh/MocA family oxidoreductase		1294	RHE_RS12000	R	RHE_RS05750_m5	D	-119	-87	ATTGCTATCCTGCGAGCATGGAAATTGGACGTT	-10.3	6.1e-05	-9.705	4.215								RHE_RS26790	RHE_RS16040	chr
1294	RHE_RS26440	D	RHE_RS07685_m4	D	-124	-106	CAGTAAATCCAACTTAAAA	13.2	1.4e-07	-15.782	6.854								RHE_RS07685	RHE_RS26440	RHE_RS26440	p42f	katG	COG0376	P	catalase peroxidase		1295	RHE_RS14870	R	RHE_RS05750_m5	R	-35	-3	CGTGCCTTCCCCTGTTCGGGAAAGATGATGCAT	-10.7	7e-05	-9.567	4.155								RHE_RS26790	RHE_RS16330	chr
1295	RHE_RS26440	D	RHE_RS07685_m4	R	-124	-106	TTTTAAGTTGGATTTACTG	13.1	1.7e-07	-15.587	6.77								RHE_RS07685	RHE_RS27985	RHE_RS27985	p42f	-	COG1879	G	rhizopine-binding protein		1296	RHE_RS15670	D	RHE_RS05750_m5	D	-153	-121	TTCGGACTCTTTTTATGCGGCACTTGAATCAAT	-10.6	6.7e-05	-9.611	4.174								RHE_RS26790	RHE_RS16740	chr
1296	RHE_RS27985	R	RHE_RS07685_m4	D	-67	-49	CAAAAAGTAAAATTTAACC	9.7	9.2e-06	-11.596	5.036								RHE_RS07685	RHE_RS30975	RHE_RS30975	symbiotic plasmid p42d	-	COG3153	R	nodulation protein A		1297	RHE_RS32435	D	RHE_RS05750_m5	D	-72	-40	CCGGTAATCGTTATTTCGGATATACCACCCCAT	-9.2	4.2e-05	-10.078	4.377								RHE_RS26790	RHE_RS17955	chr
[truncated: 7,631 more rows]
[truncated: 52 more columns]
