# Supplementary material for: Rhizobium etli CFN42 proteomes showed isoenzymes in free-living and symbiosis with a different transcriptional regulation inferred from a transcriptional regulatory network
Source: Front Microbiol. 2022 Oct 13;13:947678. doi: 10.3389/fmicb.2022.947678 (PMC9611204; doi:10.3389/fmicb.2022.947678)
Supplement: SUPPLEMENTARY TABLE 3 — Isoenzymes from Rhizobium etli CFN42 and Sinorhizobium meliloti 1021. [file Table_3.xlsx]

## Sheet: Hoja1
A) K number of MM and Bacteroid from Rhizobium etl CFN42																														101	5	96												B) K number of TY and Bacteroid from Sinorhizobium meliloti 1021
Metabolic maps of Isoenzymes from Rhizobium etli CFN42								Functions of the unique Isoenzymes from MM annotated from NCBI																																48 Unique K number from R. etli CFN42				Metabolic maps of Isoenzymes from Sinorhizobium meliloti 1021
01100 Metabolic pathways (545)	Physiological condition	Isoenzymes	Physiological condition	Isoenzymes																					Constrasting functions from NCBI and by orthology with the BlastKoala application from Rhizobium etli CFN42
K00033	MM	RHE_RS12615	Bacteroid	RHE_RS17825			101 Unique genes MM	location of the gene	locus name	COG number	COG group	Function				74 Unique genes Bacteroid																								K02035
K00059	MM	RHE_RS05335,RHE_RS06685,RHE_RS07365	Bacteroid	RHE_RS19755,RHE_RS25095			RHE_RS24270	p42e	-	COG0633	C	adenylate/guanylate cyclase domain-containing protein				RHE_RS30885	p42d	ccoO	COG2993	C	cytochrome-c oxidase, cbb3-type subunit II	5938			Physiological Condition	101 Unique genes MM	Loccus name	Locus Tag	a.a. from the Protein	COG number	COG group	NBCI Annotation	K number	Protein ID		K number	Annotation from BlastKoala			K02052
K00064	MM	RHE_RS02500	Bacteroid	RHE_RS28605			RHE_RS29065	p42f	ccoO	COG2993	C	cytochrome-c oxidase, cbb3-type subunit II				RHE_RS28200	p42f	gabD	COG1012	C	NAD-dependent succinate-semialdehyde dehydrogenase	5427			MM	RHE_RS10550	-	RHE_RS10550	531	COG0747	E	ABC transporter substrate-binding protein	K02035	WP_011425328.1	(531)	K02035	ABC.PE.S; peptide/nickel transport system substrate-binding protein			K00249				01100 Metabolic pathways (201)	Phisiological condition	Locus tag	Phisiological condition	Locus tag	Protein ID
K00108	MM	RHE_RS05805	Bacteroid	RHE_RS22360			RHE_RS00470	chr	gabD	COG1012	C	NAD-dependent succinate-semialdehyde dehydrogenase				RHE_RS29885	p42d	gabD	COG1012	C	NAD-dependent succinate-semialdehyde dehydrogenase	5755			MM	RHE_RS20405	-	RHE_RS20405	547	COG0747	E	ABC transporter substrate-binding protein	K02035	WP_011427180.1	(547)	K02035	ABC.PE.S; peptide/nickel transport system substrate-binding protein			K00626				K00615	TY	SMc03978	Bacteroid	SMc00270	WP_003535989.1
K00135	MM	RHE_RS00470	Bacteroid	RHE_RS29885,RHE_RS28200			RHE_RS02565	chr	ppk2	COG2326	C	polyphosphate kinase 2				RHE_RS23870	p42c	ppk2	COG2326	C	polyphosphate kinase 2	4575			MM	RHE_RS22160	-	RHE_RS22160	545	COG0747	E	ABC transporter substrate-binding protein	K02035	WP_011427498.1	(545)	K02035	ABC.PE.S; peptide/nickel transport system substrate-binding protein			K01486				K00799	TY	SMc00036, SMc03882, SMc00383, SMc00097, SMc00407	Bacteroid	SMc01443	WP_003529784.1
K00249	MM	RHE_RS20670	Bacteroid	RHE_RS04555			RHE_RS14795	chr	-	COG3842	E	ABC transporter ATP-binding protein				RHE_RS14790	chr	-	COG3842	E	ABC transporter ATP-binding protein	2846			MM	RHE_RS23500	-	RHE_RS23500	529	COG0747	E	peptide ABC transporter substrate-binding protein	K02035	WP_042119747.1		K02035	ABC.PE.S; peptide/nickel transport system substrate-binding protein			K02012				K02275	TY	SMa0031, SMc00009	Bacteroid	SMc01982	WP_010968905.1
K00285	MM	RHE_RS28700	Bacteroid	RHE_RS03755			RHE_RS18950	chr	-	COG3842	E	ABC transporter ATP-binding protein				RHE_RS24950	p42e	-	COG3842	E	ABC transporter ATP-binding protein	4788			MM	RHE_RS23525	-	RHE_RS23525	525	COG0747	E	peptide ABC transporter substrate-binding protein	K02035	WP_011427761.1	(525)	K02035	ABC.PE.S; peptide/nickel transport system substrate-binding protein			K00759				K08738	TY	SMc02897	Bacteroid	SMc01981	WP_010967779.1
K00286	MM	RHE_RS15425	Bacteroid	RHE_RS28670			RHE_RS23370	p42c	-	COG3842	E	ABC transporter ATP-binding protein				RHE_RS28400	p42f	-	COG3842	E	ABC transporter ATP-binding protein	5466			MM	RHE_RS24485	-	RHE_RS24485	695	COG0747	E	periplasmic alpha-galactoside-binding protein	K02035	WP_041679054.1		K02035	ABC.PE.S; peptide/nickel transport system substrate-binding protein			K00108				01110 Biosynthesis of secondary metabolites (106)
K00390	MM	RHE_RS05785	Bacteroid	RHE_RS05785			RHE_RS26890	p42f	-	COG3842	E	ABC transporter ATP-binding protein				RHE_RS14870	chr	-	COG3842	E	ABC transporter ATP-binding protein	2862			MM	RHE_RS27640	-	RHE_RS27640	645	COG0747	E	peptide ABC transporter	K02035	WP_011428541.1		K02035	ABC.PE.S; peptide/nickel transport system substrate-binding protein			K05349				K00615	TY	SMc03978	Bacteroid	SMc00270	WP_003535989.1
K00405	MM	RHE_RS29065	Bacteroid	RHE_RS30885			RHE_RS27505	p42f	-	COG3842	E	ABC transporter ATP-binding protein				RHE_RS19645	chr	-	COG3842	E	ABC transporter ATP-binding protein	3781			MM	RHE_RS27665	-	RHE_RS27665	528	COG0747	E	ABC transporter substrate-binding protein	K02035	WP_011428546.1		K02035	ABC.PE.S; peptide/nickel transport system substrate-binding protein			K01255				01120 Microbial metabolism in diverse environments (62)
K00457	MM	RHE_RS23940	Bacteroid	RHE_RS08930			RHE_RS28085	p42f	-	COG3842	E	ABC transporter ATP-binding protein				RHE_RS24520	p42e	-	COG3842	E	ABC transporter ATP-binding protein	4704			MM	RHE_RS03080	-	RHE_RS03080	528	COG0747	E	ABC transporter substrate-binding protein	K02035	WP_011423974.1	(528)	K02035	ABC.PE.S; peptide/nickel transport system substrate-binding protein			K00405				K00615	TY	SMc03978	Bacteroid	SMc00270	WP_003535989.1
K00459	MM	RHE_RS29235	Bacteroid	RHE_RS02555			RHE_RS10605	chr	-	COG3842	E	ABC transporter ATP-binding protein				RHE_RS25965	p42e	-	COG3842	E	ABC transporter ATP-binding protein	4984			Bacteroid	RHE_RS10750	-	RHE_RS10750	600	COG4166	E	ABC transporter substrate-binding protein	K02035	WP_011425367.1	(600)	K02035	ABC.PE.S; peptide/nickel transport system substrate-binding protein			K03412				01200 Carbon metabolism (42)
K00605	MM	RHE_RS11460	Bacteroid	RHE_RS26195,RHE_RS26150			RHE_RS12565	chr	-	COG3842	E	ABC transporter ATP-binding protein				RHE_RS10750	chr	-	COG4166	E	ABC transporter substrate-binding protein	2075			Bacteroid	RHE_RS22645	-	RHE_RS22645	536	COG0747	E	ABC transporter substrate-binding protein	K02035	WP_011427590.1	(536)	K02035	ABC.PE.S; peptide/nickel transport system substrate-binding protein			K00390				K00615	TY	SMc03978	Bacteroid	SMc00270	WP_003535989.1
K00626	MM	RHE_RS23190	Bacteroid	RHE_RS02820,RHE_RS20545			RHE_RS17470	chr	-	COG3842	E	ABC transporter ATP-binding protein				RHE_RS22645	p42b	-	COG0747	E	ABC transporter substrate-binding protein	4334			Bacteroid	RHE_RS28255	-	RHE_RS28255	536	COG0747	E	ABC transporter substrate-binding protein	K02035	WP_011428658.1		K02035	ABC.PE.S; peptide/nickel transport system substrate-binding protein			K00285				01230 Biosynthesis of amino acids (48)
K00759	MM	RHE_RS15525	Bacteroid	RHE_RS31115			RHE_RS10550	chr	-	COG0747	E	ABC transporter substrate-binding protein				RHE_RS28255	p42f	-	COG0747	E	ABC transporter substrate-binding protein	5438			Bacteroid	RHE_RS01120	-	RHE_RS01120	509	COG0747	E	ABC transporter substrate-binding protein	K02035	WP_011423612.1	(509)	K02035	ABC.PE.S; peptide/nickel transport system substrate-binding protein			K01714				K00615	TY	SMc03978	Bacteroid	SMc00270	WP_003535989.1
K00799	MM	RHE_RS01425,RHE_RS05865,RHE_RS06130,RHE_RS06230,RHE_RS11855	Bacteroid	RHE_RS05070,RHE_RS07560,RHE_RS25110,RHE_RS12380			RHE_RS20405	chr	-	COG0747	E	ABC transporter substrate-binding protein				RHE_RS01120	chr	-	COG0747	E	ABC transporter substrate-binding protein	211			MM	RHE_RS17470	-	RHE_RS17470	341	COG3842	E	ABC transporter ATP-binding protein	K02052	WP_011426644.1	(341)	K02052	ABC.SP.A; putative spermidine/putrescine transport system ATP-binding protein			K02031				00030 Pentose phosphate pathway (8)
K00817	MM	RHE_RS19480	Bacteroid	RHE_RS06810,RHE_RS30550			RHE_RS22160	p42b	-	COG0747	E	ABC transporter substrate-binding protein				RHE_RS26195	p42e	-	COG0404	E	aminomethyl transferase family protein	5030			Bacteroid	RHE_RS14790	-	RHE_RS14790	353	COG3842	E	ABC transporter ATP-binding protein	K02052	WP_011426138.1	(353)	K02052	ABC.SP.A; putative spermidine/putrescine transport system ATP-binding protein			K01684				K00615	TY	SMc03978	Bacteroid	SMc00270	WP_003535989.1
K01092	MM	RHE_RS10865,RHE_RS17960,RHE_RS22570	Bacteroid	RHE_RS22680,RHE_RS04240			RHE_RS27665	p42f	-	COG0747	E	ABC transporter substrate-binding protein				RHE_RS07430	chr	-	COG0260	E	cytosol aminopeptidase	1436			Bacteroid	RHE_RS14870	-	RHE_RS14870	362	COG3842	E	ABC transporter ATP-binding protein	K02052	WP_011426153.1	(362)	K02052	ABC.SP.A; putative spermidine/putrescine transport system ATP-binding protein			K00064				00190 Oxidative phosphorylation (28)
K01255	MM	RHE_RS01080	Bacteroid	RHE_RS07430			RHE_RS03080	chr	-	COG0747	E	ABC transporter substrate-binding protein				RHE_RS26150	p42e	-	COG0404	E	DUF1989 domain-containing protein	5021			MM	RHE_RS20670	-	RHE_RS20670	393	COG1960	I	acyl-CoA dehydrogenase	K00249	WP_011427230.1	(393)	K00249	ACADM, acd; acyl-CoA dehydrogenase [EC:1.3.8.7]			K01092				K02275	TY	SMa0031, SMc00009	Bacteroid	SMc01982	WP_010968905.1
K01486	MM	RHE_RS17480	Bacteroid	RHE_RS15825			RHE_RS28700	p42f	-	COG0665	E	D-amino acid dehydrogenase small subunit				RHE_RS03755	chr	-	COG0665	E	FAD-binding oxidoreductase	717			Bacteroid	RHE_RS04555	-	RHE_RS04555	593	COG1960	I	acyl-CoA dehydrogenase	K00249	WP_011424252.1	(593)	K00249	ACADM, acd; acyl-CoA dehydrogenase [EC:1.3.8.7]			K01560				K08738	TY	SMc02897	Bacteroid	SMc01981	WP_010967779.1
K01560	MM	RHE_RS05045	Bacteroid	RHE_RS28210			RHE_RS11460	chr	gcvT	COG0404	E	glycine cleavage system protein T				RHE_RS01780	chr	-	COG2986	E	histidine ammonia-lyase	337			MM	RHE_RS23190	-	RHE_RS23190	395	COG0183	I	acetyl-CoA C-acyltransferase	K00626	WP_011427695.1	(395)	K00626	ACAT, atoB; acetyl-CoA C-acetyltransferase [EC:2.3.1.9]			K01768				00710 Carbon fixation in photosynthetic organisms (5)
K01609	MM	RHE_RS11125	Bacteroid	RHE_RS11125			RHE_RS24440	p42e	-	COG2986	E	histidine ammonia-lyase				RHE_RS30550	p42d	hisC	COG0079	E	histidinol-phosphate transaminase	5880			Bacteroid	RHE_RS20545	-	RHE_RS20545	393	COG0183	I	acetyl-CoA C-acetyltransferase	K00626	WP_011427205.1	(393)	K00626	ACAT, atoB; acetyl-CoA C-acetyltransferase [EC:2.3.1.9]			K09458				K00615	TY	SMc03978	Bacteroid	SMc00270	WP_003535989.1
K01684	MM	RHE_RS18905	Bacteroid	RHE_RS24515			RHE_RS19480	chr	-	COG0079	E	histidinol-phosphate transaminase				RHE_RS11125	chr	-	COG0134	E	indole-3-glycerol-phosphate synthase	2149			Bacteroid	RHE_RS02820	-	RHE_RS02820	402	COG0183	I	acetyl-CoA acetyltransferase	K00626	WP_011423927.1	(402)	K00626	ACAT, atoB; acetyl-CoA C-acetyltransferase [EC:2.3.1.9]			K00059				00480 Glutathione metabolism (4)
K01687	MM	RHE_RS08720	Bacteroid	RHE_RS23070			RHE_RS11125	chr	-	COG0134	E	indole-3-glycerol-phosphate synthase				RHE_RS06810	chr	-	COG0079	E	pyridoxal phosphate-dependent aminotransferase	1310			MM	RHE_RS17480	-	RHE_RS17480	595	COG1001	F	adenine deaminase	K01486	WP_011426646.1	(595)	K01486	ade; adenine deaminase [EC:3.5.4.2]			K00135				K00799	TY	SMc00036, SMc03882, SMc00383, SMc00097, SMc00407	Bacteroid	SMc01443	WP_003529784.1
K01714	MM	RHE_RS03065,RHE_RS26910,RHE_RS27660	Bacteroid	RHE_RS14280,RHE_RS22155,RHE_RS07055,RHE_RS19830			RHE_RS01080	chr	-	COG0260	E	leucyl aminopeptidase				RHE_RS28670	p42f	-	COG0345	E	pyrroline-5-carboxylateReductase	5518			Bacteroid	RHE_RS15825	ade	RHE_RS15825	565	COG1001	F	adenine deaminase	K01486	WP_011426330.1	(565)	K01486	ade; adenine deaminase [EC:3.5.4.2]			K01784				01051 Biosynthesis of ansamycins (1)
K01745	MM	RHE_RS24440	Bacteroid	RHE_RS01780			RHE_RS27640	p42f	-	COG0747	E	peptide ABC transporter				RHE_RS23070	p42c	-	COG0129	EG	dihydroxy-acid dehydratase	4417			MM	RHE_RS10880	-	RHE_RS10880	341	COG1840	P	iron ABC transporter substrate-binding protein	K02012	WP_011425392.1	(341)	K02012	afuA, fbpA; iron(III) transport system substrate-binding protein			K02433				K00615	TY	SMc03978	Bacteroid	SMc00270	WP_003535989.1
K01768	MM	RHE_RS18920,RHE_RS18990,RHE_RS24270	Bacteroid	RHE_RS24935,RHE_RS11150,RHE_RS12750,RHE_RS13735,RHE_RS14395,RHE_RS18920,RHE_RS13090			RHE_RS23500	p42c	-	COG0747	E	peptide ABC transporter substrate-binding protein				RHE_RS05785	chr	-	COG0175	EH	phosphoadenylyl-sulfateReductase	1109			Bacteroid	RHE_RS13955	-	RHE_RS13955	325	COG1840	P	Fe(3+) ABC transporter substrate-binding protein	K02012	WP_011425973.1	(325)	K02012	afuA, fbpA; iron(III) transport system substrate-binding protein			K00605				00980 Metabolism of xenobiotics by cytochrome P450 (3)
K01784	MM	RHE_RS03845	Bacteroid	RHE_RS17845			RHE_RS23525	p42c	-	COG0747	E	peptide ABC transporter substrate-binding protein				RHE_RS07055	chr	-	COG0329	EM	4-hydroxy-tetrahydrodipicolinate synthase	1359			MM	RHE_RS15525	-	RHE_RS15525	180	COG0503	F	adenine phosphoribosyltransferase	K00759	WP_020921912.1		K00759	APRT, apt; adenine phosphoribosyltransferase [EC:2.4.2.7]			K16147				K00799	TY	SMc00036, SMc03882, SMc00383, SMc00097, SMc00407	Bacteroid	SMc01443	WP_003529784.1
K01916	MM	RHE_RS06125	Bacteroid	RHE_RS06125			RHE_RS24485	p42e	-	COG0747	E	periplasmic alpha-galactoside-binding protein				RHE_RS19830	chr	-	COG0329	EM	dihydrodipicolinate synthase family protein	3817			Bacteroid	RHE_RS31115	-	RHE_RS31115	184	COG0503	F	adenine phosphoribosyltransferase	K00759	WP_004672710.1	(184)	K00759	APRT, apt; adenine phosphoribosyltransferase [EC:2.4.2.7]			K00799				00982 Drug metabolism - cytochrome P450 (3)
K02433	MM	RHE_RS09475	Bacteroid	RHE_RS01105,RHE_RS25710			RHE_RS15425	chr	-	COG0345	E	pyrroline-5-carboxylateReductase				RHE_RS22155	p42b	-	COG0329	EM	dihydrodipicolinate synthase family protein	4241			MM	RHE_RS05805	betA	RHE_RS05805	549	COG2303	IR	oxygen-dependent choline dehydrogenase	K00108	WP_011424477.1	(549)	K00108	betA, CHDH; choline dehydrogenase [EC:1.1.99.1]			K02495				K00799	TY	SMc00036, SMc03882, SMc00383, SMc00097, SMc00407	Bacteroid	SMc01443	WP_003529784.1
K02495	MM	RHE_RS29140,RHE_RS30905	Bacteroid	RHE_RS30730			RHE_RS22575	p42b	-	COG3842	E	sn-glycerol-3-phosphate ABC transporter ATP-binding protein UgpC				RHE_RS14280	chr	-	COG0329	EM	dihydrodipicolinate synthase family protein	2747			MM	RHE_RS28885	-	RHE_RS28885	821	COG1472	G	beta-glucosidase	K05349	WP_011428778.1		K05349	bglX; beta-glucosidase [EC:3.2.1.21]			K00817				00983 Drug metabolism - other enzymes (4)
K05349	MM	RHE_RS28885	Bacteroid	RHE_RS29645			RHE_RS29410	p42f	-	COG3842	E	sn-glycerol-3-phosphate ABC transporter ATP-binding protein UgpC				RHE_RS08930	chr	hppD	COG3185	ER	4-hydroxyphenylpyruvate dioxygenase	1720			Bacteroid	RHE_RS29645	-	RHE_RS29645	814	COG1472	G	beta-glucosidase	K05349	WP_004674391.1	(814)	K05349	bglX; beta-glucosidase [EC:3.2.1.21]			K00457				K00799	TY	SMc00036, SMc03882, SMc00383, SMc00097, SMc00407	Bacteroid	SMc01443	WP_003529784.1
K09458	MM	RHE_RS07375,RHE_RS12650,RHE_RS12655	Bacteroid	RHE_RS10850			RHE_RS22750	p42b	-	COG3842	E	sn-glycerol-3-phosphate ABC transporter ATP-binding protein UgpC				RHE_RS30295	p42d	-	COG0834	ET	ABC transporter substrate-binding protein	5831			MM	RHE_RS01080	-	RHE_RS01080	463	COG0260	E	leucyl aminopeptidase	K01255	WP_011423606.1	(463)	K01255	CARP, pepA; leucyl aminopeptidase [EC:3.4.11.1]			K01745				03010 Ribosome (39)
K16147	MM	RHE_RS27870	Bacteroid	RHE_RS27870			RHE_RS08720	chr	-	COG0129	EG	dihydroxy-acid dehydratase				RHE_RS15825	chr	ade	COG1001	F	adenine deaminase	3043			Bacteroid	RHE_RS07430	-	RHE_RS07430	497	COG0260	E	cytosol aminopeptidase	K01255	WP_011424789.1	(497)	K01255	CARP, pepA; leucyl aminopeptidase [EC:3.4.11.1]			K01687				K02970	TY	SMc03934	Bacteroid	SMc04320	WP_003537123.1
							RHE_RS05785	chr	-	COG0175	EH	phosphoadenylyl-sulfateReductase				RHE_RS31115	p42d	-	COG0503	F	adenine phosphoribosyltransferase	5982			MM	RHE_RS29065	ccoO	RHE_RS29065	244	COG2993	C	cytochrome-c oxidase, cbb3-type subunit II	K00405	WP_011428809.1		K00405	ccoO; cytochrome c oxidase cbb3-type subunit II			K10191				03018 RNA degradation (7)
K00033	MM	RHE_RS12615	Bacteroid	RHE_RS17825			RHE_RS26910	p42f	-	COG0329	EM	dihydrodipicolinate synthase family protein				RHE_RS04240	chr	-	COG0483	G	3\'(2\'),5\'-bisphosphate nucleotidase CysQ	811			Bacteroid	RHE_RS30885	ccoO	RHE_RS30885	244	COG2993	C	cytochrome-c oxidase, cbb3-type subunit II	K00405	WP_004674404.1	(244)	K00405	ccoO; cytochrome c oxidase cbb3-type subunit II			K10111				K04077	TY	SMa0744	Bacteroid	SMa0124	WP_010975850.1
K00059	MM	RHE_RS05335,RHE_RS06685,RHE_RS07365	Bacteroid	RHE_RS19755,RHE_RS25095			RHE_RS27660	p42f	-	COG0329	EM	dihydrodipicolinate synthase family protein				RHE_RS17825	chr	gnd	COG1023	G	6-phosphogluconate dehydrogenase (decarboxylating)	3427			MM	RHE_RS03250	-	RHE_RS03250	347	COG2201	NT	chemotaxis response regulator protein-glutamate methylesterase	K03412	WP_011424007.1	(347)	K03412	cheB; two-component system, chemotaxis family, protein-glutamate methylesterase/glutaminase [EC:3.1.1.61 3.5.1.44]			K03406				02010 ABC transporters (33)
K00064	MM	RHE_RS02500	Bacteroid	RHE_RS28605			RHE_RS03065	chr	-	COG0329	EM	dihydrodipicolinate synthase family protein				RHE_RS29645	p42d	-	COG1472	G	beta-glucosidase	5707			Bacteroid	RHE_RS26805	-	RHE_RS26805	340	COG2201	NT	chemotaxis protein CheB	K03412	WP_011428385.1		K03412	cheB; two-component system, chemotaxis family, protein-glutamate methylesterase/glutaminase [EC:3.1.1.61 3.5.1.44]			K10112				K02002	TY	SMc02378, SMc02737	Bacteroid	SMc00672	WP_010969000.1
K00249	MM	RHE_RS20670	Bacteroid	RHE_RS04555			RHE_RS20420	chr	-	COG0444	EP	ABC transporter ATP-binding protein				RHE_RS27870	p42f	-	COG0366	G	DUF3416 domain-containing protein	5363			Bacteroid	RHE_RS17965	-	RHE_RS17965	365	COG2201	NT	chemotaxis response regulator protein-glutamate methylesterase	K03412	WP_011426736.1	(365)	K03412	cheB; two-component system, chemotaxis family, protein-glutamate methylesterase/glutaminase [EC:3.1.1.61 3.5.1.44]			K01916				02020 Two-component system (29)
K00286	MM	RHE_RS15425	Bacteroid	RHE_RS28670			RHE_RS24420	p42e	-	COG0834	ET	ABC transporter substrate-binding protein				RHE_RS22680	p42b	-	COG0483	G	inositol monophosphatase	4341			MM	RHE_RS05785	-	RHE_RS05785	245	COG0175	EH	phosphoadenylyl-sulfate reductase	K00390	WP_011424473.1	(245)	K00390	cysH; phosphoadenosine phosphosulfate reductase [EC:1.8.4.8 1.8.4.10]			K00459				K08738	TY	SMc02897	Bacteroid	SMc01981	WP_010967779.1
K00605	MM	RHE_RS11460	Bacteroid	RHE_RS26195,RHE_RS26150			RHE_RS17480	chr	-	COG1001	F	adenine deaminase				RHE_RS29865	p42d	-	COG1879	G	sugar ABC transporter substrate-binding protein	5751			Bacteroid	RHE_RS05785	-	RHE_RS05785	245	COG0175	EH	phosphoadenylyl-sulfate reductase	K00390	WP_011424473.1	(245)	K00390	cysH; phosphoadenosine phosphosulfate reductase [EC:1.8.4.8 1.8.4.10]			K23537				04210 Apoptosis (1)
K00626	MM	RHE_RS23190	Bacteroid	RHE_RS02820,RHE_RS20545			RHE_RS15525	chr	-	COG0503	F	adenine phosphoribosyltransferase				RHE_RS06125	chr	-	COG0171	H	ammonia-dependent NAD(+) synthetase	1174			MM	RHE_RS28700	-	RHE_RS28700	422	COG0665	E	D-amino acid dehydrogenase small subunit	K00285	WP_011428741.1		K00285	dadA; D-amino-acid dehydrogenase [EC:1.4.5.1]			K10018				K08738	TY	SMc02897	Bacteroid	SMc01981	WP_010967779.1
K00817	MM	RHE_RS19480	Bacteroid	RHE_RS06810,RHE_RS30550			RHE_RS27555	p42f	-	COG1879	G	ABC transporter substrate-binding protein				RHE_RS28210	p42f	-	COG1011	H	haloacid dehalogenase type II	5429			Bacteroid	RHE_RS03755	-	RHE_RS03755	415	COG0665	E	FAD-binding oxidoreductase	K00285	WP_011424101.1	(415)	K00285	dadA; D-amino-acid dehydrogenase [EC:1.4.5.1]			K00033				04214 Apoptosis - fly (1)
K01092	MM	RHE_RS10865,RHE_RS17960,RHE_RS22570	Bacteroid	RHE_RS22680,RHE_RS04240			RHE_RS28885	p42f	-	COG1472	G	beta-glucosidase				RHE_RS30730	p42d	hemN	COG0635	H	oxygen-independent coproporphyrinogen III oxidase	5909			MM	RHE_RS26910	-	RHE_RS26910	294	COG0329	EM	dihydrodipicolinate synthase family protein	K01714	WP_042120045.1		K01714	dapA; 4-hydroxy-tetrahydrodipicolinate synthase [EC:4.3.3.7]			K22468				K08738	TY	SMc02897	Bacteroid	SMc01981	WP_010967779.1
K01609	MM	RHE_RS11125	Bacteroid	RHE_RS11125			RHE_RS27870	p42f	-	COG0366	G	DUF3416 domain-containing protein				RHE_RS02820	chr	-	COG0183	I	acetyl-CoA acetyltransferase	537			MM	RHE_RS27660	-	RHE_RS27660	316	COG0329	EM	dihydrodipicolinate synthase family protein	K01714	WP_011428545.1		K01714	dapA; 4-hydroxy-tetrahydrodipicolinate synthase [EC:4.3.3.7]			K00286				04215 Apoptosis - multiple species (1)
K01687	MM	RHE_RS08720	Bacteroid	RHE_RS23070			RHE_RS17960	chr	-	COG0483	G	inositol monophosphatase				RHE_RS20545	chr	-	COG0183	I	acetyl-CoA C-acetyltransferase	3961			MM	RHE_RS03065	-	RHE_RS03065	305	COG0329	EM	dihydrodipicolinate synthase family protein	K01714	WP_011423971.1	(305)	K01714	dapA; 4-hydroxy-tetrahydrodipicolinate synthase [EC:4.3.3.7]			K10439				K08738	TY	SMc02897	Bacteroid	SMc01981	WP_010967779.1
K01714	MM	RHE_RS03065,RHE_RS26910,RHE_RS27660	Bacteroid	RHE_RS14280,RHE_RS22155,RHE_RS07055,RHE_RS19830			RHE_RS22570	p42b	-	COG0483	G	inositol monophosphatase				RHE_RS04555	chr	-	COG1960	I	acyl-CoA dehydrogenase	873			Bacteroid	RHE_RS07055	-	RHE_RS07055	294	COG0329	EM	4-hydroxy-tetrahydrodipicolinate synthase	K01714	WP_011424717.1	(294)	K01714	dapA; 4-hydroxy-tetrahydrodipicolinate synthase [EC:4.3.3.7]			K02968				04115 p53 signaling pathway (1)
K02495	MM	RHE_RS29140,RHE_RS30905	Bacteroid	RHE_RS30730			RHE_RS10865	chr	-	COG0483	G	inositol monophosphatase				RHE_RS10850	chr	fabF	COG0304	IQ	beta-ketoacyl	2096			Bacteroid	RHE_RS19830	-	RHE_RS19830	310	COG0329	EM	dihydrodipicolinate synthase family protein	K01714	WP_011427071.1	(310)	K01714	dapA; 4-hydroxy-tetrahydrodipicolinate synthase [EC:4.3.3.7]			K01609				K08738	TY	SMc02897	Bacteroid	SMc01981	WP_010967779.1
K05349	MM	RHE_RS28885	Bacteroid	RHE_RS29645			RHE_RS12615	chr	-	COG0362	G	phosphogluconate dehydrogenase (NADP(+)-dependent, decarboxylating)				RHE_RS25095	p42e	-	COG1028	IQR	SDR family NAD(P)-dependent oxidoreductase	4815			Bacteroid	RHE_RS22155	-	RHE_RS22155	300	COG0329	EM	dihydrodipicolinate synthase family protein	K01714	WP_011427497.1	(300)	K01714	dapA; 4-hydroxy-tetrahydrodipicolinate synthase [EC:4.3.3.7]							04212 Longevity regulating pathway - worm (3)
0A56:E2071120 Microbial metabolism in diverse environments (154)							RHE_RS09135	chr	-	COG1879	G	ribose ABC transporter substrate-binding protein				RHE_RS19755	chr	-	COG1028	IQR	SDR family NAD(P)-dependent oxidoreductase	3802			Bacteroid	RHE_RS14280	-	RHE_RS14280	304	COG0329	EM	dihydrodipicolinate synthase family protein	K01714	WP_011426038.1	(304)	K01714	dapA; 4-hydroxy-tetrahydrodipicolinate synthase [EC:4.3.3.7]							K00799	TY	SMc00036, SMc03882, SMc00383, SMc00097, SMc00407	Bacteroid	SMc01443	WP_003529784.1
K00033	MM	RHE_RS12615	Bacteroid	RHE_RS17825			RHE_RS30010	p42d	-	COG1879	G	sugar ABC transporter substrate-binding protein				RHE_RS22360	p42b	-	COG2303	IR	GMC family oxidoreductase	4278			MM	RHE_RS24230	-	RHE_RS24230	629	COG4172	Q	ABC transporter ATP-binding protein	K02031	WP_011427900.1	(629)	K02031	ddpD; peptide/nickel transport system ATP-binding protein							K04077	TY	SMa0744	Bacteroid	SMa0124	WP_010975850.1
K00064	MM	RHE_RS02500	Bacteroid	RHE_RS28605			RHE_RS30060	p42d	-	COG1879	G	sugar ABC transporter substrate-binding protein				RHE_RS01805	chr	-	COG0268	J	30SRibosomal protein S20	342			MM	RHE_RS24500	-	RHE_RS24500	555	COG4172	Q	ABC transporter ATP-binding protein	K02031	WP_011427951.1	(555)	K02031	ddpD; peptide/nickel transport system ATP-binding protein							05200 Pathways in cancer (3)
K00135	MM	RHE_RS00470	Bacteroid	RHE_RS29885,RHE_RS28200			RHE_RS23940	p42c	-	COG1082	G	sugar phosphate isomerase/epimerase and 4-hydroxyphenylpyruvate domain-containing protein				RHE_RS01105	chr	-	COG0154	J	amidase	208			MM	RHE_RS25825	-	RHE_RS25825	618	COG4172	Q	ABC transporter ATP-binding protein	K02031	WP_011428199.1	(618)	K02031	ddpD; peptide/nickel transport system ATP-binding protein							K00799	TY	SMc00036, SMc03882, SMc00383, SMc00097, SMc00407	Bacteroid	SMc01443	WP_003529784.1
K00390	MM	RHE_RS05785	Bacteroid	RHE_RS05785			RHE_RS22400	p42b	-	COG1879	G	transporter				RHE_RS25710	p42e	-	COG0154	J	hypothetical protein	4933			MM	RHE_RS27625	-	RHE_RS27625	573	COG4172	Q	ABC transporter ATP-binding protein	K02031	WP_011428538.1		K02031	ddpD; peptide/nickel transport system ATP-binding protein							K08738	TY	SMc02897	Bacteroid	SMc01981	WP_010967779.1
K00626	MM	RHE_RS23190	Bacteroid	RHE_RS02820,RHE_RS20545			RHE_RS06125	chr	-	COG0171	H	ammonia-dependent NAD(+) synthetase				RHE_RS17845	chr	-	COG0451	M	NAD(P)-dependent oxidoreductase	3431			MM	RHE_RS20420	-	RHE_RS20420	277	COG0444	EP	ABC transporter ATP-binding protein	K02031	WP_011427183.1	(277)	K02031	ddpD; peptide/nickel transport system ATP-binding protein							05204 Chemical carcinogenesis - DNA adducts (1)
K01560	MM	RHE_RS05045	Bacteroid	RHE_RS28210			RHE_RS05045	chr	-	COG1011	H	HAD family phosphatase				RHE_RS24515	p42e	-	COG4948	MR	mandelateRacemase/muconate lactonizing enzyme family protein	4703			Bacteroid	RHE_RS28270	-	RHE_RS28270	551	COG4172	Q	ABC transporter ATP-binding protein	K02031	WP_011428661.1		K02031	ddpD; peptide/nickel transport system ATP-binding protein							K00799	TY	SMc00036, SMc03882, SMc00383, SMc00097, SMc00407	Bacteroid	SMc01443	WP_003529784.1
K01684	MM	RHE_RS18905	Bacteroid	RHE_RS24515			RHE_RS30905	p42d	hemN	COG0635	H	oxygen-independent coproporphyrinogen III oxidase				RHE_RS26805	p42f	-	COG2201	NT	chemotaxis protein CheB	5150			MM	RHE_RS18905	-	RHE_RS18905	382	COG4948	MR	galactonate dehydratase	K01684	WP_011426909.1	(382)	K01684	dgoD; galactonate dehydratase [EC:4.2.1.6]							05207 Chemical carcinogenesis - receptor activation (1)
K01714	MM	RHE_RS03065,RHE_RS26910,RHE_RS27660	Bacteroid	RHE_RS14280,RHE_RS22155,RHE_RS07055,RHE_RS19830			RHE_RS29140	p42f	hemN	COG0635	H	oxygen-independent coproporphyrinogen III oxidase				RHE_RS17965	chr	-	COG2201	NT	chemotaxisResponseRegulator protein-glutamate methylesterase	3455			Bacteroid	RHE_RS24515	-	RHE_RS24515	387	COG4948	MR	mandelate racemase/muconate lactonizing enzyme family protein	K01684	WP_011427954.1	(387)	K01684	dgoD; galactonate dehydratase [EC:4.2.1.6]							K00799	TY	SMc00036, SMc03882, SMc00383, SMc00097, SMc00407	Bacteroid	SMc01443	WP_003529784.1
01200 Carbon metabolism (70)							RHE_RS23190	p42c	-	COG0183	I	acetyl-CoA C-acyltransferase				RHE_RS27360	p42f	-	COG0840	NT	methyl-accepting chemotaxis protein	5261			MM	RHE_RS02500	-	RHE_RS02500	339	COG0667	R	aldo/keto reductase	K00064	WP_011423871.1	(339)	K00064	E1.1.1.122; D-threo-aldose 1-dehydrogenase [EC:1.1.1.122]							05208 Chemical carcinogenesis - reactive oxygen species (4)
K00033	MM	RHE_RS12615	Bacteroid	RHE_RS17825			RHE_RS20670	chr	-	COG1960	I	acyl-CoA dehydrogenase				RHE_RS07560	chr	-	COG0625	O	glutathione S-transferase	1463			Bacteroid	RHE_RS28605	-	RHE_RS28605	342	COG0667	R	aldo/keto reductase	K00064	WP_011428723.1		K00064	E1.1.1.122; D-threo-aldose 1-dehydrogenase [EC:1.1.1.122]							K00799	TY	SMc00036, SMc03882, SMc00383, SMc00097, SMc00407	Bacteroid	SMc01443	WP_003529784.1
K00605	MM	RHE_RS11460	Bacteroid	RHE_RS26195,RHE_RS26150			RHE_RS07375	chr	fabF	COG0304	IQ	beta-ketoacyl				RHE_RS25110	p42e	-	COG0625	O	glutathione S-transferase	4818			MM	RHE_RS17960	-	RHE_RS17960	266	COG0483	G	inositol monophosphatase	K01092	WP_011426735.1	(266)	K01092	E3.1.3.25, IMPA, suhB; myo-inositol-1(or 4)-monophosphatase [EC:3.1.3.25]							05210 Colorectal cancer (1)
K00626	MM	RHE_RS23190	Bacteroid	RHE_RS02820,RHE_RS20545			RHE_RS12650	chr	-	COG0304	IQ	beta-ketoacyl-ACP synthase II				RHE_RS12380	chr	-	COG0625	O	glutathione S-transferase family protein	2391			MM	RHE_RS22570	-	RHE_RS22570	277	COG0483	G	inositol monophosphatase	K01092	WP_011427575.1	(277)	K01092	E3.1.3.25, IMPA, suhB; myo-inositol-1(or 4)-monophosphatase [EC:3.1.3.25]							K08738	TY	SMc02897	Bacteroid	SMc01981	WP_010967779.1
01210 2-Oxocarboxylic acid metabolism (17)							RHE_RS12655	chr	-	COG0304	IQ	beta-ketoacyl-ACP synthase II				RHE_RS05070	chr	-	COG0625	O	glutathione S-transferase family protein	975			MM	RHE_RS10865	-	RHE_RS10865	269	COG0483	G	inositol monophosphatase	K01092	WP_011425389.1	(269)	K01092	E3.1.3.25, IMPA, suhB; myo-inositol-1(or 4)-monophosphatase [EC:3.1.3.25]							05225 Hepatocellular carcinoma (1)
K01687	MM	RHE_RS08720	Bacteroid	RHE_RS23070			RHE_RS07365	chr	fabG	COG1028	IQR	3-oxoacyl				RHE_RS13955	chr	-	COG1840	P	Fe(3+) ABC transporter substrate-binding protein	2684			Bacteroid	RHE_RS04240	-	RHE_RS04240	269	COG0483	G	3\'(2\'),5\'-bisphosphate nucleotidase CysQ	K01092	WP_011424191.1	(269)	K01092	E3.1.3.25, IMPA, suhB; myo-inositol-1(or 4)-monophosphatase [EC:3.1.3.25]							K00799	TY	SMc00036, SMc03882, SMc00383, SMc00097, SMc00407	Bacteroid	SMc01443	WP_003529784.1
01212 Fatty acid metabolism (16)							RHE_RS05335	chr	-	COG1028	IQR	3-oxoacyl-ACPReductase				RHE_RS28270	p42f	-	COG4172	Q	ABC transporter ATP-binding protein	5441			Bacteroid	RHE_RS22680	-	RHE_RS22680	275	COG0483	G	inositol monophosphatase	K01092	WP_011427597.1	(275)	K01092	E3.1.3.25, IMPA, suhB; myo-inositol-1(or 4)-monophosphatase [EC:3.1.3.25]							05222 Small cell lung cancer (1)
K00059	MM	RHE_RS05335,RHE_RS06685,RHE_RS07365	Bacteroid	RHE_RS19755,RHE_RS25095			RHE_RS06685	chr	-	COG1028	IQR	KR domain-containing protein				RHE_RS00955	chr	-	COG3845	R	ABC transporter ATP-binding protein	179			MM	RHE_RS05045	-	RHE_RS05045	204	COG1011	H	HAD family phosphatase	K01560	WP_011424343.1	(204)	K01560	E3.8.1.2; 2-haloacid dehalogenase [EC:3.8.1.2]							K08738	TY	SMc02897	Bacteroid	SMc01981	WP_010967779.1
K00249	MM	RHE_RS20670	Bacteroid	RHE_RS04555			RHE_RS05805	chr	betA	COG2303	IR	oxygen-dependent choline dehydrogenase				RHE_RS28605	p42f	-	COG0667	R	aldo/ketoReductase	5507			Bacteroid	RHE_RS28210	-	RHE_RS28210	222	COG1011	H	haloacid dehalogenase type II	K01560	WP_011428649.1		K01560	E3.8.1.2; 2-haloacid dehalogenase [EC:3.8.1.2]							05170 Human immunodeficiency virus 1 infection (1)
K00626	MM	RHE_RS23190	Bacteroid	RHE_RS02820,RHE_RS20545			RHE_RS01805	chr	-	COG0268	J	30SRibosomal protein S20				RHE_RS02555	chr	-	COG2070	R	nitronate monooxygenase	487			MM	RHE_RS18990	-	RHE_RS18990	407	COG2114	T	adenylate/guanylate cyclase domain-containing protein	K01768	WP_011426924.1	(407)	K01768	E4.6.1.1; adenylate cyclase [EC:4.6.1.1]							K08738	TY	SMc02897	Bacteroid	SMc01981	WP_010967779.1
K09458	MM	RHE_RS07375,RHE_RS12650,RHE_RS12655	Bacteroid	RHE_RS10850			RHE_RS09475	chr	gatA	COG0154	J	Asp-tRNA(Asn)/Glu-tRNA(Gln) amidotransferase GatCAB subunit A				RHE_RS24935	p42e	-	COG0457	R	tetratricopeptideRepeat protein	4785			MM	RHE_RS24270	-	RHE_RS24270	570	COG0633	C	adenylate/guanylate cyclase domain-containing protein	K01768	WP_011427907.1	(570)	K01768	E4.6.1.1; adenylate cyclase [EC:4.6.1.1]							05161 Hepatitis B (1)
01230 Biosynthesis of amino acids (90)							RHE_RS03845	chr	-	COG1087	M	SDR family NAD-dependent epimerase/dehydratase				RHE_RS14395	chr	-	COG2114	T	adenylate cyclase	2768			MM	RHE_RS18920	-	RHE_RS18920	405	COG2114	T	adenylate/guanylate cyclase domain-containing protein	K01768	WP_011426912.1	(405)	K01768	E4.6.1.1; adenylate cyclase [EC:4.6.1.1]							K08738	TY	SMc02897	Bacteroid	SMc01981	WP_010967779.1
K00286	MM	RHE_RS15425	Bacteroid	RHE_RS28670			RHE_RS18905	chr	-	COG4948	MR	galactonate dehydratase				RHE_RS11150	chr	-	COG2114	T	adenylate/guanylate cyclase domain-containing protein	2154			Bacteroid	RHE_RS11150	-	RHE_RS11150	618	COG2114	T	adenylate/guanylate cyclase domain-containing protein	K01768	WP_011425443.1	(618)	K01768	E4.6.1.1; adenylate cyclase [EC:4.6.1.1]							05160 Hepatitis C (1)
K00817	MM	RHE_RS19480	Bacteroid	RHE_RS06810,RHE_RS30550			RHE_RS03250	chr	-	COG2201	NT	chemotaxisResponseRegulator protein-glutamate methylesterase				RHE_RS12750	chr	-	COG2114	T	adenylate/guanylate cyclase domain-containing protein	2461			Bacteroid	RHE_RS12750	-	RHE_RS12750	362	COG2114	T	adenylate/guanylate cyclase domain-containing protein	K01768	WP_041678879.1		K01768	E4.6.1.1; adenylate cyclase [EC:4.6.1.1]							K08738	TY	SMc02897	Bacteroid	SMc01981	WP_010967779.1
K01609	MM	RHE_RS11125	Bacteroid	RHE_RS11125			RHE_RS02080	chr	-	COG0840	NT	globin-coupled sensor protein				RHE_RS13090	chr	-	COG2114	T	adenylate/guanylate cyclase domain-containing protein	2524			Bacteroid	RHE_RS13090	-	RHE_RS13090	256	COG2114	T	adenylate/guanylate cyclase domain-containing protein	K01768	WP_020921593.1		K01768	E4.6.1.1; adenylate cyclase [EC:4.6.1.1]							05164 Influenza A (1)
K01687	MM	RHE_RS08720	Bacteroid	RHE_RS23070			RHE_RS03220	chr	-	COG0840	NT	globin-coupled sensor protein				RHE_RS13735	chr	-	COG2114	T	adenylate/guanylate cyclase domain-containing protein	2642			Bacteroid	RHE_RS13735	-	RHE_RS13735	365	COG2114	T	adenylate/guanylate cyclase domain-containing protein	K01768	WP_011425933.1	(365)	K01768	E4.6.1.1; adenylate cyclase [EC:4.6.1.1]							K08738	TY	SMc02897	Bacteroid	SMc01981	WP_010967779.1
K01714	MM	RHE_RS03065,RHE_RS26910,RHE_RS27660	Bacteroid	RHE_RS14280,RHE_RS22155,RHE_RS07055,RHE_RS19830			RHE_RS04470	chr	-	COG0840	NT	HAMP domain-containing protein				RHE_RS18920	chr	-	COG2114	T	adenylate/guanylate cyclase domain-containing protein	3645			Bacteroid	RHE_RS14395	-	RHE_RS14395	304	COG2114	T	adenylate cyclase	K01768	WP_011426059.1	(304)	K01768	E4.6.1.1; adenylate cyclase [EC:4.6.1.1]							05162 Measles (1)
01240 Biosynthesis of cofactors (96)							RHE_RS02690	chr	-	COG0840	NT	methyl-accepting chemotaxis protein													Bacteroid	RHE_RS18920	-	RHE_RS18920	405	COG2114	T	adenylate/guanylate cyclase domain-containing protein	K01768	WP_011426912.1	(405)	K01768	E4.6.1.1; adenylate cyclase [EC:4.6.1.1]							K08738	TY	SMc02897	Bacteroid	SMc01981	WP_010967779.1
K00059	MM	RHE_RS05335,RHE_RS06685,RHE_RS07365	Bacteroid	RHE_RS19755,RHE_RS25095			RHE_RS03580	chr	-	COG0840	NT	methyl-accepting chemotaxis protein													Bacteroid	RHE_RS24935	-	RHE_RS24935	590	COG0457	R	tetratricopeptide repeat protein	K01768	WP_011428033.1	(590)	K01768	E4.6.1.1; adenylate cyclase [EC:4.6.1.1]							05168 Herpes simplex virus 1 infection (1)
K00457	MM	RHE_RS23940	Bacteroid	RHE_RS08930			RHE_RS03585	chr	-	COG0840	NT	methyl-accepting chemotaxis protein													MM	RHE_RS12650	-	RHE_RS12650	428	COG0304	IQ	beta-ketoacyl-ACP synthase II	K09458	WP_011425731.1	(428)	K09458	fabF, OXSM, CEM1; 3-oxoacyl-[acyl-carrier-protein] synthase II [EC:2.3.1.179]							K08738	TY	SMc02897	Bacteroid	SMc01981	WP_010967779.1
K01916	MM	RHE_RS06125	Bacteroid	RHE_RS06125			RHE_RS04590	chr	-	COG0840	NT	methyl-accepting chemotaxis protein													MM	RHE_RS12655	-	RHE_RS12655	401	COG0304	IQ	beta-ketoacyl-ACP synthase II	K09458	WP_011425732.1	(401)	K09458	fabF, OXSM, CEM1; 3-oxoacyl-[acyl-carrier-protein] synthase II [EC:2.3.1.179]							05163 Human cytomegalovirus infection (1)
K02495	MM	RHE_RS29140,RHE_RS30905	Bacteroid	RHE_RS30730			RHE_RS04920	chr	-	COG0840	NT	methyl-accepting chemotaxis protein													MM	RHE_RS07375	fabF	RHE_RS07375	420	COG0304	IQ	beta-ketoacyl	K09458	WP_011424778.1	(420)	K09458	fabF, OXSM, CEM1; 3-oxoacyl-[acyl-carrier-protein] synthase II [EC:2.3.1.179]							K08738	TY	SMc02897	Bacteroid	SMc01981	WP_010967779.1
K09458	MM	RHE_RS07375,RHE_RS12650,RHE_RS12655	Bacteroid	RHE_RS10850			RHE_RS06430	chr	-	COG0840	NT	methyl-accepting chemotaxis protein													Bacteroid	RHE_RS10850	fabF	RHE_RS10850	421	COG0304	IQ	beta-ketoacyl	K09458	WP_011425386.1	(421)	K09458	fabF, OXSM, CEM1; 3-oxoacyl-[acyl-carrier-protein] synthase II [EC:2.3.1.179]							05167 Kaposi sarcoma-associated herpesvirus infection (1)
00030 Pentose phosphate pathway (23)							RHE_RS17765	chr	-	COG0840	NT	methyl-accepting chemotaxis protein													MM	RHE_RS06685	-	RHE_RS06685	262	COG1028	IQR	KR domain-containing protein	K00059	WP_011424646.1	(262)	K00059	fabG, OAR1; 3-oxoacyl-[acyl-carrier protein] reductase [EC:1.1.1.100]							K08738	TY	SMc02897	Bacteroid	SMc01981	WP_010967779.1
K00033	MM	RHE_RS12615	Bacteroid	RHE_RS17825			RHE_RS17980	chr	-	COG0840	NT	methyl-accepting chemotaxis protein													MM	RHE_RS07365	fabG	RHE_RS07365	245	COG1028	IQR	3-oxoacyl	K00059	WP_011424777.1	(245)	K00059	fabG, OAR1; 3-oxoacyl-[acyl-carrier protein] reductase [EC:1.1.1.100]							05169 Epstein-Barr virus infection (1)
00051 Fructose and mannose metabolism (14)							RHE_RS17990	chr	-	COG0840	NT	methyl-accepting chemotaxis protein													MM	RHE_RS05335	-	RHE_RS05335	248	COG1028	IQR	3-oxoacyl-ACP reductase	K00059	WP_042118056.1		K00059	fabG, OAR1; 3-oxoacyl-[acyl-carrier protein] reductase [EC:1.1.1.100]							K08738	TY	SMc02897	Bacteroid	SMc01981	WP_010967779.1
K00064	MM	RHE_RS02500	Bacteroid	RHE_RS28605			RHE_RS27980	p42f	-	COG0840	NT	methyl-accepting chemotaxis protein													Bacteroid	RHE_RS25095	-	RHE_RS25095	264	COG1028	IQR	SDR family NAD(P)-dependent oxidoreductase	K00059	WP_011428061.1	(264)	K00059	fabG, OAR1; 3-oxoacyl-[acyl-carrier protein] reductase [EC:1.1.1.100]							05130 Pathogenic Escherichia coli infection (2)
00052 Galactose metabolism (12)							RHE_RS02065	chr	-	COG0840	NT	methyl-accepting chemotaxis protein													Bacteroid	RHE_RS19755	-	RHE_RS19755	256	COG1028	IQR	SDR family NAD(P)-dependent oxidoreductase	K00059	WP_042119344.1		K00059	fabG, OAR1; 3-oxoacyl-[acyl-carrier protein] reductase [EC:1.1.1.100]							K08738	TY	SMc02897	Bacteroid	SMc01981	WP_010967779.1
K01684	MM	RHE_RS18905	Bacteroid	RHE_RS24515			RHE_RS05950	chr	-	COG0840	NT	PAS domain S-box protein													MM	RHE_RS00470	gabD	RHE_RS00470	494	COG1012	C	NAD-dependent succinate-semialdehyde dehydrogenase	K00135	WP_011423489.1	(494)	K00135	gabD; succinate-semialdehyde dehydrogenase / glutarate-semialdehyde dehydrogenase [EC:1.2.1.16 1.2.1.79 1.2.1.20]							05132 Salmonella infection (3)
K01784	MM	RHE_RS03845	Bacteroid	RHE_RS17845			RHE_RS06230	chr	-	COG0625	O	glutathione S-transferase													Bacteroid	RHE_RS28200	gabD	RHE_RS28200	485	COG1012	C	NAD-dependent succinate-semialdehyde dehydrogenase	K00135	WP_011428647.1		K00135	gabD; succinate-semialdehyde dehydrogenase / glutarate-semialdehyde dehydrogenase [EC:1.2.1.16 1.2.1.79 1.2.1.20]							K08738	TY	SMc02897	Bacteroid	SMc01981	WP_010967779.1
00053 Ascorbate and aldarate metabolism (9)							RHE_RS05865	chr	-	COG0625	O	glutathione S-transferase family protein													Bacteroid	RHE_RS29885	gabD	RHE_RS29885	495	COG1012	C	NAD-dependent succinate-semialdehyde dehydrogenase	K00135	WP_008534338.1	(495)	K00135	gabD; succinate-semialdehyde dehydrogenase / glutarate-semialdehyde dehydrogenase [EC:1.2.1.16 1.2.1.79 1.2.1.20]							05131 Shigellosis (2)
K00064	MM	RHE_RS02500	Bacteroid	RHE_RS28605			RHE_RS11855	chr	-	COG0625	O	glutathione S-transferase family protein													Bacteroid	RHE_RS17845	-	RHE_RS17845	327	COG0451	M	NAD(P)-dependent oxidoreductase	K01784	WP_011426715.1	(327)	K01784	galE, GALE; UDP-glucose 4-epimerase [EC:5.1.3.2]							K08738	TY	SMc02897	Bacteroid	SMc01981	WP_010967779.1
00500 Starch and sucrose metabolism (19)							RHE_RS01425	chr	-	COG0625	O	glutathione S-transferase family protein													MM	RHE_RS09475	gatA	RHE_RS09475	493	COG0154	J	Asp-tRNA(Asn)/Glu-tRNA(Gln) amidotransferase GatCAB subunit A	K02433	WP_011425143.1	(493)	K02433	gatA, QRSL1; aspartyl-tRNA(Asn)/glutamyl-tRNA(Gln) amidotransferase subunit A [EC:6.3.5.6 6.3.5.7]							05134 Legionellosis (4)
K05349	MM	RHE_RS28885	Bacteroid	RHE_RS29645			RHE_RS06130	chr	-	COG0625	O	glutathione transferase GstA													Bacteroid	RHE_RS25710	-	RHE_RS25710	456	COG0154	J	hypothetical protein	K02433	WP_011428176.1	(456)	K02433	gatA, QRSL1; aspartyl-tRNA(Asn)/glutamyl-tRNA(Gln) amidotransferase subunit A [EC:6.3.5.6 6.3.5.7]							K04077	TY	SMa0744	Bacteroid	SMa0124	WP_010975850.1
K16147	MM	RHE_RS27870	Bacteroid	RHE_RS27870			RHE_RS10880	chr	-	COG1840	P	iron ABC transporter substrate-binding protein													Bacteroid	RHE_RS01105	-	RHE_RS01105	463	COG0154	J	amidase	K02433	WP_011423609.1	(463)	K02433	gatA, QRSL1; aspartyl-tRNA(Asn)/glutamyl-tRNA(Gln) amidotransferase subunit A [EC:6.3.5.6 6.3.5.7]							K08738	TY	SMc02897	Bacteroid	SMc01981	WP_010967779.1
00520 Amino sugar and nucleotide sugar metabolism (26)							RHE_RS24230	p42e	-	COG4172	Q	ABC transporter ATP-binding protein													MM	RHE_RS11460	gcvT	RHE_RS11460	378	COG0404	E	glycine cleavage system protein T	K00605	WP_011425502.1	(378)	K00605	gcvT, AMT; aminomethyltransferase [EC:2.1.2.10]							05152 Tuberculosis (3)
K01784	MM	RHE_RS03845	Bacteroid	RHE_RS17845			RHE_RS24500	p42e	-	COG4172	Q	ABC transporter ATP-binding protein													Bacteroid	RHE_RS26150	-	RHE_RS26150	789	COG0404	E	DUF1989 domain-containing protein	K00605	WP_011428259.1		K00605	gcvT, AMT; aminomethyltransferase [EC:2.1.2.10]							K04077	TY	SMa0744	Bacteroid	SMa0124	WP_010975850.1
00620 Pyruvate metabolism (33)							RHE_RS25825	p42e	-	COG4172	Q	ABC transporter ATP-binding protein													Bacteroid	RHE_RS26195	-	RHE_RS26195	377	COG0404	E	aminomethyl transferase family protein	K00605	WP_042119910.1		K00605	gcvT, AMT; aminomethyltransferase [EC:2.1.2.10]							K08738	TY	SMc02897	Bacteroid	SMc01981	WP_010967779.1
K00626	MM	RHE_RS23190	Bacteroid	RHE_RS02820,RHE_RS20545			RHE_RS27625	p42f	-	COG4172	Q	ABC transporter ATP-binding protein													MM	RHE_RS27870	-	RHE_RS27870	1075	COG0366	G	DUF3416 domain-containing protein	K16147	WP_011428584.1		K16147	glgE; starch synthase (maltosyl-transferring) [EC:2.4.99.16]							05145 Toxoplasmosis (1)
00630 Glyoxylate and dicarboxylate metabolism (24)							RHE_RS10660	chr	-	COG3845	R	ABC transporter ATP-binding protein													Bacteroid	RHE_RS27870	-	RHE_RS27870	1075	COG0366	G	DUF3416 domain-containing protein	K16147	WP_011428584.1		K16147	glgE; starch synthase (maltosyl-transferring) [EC:2.4.99.16]							K08738	TY	SMc02897	Bacteroid	SMc01981	WP_010967779.1
K00605	MM	RHE_RS11460	Bacteroid	RHE_RS26195,RHE_RS26150			RHE_RS02500	chr	-	COG0667	R	aldo/ketoReductase													MM	RHE_RS05865	-	RHE_RS05865	206	COG0625	O	glutathione S-transferase family protein	K00799	WP_011424488.1	(206)	K00799	GST, gst; glutathione S-transferase [EC:2.5.1.18]							05010 Alzheimer disease (5)
K00626	MM	RHE_RS23190	Bacteroid	RHE_RS02820,RHE_RS20545			RHE_RS29235	p42f	-	COG2070	R	DUF561 domain-containing protein													MM	RHE_RS06130	-	RHE_RS06130	227	COG0625	O	glutathione transferase GstA	K00799	WP_042119205.1		K00799	GST, gst; glutathione S-transferase [EC:2.5.1.18]							K08738	TY	SMc02897	Bacteroid	SMc01981	WP_010967779.1
00640 Propanoate metabolism (24)							RHE_RS18990	chr	-	COG2114	T	adenylate/guanylate cyclase domain-containing protein													MM	RHE_RS06230	-	RHE_RS06230	209	COG0625	O	glutathione S-transferase	K00799	WP_011424555.1	(209)	K00799	GST, gst; glutathione S-transferase [EC:2.5.1.18]							05012 Parkinson disease (4)
K00626	MM	RHE_RS23190	Bacteroid	RHE_RS02820,RHE_RS20545			RHE_RS18920	chr	-	COG2114	T	adenylate/guanylate cyclase domain-containing protein													MM	RHE_RS11855	-	RHE_RS11855	208	COG0625	O	glutathione S-transferase family protein	K00799	WP_011425580.1	(208)	K00799	GST, gst; glutathione S-transferase [EC:2.5.1.18]							K08738	TY	SMc02897	Bacteroid	SMc01981	WP_010967779.1
00650 Butanoate metabolism (14)																									MM	RHE_RS01425	-	RHE_RS01425	227	COG0625	O	glutathione S-transferase family protein	K00799	WP_011423666.1	(227)	K00799	GST, gst; glutathione S-transferase [EC:2.5.1.18]							05014 Amyotrophic lateral sclerosis (4)
K00135	MM	RHE_RS00470	Bacteroid	RHE_RS29885,RHE_RS28200																					Bacteroid	RHE_RS07560	-	RHE_RS07560	198	COG0625	O	glutathione S-transferase	K00799	WP_011424815.1	(198)	K00799	GST, gst; glutathione S-transferase [EC:2.5.1.18]							K08738	TY	SMc02897	Bacteroid	SMc01981	WP_010967779.1
K00626	MM	RHE_RS23190	Bacteroid	RHE_RS02820,RHE_RS20545																					Bacteroid	RHE_RS12380	-	RHE_RS12380	228	COG0625	O	glutathione S-transferase family protein	K00799	WP_011425681.1	(228)	K00799	GST, gst; glutathione S-transferase [EC:2.5.1.18]							05016 Huntington disease (4)
00562 Inositol phosphate metabolism (9)																									Bacteroid	RHE_RS25110	-	RHE_RS25110	241	COG0625	O	glutathione S-transferase	K00799	WP_011428064.1	(241)	K00799	GST, gst; glutathione S-transferase [EC:2.5.1.18]							K08738	TY	SMc02897	Bacteroid	SMc01981	WP_010967779.1
K01092	MM	RHE_RS10865,RHE_RS17960,RHE_RS22570	Bacteroid	RHE_RS22680,RHE_RS04240																					Bacteroid	RHE_RS05070	-	RHE_RS05070	217	COG0625	O	glutathione S-transferase family protein	K00799	WP_011424348.1	(217)	K00799	GST, gst; glutathione S-transferase [EC:2.5.1.18]							05017 Spinocerebellar ataxia (1)
00190 Oxidative phosphorylation (26)																									MM	RHE_RS30905	hemN	RHE_RS30905	450	COG0635	H	oxygen-independent coproporphyrinogen III oxidase	K02495	WP_011053474.1	(450)	K02495	hemN, hemZ; oxygen-independent coproporphyrinogen III oxidase [EC:1.3.98.3]							K08738	TY	SMc02897	Bacteroid	SMc01981	WP_010967779.1
K00405	MM	RHE_RS29065	Bacteroid	RHE_RS30885																					MM	RHE_RS29140	hemN	RHE_RS29140	450	COG0635	H	oxygen-independent coproporphyrinogen III oxidase	K02495	WP_011428822.1		K02495	hemN, hemZ; oxygen-independent coproporphyrinogen III oxidase [EC:1.3.98.3]							05020 Prion disease (4)
K22468	MM	RHE_RS02565	Bacteroid	RHE_RS23870																					Bacteroid	RHE_RS30730	hemN	RHE_RS30730	448	COG0635	H	oxygen-independent coproporphyrinogen III oxidase	K02495	WP_080712026.1		K02495	hemN, hemZ; oxygen-independent coproporphyrinogen III oxidase [EC:1.3.98.3]							K08738	TY	SMc02897	Bacteroid	SMc01981	WP_010967779.1
00720 Carbon fixation pathways in prokaryotes (20)																									MM	RHE_RS19480	-	RHE_RS19480	369	COG0079	E	histidinol-phosphate transaminase	K00817	WP_020922413.1		K00817	hisC; histidinol-phosphate aminotransferase [EC:2.6.1.9]							05022 Pathways of neurodegeneration - multiple diseases (4)
K00626	MM	RHE_RS23190	Bacteroid	RHE_RS02820,RHE_RS20545																					Bacteroid	RHE_RS30550	hisC	RHE_RS30550	367	COG0079	E	histidinol-phosphate transaminase	K00817	WP_008536542.1	(367)	K00817	hisC; histidinol-phosphate aminotransferase [EC:2.6.1.9]							K08738	TY	SMc02897	Bacteroid	SMc01981	WP_010967779.1
00910 Nitrogen metabolism (9)																									Bacteroid	RHE_RS06810	-	RHE_RS06810	370	COG0079	E	pyridoxal phosphate-dependent aminotransferase	K00817	WP_011424670.1	(370)	K00817	hisC; histidinol-phosphate aminotransferase [EC:2.6.1.9]							05417 Lipid and atherosclerosis (2)
K00459	MM	RHE_RS29235	Bacteroid	RHE_RS02555																					MM	RHE_RS23940	-	RHE_RS23940	629	COG1082	G	sugar phosphate isomerase/epimerase and 4-hydroxyphenylpyruvate domain-containing protein	K00457	WP_011427841.1	(629)	K00457	HPD, hppD; 4-hydroxyphenylpyruvate dioxygenase [EC:1.13.11.27]							K04077	TY	SMa0744	Bacteroid	SMa0124	WP_010975850.1
00920 Sulfur metabolism (14)																									Bacteroid	RHE_RS08930	hppD	RHE_RS08930	369	COG3185	ER	4-hydroxyphenylpyruvate dioxygenase	K00457	WP_011425038.1	(369)	K00457	HPD, hppD; 4-hydroxyphenylpyruvate dioxygenase [EC:1.13.11.27]							K08738	TY	SMc02897	Bacteroid	SMc01981	WP_010967779.1
K00390	MM	RHE_RS05785	Bacteroid	RHE_RS05785																					MM	RHE_RS24440	-	RHE_RS24440	497	COG2986	E	histidine ammonia-lyase	K01745	WP_011427939.1	(497)	K01745	hutH, HAL; histidine ammonia-lyase [EC:4.3.1.3]							05418 Fluid shear stress and atherosclerosis (2)
00061 Fatty acid biosynthesis (11)																									Bacteroid	RHE_RS01780	-	RHE_RS01780	525	COG2986	E	histidine ammonia-lyase	K01745	WP_011423736.1	(525)	K01745	hutH, HAL; histidine ammonia-lyase [EC:4.3.1.3]							K00799	TY	SMc00036, SMc03882, SMc00383, SMc00097, SMc00407	Bacteroid	SMc01443	WP_003529784.1
K00059	MM	RHE_RS05335,RHE_RS06685,RHE_RS07365	Bacteroid	RHE_RS19755,RHE_RS25095																					MM	RHE_RS08720	-	RHE_RS08720	612	COG0129	EG	dihydroxy-acid dehydratase	K01687	WP_011424997.1	(612)	K01687	ilvD; dihydroxy-acid dehydratase [EC:4.2.1.9]							05416 Viral myocarditis (1)
K09458	MM	RHE_RS07375,RHE_RS12650,RHE_RS12655	Bacteroid	RHE_RS10850																					MM	RHE_RS22750	-	RHE_RS22750	360	COG3842	E	sn-glycerol-3-phosphate ABC transporter ATP-binding protein UgpC	K10191	WP_011427609.1	(360)	K10191	lacK; lactose/L-arabinose transport system ATP-binding protein							K08738	TY	SMc02897	Bacteroid	SMc01981	WP_010967779.1
00071 Fatty acid degradation (11)																									Bacteroid	RHE_RS19645	-	RHE_RS19645	361	COG3842	E	ABC transporter ATP-binding protein	K10191	WP_011427036.1	(361)	K10191	lacK; lactose/L-arabinose transport system ATP-binding protein							04940 Type I diabetes mellitus (1)
K00249	MM	RHE_RS20670	Bacteroid	RHE_RS04555																					MM	RHE_RS14795	-	RHE_RS14795	333	COG3842	E	ABC transporter ATP-binding protein	K10111	WP_042118774.1		K10111	malK, mtlK, thuK; multiple sugar transport system ATP-binding protein [EC:7.5.2.-]							K04077	TY	SMa0744	Bacteroid	SMa0124	WP_010975850.1
K00626	MM	RHE_RS23190	Bacteroid	RHE_RS02820,RHE_RS20545																					MM	RHE_RS27505	-	RHE_RS27505	341	COG3842	E	ABC transporter ATP-binding protein	K10111	WP_011428515.1		K10111	malK, mtlK, thuK; multiple sugar transport system ATP-binding protein [EC:7.5.2.-]							04932 Non-alcoholic fatty liver disease (4)
00072 Synthesis and degradation of ketone bodies (2)																									MM	RHE_RS10605	-	RHE_RS10605	359	COG3842	E	ABC transporter ATP-binding protein	K10111	WP_011425339.1	(359)	K10111	malK, mtlK, thuK; multiple sugar transport system ATP-binding protein [EC:7.5.2.-]							K08738	TY	SMc02897	Bacteroid	SMc01981	WP_010967779.1
K00626	MM	RHE_RS23190	Bacteroid	RHE_RS02820,RHE_RS20545																					Bacteroid	RHE_RS25965	-	RHE_RS25965	377	COG3842	E	ABC transporter ATP-binding protein	K10111	WP_011428224.1	(377)	K10111	malK, mtlK, thuK; multiple sugar transport system ATP-binding protein [EC:7.5.2.-]							01524 Platinum drug resistance (2)
00230 Purine metabolism (49)																									MM	RHE_RS02080	-	RHE_RS02080	498	COG0840	NT	globin-coupled sensor protein	K03406	WP_042119151.1		K03406	mcp; methyl-accepting chemotaxis protein							K00799	TY	SMc00036, SMc03882, SMc00383, SMc00097, SMc00407	Bacteroid	SMc01443	WP_003529784.1
K00759	MM	RHE_RS15525	Bacteroid	RHE_RS31115																					MM	RHE_RS02690	-	RHE_RS02690	668	COG0840	NT	methyl-accepting chemotaxis protein	K03406	WP_042117840.1		K03406	mcp; methyl-accepting chemotaxis protein							K08738	TY	SMc02897	Bacteroid	SMc01981	WP_010967779.1
K01486	MM	RHE_RS17480	Bacteroid	RHE_RS15825																					MM	RHE_RS03220	-	RHE_RS03220	543	COG0840	NT	globin-coupled sensor protein	K03406	WP_011424001.1	(543)	K03406	mcp; methyl-accepting chemotaxis protein
K01768	MM	RHE_RS18920,RHE_RS18990,RHE_RS24270	Bacteroid	RHE_RS24935,RHE_RS11150,RHE_RS12750,RHE_RS13735,RHE_RS14395,RHE_RS18920,RHE_RS13090																					MM	RHE_RS03580	-	RHE_RS03580	843	COG0840	NT	methyl-accepting chemotaxis protein	K03406	WP_011424072.1	(843)	K03406	mcp; methyl-accepting chemotaxis protein
00250 Alanine, aspartate and glutamate metabolism (25)																									MM	RHE_RS03585	-	RHE_RS03585	615	COG0840	NT	methyl-accepting chemotaxis protein	K03406	WP_011424073.1	(615)	K03406	mcp; methyl-accepting chemotaxis protein
K00135	MM	RHE_RS00470	Bacteroid	RHE_RS29885,RHE_RS28200																					MM	RHE_RS04470	-	RHE_RS04470	607	COG0840	NT	HAMP domain-containing protein	K03406	WP_042117989.1		K03406	mcp; methyl-accepting chemotaxis protein
00260 Glycine, serine and threonine metabolism (32)																									MM	RHE_RS04590	-	RHE_RS04590	647	COG0840	NT	methyl-accepting chemotaxis protein	K03406	WP_011424259.1	(647)	K03406	mcp; methyl-accepting chemotaxis protein
K00108	MM	RHE_RS05805	Bacteroid	RHE_RS22360																					MM	RHE_RS04920	-	RHE_RS04920	726	COG0840	NT	methyl-accepting chemotaxis protein	K03406	WP_011424321.1	(726)	K03406	mcp; methyl-accepting chemotaxis protein
K00605	MM	RHE_RS11460	Bacteroid	RHE_RS26195,RHE_RS26150																					MM	RHE_RS05950	-	RHE_RS05950	596	COG0840	NT	PAS domain S-box protein	K03406	WP_011424500.1	(596)	K03406	mcp; methyl-accepting chemotaxis protein
00280 Valine, leucine and isoleucine degradation (21)																									MM	RHE_RS06430	-	RHE_RS06430	482	COG0840	NT	methyl-accepting chemotaxis protein	K03406	WP_011424593.1	(482)	K03406	mcp; methyl-accepting chemotaxis protein
K00249	MM	RHE_RS20670	Bacteroid	RHE_RS04555																					MM	RHE_RS17765	-	RHE_RS17765	771	COG0840	NT	methyl-accepting chemotaxis protein	K03406	WP_011426700.1	(771)	K03406	mcp; methyl-accepting chemotaxis protein
K00626	MM	RHE_RS23190	Bacteroid	RHE_RS02820,RHE_RS20545																					MM	RHE_RS17980	-	RHE_RS17980	608	COG0840	NT	methyl-accepting chemotaxis protein	K03406	WP_042118997.1		K03406	mcp; methyl-accepting chemotaxis protein
00290 Valine, leucine and isoleucine biosynthesis (10)																									MM	RHE_RS17990	-	RHE_RS17990	567	COG0840	NT	methyl-accepting chemotaxis protein	K03406	WP_011426741.1	(567)	K03406	mcp; methyl-accepting chemotaxis protein
K01687	MM	RHE_RS08720	Bacteroid	RHE_RS23070																					MM	RHE_RS27980	-	RHE_RS27980	714	COG0840	NT	methyl-accepting chemotaxis protein	K03406	WP_011428606.1		K03406	mcp; methyl-accepting chemotaxis protein
00300 Lysine biosynthesis (12)																									MM	RHE_RS02065	-	RHE_RS02065	784	COG0840	NT	methyl-accepting chemotaxis protein	K03406	WP_011423789.1	(784)	K03406	mcp; methyl-accepting chemotaxis protein
K01714	MM	RHE_RS03065,RHE_RS26910,RHE_RS27660	Bacteroid	RHE_RS14280,RHE_RS22155,RHE_RS07055,RHE_RS19830																					Bacteroid	RHE_RS27360	-	RHE_RS27360	605	COG0840	NT	methyl-accepting chemotaxis protein	K03406	WP_042119987.1		K03406	mcp; methyl-accepting chemotaxis protein
00310 Lysine degradation (11)																									MM	RHE_RS18950	-	RHE_RS18950	371	COG3842	E	ABC transporter ATP-binding protein	K10112	WP_011426918.1	(371)	K10112	msmX, msmK, malK, sugC, ggtA, msiK; multiple sugar transport system ATP-binding protein
K00135	MM	RHE_RS00470	Bacteroid	RHE_RS29885,RHE_RS28200																					MM	RHE_RS22575	-	RHE_RS22575	358	COG3842	E	sn-glycerol-3-phosphate ABC transporter ATP-binding protein UgpC	K10112	WP_042119681.1		K10112	msmX, msmK, malK, sugC, ggtA, msiK; multiple sugar transport system ATP-binding protein
K00626	MM	RHE_RS23190	Bacteroid	RHE_RS02820,RHE_RS20545																					MM	RHE_RS23370	-	RHE_RS23370	355	COG3842	E	ABC transporter ATP-binding protein	K10112	WP_011427731.1	(355)	K10112	msmX, msmK, malK, sugC, ggtA, msiK; multiple sugar transport system ATP-binding protein
00330 Arginine and proline metabolism (21)																									MM	RHE_RS26890	-	RHE_RS26890	355	COG3842	E	ABC transporter ATP-binding protein	K10112	WP_011428400.1		K10112	msmX, msmK, malK, sugC, ggtA, msiK; multiple sugar transport system ATP-binding protein
K00286	MM	RHE_RS15425	Bacteroid	RHE_RS28670																					MM	RHE_RS28085	-	RHE_RS28085	369	COG3842	E	ABC transporter ATP-binding protein	K10112	WP_011428626.1		K10112	msmX, msmK, malK, sugC, ggtA, msiK; multiple sugar transport system ATP-binding protein
00340 Histidine metabolism (12)																									MM	RHE_RS29410	-	RHE_RS29410	353	COG3842	E	sn-glycerol-3-phosphate ABC transporter ATP-binding protein UgpC	K10112	WP_011428872.1		K10112	msmX, msmK, malK, sugC, ggtA, msiK; multiple sugar transport system ATP-binding protein
K00817	MM	RHE_RS19480	Bacteroid	RHE_RS06810,RHE_RS30550																					MM	RHE_RS12565	-	RHE_RS12565	368	COG3842	E	ABC transporter ATP-binding protein	K10112	WP_011425714.1	(368)	K10112	msmX, msmK, malK, sugC, ggtA, msiK; multiple sugar transport system ATP-binding protein
K01745	MM	RHE_RS24440	Bacteroid	RHE_RS01780																					Bacteroid	RHE_RS24950	-	RHE_RS24950	356	COG3842	E	ABC transporter ATP-binding protein	K10112	WP_011428036.1	(356)	K10112	msmX, msmK, malK, sugC, ggtA, msiK; multiple sugar transport system ATP-binding protein
00350 Tyrosine metabolism (14)																									Bacteroid	RHE_RS28400	-	RHE_RS28400	358	COG3842	E	ABC transporter ATP-binding protein	K10112	WP_011428684.1		K10112	msmX, msmK, malK, sugC, ggtA, msiK; multiple sugar transport system ATP-binding protein
K00135	MM	RHE_RS00470	Bacteroid	RHE_RS29885,RHE_RS28200																					Bacteroid	RHE_RS24520	-	RHE_RS24520	365	COG3842	E	ABC transporter ATP-binding protein	K10112	WP_011427955.1	(365)	K10112	msmX, msmK, malK, sugC, ggtA, msiK; multiple sugar transport system ATP-binding protein
K00457	MM	RHE_RS23940	Bacteroid	RHE_RS08930																					MM	RHE_RS06125	-	RHE_RS06125	277	COG0171	H	ammonia-dependent NAD(+) synthetase	K01916	WP_011424534.1	(277)	K01916	nadE; NAD+ synthase [EC:6.3.1.5]
K00817	MM	RHE_RS19480	Bacteroid	RHE_RS06810,RHE_RS30550																					Bacteroid	RHE_RS06125	-	RHE_RS06125	277	COG0171	H	ammonia-dependent NAD(+) synthetase	K01916	WP_011424534.1	(277)	K01916	nadE; NAD+ synthase [EC:6.3.1.5]
00360 Phenylalanine metabolism (14)																									MM	RHE_RS29235	-	RHE_RS29235	377	COG2070	R	DUF561 domain-containing protein	K00459	WP_042120067.1		K00459	ncd2, npd; nitronate monooxygenase [EC:1.13.12.16]
K00285	MM	RHE_RS28700	Bacteroid	RHE_RS03755																					Bacteroid	RHE_RS02555	-	RHE_RS02555	319	COG2070	R	nitronate monooxygenase	K00459	WP_011423880.1	(319)	K00459	ncd2, npd; nitronate monooxygenase [EC:1.13.12.16]
K00457	MM	RHE_RS23940	Bacteroid	RHE_RS08930																					MM	RHE_RS10660	-	RHE_RS10660	522	COG3845	R	ABC transporter ATP-binding protein	K23537	WP_011425349.1	(522)	K23537	nupA; general nucleoside transport system ATP-binding protein
K00817	MM	RHE_RS19480	Bacteroid	RHE_RS06810,RHE_RS30550																					Bacteroid	RHE_RS00955	-	RHE_RS00955	503	COG3845	R	ABC transporter ATP-binding protein	K23537	WP_011423581.1	(503)	K23537	nupA; general nucleoside transport system ATP-binding protein
00380 Tryptophan metabolism (10)																									MM	RHE_RS24420	-	RHE_RS24420	280	COG0834	ET	ABC transporter substrate-binding protein	K10018	WP_011427935.1	(280)	K10018	occT, nocT; octopine/nopaline transport system substrate-binding protein
K00626	MM	RHE_RS23190	Bacteroid	RHE_RS02820,RHE_RS20545																					Bacteroid	RHE_RS30295	-	RHE_RS30295	280	COG0834	ET	ABC transporter substrate-binding protein	K10018	WP_011053397.1	(280)	K10018	occT, nocT; octopine/nopaline transport system substrate-binding protein
00400 Phenylalanine, tyrosine and tryptophan biosynthesis (18)																									MM	RHE_RS12615	-	RHE_RS12615	476	COG0362	G	phosphogluconate dehydrogenase (NADP(+)-dependent, decarboxylating)	K00033	WP_042118602.1		K00033	PGD, gnd, gntZ; 6-phosphogluconate dehydrogenase [EC:1.1.1.44 1.1.1.343]
K00817	MM	RHE_RS19480	Bacteroid	RHE_RS06810,RHE_RS30550																					Bacteroid	RHE_RS17825	gnd	RHE_RS17825	343	COG1023	G	6-phosphogluconate dehydrogenase (decarboxylating)	K00033	WP_011426711.1	(343)	K00033	PGD, gnd, gntZ; 6-phosphogluconate dehydrogenase [EC:1.1.1.44 1.1.1.343]
K01609	MM	RHE_RS11125	Bacteroid	RHE_RS11125																					MM	RHE_RS02565	ppk2	RHE_RS02565	293	COG2326	C	polyphosphate kinase 2	K22468	WP_011423882.1	(293)	K22468	ppk2; polyphosphate kinase [EC:2.7.4.1]
00460 Cyanoamino acid metabolism (4)																									Bacteroid	RHE_RS23870	ppk2	RHE_RS23870	304	COG2326	C	polyphosphate kinase 2	K22468	WP_020922899.1		K22468	ppk2; polyphosphate kinase [EC:2.7.4.1]
K05349	MM	RHE_RS28885	Bacteroid	RHE_RS29645																					MM	RHE_RS15425	-	RHE_RS15425	275	COG0345	E	pyrroline-5-carboxylate reductase	K00286	WP_011426256.1	(275)	K00286	proC; pyrroline-5-carboxylate reductase [EC:1.5.1.2]
00480 Glutathione metabolism (14)																									Bacteroid	RHE_RS28670	-	RHE_RS28670	261	COG0345	E	pyrroline-5-carboxylate reductase	K00286	WP_086005060.1		K00286	proC; pyrroline-5-carboxylate reductase [EC:1.5.1.2]
K00033	MM	RHE_RS12615	Bacteroid	RHE_RS17825																					MM	RHE_RS22400	-	RHE_RS22400	342	COG1879	G	transporter	K10439	WP_042119667.1		K10439	rbsB; ribose transport system substrate-binding protein
K00799	MM	RHE_RS01425,RHE_RS05865,RHE_RS06130,RHE_RS06230,RHE_RS11855	Bacteroid	RHE_RS05070,RHE_RS07560,RHE_RS25110,RHE_RS12380																					MM	RHE_RS27555	-	RHE_RS27555	320	COG1879	G	ABC transporter substrate-binding protein	K10439	WP_011428525.1		K10439	rbsB; ribose transport system substrate-binding protein
K01255	MM	RHE_RS01080	Bacteroid	RHE_RS07430																					MM	RHE_RS30010	-	RHE_RS30010	389	COG1879	G	sugar ABC transporter substrate-binding protein	K10439	WP_004671529.1	(389)	K10439	rbsB; ribose transport system substrate-binding protein
00541 O-Antigen nucleotide sugar biosynthesis (12)																									MM	RHE_RS30060	-	RHE_RS30060	362	COG1879	G	sugar ABC transporter substrate-binding protein	K10439	WP_004671515.1	(362)	K10439	rbsB; ribose transport system substrate-binding protein
K01784	MM	RHE_RS03845	Bacteroid	RHE_RS17845																					MM	RHE_RS09135	-	RHE_RS09135	379	COG1879	G	ribose ABC transporter substrate-binding protein	K10439	WP_011425079.1	(379)	K10439	rbsB; ribose transport system substrate-binding protein
00760 Nicotinate and nicotinamide metabolism (16)																									Bacteroid	RHE_RS29865	-	RHE_RS29865	388	COG1879	G	sugar ABC transporter substrate-binding protein	K10439	WP_008534334.1	(388)	K10439	rbsB; ribose transport system substrate-binding protein
K00135	MM	RHE_RS00470	Bacteroid	RHE_RS29885,RHE_RS28200																					MM	RHE_RS01805	-	RHE_RS01805	92	COG0268	J	30S ribosomal protein S20	K02968	WP_011423741.1	(92)	K02968	RP-S20, rpsT; small subunit ribosomal protein S20
K01916	MM	RHE_RS06125	Bacteroid	RHE_RS06125																					Bacteroid	RHE_RS01805	-	RHE_RS01805	92	COG0268	J	30S ribosomal protein S20	K02968	WP_011423741.1	(92)	K02968	RP-S20, rpsT; small subunit ribosomal protein S20
00770 Pantothenate and CoA biosynthesis (15)																									MM	RHE_RS11125	-	RHE_RS11125	270	COG0134	E	indole-3-glycerol-phosphate synthase	K01609	WP_011425438.1	(270)	K01609	trpC; indole-3-glycerol phosphate synthase [EC:4.1.1.48]
K01687	MM	RHE_RS08720	Bacteroid	RHE_RS23070																					Bacteroid	RHE_RS11125	-	RHE_RS11125	270	COG0134	E	indole-3-glycerol-phosphate synthase	K01609	WP_011425438.1	(270)	K01609	trpC; indole-3-glycerol phosphate synthase [EC:4.1.1.48]
00780 Biotin metabolism (5)																									MM	RHE_RS03845
K00059	MM	RHE_RS05335,RHE_RS06685,RHE_RS07365	Bacteroid	RHE_RS19755,RHE_RS25095																						74 Unique genes Bacteroid
K09458	MM	RHE_RS07375,RHE_RS12650,RHE_RS12655	Bacteroid	RHE_RS10850																					Bacteroid	RHE_RS22360
00670 One carbon pool by folate (11)																									Bacteroid	RHE_RS23070
K00605	MM	RHE_RS11460	Bacteroid	RHE_RS26195,RHE_RS26150
00860 Porphyrin and chlorophyll metabolism (25)
K02495	MM	RHE_RS29140,RHE_RS30905	Bacteroid	RHE_RS30730
00130 Ubiquinone and other terpenoid-quinone biosynthesis (4)
K00457	MM	RHE_RS23940	Bacteroid	RHE_RS08930
00900 Terpenoid backbone biosynthesis (11)
K00626	MM	RHE_RS23190	Bacteroid	RHE_RS02820,RHE_RS20545
00940 Phenylpropanoid biosynthesis (3)
K05349	MM	RHE_RS28885	Bacteroid	RHE_RS29645
00960 Tropane, piperidine and pyridine alkaloid biosynthesis (4)
K00817	MM	RHE_RS19480	Bacteroid	RHE_RS06810,RHE_RS30550
00261 Monobactam biosynthesis (6)
K01714	MM	RHE_RS03065,RHE_RS26910,RHE_RS27660	Bacteroid	RHE_RS14280,RHE_RS22155,RHE_RS07055,RHE_RS19830
00521 Streptomycin biosynthesis (8)
K01092	MM	RHE_RS10865,RHE_RS17960,RHE_RS22570	Bacteroid	RHE_RS22680,RHE_RS04240
00401 Novobiocin biosynthesis (4)
K00817	MM	RHE_RS19480	Bacteroid	RHE_RS06810,RHE_RS30550
00333 Prodigiosin biosynthesis (3)
K00059	MM	RHE_RS05335,RHE_RS06685,RHE_RS07365	Bacteroid	RHE_RS19755,RHE_RS25095
00362 Benzoate degradation (11)
K00626	MM	RHE_RS23190	Bacteroid	RHE_RS02820,RHE_RS20545
00625 Chloroalkane and chloroalkene degradation (9)
K01560	MM	RHE_RS05045	Bacteroid	RHE_RS28210
00361 Chlorocyclohexane and chlorobenzene degradation (4)
K01560	MM	RHE_RS05045	Bacteroid	RHE_RS28210
00980 Metabolism of xenobiotics by cytochrome P450 (4)
K00799	MM	RHE_RS01425,RHE_RS05865,RHE_RS06130,RHE_RS06230,RHE_RS11855	Bacteroid	RHE_RS05070,RHE_RS07560,RHE_RS25110,RHE_RS12380
00982 Drug metabolism - cytochrome P450 (5)
K00799	MM	RHE_RS01425,RHE_RS05865,RHE_RS06130,RHE_RS06230,RHE_RS11855	Bacteroid	RHE_RS05070,RHE_RS07560,RHE_RS25110,RHE_RS12380
00983 Drug metabolism - other enzymes (9)
K00799	MM	RHE_RS01425,RHE_RS05865,RHE_RS06130,RHE_RS06230,RHE_RS11855	Bacteroid	RHE_RS05070,RHE_RS07560,RHE_RS25110,RHE_RS12380
03010Ribosome (49)
K02968	MM	RHE_RS01805	Bacteroid	RHE_RS01805
00970 Aminoacyl-tRNA biosynthesis (23)
K02433	MM	RHE_RS09475	Bacteroid	RHE_RS01105,RHE_RS25710
03018RNA degradation (12)
K22468	MM	RHE_RS02565	Bacteroid	RHE_RS23870
02010 ABC transporters (97)
K02012	MM	RHE_RS10880	Bacteroid	RHE_RS13955
K10018	MM	RHE_RS24420	Bacteroid	RHE_RS30295
K10111	MM	RHE_RS10605,RHE_RS14795,RHE_RS27505	Bacteroid	RHE_RS25965
K10112	MM	RHE_RS12565,RHE_RS18950,RHE_RS22575,RHE_RS23370,RHE_RS26890,RHE_RS28085,RHE_RS29410	Bacteroid	RHE_RS24520,RHE_RS24950,RHE_RS28400
K10191	MM	RHE_RS22750	Bacteroid	RHE_RS19645
K10439	MM	RHE_RS09135,RHE_RS22400,RHE_RS27555,RHE_RS30010,RHE_RS30060	Bacteroid	RHE_RS29865
K23537	MM	RHE_RS10660	Bacteroid	RHE_RS00955
02020 Two-component system (51)
K00405	MM	RHE_RS29065	Bacteroid	RHE_RS30885
K00626	MM	RHE_RS23190	Bacteroid	RHE_RS02820,RHE_RS20545
K03406	MM	RHE_RS02065,RHE_RS02080,RHE_RS02690,RHE_RS03220,RHE_RS03580,RHE_RS03585,RHE_RS04470,RHE_RS04590,RHE_RS04920,RHE_RS05950,RHE_RS06430,RHE_RS17765,RHE_RS17980,RHE_RS17990,RHE_RS27980	Bacteroid	RHE_RS27360
K03412	MM	RHE_RS03250	Bacteroid	RHE_RS17965,RHE_RS26805
04070 Phosphatidylinositol signaling system (1)
K01092	MM	RHE_RS10865,RHE_RS17960,RHE_RS22570	Bacteroid	RHE_RS22680,RHE_RS04240
04113 Meiosis - yeast (1)
K01768	MM	RHE_RS18920,RHE_RS18990,RHE_RS24270	Bacteroid	RHE_RS24935,RHE_RS11150,RHE_RS12750,RHE_RS13735,RHE_RS14395,RHE_RS18920,RHE_RS13090
02024 Quorum sensing (42)
K02031	MM	RHE_RS20420,RHE_RS24230,RHE_RS24500,RHE_RS25825,RHE_RS27625	Bacteroid	RHE_RS28270
K02035	MM	RHE_RS03080,RHE_RS10550,RHE_RS20405,RHE_RS22160,RHE_RS23500,RHE_RS23525,RHE_RS24485,RHE_RS27640,RHE_RS27665	Bacteroid	RHE_RS01120,RHE_RS10750,RHE_RS22645,RHE_RS28255
K02052	MM	RHE_RS17470	Bacteroid	RHE_RS14870,RHE_RS14790
02025 Biofilm formation - Pseudomonas aeruginosa (2)
K01768	MM	RHE_RS18920,RHE_RS18990,RHE_RS24270	Bacteroid	RHE_RS24935,RHE_RS11150,RHE_RS12750,RHE_RS13735,RHE_RS14395,RHE_RS18920,RHE_RS13090
02030 Bacterial chemotaxis (14)
K03406	MM	RHE_RS02065,RHE_RS02080,RHE_RS02690,RHE_RS03220,RHE_RS03580,RHE_RS03585,RHE_RS04470,RHE_RS04590,RHE_RS04920,RHE_RS05950,RHE_RS06430,RHE_RS17765,RHE_RS17980,RHE_RS17990,RHE_RS27980	Bacteroid	RHE_RS27360
K03412	MM	RHE_RS03250	Bacteroid	RHE_RS17965,RHE_RS26805
K10439	MM	RHE_RS09135,RHE_RS22400,RHE_RS27555,RHE_RS30010,RHE_RS30060	Bacteroid	RHE_RS29865
03320 PPAR signaling pathway (3) peroxisome pro-liferator-activatedReceptor (PPAR)
K00249	MM	RHE_RS20670	Bacteroid	RHE_RS04555
04975 Fat digestion and absorption (1)
K00626	MM	RHE_RS23190	Bacteroid	RHE_RS02820,RHE_RS20545
04212 LongevityRegulating pathway - worm (4)
K00799	MM	RHE_RS01425,RHE_RS05865,RHE_RS06130,RHE_RS06230,RHE_RS11855	Bacteroid	RHE_RS05070,RHE_RS07560,RHE_RS25110,RHE_RS12380
04213 LongevityRegulating pathway - multiple species (3)
K01768	MM	RHE_RS18920,RHE_RS18990,RHE_RS24270	Bacteroid	RHE_RS24935,RHE_RS11150,RHE_RS12750,RHE_RS13735,RHE_RS14395,RHE_RS18920,RHE_RS13090
05200 Pathways in cancer (2)
K00799	MM	RHE_RS01425,RHE_RS05865,RHE_RS06130,RHE_RS06230,RHE_RS11855	Bacteroid	RHE_RS05070,RHE_RS07560,RHE_RS25110,RHE_RS12380
05204 Chemical carcinogenesis (2)
K00799	MM	RHE_RS01425,RHE_RS05865,RHE_RS06130,RHE_RS06230,RHE_RS11855	Bacteroid	RHE_RS05070,RHE_RS07560,RHE_RS25110,RHE_RS12380
05225 Hepatocellular carcinoma (1)
K00799	MM	RHE_RS01425,RHE_RS05865,RHE_RS06130,RHE_RS06230,RHE_RS11855	Bacteroid	RHE_RS05070,RHE_RS07560,RHE_RS25110,RHE_RS12380
05418 Fluid shear stress and atherosclerosis (3)
K00799	MM	RHE_RS01425,RHE_RS05865,RHE_RS06130,RHE_RS06230,RHE_RS11855	Bacteroid	RHE_RS05070,RHE_RS07560,RHE_RS25110,RHE_RS12380
01524 Platinum drugResistance (2)
K00799	MM	RHE_RS01425,RHE_RS05865,RHE_RS06130,RHE_RS06230,RHE_RS11855	Bacteroid	RHE_RS05070,RHE_RS07560,RHE_RS25110,RHE_RS12380
[truncated: 17 more columns]
