# Supplementary material for: Rhizobium etli CFN42 proteomes showed isoenzymes in free-living and symbiosis with a different transcriptional regulation inferred from a transcriptional regulatory network
Source: Front Microbiol. 2022 Oct 13;13:947678. doi: 10.3389/fmicb.2022.947678 (PMC9611204; doi:10.3389/fmicb.2022.947678)
Supplement: SUPPLEMENTARY TABLE 4 — Predicted second transcriptional regulatory network with matrix-clustering of MM and Bacteroid profiles from Rhizobium etli CFN42. [file Table_4.xlsx]

## Sheet: motif-list-1
	A) Second network with matrix-clustering of MM from R. etli CFN42 (Clustered-TF-MM)																	Predicted regulones of Second network with matrix-clustering of MM from R. etli CFN42
																												B) Second network with matrix-clustering of Bacteroid from R. etli CFN42 (Clustered-TF-BACTEROID)																					Predicted regulones of Second network with matrix-clustering of Bacteroid from R. etli CFN42
Num	Locus_tag	Upstream_region	Matrix_ID	Chain	End_motif	Start_motif	Site	Weight	P_value	Ln_P_value	Significance			Significance		Percentage		Regulator	Target	compartment	locus name	COG Number	COG Group	Function	Gene Number
1	RHE_RS00375	R	RHE_RS00380_m1	D	-141	-111	CTTTATGCAAATAGCGCAAATTTGCAATACA	21.6	4.3e-11	-23.87	10.367		total of conections	P_value				RHE_RS00380	RHE_RS00375	chr	-	COG1653	G	carbohydrate ABC transporter substrate-binding protein	66			Num	Locus_tag	Upstream_region	Matrix_ID	Chain	End_motif	Start_motif	Site	Weight	P_value	Ln_P_value	Significance										Predicted regulones Bacteroid R etli CFN42
2	RHE_RS00375	R	RHE_RS00380_m1	R	-141	-111	TGTATTGCAAATTTGCGCTATTTGCATAAAG	15.4	1.1e-08	-18.325	7.959		5091	8.4e-19	1	0.0196425		RHE_RS00380	RHE_RS00380	chr	-	COG1609	K	LacI family transcriptional regulator	67			1	RHE_RS00285	R	RHE_RS00285_m1	D	-69	-57	TATCGGCATAAGT	14	1.7e-07	-15.587	6.77	bact			total of TF-taget conections	P-value	Number of relationships	Percent			Regulator
3	RHE_RS00375	R	RHE_RS00380_m1	D	-132	-102	AATAGCGCAAATTTGCAATACAAACGTTATT	5.6	5.2e-06	-12.167	5.284		5091	3.6e-18	1	0.0196425		RHE_RS00380	RHE_RS01160	chr	-	COG3206	M	sugar transporter	219			2	RHE_RS18525	R	RHE_RS00285_m1	R	-71	-59	TCTCGTCATAAAC	8.8	9.7e-06	-11.543	5.013	bact			1114	1e-19	3	0.2693			RHE_RS00285
4	RHE_RS00375	R	RHE_RS00380_m1	R	-132	-102	AATAACGTTTGTATTGCAAATTTGCGCTATT	15.6	9.4e-09	-18.483	8.027		5091	7.7e-17	3	0.0589275		RHE_RS00380	RHE_RS01870	chr	-	COG0192	H	methionine adenosyltransferase	355			3	RHE_RS26150	D	RHE_RS00285_m1	R	-41	-29	GCTCGGCATAAGC	10.5	3.1e-06	-12.684	5.509	bact			1114	1e-18	1	0.0897666			RHE_RS00285
5	RHE_RS00375	R	RHE_RS00380_m1	D	-103	-73	TTTCTTGCAATAAATTCTTTTTTGCGTAACC	6	4.5e-06	-12.311	5.347		5091	8.7e-16	9	0.176783		RHE_RS00380	RHE_RS02340	chr	-			TetR/AcrR family transcriptional regulator	445			4	RHE_RS26505	D	RHE_RS00285_m1	R	-101	-89	GATCGGCATAAGG	10.1	4e-06	-12.429	5.398	bact			1114	1e-17	2	0.179533			RHE_RS00285
6	RHE_RS00375	R	RHE_RS00380_m1	R	-103	-73	GGTTACGCAAAAAAGAATTTATTGCAAGAAA	4.5	9.7e-06	-11.543	5.013		5091	9.6e-15	14	0.274995		RHE_RS00380	RHE_RS02810	chr	-	COG2818	L	3-methyladenine DNA glycosylase	535			5	RHE_RS16205	D	RHE_RS00285_m2	R	-56	-39	TACTTTTTAACGATATAC	10.1	5.4e-06	-12.129	5.268	bact			1114	1e-16	6	0.5386			RHE_RS00285
7	RHE_RS00380	D	RHE_RS00380_m1	D	-78	-48	GGTTACGCAAAAAAGAATTTATTGCAAGAAA	4.5	9.7e-06	-11.543	5.013		5091	7.3e-14	22	0.432135		RHE_RS00380	RHE_RS03450	chr	-	COG5442	N	flagellar biosynthesis regulatory protein FlaF	660			6	RHE_RS16205	D	RHE_RS00285_m3	D	-56	-39	GTATATCGTTAAAAAGTA	10.1	5.3e-06	-12.148	5.276	bact			1114	1e-15	1	0.0897666			RHE_RS00285
8	RHE_RS00380	D	RHE_RS00380_m1	R	-78	-48	TTTCTTGCAATAAATTCTTTTTTGCGTAACC	6	4.5e-06	-12.311	5.347		5091	9.8e-13	47	0.923198		RHE_RS00380	RHE_RS03580	chr	-	COG0840	NT	methyl-accepting chemotaxis protein	686			7	RHE_RS00285	R	RHE_RS00285_m5	D	-44	-33	GGTTGACCAAGA	11.1	1.4e-06	-13.479	5.854	bact			1114	1e-14	7	0.628366			RHE_RS00285
9	RHE_RS00380	D	RHE_RS00380_m1	D	-49	-19	AATAACGTTTGTATTGCAAATTTGCGCTATT	15.6	9.4e-09	-18.483	8.027		5091	9.8e-12	84	1.64997		RHE_RS00380	RHE_RS05200	chr	-			hypothetical protein	1001			8	RHE_RS00285	R	RHE_RS00285_m5	R	-44	-33	TCTTGGTCAACC	11.2	6.7e-07	-14.216	6.174	bact			1114	1e-13	2	0.179533			RHE_RS00285
10	RHE_RS00380	D	RHE_RS00380_m1	R	-49	-19	AATAGCGCAAATTTGCAATACAAACGTTATT	5.6	5.2e-06	-12.167	5.284		5091	9.6e-11	84	1.64997		RHE_RS00380	RHE_RS07290	chr	-	COG0034	F	amidophosphoribosyltransferase	1407			9	RHE_RS01740	D	RHE_RS01740_m1	R	-55	-43	TAATCCGAACGAA	12.5	3.7e-07	-14.81	6.432	bact			1114	1e-12	20	1.79533			RHE_RS00285
11	RHE_RS00380	D	RHE_RS00380_m1	D	-40	-10	TGTATTGCAAATTTGCGCTATTTGCATAAAG	15.4	1.1e-08	-18.325	7.959		5091	8.5e-10	117	2.29817		RHE_RS00380	RHE_RS09135	chr	-	COG1879	G	ribose ABC transporter substrate-binding protein	1760			10	RHE_RS01740	D	RHE_RS01740_m1	R	-23	-11	CTTTCCGAATTCG	10.1	9.3e-06	-11.585	5.032	bact			1114	1e-11	12	1.0772			RHE_RS00285
12	RHE_RS00380	D	RHE_RS00380_m1	R	-40	-10	CTTTATGCAAATAGCGCAAATTTGCAATACA	21.6	4.3e-11	-23.87	10.367		5091	9.7e-09	168	3.29994		RHE_RS00380	RHE_RS09700	chr	-	COG0626	E	cystathionine beta-lyase	1866			11	RHE_RS01740	D	RHE_RS01740_m2	R	-32	-18	AATTCGAATTCCCCG	15.6	2.8e-08	-17.391	7.553	bact			1114	1e-10	30	2.693			RHE_RS00285
13	RHE_RS02340	R	RHE_RS00380_m1	R	-81	-51	TATAGCTTACTTATTGATGATGTGCATCATT	5.8	4.7e-06	-12.268	5.328		5091	9.8e-08	247	4.8517		RHE_RS00380	RHE_RS12190	chr	-	COG2199	T	GGDEF domain-containing protein	2357			12	RHE_RS01740	D	RHE_RS01740_m2	D	-27	-13	AATTCGAATTCGGAA	14.8	1e-07	-16.118	7	bact			1114	1e-09	39	3.5009			RHE_RS00285
14	RHE_RS12755	R	RHE_RS00380_m1	R	-138	-108	ACTTCGGATATTTTCGCAAAAATGCGAAAAC	5.1	6.8e-06	-11.899	5.167		5091	9.9e-07	423	8.30878		RHE_RS00380	RHE_RS12755	chr	-	COG1492	H	cobyric acid synthase CobQ	2462			13	RHE_RS15700	D	RHE_RS01740_m2	D	-215	-201	AATTCGGGTTCCTCG	8.7	6.4e-06	-11.959	5.194	bact			1114	1e-08	63	5.6553
15	RHE_RS14630	R	RHE_RS00380_m1	D	-39	-9	GATTGCTCATACTTGACAAGCTTGCGAGAGA	4.5	9.7e-06	-11.543	5.013		5091	9.8e-06	1906	37.4386		RHE_RS00380	RHE_RS14630	chr	-	COG1076	O	molecular chaperone DjlA	2814			14	RHE_RS01740	D	RHE_RS01740_m4	R	-37	-18	AATTCGAATTCCCCGATCTG	15.2	3.6e-08	-17.14	7.444	bact			1114	1e-07	93	8.34829
16	RHE_RS20270	D	RHE_RS00380_m1	R	-45	-15	GTTTTTGAAAGCTTTGGAAAATCGGAAAAAA	9.5	5.8e-07	-14.36	6.237		5091	9.8e-05	1580	31.0352		RHE_RS00380	RHE_RS14735	chr	-	COG1376	M	L,D-transpeptidase	2835			15	RHE_RS01740	D	RHE_RS01740_m4	R	-22	-3	TGTTCGGTCTTTCCGAATTC	18.7	2.3e-10	-22.193	9.638	bact			1114	1e-06	311	27.9174			RHE_RS01740
17	RHE_RS00375	R	RHE_RS00380_m2	R	-140	-115	TTGCAAATTTGCGCTATTTGCATAAA	4	8.3e-06	-11.699	5.081		5091	0.00098	385	7.56236		RHE_RS00380	RHE_RS15215	chr	trxB	COG0492	O	thioredoxin-disulfide reductase	2930			16	RHE_RS03170	R	RHE_RS01740_m4	D	-122	-103	AATTCGATCTGTCCGATCGA	7.7	9.4e-06	-11.575	5.027	bact			1114	1e-05	477	42.8187			RHE_RS01740
18	RHE_RS00375	R	RHE_RS00380_m2	D	-137	-112	ATGCAAATAGCGCAAATTTGCAATAC	21.6	4.4e-11	-23.847	10.357							RHE_RS00380	RHE_RS20270	chr	leuC	COG0065	E	3-isopropylmalate dehydratase large subunit	3907			17	RHE_RS30525	D	RHE_RS01740_m4	D	-203	-184	TGTTGGACCTTCTCGATCTC	9.4	3.3e-06	-12.622	5.481	bact			1114	0.0001	47	4.21903			RHE_RS01740
19	RHE_RS00375	R	RHE_RS00380_m2	R	-102	-77	ACGCAAAAAAGAATTTATTGCAAGAA	19.2	5.8e-10	-21.268	9.237							RHE_RS00380	RHE_RS20690	chr	-	COG0438	M	glycosyl transferase	3991			18	RHE_RS02600	D	RHE_RS02600_m1	R	-117	-106	GGCGCGCACGCA	10.9	1.8e-06	-13.228	5.745	bact					1114				RHE_RS01740
20	RHE_RS00375	R	RHE_RS00380_m2	D	-99	-74	TTGCAATAAATTCTTTTTTGCGTAAC	4.5	6.6e-06	-11.928	5.18							RHE_RS00380	RHE_RS22160	p42b	-	COG0747	E	ABC transporter substrate-binding protein	4242			19	RHE_RS06095	R	RHE_RS02600_m1	R	-131	-120	GTCGCGCACGAA	10.5	3.8e-06	-12.481	5.42	bact									RHE_RS01740
21	RHE_RS00380	D	RHE_RS00380_m2	R	-77	-52	TTGCAATAAATTCTTTTTTGCGTAAC	4.5	6.6e-06	-11.928	5.18		94 TF inique					RHE_RS00380	RHE_RS24370	p42e	-	COG0484	O	J domain-containing protein	4673			20	RHE_RS09505	D	RHE_RS02600_m1	D	-287	-276	GGCGCGCACAAA	10.7	2.8e-06	-12.786	5.553	bact									RHE_RS01740
22	RHE_RS00380	D	RHE_RS00380_m2	D	-74	-49	ACGCAAAAAAGAATTTATTGCAAGAA	19.2	5.8e-10	-21.268	9.237							RHE_RS00380	RHE_RS25855	p42e	aspA	COG1027	E	aspartate ammonia-lyase	4962			21	RHE_RS02600	D	RHE_RS02600_m2	R	-22	-2	TGCGTCTCCGTCTCCTCGCGC	11.7	9.9e-07	-13.826	6.004	bact									RHE_RS01740
23	RHE_RS00380	D	RHE_RS00380_m2	R	-39	-14	ATGCAAATAGCGCAAATTTGCAATAC	21.6	4.4e-11	-23.847	10.357							RHE_RS00380	RHE_RS27810	p42f	-	COG0745	TK	diguanylate cyclase	5351			22	RHE_RS30475	D	RHE_RS02600_m2	R	-366	-346	TGCGTATGTCTACCCGCGCAC	11.6	1.1e-06	-13.72	5.959	bact									RHE_RS01740
24	RHE_RS00380	D	RHE_RS00380_m2	D	-36	-11	TTGCAAATTTGCGCTATTTGCATAAA	4	8.3e-06	-11.699	5.081							RHE_RS00380	RHE_RS30350	symbiotic plasmid p42d	-	COG2801	X	ISNCY-like element ISRel10 family transposase	5845			23	RHE_RS16205	D	RHE_RS02600_m3	R	-170	-160	GGAGGAGACCT	10	9.6e-06	-11.554	5.018	bact									RHE_RS01740
25	RHE_RS01160	D	RHE_RS00380_m2	D	-129	-104	TCTCAATCACGGCAAAATCGCAACAT	4.6	6.6e-06	-11.928	5.18																	24	RHE_RS02600	D	RHE_RS02600_m4	D	-147	-132	CGCCCGGGCCCGCCGC	13.3	1.3e-07	-15.856	6.886	bact									RHE_RS01740
26	RHE_RS01870	R	RHE_RS00380_m2	D	-122	-97	GGGCAAAATTTGTCATTTCGCCATAG	4.1	7.9e-06	-11.749	5.102																	25	RHE_RS02600	D	RHE_RS02600_m4	D	-134	-119	CGCCCGGACCAGTCAC	16.1	2.1e-09	-19.981	8.678	bact
27	RHE_RS02810	R	RHE_RS00380_m2	R	-192	-167	ACGCAAACGTCAATATTTTGTAAGAC	10.3	3.5e-07	-14.865	6.456							RHE_RS00415	RHE_RS00120	chr	-	COG0777	I	acetyl-CoA carboxylase carboxyl transferase subunit beta	22			26	RHE_RS02600	D	RHE_RS02600_m5	D	-33	-9	TTAAGGCTTGTGCGCGAGGAGACGG	29.1	1.5e-14	-31.831	13.824	bact
28	RHE_RS05200	R	RHE_RS00380_m2	D	-135	-110	GGGCAAATTAATCGGAAGTGCAAAAG	4	8.3e-06	-11.699	5.081							RHE_RS00415	RHE_RS00410	chr	-	COG0673	R	gfo/Idh/MocA family oxidoreductase	73			27	RHE_RS10580	R	RHE_RS02600_m5	D	-28	-4	TAAAGGAGCGGGAGCGAGGAAGTGT	1.2	6.1e-06	-12.007	5.215	bact									RHE_RS02600
29	RHE_RS15215	D	RHE_RS00380_m2	R	-150	-125	AGGCAAATGGCCTTGCTGTGCAAGAA	4.9	5.5e-06	-12.111	5.26							RHE_RS00415	RHE_RS00415	chr	-	COG1309	K	TetR/AcrR family transcriptional regulator	74			28	RHE_RS03515	R	RHE_RS03515_m1	D	-246	-227	ATTTCAAAGCGCTTTGACAC	18.6	1.5e-09	-20.318	8.824	bact									RHE_RS02600
30	RHE_RS00375	R	RHE_RS00380_m3	D	-132	-111	AATAGCGCAAATTTGCAATACA	15.7	1.9e-08	-17.779	7.721							RHE_RS00415	RHE_RS00460	chr	-	COG1904	G	glucuronate isomerase	83			29	RHE_RS03515	R	RHE_RS03515_m1	R	-246	-227	GTGTCAAAGCGCTTTGAAAT	18.7	1.3e-09	-20.461	8.886	bact									RHE_RS02600
31	RHE_RS00375	R	RHE_RS00380_m3	R	-132	-111	TGTATTGCAAATTTGCGCTATT	15.6	2.1e-08	-17.679	7.678							RHE_RS00415	RHE_RS00465	chr	-	COG2900	S	hypothetical protein	84			30	RHE_RS03515	R	RHE_RS03515_m1	D	-83	-64	AATTAAAAGCGCTTTGAGCG	15.5	2.4e-08	-17.545	7.62	bact									RHE_RS02600
32	RHE_RS00380	D	RHE_RS00380_m3	D	-40	-19	TGTATTGCAAATTTGCGCTATT	15.6	2.1e-08	-17.679	7.678							RHE_RS00415	RHE_RS01320	chr	-	COG0291	J	50S ribosomal protein L35	250			31	RHE_RS03515	R	RHE_RS03515_m1	R	-83	-64	CGCTCAAAGCGCTTTTAATT	15.6	2.3e-08	-17.588	7.638	bact									RHE_RS02600
33	RHE_RS00380	D	RHE_RS00380_m3	R	-40	-19	AATAGCGCAAATTTGCAATACA	15.7	1.9e-08	-17.779	7.721							RHE_RS00415	RHE_RS01540	chr	-	COG3487	S	peptidase	291			32	RHE_RS25905	R	RHE_RS03515_m1	D	-205	-186	CGTTGAAAGTGCTTTGGAAC	7.7	1.6e-06	-13.346	5.796	bact									RHE_RS02600
34	RHE_RS09135	D	RHE_RS00380_m3	D	-117	-96	AACTATGTTAATTTGCAATTGT	8.2	3.3e-06	-12.622	5.481							RHE_RS00415	RHE_RS01585	chr	-	COG5470	S	DUF1330 domain-containing protein	300			33	RHE_RS25905	R	RHE_RS03515_m1	R	-205	-186	GTTCCAAAGCACTTTCAACG	7.8	1.6e-06	-13.346	5.796	bact									RHE_RS02600
35	RHE_RS00375	R	RHE_RS00380_m4	R	-148	-119	AAATTTGCGCTATTTGCATAAAGTTTGCCT	15.4	2.4e-08	-17.545	7.62							RHE_RS00415	RHE_RS01600	chr	-	COG3963	I	methyltransferase domain-containing protein	303			34	RHE_RS03515	R	RHE_RS03515_m2	D	-294	-283	CAACCTCCCATC	10.8	3.8e-06	-12.481	5.42	bact									RHE_RS02600
36	RHE_RS00375	R	RHE_RS00380_m4	D	-144	-115	AAACTTTATGCAAATAGCGCAAATTTGCAA	12.5	3.9e-07	-14.757	6.409							RHE_RS00415	RHE_RS05060	chr	-	COG1651	O	DsbA family protein	973			35	RHE_RS10680	D	RHE_RS03515_m2	R	-16	-5	TATCCTCCCAAT	10.4	5.8e-06	-12.058	5.237	bact									RHE_RS02600
37	RHE_RS00375	R	RHE_RS00380_m4	D	-123	-94	AATTTGCAATACAAACGTTATTTCTTGCAA	9.5	3.9e-06	-12.455	5.409							RHE_RS00415	RHE_RS06125	chr	-	COG0171	H	ammonia-dependent NAD(+) synthetase	1174			36	RHE_RS12975	R	RHE_RS03515_m2	R	-16	-5	CTTCCTCCCGTA	10.8	3.8e-06	-12.481	5.42	bact									RHE_RS02600
38	RHE_RS00375	R	RHE_RS00380_m4	R	-120	-91	TTATTGCAAGAAATAACGTTTGTATTGCAA	15.6	1.9e-08	-17.779	7.721							RHE_RS00415	RHE_RS07070	chr	-	COG1758	K	DNA-directed RNA polymerase subunit omega	1362			37	RHE_RS27525	D	RHE_RS03515_m2	D	-271	-260	TCTCCTCCCAGA	10.6	4.7e-06	-12.268	5.328	bact									RHE_RS02600
39	RHE_RS00375	R	RHE_RS00380_m4	D	-106	-77	TTATTTCTTGCAATAAATTCTTTTTTGCGT	19.1	1.9e-10	-22.384	9.721							RHE_RS00415	RHE_RS08535	chr	rpoB	COG0085	K	DNA-directed RNA polymerase subunit beta	1643			38	RHE_RS03515	R	RHE_RS03515_m3	R	-113	-102	TTGACTCAAGAA	11.3	2.9e-06	-12.751	5.538	bact									RHE_RS02600
40	RHE_RS00380	D	RHE_RS00380_m4	R	-74	-45	TTATTTCTTGCAATAAATTCTTTTTTGCGT	19.1	1.9e-10	-22.384	9.721							RHE_RS00415	RHE_RS08765	chr	-	COG3613	F	nucleoside 2-deoxyribosyltransferase	1689			39	RHE_RS03515	R	RHE_RS03515_m3	D	-110	-99	TTGAGTCAAGCG	12.7	4.2e-07	-14.683	6.377	bact									RHE_RS02600
41	RHE_RS00380	D	RHE_RS00380_m4	D	-60	-31	TTATTGCAAGAAATAACGTTTGTATTGCAA	15.6	1.9e-08	-17.779	7.721							RHE_RS00415	RHE_RS09440	chr	map	COG0024	J	type I methionyl aminopeptidase	1821			40	RHE_RS13285	R	RHE_RS03515_m3	R	-118	-107	AAGACTCAAGAG	10.6	5.8e-06	-12.058	5.237	bact									RHE_RS02600
42	RHE_RS00380	D	RHE_RS00380_m4	R	-57	-28	AATTTGCAATACAAACGTTATTTCTTGCAA	9.5	3.9e-06	-12.455	5.409							RHE_RS00415	RHE_RS11035	chr	-	COG0143	J	methionine--tRNA ligase	2132			41	RHE_RS18170	D	RHE_RS03515_m4	R	-61	-52	CTTCCAAAGC	11.4	3.5e-06	-12.563	5.456	bact									RHE_RS02600
43	RHE_RS00380	D	RHE_RS00380_m4	R	-36	-7	AAACTTTATGCAAATAGCGCAAATTTGCAA	12.5	3.9e-07	-14.757	6.409							RHE_RS00415	RHE_RS11175	chr	-			preprotein translocase subunit SecG	2158			42	RHE_RS03515	R	RHE_RS03515_m5	D	-247	-227	AATTTCAAAGCGCTTTGACAC	18.8	1.1e-09	-20.628	8.959	bact									RHE_RS02600
44	RHE_RS00380	D	RHE_RS00380_m4	D	-32	-3	AAATTTGCGCTATTTGCATAAAGTTTGCCT	15.4	2.4e-08	-17.545	7.62							RHE_RS00415	RHE_RS11535	chr	-	COG2377	M	anhydro-N-acetylmuramic acid kinase	2230			43	RHE_RS03515	R	RHE_RS03515_m5	R	-246	-226	GGTGTCAAAGCGCTTTGAAAT	18.9	9.9e-10	-20.733	9.004	bact									RHE_RS02600
45	RHE_RS03580	D	RHE_RS00380_m4	D	-195	-166	AAATTAATATCTAATCTGACACTATTGCCC	9.3	4.5e-06	-12.311	5.347							RHE_RS00415	RHE_RS11540	chr	-	COG0162	J	tyrosine--tRNA ligase	2231			44	RHE_RS03515	R	RHE_RS03515_m5	D	-84	-64	TAATTAAAAGCGCTTTGAGCG	15.8	2e-08	-17.728	7.699	bact									RHE_RS02600
46	RHE_RS09700	D	RHE_RS00380_m4	D	-205	-176	ATAATTGCGGCAAAATTCAGCTTTTTGCCA	8.8	6.4e-06	-11.959	5.194							RHE_RS00415	RHE_RS11740	chr	-	COG1802	K	GntR family transcriptional regulator	2269			45	RHE_RS03515	R	RHE_RS03515_m5	R	-83	-63	GCGCTCAAAGCGCTTTTAATT	15.6	2.3e-08	-17.588	7.638	bact
47	RHE_RS12190	D	RHE_RS00380_m4	D	-56	-27	GAAATTTAAGCTAACAAATAAATATTGCCT	8.4	8.8e-06	-11.641	5.056							RHE_RS00415	RHE_RS11745	chr	-	COG3485	Q	catechol 1,2-dioxygenase	2270			46	RHE_RS25905	R	RHE_RS03515_m5	D	-206	-186	ACGTTGAAAGTGCTTTGGAAC	8.4	1.3e-06	-13.553	5.886	bact
48	RHE_RS14735	D	RHE_RS00380_m4	R	-133	-104	AGATTTCCTTTTACTCATAAACGTTTGCCT	11.6	8.2e-07	-14.014	6.086							RHE_RS00415	RHE_RS12595	chr	-	COG1181	MR	D-alanine--D-alanine ligase A	2431			47	RHE_RS25905	R	RHE_RS03515_m5	R	-205	-185	AGTTCCAAAGCACTTTCAACG	8.4	1.3e-06	-13.553	5.886	bact									RHE_RS03515
49	RHE_RS22160	D	RHE_RS00380_m4	D	-164	-135	TGATTGTTTTAATTATAATATTTCTTGCCA	11.8	7e-07	-14.172	6.155							RHE_RS00415	RHE_RS12795	chr	-	COG0782	K	transcription elongation factor	2470			48	RHE_RS01840	D	RHE_RS03610_m1	R	-85	-71	GAATTTGCAAATAGG	10	7.7e-06	-11.774	5.114	bact									RHE_RS03515
50	RHE_RS00375	R	RHE_RS00380_m5	D	-140	-112	TTTATGCAAATAGCGCAAATTTGCAATAC	19.7	3.5e-10	-21.773	9.456							RHE_RS00415	RHE_RS15015	chr	-	COG2968	S	SIMPL domain-containing protein	2890			49	RHE_RS03610	D	RHE_RS03610_m1	D	-57	-43	GAATTTGTAAAATTT	12.6	3.5e-07	-14.865	6.456	bact									RHE_RS03515
51	RHE_RS00375	R	RHE_RS00380_m5	R	-140	-112	GTATTGCAAATTTGCGCTATTTGCATAAA	19.5	4.3e-10	-21.567	9.367							RHE_RS00415	RHE_RS18380	chr	glgC	COG0448	G	glucose-1-phosphate adenylyltransferase	3538			50	RHE_RS03610	D	RHE_RS03610_m1	D	-47	-33	AATTTTGTAAACGTA	10.1	6.4e-06	-11.959	5.194	bact									RHE_RS03515
52	RHE_RS00375	R	RHE_RS00380_m5	D	-102	-74	TTCTTGCAATAAATTCTTTTTTGCGTAAC	20.5	1.4e-10	-22.689	9.854							RHE_RS00415	RHE_RS18555	chr	-	COG0019	E	type III PLP-dependent enzyme	3573			51	RHE_RS05730	D	RHE_RS03610_m1	R	-347	-333	TAATTTGTAAATCGG	11.4	1.6e-06	-13.346	5.796	bact									RHE_RS03515
53	RHE_RS00375	R	RHE_RS00380_m5	R	-102	-74	GTTACGCAAAAAAGAATTTATTGCAAGAA	20.7	1.1e-10	-22.931	9.959							RHE_RS00415	RHE_RS18675	chr	-	COG1566	V	HlyD family secretion protein	3596			52	RHE_RS10390	R	RHE_RS03610_m1	D	-299	-285	AGGGTTGTAAATTCC	10.3	5.2e-06	-12.167	5.284	bact									RHE_RS03515
54	RHE_RS00380	D	RHE_RS00380_m5	D	-77	-49	GTTACGCAAAAAAGAATTTATTGCAAGAA	20.7	1.1e-10	-22.931	9.959							RHE_RS00415	RHE_RS18680	chr	-	COG1309	K	TetR/AcrR family transcriptional regulator	3597			53	RHE_RS10680	D	RHE_RS03610_m1	R	-73	-59	ACTTTTGTAAATCGC	10	7e-06	-11.87	5.155	bact									RHE_RS03515
55	RHE_RS00380	D	RHE_RS00380_m5	R	-77	-49	TTCTTGCAATAAATTCTTTTTTGCGTAAC	20.5	1.4e-10	-22.689	9.854							RHE_RS00415	RHE_RS19615	chr	-			DUF982 domain-containing protein	3775			54	RHE_RS03610	D	RHE_RS03610_m2	D	-157	-139	GATGACAAGATTGACAACA	12.7	3.6e-07	-14.837	6.444	bact									RHE_RS03515
56	RHE_RS00380	D	RHE_RS00380_m5	D	-39	-11	GTATTGCAAATTTGCGCTATTTGCATAAA	19.5	4.3e-10	-21.567	9.367							RHE_RS00415	RHE_RS20255	chr	-			50S ribosomal protein L19	3903			55	RHE_RS11905	D	RHE_RS03610_m2	D	-188	-170	TTTTAAATCTGTTACAATT	10.9	1.6e-06	-13.346	5.796	bact									RHE_RS03515
57	RHE_RS00380	D	RHE_RS00380_m5	R	-39	-11	TTTATGCAAATAGCGCAAATTTGCAATAC	19.7	3.5e-10	-21.773	9.456							RHE_RS00415	RHE_RS20385	chr	-	COG1879	G	rhizopine-binding protein	3929			56	RHE_RS14090	R	RHE_RS03610_m2	D	-113	-95	ATTGACATTTGTAACAAGT	8.5	8.7e-06	-11.652	5.06	bact									RHE_RS03515
58	RHE_RS02810	R	RHE_RS00380_m5	D	-192	-164	GTCTTACAAAATATTGACGTTTGCGTAAA	12	1.9e-07	-15.476	6.721							RHE_RS00415	RHE_RS20390	chr	-	COG1129	G	D-ribose transporter ATP-binding protein	3930			57	RHE_RS03610	D	RHE_RS03610_m3	R	-151	-138	ATGTTGTCAATCTT	9.9	9.6e-06	-11.554	5.018	bact									RHE_RS03515
59	RHE_RS02810	R	RHE_RS00380_m5	R	-192	-164	TTTACGCAAACGTCAATATTTTGTAAGAC	10.7	4.2e-07	-14.683	6.377							RHE_RS00415	RHE_RS21025	chr	acs	COG0365	I	acetyl-coenzyme A synthetase	4053			58	RHE_RS03610	D	RHE_RS03610_m3	D	-56	-43	AATTTGTAAAATTT	12.3	2.5e-07	-15.202	6.602	bact									RHE_RS03515
60	RHE_RS00415	R	RHE_RS00415_m1	D	-264	-248	TTTCCTCCTCCAAAGGG	16.4	8.6e-09	-18.572	8.066							RHE_RS00415	RHE_RS21035	chr	prpE	COG0365	I	propionyl-CoA synthetase	4055			59	RHE_RS05730	D	RHE_RS03610_m3	R	-347	-334	AATTTGTAAATCGG	10.9	2.8e-06	-12.786	5.553	bact									RHE_RS03515
61	RHE_RS00415	R	RHE_RS00415_m1	D	-248	-232	GAAGCGCCTCCACACGC	15.5	2.6e-08	-17.465	7.585							RHE_RS00415	RHE_RS21355	p42a	-	COG0745	TK	DNA-binding response regulator	4111			60	RHE_RS03610	D	RHE_RS03610_m4	D	-77	-45	GATTGACAGAGCGGCGCTGTGAATTTGTAAAAT	22.8	1.1e-11	-25.233	10.959	bact									RHE_RS03515
62	RHE_RS06125	D	RHE_RS00415_m1	R	-18	-2	TAAGCTCCTCCTCCCGG	11.6	9.2e-07	-13.899	6.036							RHE_RS00415	RHE_RS22400	p42b	-	COG1879	G	transporter	4286			61	RHE_RS03610	D	RHE_RS03610_m4	R	-77	-45	ATTTTACAAATTCACAGCGCCGCTCTGTCAATC	23.1	8e-12	-25.552	11.097	bact									RHE_RS03515
63	RHE_RS07070	D	RHE_RS00415_m1	R	-94	-78	GTTCCGACTCCCCTCGT	9.7	3.6e-06	-12.535	5.444							RHE_RS00415	RHE_RS22525	p42b	-	COG1744	M	BMP family ABC transporter substrate-binding protein	4311			62	RHE_RS01840	D	RHE_RS03610_m5	R	-48	-36	GAAAATATAGTCA	9.8	7.5e-06	-11.801	5.125	bact									RHE_RS03515
64	RHE_RS11035	R	RHE_RS00415_m1	D	-234	-218	CAAGCGCCTCCAACGGC	8.2	9.5e-06	-11.564	5.022							RHE_RS00415	RHE_RS23585	p42c	-	COG1129	G	sugar ABC transporter ATP-binding protein	4517			63	RHE_RS03610	D	RHE_RS03610_m5	R	-155	-143	GTCAATCTTGTCA	10.1	5.2e-06	-12.167	5.284	bact
65	RHE_RS11175	R	RHE_RS00415_m1	D	-33	-17	TGTCCGTCTCCACACGG	10.5	2e-06	-13.122	5.699							RHE_RS00415	RHE_RS24255	p42e	-	COG3791	S	GFA family protein	4650			64	RHE_RS03610	D	RHE_RS03610_m5	D	-50	-38	TAAAATTTTGTAA	10.4	3.4e-06	-12.592	5.469	bact
66	RHE_RS18380	D	RHE_RS00415_m1	R	-18	-2	TTTTCTCCTCCCACCAG	8.2	9.5e-06	-11.564	5.022							RHE_RS00415	RHE_RS25605	p42e	-	COG1309	K	TetR/AcrR family transcriptional regulator	4912			65	RHE_RS04315	D	RHE_RS04315_m2	D	-77	-56	TTCACGTCATGCAATTCACGCT	10.7	2.8e-06	-12.786	5.553	bact									RHE_RS03610
67	RHE_RS21025	R	RHE_RS00415_m1	R	-19	-3	GTAACTCCTCCTCATGG	9	5.7e-06	-12.075	5.244							RHE_RS00415	RHE_RS26105	p42e	-	COG3459	G	hypothetical protein	5010			66	RHE_RS04315	D	RHE_RS04315_m2	D	-63	-42	TTCACGCTCGTCACGCCTCGAT	13.5	6.2e-08	-16.596	7.208	bact									RHE_RS03610
68	RHE_RS21035	R	RHE_RS00415_m1	R	-18	-2	TCTGCTCCTCCCCAGGA	9.4	4.4e-06	-12.334	5.357							RHE_RS00415	RHE_RS26550	p42f	-	COG0330	O	hypothetical protein	5100			67	RHE_RS03515	R	RHE_RS04315_m3	R	-219	-206	ACCGAAAGTGAAAT	10.7	3e-06	-12.717	5.523	bact									RHE_RS03610
69	RHE_RS23585	D	RHE_RS00415_m1	R	-20	-4	GTGGCTCCTCCCAAAGC	9.8	3.4e-06	-12.592	5.469							RHE_RS00415	RHE_RS30365	symbiotic plasmid p42d	-	COG0288	P	carbonic anhydrase	5848			68	RHE_RS04315	D	RHE_RS04315_m3	D	-168	-155	CGCGATATTGAGAT	10	7.7e-06	-11.774	5.114	bact									RHE_RS03610
70	RHE_RS00415	R	RHE_RS00415_m2	D	-199	-187	ATTGGTTACAAGC	14.4	5e-08	-16.811	7.301																	69	RHE_RS04315	D	RHE_RS04315_m3	D	-21	-8	GCCGAAGATGAAAA	11.1	1.4e-06	-13.479	5.854	bact									RHE_RS03610
71	RHE_RS00415	R	RHE_RS00415_m2	D	-63	-51	GGTTTTTACAATT	10.9	2.6e-06	-12.86	5.585																	70	RHE_RS05110	R	RHE_RS04315_m3	R	-94	-81	CCCGATGTTGAGAT	10.4	4.6e-06	-12.289	5.337	bact									RHE_RS03610
72	RHE_RS11535	R	RHE_RS00415_m2	D	-48	-36	TGTTTTTACAAAA	9.7	7.2e-06	-11.841	5.143							RHE_RS00855	RHE_RS00695	chr	-	COG0524	G	adenosine kinase	129			71	RHE_RS04315	D	RHE_RS04315_m4	D	-47	-28	CTCGATGCAACCGAACCGGC	11	1.6e-06	-13.346	5.796	bact									RHE_RS03610
73	RHE_RS11540	D	RHE_RS00415_m2	R	-100	-88	TGTTTTTACAAAA	9.7	7.2e-06	-11.841	5.143							RHE_RS00855	RHE_RS00855	chr	phnF	COG2188	K	phosphonate metabolism transcriptional regulator PhnF	161			72	RHE_RS04315	D	RHE_RS04315_m5	D	-22	-12	CGCCGAAGATG	9.8	2.6e-06	-12.86	5.585	bact									RHE_RS03610
74	RHE_RS21355	D	RHE_RS00415_m2	R	-56	-44	ATTTGTTACAAAC	12.9	4.4e-07	-14.636	6.357							RHE_RS00855	RHE_RS00895	chr	-	COG4174	Q	microcin C ABC transporter permease YejB	169			73	RHE_RS04575	D	RHE_RS04575_m1	D	-45	-25	TTACTATCTTTTCGATATCGT	19.1	8.7e-10	-20.863	9.06	bact									RHE_RS03610
75	RHE_RS00410	R	RHE_RS00415_m3	D	-82	-62	CAAGTAACCGTTTAGTTACCG	10.9	3.6e-08	-17.14	7.444							RHE_RS00855	RHE_RS01725	chr	-	COG0121	R	class II glutamine amidotransferase	326			74	RHE_RS04575	D	RHE_RS04575_m1	R	-45	-25	ACGATATCGAAAAGATAGTAA	10.6	2.7e-07	-15.125	6.569	bact									RHE_RS03610
76	RHE_RS00410	R	RHE_RS00415_m3	R	-81	-61	CCGGTAACTAAACGGTTACTT	10.5	4.4e-08	-16.939	7.357							RHE_RS00855	RHE_RS01870	chr	-	COG0192	H	methionine adenosyltransferase	355			75	RHE_RS04575	D	RHE_RS04575_m1	D	-34	-14	TCGATATCGTGTCACTATCGA	6.2	2.3e-06	-12.983	5.638	bact									RHE_RS03610
77	RHE_RS00415	R	RHE_RS00415_m3	D	-209	-189	CAAATAACTAATTGGTTACAA	24.5	4.2e-12	-26.196	11.377							RHE_RS00855	RHE_RS02885	chr	-	COG1024	I	enoyl-CoA hydratase/isomerase family protein	550			76	RHE_RS04575	D	RHE_RS04575_m1	R	-34	-14	TCGATAGTGACACGATATCGA	19.3	7e-10	-21.08	9.155	bact									RHE_RS03610
78	RHE_RS00415	R	RHE_RS00415_m3	R	-208	-188	CTTGTAACCAATTAGTTATTT	24.5	4.2e-12	-26.196	11.377							RHE_RS00855	RHE_RS03385	chr	-	COG1344	N	flagellin	647			77	RHE_RS04575	D	RHE_RS04575_m1	D	-23	-3	TCACTATCGAAAAGATACTAA	21.8	2.4e-11	-24.453	10.62	bact									RHE_RS03610
79	RHE_RS00460	R	RHE_RS00415_m3	R	-81	-61	TTAGTAACCAAACGGTTCAGT	0.9	3.4e-06	-12.592	5.469							RHE_RS00855	RHE_RS04770	chr	-	COG1392	S	DUF47 domain-containing protein	915			78	RHE_RS04575	D	RHE_RS04575_m1	R	-23	-3	TTAGTATCTTTTCGATAGTGA	14.8	2e-08	-17.728	7.699	bact									RHE_RS03610
80	RHE_RS00465	D	RHE_RS00415_m3	D	-123	-103	TTAGTAACCAAACGGTTCAGT	0.9	3.4e-06	-12.592	5.469							RHE_RS00855	RHE_RS04950	chr	-	COG0498	E	threonine synthase	950			79	RHE_RS16670	R	RHE_RS04575_m1	R	-21	-1	ATAAGATTATAAAGATACCGT	4	5.9e-06	-12.041	5.229	bact									RHE_RS03610
81	RHE_RS09440	R	RHE_RS00415_m3	R	-223	-203	CTACTCACCGGTTGGTGACAG	0.5	4.2e-06	-12.38	5.377							RHE_RS00855	RHE_RS04955	chr	-			hypothetical protein	951			80	RHE_RS04575	D	RHE_RS04575_m2	D	-45	-36	TTACTATCTT	12.8	8.6e-07	-13.966	6.066	bact									RHE_RS03610
82	RHE_RS18675	R	RHE_RS00415_m3	D	-110	-90	AATCGAACCGATTGGTTCTAT	0	4.9e-06	-12.226	5.31							RHE_RS00855	RHE_RS05785	chr	-	COG0175	EH	phosphoadenylyl-sulfate reductase	1109			81	RHE_RS04575	D	RHE_RS04575_m2	D	-23	-14	TCACTATCGA	12.3	2.1e-06	-13.074	5.678	bact
83	RHE_RS18675	R	RHE_RS00415_m3	R	-109	-89	TATAGAACCAATCGGTTCGAT	5.4	5e-07	-14.509	6.301							RHE_RS00855	RHE_RS05790	chr	-	COG1959	K	Rrf2 family transcriptional regulator	1110			82	RHE_RS05085	R	RHE_RS04575_m2	R	-205	-196	ATACTATCAA	8.1	7.2e-06	-11.841	5.143	bact
84	RHE_RS18680	D	RHE_RS00415_m3	D	-67	-47	TATAGAACCAATCGGTTCGAT	5.4	5e-07	-14.509	6.301							RHE_RS00855	RHE_RS07925	chr	-	COG1846	K	ROK family transcriptional regulator	1531			83	RHE_RS01495	R	RHE_RS04575_m3	R	-89	-78	CTGATAGTAACT	11	1.4e-06	-13.479	5.854	bact									RHE_RS04315
85	RHE_RS18680	D	RHE_RS00415_m3	R	-66	-46	AATCGAACCGATTGGTTCTAT	0	4.9e-06	-12.226	5.31							RHE_RS00855	RHE_RS10540	chr	-	COG1312	G	mannonate dehydratase	2034			84	RHE_RS04575	D	RHE_RS04575_m3	R	-47	-36	AAGATAGTAACA	15.1	7e-08	-16.475	7.155	bact									RHE_RS04315
86	RHE_RS21355	D	RHE_RS00415_m3	R	-54	-34	CATAAAAATGATTTGTTACAA	-0.1	5.1e-06	-12.186	5.292							RHE_RS00855	RHE_RS11740	chr	-	COG1802	K	GntR family transcriptional regulator	2269			85	RHE_RS04575	D	RHE_RS04575_m3	R	-25	-14	TCGATAGTGACA	14.5	1.2e-07	-15.936	6.921	bact									RHE_RS04315
87	RHE_RS25605	D	RHE_RS00415_m3	D	-25	-5	GTTGTTACCGATCGGTCACAT	-1.6	9.2e-06	-11.596	5.036							RHE_RS00855	RHE_RS11745	chr	-	COG3485	Q	catechol 1,2-dioxygenase	2270			86	RHE_RS05085	R	RHE_RS04575_m3	D	-205	-194	TTGATAGTATGA	8.3	7.9e-06	-11.749	5.102	bact									RHE_RS04315
88	RHE_RS00415	R	RHE_RS00415_m4	D	-168	-157	CCTGTCAAGCGG	14.6	1.3e-07	-15.856	6.886							RHE_RS00855	RHE_RS14375	chr	-	COG2885	M	cell envelope biogenesis protein OmpA	2764			87	RHE_RS04575	D	RHE_RS04575_m4	D	-68	-40	GTGGATCATCGCTGCCCGATCTGTTACTA	31.5	9.2e-16	-34.622	15.036	bact									RHE_RS04315
89	RHE_RS11740	R	RHE_RS00415_m4	D	-210	-199	TCTGTCAAGCGG	10.5	3e-06	-12.717	5.523							RHE_RS00855	RHE_RS14830	chr	-	COG0646	E	methionine synthase	2854			88	RHE_RS04575	D	RHE_RS04575_m5	D	-45	-16	TTACTATCTTTTCGATATCGTGTCACTATC	38.8	2.6e-19	-42.794	18.585	bact									RHE_RS04315
90	RHE_RS11745	D	RHE_RS00415_m4	R	-59	-48	TCTGTCAAGCGG	10.5	3e-06	-12.717	5.523							RHE_RS00855	RHE_RS15325	chr	-	COG1442	M	glycosyltransferase family 8 protein	2951			89	RHE_RS04575	D	RHE_RS04575_m5	R	-32	-3	TTAGTATCTTTTCGATAGTGACACGATATC	14.3	2.6e-10	-22.07	9.585	bact									RHE_RS04315
91	RHE_RS22525	D	RHE_RS00415_m4	R	-67	-56	GGTGTCAAGCAG	10.7	2.6e-06	-12.86	5.585							RHE_RS00855	RHE_RS15605	chr	-	COG3816	S	DUF1285 domain-containing protein	3004			90	RHE_RS09265	D	RHE_RS04575_m5	D	-125	-96	TCAATTTCTTTACGTAAGCTAGCCACTGCA	-7	5.3e-06	-12.148	5.276	bact									RHE_RS04315
92	RHE_RS00410	R	RHE_RS00415_m5	R	-111	-82	GATGGCAGAAGAGCGGCGAGCCTGTCAATA	9.7	1.6e-06	-13.346	5.796							RHE_RS00855	RHE_RS18325	chr	-	COG3181	C	tripartite tricarboxylate transporter substrate binding protein	3527			91	RHE_RS14025	D	RHE_RS04575_m5	R	-102	-73	TTTCTGTTTTTTTGATCAGGTCTGACGATC	-5.6	3.1e-06	-12.684	5.509	bact									RHE_RS04315
93	RHE_RS00415	R	RHE_RS00415_m5	D	-188	-159	GCTACGAGCAAAGCGGCAAGCCTGTCAAGC	30.2	3.6e-18	-40.166	17.444							RHE_RS00855	RHE_RS18595	chr	-	COG2954	R	CYTH domain-containing protein	3581			92	RHE_RS05000	D	RHE_RS05000_m1	D	-71	-52	CACGTTGCGCCAGACGCAAC	14.5	7.5e-08	-16.406	7.125	bact									RHE_RS04315
94	RHE_RS01540	R	RHE_RS00415_m5	R	-75	-46	TCTTCGCGCAAAAGCAAACTGGTGTCAAAC	7.3	8.1e-06	-11.724	5.092							RHE_RS00855	RHE_RS19030	chr	-	COG3284	K	sigma-54-dependent Fis family transcriptional regulator	3666			93	RHE_RS05000	D	RHE_RS05000_m1	R	-68	-49	TCCGTTGCGTCTGGCGCAAC	12.3	4.8e-07	-14.549	6.319	bact
95	RHE_RS01600	R	RHE_RS00415_m5	D	-52	-23	ACGACGAGCAGCATATTAAGACAGTCGATC	7.4	7.6e-06	-11.787	5.119							RHE_RS00855	RHE_RS19480	chr	-	COG0079	E	histidinol-phosphate transaminase	3749			94	RHE_RS05000	D	RHE_RS05000_m1	R	-37	-18	GACATGGCGTCACACGCAAA	16.8	5.5e-09	-19.019	8.26	bact
96	RHE_RS08765	R	RHE_RS00415_m5	D	-238	-209	TCGACCAGCGAAGTCAAAAGGGTGACAAGC	8.1	5.1e-06	-12.186	5.292							RHE_RS00855	RHE_RS20175	chr	ccmA	COG4133	O	cytochrome c biogenesis ATP-binding export protein CcmA	3886			95	RHE_RS13125	R	RHE_RS05000_m1	D	-97	-78	GGCATGCCGGCAAGCGCACA	7.8	9.4e-06	-11.575	5.027	bact									RHE_RS04575
97	RHE_RS11740	R	RHE_RS00415_m5	D	-230	-201	ACTATAATAATAATCGATTATCTGTCAAGC	8.5	3.7e-06	-12.507	5.432							RHE_RS00855	RHE_RS20765	chr	rplU	COG0261	J	50S ribosomal protein L21	4005			96	RHE_RS15090	R	RHE_RS05000_m1	D	-212	-193	GTCAAGGCGGATCGCGCAAC	8.9	4.9e-06	-12.226	5.31	bact									RHE_RS04575
98	RHE_RS11745	D	RHE_RS00415_m5	R	-57	-28	ACTATAATAATAATCGATTATCTGTCAAGC	8.5	3.7e-06	-12.507	5.432							RHE_RS00855	RHE_RS20960	chr	-	COG0136	E	aspartate-semialdehyde dehydrogenase	4041			97	RHE_RS05000	D	RHE_RS05000_m2	D	-60	-29	AGACGCAACGGAAGCAATGCTCATTTGCGTGT	13.6	4.1e-08	-17.01	7.387	bact									RHE_RS04575
99	RHE_RS22400	R	RHE_RS00415_m5	R	-137	-108	GCTAAGCCTAAAGCTCGAGGTCTGTCAATA	8.8	3e-06	-12.717	5.523							RHE_RS00855	RHE_RS21005	chr	-	COG5360	S	heparinase	4049			98	RHE_RS05000	D	RHE_RS05000_m2	R	-60	-29	ACACGCAAATGAGCATTGCTTCCGTTGCGTCT	13.7	4.1e-08	-17.01	7.387	bact									RHE_RS04575
100	RHE_RS00855	D	RHE_RS00855_m1	R	-98	-86	TCAATAGACATTT	11.5	1.4e-06	-13.479	5.854							RHE_RS00855	RHE_RS23570	p42c	-	COG1028	IQR	KR domain-containing protein	4514			99	RHE_RS05000	D	RHE_RS05000_m3	R	-97	-72	CCGGCCAGGGCTAACTAGTCTCTATC	11.1	1.9e-06	-13.174	5.721	bact									RHE_RS04575
101	RHE_RS00855	D	RHE_RS00855_m1	D	-87	-75	GATATAGACAAGT	14.2	1.1e-07	-16.023	6.959							RHE_RS00855	RHE_RS24075	p42e	-	COG0457	R	membrane protein	4615			100	RHE_RS16510	R	RHE_RS05000_m3	D	-194	-169	TGCGGCATGTCGAGGCAGCTGCTATC	9.4	8.8e-06	-11.641	5.056	bact									RHE_RS04575
102	RHE_RS05785	R	RHE_RS00855_m1	D	-174	-162	TTTATAGACATTC	8.8	7.3e-06	-11.828	5.137							RHE_RS00855	RHE_RS24565	p42e	-	COG2227	H	class I SAM-dependent methyltransferase	4713			101	RHE_RS05000	D	RHE_RS05000_m4	D	-68	-52	GTTGCGCCAGACGCAAC	14.7	2.4e-08	-17.545	7.62	bact									RHE_RS04575
103	RHE_RS05790	D	RHE_RS00855_m1	R	-262	-250	TTTATAGACATTC	8.8	7.3e-06	-11.828	5.137							RHE_RS00855	RHE_RS25445	p42e	-	COG1960	I	acyl-CoA dehydrogenase	4880			102	RHE_RS05000	D	RHE_RS05000_m4	R	-68	-52	GTTGCGTCTGGCGCAAC	14.5	3.3e-08	-17.227	7.481	bact									RHE_RS04575
104	RHE_RS07925	R	RHE_RS00855_m1	D	-148	-136	GACATAGACAAAT	9.9	3.9e-06	-12.455	5.409							RHE_RS00855	RHE_RS28020	p42f	-	COG2186	K	FadR family transcriptional regulator	5391			103	RHE_RS05000	D	RHE_RS05000_m4	D	-37	-21	TTTGCGTGTGACGCCAT	10.6	3.7e-06	-12.507	5.432	bact									RHE_RS04575
105	RHE_RS11740	R	RHE_RS00855_m1	D	-100	-88	GACATAGATATCT	9.4	5.1e-06	-12.186	5.292							RHE_RS00855	RHE_RS29405	p42f	-	COG1082	G	sugar phosphate isomerase/epimerase	5661			104	RHE_RS05000	D	RHE_RS05000_m4	R	-37	-21	ATGGCGTCACACGCAAA	12.4	6.1e-07	-14.31	6.215	bact									RHE_RS04575
106	RHE_RS11745	D	RHE_RS00855_m1	R	-170	-158	GACATAGATATCT	9.4	5.1e-06	-12.186	5.292							RHE_RS00855	RHE_RS32675	symbiotic plasmid p42d	-	COG1396	K	XRE family transcriptional regulator	5881			105	RHE_RS05000	D	RHE_RS05000_m5	D	-51	-29	GGAAGCAATGCTCATTTGCGTGT	12.1	8.6e-07	-13.966	6.066	bact									RHE_RS04575
107	RHE_RS20175	D	RHE_RS00855_m1	D	-101	-89	CTTATAGATAATT	8.5	8.3e-06	-11.699	5.081																	106	RHE_RS05000	D	RHE_RS05000_m5	R	-51	-29	ACACGCAAATGAGCATTGCTTCC	12.1	7.9e-07	-14.051	6.102	bact									RHE_RS04575
108	RHE_RS21005	R	RHE_RS00855_m1	D	-19	-7	TCAATAGACAATA	10	3.7e-06	-12.507	5.432																	107	RHE_RS25915	D	RHE_RS05000_m5	D	-82	-60	AATTGCAAGAATGAGTTGCATCC	11.5	1.4e-06	-13.479	5.854	bact
109	RHE_RS24565	R	RHE_RS00855_m1	R	-29	-17	TGAATAGATATTT	8.3	9.3e-06	-11.585	5.032							RHE_RS01265	RHE_RS00565	chr	-	COG2813	J	class I SAM-dependent methyltransferase	103			108	RHE_RS25915	D	RHE_RS05000_m5	R	-82	-60	GGATGCAACTCATTCTTGCAATT	11.5	1.4e-06	-13.479	5.854	bact
110	RHE_RS00855	D	RHE_RS00855_m2	D	-98	-75	AAATGTCTATTGATATAGACAAGT	22.8	1.9e-11	-24.687	10.721							RHE_RS01265	RHE_RS01260	chr	tenA	COG0819	H	thiaminase II	238			109	RHE_RS05020	R	RHE_RS05020_m2	R	-40	-14	AACCGAAGCATTGTCGTCAGGCAATGT	21.6	5.1e-11	-23.699	10.292	bact									RHE_RS05000
111	RHE_RS00855	D	RHE_RS00855_m2	R	-98	-75	ACTTGTCTATATCAATAGACATTT	22.6	2.3e-11	-24.496	10.638							RHE_RS01265	RHE_RS01265	chr	-	COG1396	K	XRE family transcriptional regulator	239			110	RHE_RS10750	R	RHE_RS05020_m2	R	-197	-171	ACCCGAAGTTTCGGGGTCATGCATTTG	6.3	1.6e-06	-13.346	5.796	bact									RHE_RS05000
112	RHE_RS00855	D	RHE_RS00855_m2	D	-90	-67	ATTGATATAGACAAGTATACAAGC	6	2.2e-07	-15.33	6.658							RHE_RS01265	RHE_RS03400	chr	-	COG1344	N	flagellin	650			111	RHE_RS30285	D	RHE_RS05020_m2	R	-294	-268	AACCGAATTCTTTACAAAATTCAATAG	2.8	8.1e-06	-11.724	5.092	bact									RHE_RS05000
113	RHE_RS00855	D	RHE_RS00855_m2	R	-90	-67	GCTTGTATACTTGTCTATATCAAT	6	2.2e-07	-15.33	6.658							RHE_RS01265	RHE_RS04485	chr	-	COG2183	K	RNA-binding transcriptional accessory protein	859			112	RHE_RS13285	R	RHE_RS05020_m3	D	-80	-71	CAATCGAACT	10.2	9.5e-06	-11.564	5.022	bact									RHE_RS05000
114	RHE_RS01870	R	RHE_RS00855_m2	D	-100	-77	ATAGATATAAAGATATATTTATGT	-0.8	3.3e-06	-12.622	5.481							RHE_RS01265	RHE_RS04585	chr	-	COG1189	J	TlyA family rRNA (cytidine-2\'-O)-methyltransferase	879			113	RHE_RS26505	D	RHE_RS05020_m3	R	-315	-306	TAATCGAAGC	10.9	3.6e-06	-12.535	5.444	bact									RHE_RS05000
115	RHE_RS01870	R	RHE_RS00855_m2	R	-100	-77	ACATAAATATATCTTTATATCTAT	-1	3.4e-06	-12.592	5.469							RHE_RS01265	RHE_RS04590	chr	-	COG0840	NT	methyl-accepting chemotaxis protein	880			114	RHE_RS05020	R	RHE_RS05020_m5	R	-39	-19	AAGCATTGTCGTCAGGCAATG	16.1	1.5e-08	-18.015	7.824	bact									RHE_RS05000
116	RHE_RS14830	R	RHE_RS00855_m2	D	-72	-49	GCATATATTGACATAAAGATATCT	-4	9.7e-06	-11.543	5.013							RHE_RS01265	RHE_RS04835	chr	-	COG3896	V	chloramphenicol phosphotransferase	927			115	RHE_RS20885	D	RHE_RS05020_m5	R	-233	-213	AACCATTGCCAAGCTGGAAGG	6.3	8.9e-06	-11.629	5.051	bact									RHE_RS05000
117	RHE_RS14830	R	RHE_RS00855_m2	R	-72	-49	AGATATCTTTATGTCAATATATGC	-3.7	8.7e-06	-11.652	5.06							RHE_RS01265	RHE_RS05060	chr	-	COG1651	O	DsbA family protein	973			116	RHE_RS05730	D	RHE_RS05730_m1	R	-317	-305	AATCGGCAATACA	13.6	5.1e-08	-16.791	7.292	bact									RHE_RS05000
118	RHE_RS32675	R	RHE_RS00855_m2	D	-191	-168	TATGATCTATGTCTATGTACTTGC	-3.6	8.5e-06	-11.675	5.071							RHE_RS01265	RHE_RS07070	chr	-	COG1758	K	DNA-directed RNA polymerase subunit omega	1362			117	RHE_RS06370	R	RHE_RS05730_m1	D	-127	-115	GATCGACAATACT	9.9	8.2e-06	-11.711	5.086	bact									RHE_RS05000
119	RHE_RS32675	R	RHE_RS00855_m2	R	-191	-168	GCAAGTACATAGACATAGATCATA	-4	9.7e-06	-11.543	5.013							RHE_RS01265	RHE_RS07290	chr	-	COG0034	F	amidophosphoribosyltransferase	1407			118	RHE_RS14175	D	RHE_RS05730_m1	D	-328	-316	AATCGGCATTACA	11.7	1.4e-06	-13.479	5.854	bact									RHE_RS05000
120	RHE_RS00695	D	RHE_RS00855_m3	D	-134	-115	GATGACAGGCGCATGACGAA	9.9	1.1e-06	-13.72	5.959							RHE_RS01265	RHE_RS07295	chr	-	COG1286	S	CvpA family protein	1408			119	RHE_RS26150	D	RHE_RS05730_m3	R	-76	-65	TGGAAAGTAAAG	11.4	1.5e-06	-13.41	5.824	bact
121	RHE_RS00855	D	RHE_RS00855_m3	D	-43	-24	CGTGACAAGCGTGTGACATC	21.9	3.1e-12	-26.5	11.509							RHE_RS01265	RHE_RS08675	chr	-	COG0201	U	preprotein translocase subunit SecY	1671			120	RHE_RS05730	D	RHE_RS05730_m4	R	-377	-363	TGAATCGGCAAGCGC	10.9	1.8e-06	-13.228	5.745	bact
122	RHE_RS01725	D	RHE_RS00855_m3	R	-122	-103	CATGACGGTTTGGTGACGGA	9.5	1.5e-06	-13.41	5.824							RHE_RS01265	RHE_RS08700	chr	-	COG0203	J	50S ribosomal protein L17	1676			121	RHE_RS05730	D	RHE_RS05730_m4	R	-317	-303	CAAATCGGCAATACA	16.5	5.3e-09	-19.056	8.276	bact									RHE_RS05020
123	RHE_RS04770	R	RHE_RS00855_m3	R	-109	-90	TATGACAGATTTGTGACAAC	13.9	8.6e-08	-16.269	7.066							RHE_RS01265	RHE_RS09135	chr	-	COG1879	G	ribose ABC transporter substrate-binding protein	1760			122	RHE_RS09265	D	RHE_RS05730_m4	R	-398	-384	CAAATCGGCAATGAA	9	6.6e-06	-11.928	5.18	bact									RHE_RS05020
124	RHE_RS10540	R	RHE_RS00855_m3	R	-41	-22	CATCAATGTCGTATGACATA	6.6	6.7e-06	-11.913	5.174							RHE_RS01265	RHE_RS09810	chr	-	COG1044	M	UDP-3-O-(3-hydroxymyristoyl)glucosamine N-acyltransferase	1888			123	RHE_RS12420	R	RHE_RS05730_m4	R	-270	-256	TATATCGACAATATC	9.4	5.1e-06	-12.186	5.292	bact									RHE_RS05020
125	RHE_RS15605	R	RHE_RS00855_m3	D	-52	-33	AATGACTATCTCGTGACTTC	15.1	3.2e-08	-17.258	7.495							RHE_RS01265	RHE_RS10545	chr	-	COG2186	K	FadR family transcriptional regulator	2035			124	RHE_RS14175	D	RHE_RS05730_m4	D	-330	-316	TGAATCGGCATTACA	9.2	5.8e-06	-12.058	5.237	bact									RHE_RS05020
126	RHE_RS19030	D	RHE_RS00855_m3	R	-139	-120	AGTGACCGTCGCACGACATC	7.1	5.2e-06	-12.167	5.284							RHE_RS01265	RHE_RS10550	chr	-	COG0747	E	ABC transporter substrate-binding protein	2036			125	RHE_RS05730	D	RHE_RS05730_m5	R	-343	-333	TAATTTGTAAA	12.7	8.6e-08	-16.269	7.066	bact									RHE_RS05020
127	RHE_RS20960	D	RHE_RS00855_m3	D	-357	-338	CATGACAGCGGCATGACAAA	9.8	1.2e-06	-13.633	5.921							RHE_RS01265	RHE_RS11645	chr	-	COG0152	F	phosphoribosylaminoimidazolesuccinocarboxamide synthase	2250			126	RHE_RS05730	D	RHE_RS05730_m5	D	-309	-299	CGATTTGTAAG	12	1.5e-06	-13.41	5.824	bact									RHE_RS05020
128	RHE_RS28020	D	RHE_RS00855_m3	R	-93	-74	CATCACACATGTATGACAAA	6.1	8.7e-06	-11.652	5.06							RHE_RS01265	RHE_RS11740	chr	-	COG1802	K	GntR family transcriptional regulator	2269			127	RHE_RS12420	R	RHE_RS05730_m5	D	-257	-247	TAATTTGTAGT	9.9	8.8e-06	-11.641	5.056	bact									RHE_RS05020
129	RHE_RS00695	D	RHE_RS00855_m4	R	-134	-115	TTCGTCATGCGCCTGTCATC	10.2	1e-06	-13.816	6							RHE_RS01265	RHE_RS11745	chr	-	COG3485	Q	catechol 1,2-dioxygenase	2270			128	RHE_RS23060	R	RHE_RS05730_m5	D	-44	-34	CAGTTTGTATA	10.4	6.5e-06	-11.944	5.187	bact									RHE_RS05020
130	RHE_RS00855	D	RHE_RS00855_m4	R	-43	-24	GATGTCACACGCTTGTCACG	21.9	2.6e-12	-26.676	11.585							RHE_RS01265	RHE_RS13790	chr	-	COG0457	R	tetratricopeptide repeat protein	2654			129	RHE_RS25120	R	RHE_RS05730_m5	R	-46	-36	CGGTTTGTAAG	10.4	6.5e-06	-11.944	5.187	bact
131	RHE_RS01725	D	RHE_RS00855_m4	D	-122	-103	TCCGTCACCAAACCGTCATG	10	1.1e-06	-13.72	5.959							RHE_RS01265	RHE_RS14055	chr	-	COG1309	K	TetR/AcrR family transcriptional regulator	2704			130	RHE_RS05750	D	RHE_RS05750_m1	D	-45	-14	CGTGCTCTCCTTTATGCCGGCAGATTAAGCGG	32.4	7.8e-16	-34.787	15.108	bact
132	RHE_RS04770	R	RHE_RS00855_m4	D	-109	-90	GTTGTCACAAATCTGTCATA	14.4	5.6e-08	-16.698	7.252							RHE_RS01265	RHE_RS15185	chr	-	COG0782	K	transcription elongation factor GreA	2924			131	RHE_RS05750	D	RHE_RS05750_m2	R	-24	-8	ATGCCACCGCTTAATCT	16.5	8.3e-09	-18.607	8.081	bact									RHE_RS05730
133	RHE_RS10540	R	RHE_RS00855_m4	D	-41	-22	TATGTCATACGACATTGATG	6.5	8e-06	-11.736	5.097							RHE_RS01265	RHE_RS19240	chr	-	COG2226	H	methyltransferase domain-containing protein	3702			132	RHE_RS28315	R	RHE_RS05750_m2	D	-160	-144	ACACCATTGACTATTTT	8	5.1e-06	-12.186	5.292	bact									RHE_RS05730
134	RHE_RS15605	R	RHE_RS00855_m4	R	-52	-33	GAAGTCACGAGATAGTCATT	14.8	4.1e-08	-17.01	7.387							RHE_RS01265	RHE_RS20385	chr	-	COG1879	G	rhizopine-binding protein	3929			133	RHE_RS05750	D	RHE_RS05750_m3	R	-42	-32	TAAAGGAGAGC	13	1.8e-07	-15.53	6.745	bact									RHE_RS05730
135	RHE_RS19030	D	RHE_RS00855_m4	D	-139	-120	GATGTCGTGCGACGGTCACT	7.1	5.8e-06	-12.058	5.237							RHE_RS01265	RHE_RS26105	p42e	-	COG3459	G	hypothetical protein	5010			134	RHE_RS06065	D	RHE_RS05750_m3	D	-16	-6	TCAAGGAGAGC	11.9	1.7e-06	-13.285	5.77	bact									RHE_RS05730
136	RHE_RS20960	D	RHE_RS00855_m4	R	-357	-338	TTTGTCATGCCGCTGTCATG	9.9	1.3e-06	-13.553	5.886							RHE_RS01265	RHE_RS27790	p42f	-			hypothetical protein	5347			135	RHE_RS05750	D	RHE_RS05750_m4	D	-34	-16	TTATGCCGGCAGATTAAGC	14.9	2.8e-08	-17.391	7.553	bact									RHE_RS05730
137	RHE_RS28020	D	RHE_RS00855_m4	D	-93	-74	TTTGTCATACATGTGTGATG	6.4	8.4e-06	-11.687	5.076							RHE_RS01265	RHE_RS31010	symbiotic plasmid p42d	-	COG0583	K	Nodulation protein D 3	5964			136	RHE_RS05750	D	RHE_RS05750_m5	D	-45	-13	CGTGCTCTCCTTTATGCCGGCAGATTAAGCGGT	34.1	1.3e-16	-36.579	15.886	bact									RHE_RS05730
138	RHE_RS00855	D	RHE_RS00855_m5	D	-98	-75	AAATGTCTATTGATATAGACAAGT	24.5	3.3e-12	-26.437	11.481																	137	RHE_RS05815	R	RHE_RS05815_m1	R	-92	-75	TGATCAATCAACAAAAAT	16.6	7.3e-09	-18.735	8.137	bact									RHE_RS05730
139	RHE_RS00855	D	RHE_RS00855_m5	R	-98	-75	ACTTGTCTATATCAATAGACATTT	22.9	1.5e-11	-24.923	10.824																	138	RHE_RS05815	R	RHE_RS05815_m1	D	-76	-59	CAGTCAATCAAAAATAAT	18.5	2.2e-10	-22.237	9.658	bact									RHE_RS05730
140	RHE_RS00855	D	RHE_RS00855_m5	D	-90	-67	ATTGATATAGACAAGTATACAAGC	1.7	1.2e-06	-13.633	5.921							RHE_RS01875	RHE_RS00090	chr	-	COG4553	I	polyhydroxyalkanoate depolymerase	16			139	RHE_RS05815	R	RHE_RS05815_m2	R	-94	-67	TGATTGACTGATCAATCAACAAAAATCT	24.2	3.5e-12	-26.378	11.456	bact									RHE_RS05730
141	RHE_RS00855	D	RHE_RS00855_m5	R	-90	-67	GCTTGTATACTTGTCTATATCAAT	6.4	1.8e-07	-15.53	6.745							RHE_RS01875	RHE_RS00120	chr	-	COG0777	I	acetyl-CoA carboxylase carboxyl transferase subunit beta	22			140	RHE_RS05815	R	RHE_RS05815_m2	D	-92	-65	ATTTTTGTTGATTGATCAGTCAATCAAA	10.8	6.7e-08	-16.519	7.174	bact									RHE_RS05730
142	RHE_RS01870	R	RHE_RS00855_m5	D	-100	-77	ATAGATATAAAGATATATTTATGT	-2.7	6e-06	-12.024	5.222							RHE_RS01875	RHE_RS01870	chr	-	COG0192	H	methionine adenosyltransferase	355			141	RHE_RS05815	R	RHE_RS05815_m2	R	-90	-63	TTTTTGATTGACTGATCAATCAACAAAA	24.2	3.5e-12	-26.378	11.456	bact									RHE_RS05730
143	RHE_RS01870	R	RHE_RS00855_m5	R	-100	-77	ACATAAATATATCTTTATATCTAT	-1	3.3e-06	-12.622	5.481							RHE_RS01875	RHE_RS01875	chr	-	COG1396	K	XRE family transcriptional regulator	356			142	RHE_RS05815	R	RHE_RS05815_m2	D	-88	-61	TTGTTGATTGATCAGTCAATCAAAAATA	27.2	6.1e-14	-30.428	13.215	bact									RHE_RS05730
144	RHE_RS05785	R	RHE_RS00855_m5	D	-185	-162	ACTCTACTAATTTTATAGACATTC	-2.9	6.4e-06	-11.959	5.194							RHE_RS01875	RHE_RS01955	chr	-	COG2844	OT	[protein-PII] uridylyltransferase [Rhizobium etli]	372			143	RHE_RS05815	R	RHE_RS05815_m2	D	-84	-57	TGATTGATCAGTCAATCAAAAATAATAT	21.3	6.1e-11	-23.52	10.215	bact									RHE_RS05730
145	RHE_RS05785	R	RHE_RS00855_m5	R	-185	-162	GAATGTCTATAAAATTAGTAGAGT	-2.8	6.2e-06	-11.991	5.208							RHE_RS01875	RHE_RS03385	chr	-	COG1344	N	flagellin	647			144	RHE_RS06820	D	RHE_RS05815_m2	D	-402	-375	TGTTTTGCGCATTCGTCAAAGATAAAAT	6.2	6.3e-07	-14.278	6.201	bact									RHE_RS05730
146	RHE_RS05790	D	RHE_RS00855_m5	D	-262	-239	GAATGTCTATAAAATTAGTAGAGT	-2.8	6.2e-06	-11.991	5.208							RHE_RS01875	RHE_RS03430	chr	-	COG0745	TK	DNA-binding response regulator	656			145	RHE_RS05815	R	RHE_RS05815_m3	D	-95	-68	AAGATTTTTGTTGATTGATCAGTCAATC	19	4.1e-10	-21.615	9.387	bact									RHE_RS05730
147	RHE_RS05790	D	RHE_RS00855_m5	R	-262	-239	ACTCTACTAATTTTATAGACATTC	-2.9	6.4e-06	-11.959	5.194							RHE_RS01875	RHE_RS05060	chr	-	COG1651	O	DsbA family protein	973			146	RHE_RS05815	R	RHE_RS05815_m3	D	-91	-64	TTTTTGTTGATTGATCAGTCAATCAAAA	26.4	2.1e-13	-29.192	12.678	bact									RHE_RS05730
148	RHE_RS14830	R	RHE_RS00855_m5	D	-72	-49	GCATATATTGACATAAAGATATCT	-3.7	8.5e-06	-11.675	5.071							RHE_RS01875	RHE_RS05295	chr	-			hypothetical protein	1018			147	RHE_RS05815	R	RHE_RS05815_m3	R	-91	-64	TTTTGATTGACTGATCAATCAACAAAAA	21.3	5.9e-11	-23.553	10.229	bact									RHE_RS05730
149	RHE_RS14830	R	RHE_RS00855_m5	R	-72	-49	AGATATCTTTATGTCAATATATGC	-3.4	7.6e-06	-11.787	5.119							RHE_RS01875	RHE_RS07595	chr	-	COG0628	R	AI-2E family transporter	1470			148	RHE_RS05815	R	RHE_RS05815_m3	D	-87	-60	TGTTGATTGATCAGTCAATCAAAAATAA	1.9	7.5e-06	-11.801	5.125	bact									RHE_RS05730
150	RHE_RS32675	R	RHE_RS00855_m5	D	-191	-168	TATGATCTATGTCTATGTACTTGC	-3.1	6.9e-06	-11.884	5.161							RHE_RS01875	RHE_RS08475	chr	-	COG0566	J	23S rRNA (guanosine(2251)-2\'-O)-methyltransferase RlmB	1634			149	RHE_RS05815	R	RHE_RS05815_m3	R	-87	-60	TTATTTTTGATTGACTGATCAATCAACA	27	8.1e-14	-30.144	13.092	bact
151	RHE_RS01260	R	RHE_RS01265_m1	R	-127	-112	TCTTATAGTAGAATCA	17.1	2.5e-09	-19.807	8.602							RHE_RS01875	RHE_RS11170	chr	-	COG0504	F	CTP synthetase	2157			150	RHE_RS05815	R	RHE_RS05815_m3	R	-83	-56	CATATTATTTTTGATTGACTGATCAATC	9.4	2e-07	-15.425	6.699	bact
152	RHE_RS01260	R	RHE_RS01265_m1	D	-121	-106	TACTATAAGAGAAATA	18.4	2e-10	-22.333	9.699							RHE_RS01875	RHE_RS12580	chr	-	COG1653	G	carbohydrate ABC transporter substrate-binding protein	2428			151	RHE_RS06820	D	RHE_RS05815_m3	R	-401	-374	CATTTTATCTTTGACGAATGCGCAAAAC	2.1	6.6e-06	-11.928	5.18	bact									RHE_RS05750
153	RHE_RS01265	D	RHE_RS01265_m1	R	-34	-19	TACTATAAGAGAAATA	18.4	2e-10	-22.333	9.699							RHE_RS01875	RHE_RS12585	chr	-	COG1609	K	LacI family DNA-binding transcriptional regulator	2429			152	RHE_RS05815	R	RHE_RS05815_m4	R	-93	-76	GATCAATCAACAAAAATC	16.9	1.5e-09	-20.318	8.824	bact									RHE_RS05750
154	RHE_RS01265	D	RHE_RS01265_m1	D	-28	-13	TCTTATAGTAGAATCA	17.1	2.5e-09	-19.807	8.602							RHE_RS01875	RHE_RS12795	chr	-	COG0782	K	transcription elongation factor	2470			153	RHE_RS05815	R	RHE_RS05815_m4	D	-79	-62	GATCAGTCAATCAAAAAT	15.9	7.8e-09	-18.669	8.108	bact									RHE_RS05750
155	RHE_RS03400	D	RHE_RS01265_m1	R	-217	-202	TGATATAATAGAAAGA	10.1	2.9e-06	-12.751	5.538							RHE_RS01875	RHE_RS13345	chr	-	COG5434	G	right-handed parallel beta-helix repeat-containing protein	2569			154	RHE_RS05815	R	RHE_RS05815_m4	D	-75	-58	AGTCAATCAAAAATAATA	15.1	2.5e-08	-17.504	7.602	bact									RHE_RS05750
156	RHE_RS07070	D	RHE_RS01265_m1	D	-194	-179	TCATATAAGAGAGATT	10.4	2.3e-06	-12.983	5.638							RHE_RS01875	RHE_RS14275	chr	-	COG0433	L	DUF87 domain-containing protein	2746			155	RHE_RS13285	R	RHE_RS05815_m5	R	-14	-5	CCACCTCCCG	10.8	5.2e-06	-12.167	5.284	bact									RHE_RS05750
157	RHE_RS09135	D	RHE_RS01265_m1	R	-191	-176	TACTATGAGAGAAAAT	11.5	1.1e-06	-13.72	5.959							RHE_RS01875	RHE_RS14540	chr	-	COG1181	MR	D-alanine--D-alanine ligase	2796			156	RHE_RS13970	D	RHE_RS05815_m5	D	-201	-192	CCACCTCCCC	10.5	9.2e-06	-11.596	5.036	bact									RHE_RS05750
158	RHE_RS10545	R	RHE_RS01265_m1	D	-115	-100	TACTATAAGAGACATA	14.4	7.8e-08	-16.367	7.108							RHE_RS01875	RHE_RS14735	chr	-	COG1376	M	L,D-transpeptidase	2835			157	RHE_RS29845	D	RHE_RS05815_m5	R	-277	-268	CCACCTCCAG	11.5	5.6e-07	-14.395	6.252	bact									RHE_RS05750
159	RHE_RS10550	D	RHE_RS01265_m1	R	-36	-21	TACTATAAGAGACATA	14.4	7.8e-08	-16.367	7.108							RHE_RS01875	RHE_RS14885	chr	-			hypothetical protein	2865			158	RHE_RS06015	R	RHE_RS06015_m1	D	-82	-60	AACGCACAATTAAATTGTACGCA	17.7	2.9e-09	-19.659	8.538	bact									RHE_RS05750
160	RHE_RS13790	D	RHE_RS01265_m1	R	-110	-95	TAATATCAGGGAAACA	9.7	3.9e-06	-12.455	5.409							RHE_RS01875	RHE_RS17020	chr	-	COG2148	M	exopolysaccharide production protein Pss 1	3275			159	RHE_RS06015	R	RHE_RS06015_m1	R	-82	-60	TGCGTACAATTTAATTGTGCGTT	19.1	5.4e-10	-21.339	9.268	bact									RHE_RS05750
161	RHE_RS14055	R	RHE_RS01265_m1	R	-107	-92	TTTTATACGAGAAAGG	8.9	6.7e-06	-11.913	5.174							RHE_RS01875	RHE_RS17405	chr	-			hypothetical protein	3344			160	RHE_RS06015	R	RHE_RS06015_m1	D	-67	-45	TGTACGCAAGTGAATTTCGCAAA	17.8	2.6e-09	-19.768	8.585	bact									RHE_RS05750
162	RHE_RS15185	D	RHE_RS01265_m1	R	-239	-224	TCGTATATTAGAACAT	8.5	9.3e-06	-11.585	5.032							RHE_RS01875	RHE_RS18420	chr	-	COG0665	E	sarcosine oxidase subunit beta family protein	3546			161	RHE_RS06015	R	RHE_RS06015_m1	R	-67	-45	TTTGCGAAATTCACTTGCGTACA	17.1	4.8e-09	-19.155	8.319	bact									RHE_RS05750
163	RHE_RS00565	R	RHE_RS01265_m2	D	-28	-9	TTTCTATTCTAAATGAGACG	11.8	7.2e-07	-14.144	6.143							RHE_RS01875	RHE_RS19615	chr	-			DUF982 domain-containing protein	3775			162	RHE_RS06015	R	RHE_RS06015_m2	D	-87	-70	TTACTAACGCACAATTAA	9.4	4.5e-06	-12.311	5.347	bact									RHE_RS05750
164	RHE_RS00565	R	RHE_RS01265_m2	R	-28	-9	CGTCTCATTTAGAATAGAAA	10.9	1.4e-06	-13.479	5.854							RHE_RS01875	RHE_RS20385	chr	-	COG1879	G	rhizopine-binding protein	3929			163	RHE_RS06015	R	RHE_RS06015_m2	R	-87	-70	TTAATTGTGCGTTAGTAA	9.4	4.5e-06	-12.311	5.347	bact									RHE_RS05750
165	RHE_RS01260	R	RHE_RS01265_m2	D	-127	-108	TGATTCTACTATAAGAGAAA	18	8.5e-10	-20.886	9.071							RHE_RS01875	RHE_RS20440	chr	-	COG3459	G	protein ndvB	3940			164	RHE_RS06015	R	RHE_RS06015_m2	D	-72	-55	TAAATTGTACGCAAGTGA	14.6	6.4e-08	-16.564	7.194	bact
166	RHE_RS01260	R	RHE_RS01265_m2	R	-127	-108	TTTCTCTTATAGTAGAATCA	19.6	3.6e-11	-24.048	10.444							RHE_RS01875	RHE_RS22525	p42b	-	COG1744	M	BMP family ABC transporter substrate-binding protein	4311			165	RHE_RS06015	R	RHE_RS06015_m2	R	-72	-55	TCACTTGCGTACAATTTA	14.6	6.4e-08	-16.564	7.194	bact
167	RHE_RS01260	R	RHE_RS01265_m2	D	-125	-106	ATTCTACTATAAGAGAAATA	13.2	2.3e-07	-15.285	6.638							RHE_RS01875	RHE_RS24270	p42e	-	COG0633	C	adenylate/guanylate cyclase domain-containing protein	4652			166	RHE_RS03645	R	RHE_RS06015_m3	D	-129	-107	TAAATTGTGCGGCGCACAAGTCG	10.3	3.1e-06	-12.684	5.509	bact									RHE_RS05815
168	RHE_RS01265	D	RHE_RS01265_m2	R	-34	-15	ATTCTACTATAAGAGAAATA	13.2	2.3e-07	-15.285	6.638							RHE_RS01875	RHE_RS25545	p42e	-	COG1028	IQR	bifunctional rhamnulose-1-phosphate aldolase/short-chain dehydrogenase	4900			167	RHE_RS03645	R	RHE_RS06015_m3	R	-129	-107	CGACTTGTGCGCCGCACAATTTA	10.2	3.4e-06	-12.592	5.469	bact									RHE_RS05815
169	RHE_RS01265	D	RHE_RS01265_m2	D	-32	-13	TTTCTCTTATAGTAGAATCA	19.6	3.6e-11	-24.048	10.444							RHE_RS01875	RHE_RS26550	p42f	-	COG0330	O	hypothetical protein	5100			168	RHE_RS06015	R	RHE_RS06015_m3	D	-77	-55	ACAATTAAATTGTACGCAAGTGA	14	9.5e-08	-16.169	7.022	bact									RHE_RS05815
170	RHE_RS01265	D	RHE_RS01265_m2	R	-32	-13	TGATTCTACTATAAGAGAAA	18	8.5e-10	-20.886	9.071							RHE_RS01875	RHE_RS28865	p42f	-	COG4774	P	TonB-dependent siderophore receptor	5557			169	RHE_RS06015	R	RHE_RS06015_m3	R	-77	-55	TCACTTGCGTACAATTTAATTGT	14	9.5e-08	-16.169	7.022	bact									RHE_RS05815
171	RHE_RS07070	D	RHE_RS01265_m2	D	-198	-179	CTGTTCATATAAGAGAGATT	8.2	8.8e-06	-11.641	5.056							RHE_RS01875	RHE_RS28885	p42f	-	COG1472	G	beta-glucosidase	5561			170	RHE_RS06015	R	RHE_RS06015_m3	D	-72	-50	TAAATTGTACGCAAGTGAATTTC	10.8	2.1e-06	-13.074	5.678	bact									RHE_RS05815
172	RHE_RS09135	D	RHE_RS01265_m2	R	-189	-170	TGTTATTACTATGAGAGAAA	8.2	8.3e-06	-11.699	5.081							RHE_RS01875	RHE_RS30350	symbiotic plasmid p42d	-	COG2801	X	ISNCY-like element ISRel10 family transposase	5845			171	RHE_RS06015	R	RHE_RS06015_m3	R	-72	-50	GAAATTCACTTGCGTACAATTTA	10.8	2.1e-06	-13.074	5.678	bact									RHE_RS05815
173	RHE_RS11740	R	RHE_RS01265_m2	D	-237	-218	GGGTTCGACTATAATAATAA	8.2	8.3e-06	-11.699	5.081							RHE_RS01875	RHE_RS31010	symbiotic plasmid p42d	-	COG0583	K	Nodulation protein D 3	5964			172	RHE_RS17110	R	RHE_RS06015_m3	D	-224	-202	ATTATTGGGCGCCAAGTAATTTT	9.1	8e-06	-11.736	5.097	bact									RHE_RS05815
174	RHE_RS11740	R	RHE_RS01265_m2	R	-237	-218	TTATTATTATAGTCGAACCC	11.1	1.2e-06	-13.633	5.921																	173	RHE_RS17110	R	RHE_RS06015_m3	R	-224	-202	AAAATTACTTGGCGCCCAATAAT	9.2	7.4e-06	-11.814	5.131	bact									RHE_RS05815
175	RHE_RS11745	D	RHE_RS01265_m2	D	-40	-21	TTATTATTATAGTCGAACCC	11.1	1.2e-06	-13.633	5.921																	174	RHE_RS06015	R	RHE_RS06015_m4	D	-93	-70	AGTGTTTTACTAACGCACAATTAA	8.2	2.2e-06	-13.027	5.658	bact									RHE_RS05815
176	RHE_RS11745	D	RHE_RS01265_m2	R	-40	-21	GGGTTCGACTATAATAATAA	8.2	8.3e-06	-11.699	5.081							RHE_RS02340	RHE_RS00040	chr	-	COG3030	R	membrane protein FxsA	7			175	RHE_RS06015	R	RHE_RS06015_m4	R	-87	-64	TACAATTTAATTGTGCGTTAGTAA	14.2	4.3e-08	-16.962	7.367	bact									RHE_RS05815
177	RHE_RS01260	R	RHE_RS01265_m3	D	-95	-81	TGATGGAATCAAGCC	15.9	1.9e-08	-17.779	7.721							RHE_RS02340	RHE_RS02340	chr	-			TetR/AcrR family transcriptional regulator	445			176	RHE_RS06015	R	RHE_RS06015_m4	D	-78	-55	CACAATTAAATTGTACGCAAGTGA	21.3	4.7e-11	-23.781	10.328	bact									RHE_RS05815
178	RHE_RS01265	D	RHE_RS01265_m3	R	-59	-45	TGATGGAATCAAGCC	15.9	1.9e-08	-17.779	7.721							RHE_RS02340	RHE_RS03025	chr	-			DUF1476 domain-containing protein	575			177	RHE_RS06015	R	RHE_RS06015_m4	R	-72	-49	CGAAATTCACTTGCGTACAATTTA	18.8	7.7e-10	-20.985	9.114	bact
179	RHE_RS01260	R	RHE_RS01265_m4	D	-127	-106	TGATTCTACTATAAGAGAAATA	21.9	4.8e-12	-26.062	11.319							RHE_RS02340	RHE_RS03180	chr	-	COG2197	TK	helix-turn-helix transcriptional regulator	606			178	RHE_RS17110	R	RHE_RS06015_m4	R	-224	-201	GAAAATTACTTGGCGCCCAATAAT	10	8.1e-07	-14.026	6.092	bact
180	RHE_RS01260	R	RHE_RS01265_m4	R	-127	-106	TATTTCTCTTATAGTAGAATCA	22.8	7.9e-13	-27.867	12.102							RHE_RS02340	RHE_RS03290	chr	flhB	COG1377	N	flagellar biosynthesis protein FlhB	628			179	RHE_RS20460	D	RHE_RS06015_m4	D	-163	-140	CATGATTATATCTCGCAACAATTT	7.1	4.1e-06	-12.405	5.387	bact									RHE_RS06015
181	RHE_RS01260	R	RHE_RS01265_m4	D	-106	-85	ACATTATCTCATGATGGAATCA	16.2	1.1e-08	-18.325	7.959							RHE_RS02340	RHE_RS03640	chr	-	COG0365	I	acetoacetate--CoA ligase	698			180	RHE_RS06015	R	RHE_RS06015_m5	R	-79	-65	ACAATTTAATTGTGC	14.1	1.1e-07	-16.023	6.959	bact									RHE_RS06015
182	RHE_RS01260	R	RHE_RS01265_m4	R	-106	-85	TGATTCCATCATGAGATAATGT	12.5	2.7e-07	-15.125	6.569							RHE_RS02340	RHE_RS04330	chr	-	COG0598	P	magnesium transporter	828			181	RHE_RS06015	R	RHE_RS06015_m5	D	-77	-63	ACAATTAAATTGTAC	15.3	1.6e-08	-17.951	7.796	bact									RHE_RS06015
183	RHE_RS01265	D	RHE_RS01265_m4	D	-55	-34	TGATTCCATCATGAGATAATGT	12.5	2.7e-07	-15.125	6.569							RHE_RS02340	RHE_RS07295	chr	-	COG1286	S	CvpA family protein	1408			182	RHE_RS06015	R	RHE_RS06015_m5	R	-64	-50	GAAATTCACTTGCGT	11.5	1.5e-06	-13.41	5.824	bact									RHE_RS06015
184	RHE_RS01265	D	RHE_RS01265_m4	R	-55	-34	ACATTATCTCATGATGGAATCA	16.2	1.1e-08	-18.325	7.959							RHE_RS02340	RHE_RS07565	chr	-	COG2961	J	23S rRNA (adenine(2030)-N(6))-methyltransferase RlmJ	1464			183	RHE_RS30475	D	RHE_RS06015_m5	R	-35	-21	AAAATTTATTTGCGG	9	8.7e-06	-11.652	5.06	bact									RHE_RS06015
185	RHE_RS01265	D	RHE_RS01265_m4	D	-34	-13	TATTTCTCTTATAGTAGAATCA	22.8	7.9e-13	-27.867	12.102							RHE_RS02340	RHE_RS08070	chr	-			hypothetical protein	1559			184	RHE_RS06825	R	RHE_RS06825_m1	R	-24	-5	ATGAAAACCCCCTTTCCCCC	11.7	7.2e-07	-14.144	6.143	bact									RHE_RS06015
186	RHE_RS01265	D	RHE_RS01265_m4	R	-34	-13	TGATTCTACTATAAGAGAAATA	21.9	4.8e-12	-26.062	11.319							RHE_RS02340	RHE_RS10540	chr	-	COG1312	G	mannonate dehydratase	2034			185	RHE_RS06825	R	RHE_RS06825_m1	D	-22	-3	GGGAAAGGGGGTTTTCATCC	21.6	3.2e-12	-26.468	11.495	bact									RHE_RS06015
187	RHE_RS04835	R	RHE_RS01265_m4	D	-90	-69	TAACTCTCCCATAAAGTATTCG	8.8	3.3e-06	-12.622	5.481							RHE_RS02340	RHE_RS17045	chr	-			hypothetical protein	3280			186	RHE_RS17205	R	RHE_RS06825_m1	R	-56	-37	ATGAAAGCGAGTGTTCCGCC	8.6	5.6e-06	-12.093	5.252	bact									RHE_RS06015
188	RHE_RS04835	R	RHE_RS01265_m4	R	-90	-69	CGAATACTTTATGGGAGAGTTA	8.7	3.5e-06	-12.563	5.456							RHE_RS02340	RHE_RS17050	chr	-	COG0745	TK	DNA-binding response regulator	3281			187	RHE_RS06825	R	RHE_RS06825_m2	D	-22	-3	GGGAAAGGGGGTTTTCATCC	23.2	2e-12	-26.938	11.699	bact									RHE_RS06015
189	RHE_RS09135	D	RHE_RS01265_m4	R	-191	-170	TGTTATTACTATGAGAGAAAAT	7.3	8e-06	-11.736	5.097							RHE_RS02340	RHE_RS18555	chr	-	COG0019	E	type III PLP-dependent enzyme	3573			188	RHE_RS06825	R	RHE_RS06825_m3	D	-37	-14	TATGTAGAGGCATGGGGGAAAGGG	27.8	2.2e-14	-31.448	13.658	bact									RHE_RS06015
190	RHE_RS11645	D	RHE_RS01265_m4	R	-243	-222	CTTTTTCTCTATGGTGGAATGA	7.1	9e-06	-11.618	5.046							RHE_RS02340	RHE_RS19305	chr	-	COG2271	G	MFS transporter	3715			189	RHE_RS24745	D	RHE_RS06825_m3	D	-36	-13	ACCGTGGAGGCGGTAAGAAAGGGG	3	8.7e-06	-11.652	5.06	bact									RHE_RS06015
191	RHE_RS11740	R	RHE_RS01265_m4	D	-135	-114	TAATTACATCATAAAATAGTTT	9.9	1.7e-06	-13.285	5.77							RHE_RS02340	RHE_RS19455	chr	-	COG0204	I	1-acyl-sn-glycerol-3-phosphate acyltransferase	3744			190	RHE_RS05965	D	RHE_RS06825_m4	R	-49	-20	AGAAAAAGACCCCTCCCCAACCCCTCCCCA	8.1	4.4e-07	-14.636	6.357	bact									RHE_RS06015
192	RHE_RS11740	R	RHE_RS01265_m4	R	-135	-114	AAACTATTTTATGATGTAATTA	11.8	4.5e-07	-14.614	6.347							RHE_RS02340	RHE_RS26260	p42e	-			hypothetical protein	5043			191	RHE_RS06825	R	RHE_RS06825_m4	R	-35	-6	TGAAAACCCCCTTTCCCCCATGCCTCTACA	34.8	3.1e-18	-40.315	17.509	bact									RHE_RS06015
193	RHE_RS11745	D	RHE_RS01265_m4	D	-144	-123	AAACTATTTTATGATGTAATTA	11.8	4.5e-07	-14.614	6.347																	192	RHE_RS24745	D	RHE_RS06825_m4	R	-34	-5	CCATAACTCCCCTTTCTTACCGCCTCCACG	2.9	7.3e-06	-11.828	5.137	bact									RHE_RS06015
194	RHE_RS11745	D	RHE_RS01265_m4	R	-144	-123	TAATTACATCATAAAATAGTTT	9.9	1.7e-06	-13.285	5.77																	193	RHE_RS04315	D	RHE_RS06825_m5	D	-16	-7	AGATGAAAAC	10.5	6.1e-06	-12.007	5.215	bact
195	RHE_RS13790	D	RHE_RS01265_m4	D	-110	-89	TGTTTCCCTGATATTACACTTT	7.9	5.7e-06	-12.075	5.244							RHE_RS02355	RHE_RS00410	chr	-	COG0673	R	gfo/Idh/MocA family oxidoreductase	73			194	RHE_RS06825	R	RHE_RS06825_m5	R	-12	-3	GGATGAAAAC	11.7	1.4e-06	-13.479	5.854	bact
196	RHE_RS13790	D	RHE_RS01265_m4	R	-110	-89	AAAGTGTAATATCAGGGAAACA	10	1.7e-06	-13.285	5.77							RHE_RS02355	RHE_RS01585	chr	-	COG5470	S	DUF1330 domain-containing protein	300			195	RHE_RS07105	D	RHE_RS07105_m1	R	-150	-137	GAAATCCTTGCCAG	11.7	1.4e-06	-13.479	5.854	bact									RHE_RS06825
197	RHE_RS01260	R	RHE_RS01265_m5	D	-95	-81	TGATGGAATCAAGCC	16.4	1.7e-08	-17.89	7.77							RHE_RS02355	RHE_RS01815	chr	-	COG1748	E	dehydrogenase	344			196	RHE_RS07105	D	RHE_RS07105_m1	D	-81	-68	CGAATCATTGCCTT	10.1	6.6e-06	-11.928	5.18	bact									RHE_RS06825
198	RHE_RS01265	D	RHE_RS01265_m5	R	-59	-45	TGATGGAATCAAGCC	16.4	1.7e-08	-17.89	7.77							RHE_RS02355	RHE_RS02355	chr	-	COG1846	K	ROK family transcriptional regulator	448			197	RHE_RS07105	D	RHE_RS07105_m2	R	-150	-134	AACGAAATCCTTGCCAG	15.2	3.4e-08	-17.197	7.469	bact									RHE_RS06825
199	RHE_RS11645	D	RHE_RS01265_m5	R	-247	-233	TGGTGGAATGAAGGC	7.6	7.5e-06	-11.801	5.125							RHE_RS02355	RHE_RS02360	chr	-	COG1879	G	sugar ABC transporter substrate-binding protein	449			198	RHE_RS07105	D	RHE_RS07105_m3	D	-93	-78	GTTGTTGCGGAACGAA	13	3e-07	-15.019	6.523	bact									RHE_RS06825
200	RHE_RS01875	R	RHE_RS01875_m1	D	-149	-118	CAAAAACCCCTAAAATTGCATAGTGATGACAA	27.6	1.2e-13	-29.751	12.921							RHE_RS02355	RHE_RS02410	chr	-	COG0524	G	carbohydrate kinase	458			199	RHE_RS07105	D	RHE_RS07105_m3	R	-93	-78	TTCGTTCCGCAACAAC	13.1	2.7e-07	-15.125	6.569	bact									RHE_RS06825
201	RHE_RS01875	R	RHE_RS01875_m1	R	-149	-118	TTGTCATCACTATGCAATTTTAGGGGTTTTTG	27.5	1.3e-13	-29.671	12.886							RHE_RS02355	RHE_RS02760	chr	-	COG2128	P	carboxymuconolactone decarboxylase family protein	525			200	RHE_RS13125	R	RHE_RS07105_m3	D	-55	-40	TTCGTTCCGGAACATA	12.3	6.1e-07	-14.31	6.215	bact									RHE_RS06825
202	RHE_RS14735	D	RHE_RS01875_m1	D	-123	-92	TTATGAGTAAAAGGAAATCTTAGGGATTTTCA	-3	4.9e-06	-12.226	5.31							RHE_RS02355	RHE_RS02810	chr	-	COG2818	L	3-methyladenine DNA glycosylase	535			201	RHE_RS13125	R	RHE_RS07105_m3	R	-55	-40	TATGTTCCGGAACGAA	12.5	5e-07	-14.509	6.301	bact									RHE_RS06825
203	RHE_RS14735	D	RHE_RS01875_m1	R	-123	-92	TGAAAATCCCTAAGATTTCCTTTTACTCATAA	-2.9	4.7e-06	-12.268	5.328							RHE_RS02355	RHE_RS03180	chr	-	COG2197	TK	helix-turn-helix transcriptional regulator	606			202	RHE_RS14090	R	RHE_RS07105_m4	R	-135	-115	GTATGTTACAAATGTATGACG	12	8e-07	-14.039	6.097	bact									RHE_RS06825
204	RHE_RS17405	D	RHE_RS01875_m1	D	-135	-104	CTGCATCCGCTAAAAAATCATATTTTTACGCA	-4.5	8.6e-06	-11.664	5.066							RHE_RS02355	RHE_RS03430	chr	-	COG0745	TK	DNA-binding response regulator	656			203	RHE_RS07105	D	RHE_RS07105_m5	D	-111	-98	TCCTTGGAAAAAAA	12.6	6.9e-07	-14.187	6.161	bact									RHE_RS06825
205	RHE_RS17405	D	RHE_RS01875_m1	R	-135	-104	TGCGTAAAAATATGATTTTTTAGCGGATGCAG	-4.3	8e-06	-11.736	5.097							RHE_RS02355	RHE_RS03490	chr	-			hypothetical protein	668			204	RHE_RS02600	D	RHE_RS10580_m1	R	-25	-7	CTCCGTCTCCTCGCGCACA	11.4	8.5e-07	-13.978	6.071	bact									RHE_RS06825
206	RHE_RS01875	R	RHE_RS01875_m2	D	-140	-124	CTAAAATTGCATAGTGA	22.3	3.3e-11	-24.135	10.481							RHE_RS02355	RHE_RS03580	chr	-	COG0840	NT	methyl-accepting chemotaxis protein	686			205	RHE_RS10390	R	RHE_RS10580_m1	D	-79	-61	TTCGTCTTCCGCGCGGGCT	8	9.1e-06	-11.607	5.041	bact									RHE_RS06825
207	RHE_RS17020	D	RHE_RS01875_m2	R	-130	-114	CGACAATTGTGTAATGG	6.5	5.4e-06	-12.129	5.268							RHE_RS02355	RHE_RS04330	chr	-	COG0598	P	magnesium transporter	828			206	RHE_RS10580	R	RHE_RS10580_m1	D	-92	-74	CGCGGACTCCTCGGGGGCA	16.5	8.7e-09	-18.56	8.06	bact									RHE_RS06825
208	RHE_RS22525	D	RHE_RS01875_m2	R	-45	-29	TTCAAAAATCATAGTAG	5.8	7.8e-06	-11.761	5.108							RHE_RS02355	RHE_RS04435	chr	-	COG0752	J	glycine--tRNA ligase subunit alpha	849			207	RHE_RS19755	R	RHE_RS10580_m1	R	-24	-6	GCCGTCCTCCTCGCGGACA	9.2	4.1e-06	-12.405	5.387	bact									RHE_RS06825
209	RHE_RS25545	D	RHE_RS01875_m2	D	-138	-122	ATAAAATTTCATATTGC	8.2	2.1e-06	-13.074	5.678							RHE_RS02355	RHE_RS06130	chr	-	COG0625	O	glutathione transferase GstA	1175			208	RHE_RS24935	R	RHE_RS10580_m1	R	-23	-5	CGCCGTCTCCTCGCTTCCA	9.9	2.7e-06	-12.822	5.569	bact
210	RHE_RS28885	R	RHE_RS01875_m2	D	-70	-54	TTAAAAATACCGAGTAA	5.7	8.2e-06	-11.711	5.086							RHE_RS02355	RHE_RS06135	chr	-	COG1309	K	TetR/AcrR family transcriptional regulator	1176			209	RHE_RS10580	R	RHE_RS10580_m2	R	-38	-9	TCCTCGCTCCCGCTCCTTTATGCAAAAATC	19	1.2e-10	-22.844	9.921	bact
211	RHE_RS01870	R	RHE_RS01875_m3	R	-138	-122	CTAAAAACGCAAAAAAG	8.7	2.7e-06	-12.822	5.569							RHE_RS02355	RHE_RS06200	chr	-	COG1879	G	sugar ABC transporter substrate-binding protein	1189			210	RHE_RS25915	D	RHE_RS10580_m2	R	-60	-31	CCATCCGTCCCTATCGAGCCGGCACAAACG	9	7.3e-06	-11.828	5.137	bact									RHE_RS07105
212	RHE_RS01875	R	RHE_RS01875_m3	D	-150	-134	CCAAAAACCCCTAAAAT	18.4	1.4e-09	-20.387	8.854							RHE_RS02355	RHE_RS06860	chr	iolE	COG1082	G	myo-inosose-2 dehydratase	1321			211	RHE_RS26875	R	RHE_RS10580_m2	R	-108	-79	CGCTCGCTACTTGACATCAATGCTAAAAAT	12.5	4.3e-07	-14.659	6.367	bact									RHE_RS07105
213	RHE_RS01875	R	RHE_RS01875_m3	D	-149	-133	CAAAAACCCCTAAAATT	21.1	2.7e-11	-24.335	10.569							RHE_RS02355	RHE_RS07280	chr	-	COG3757	M	glycosyl hydrolase	1405			212	RHE_RS10580	R	RHE_RS10580_m3	D	-75	-64	CAATTGTGCATA	11.8	1.4e-06	-13.479	5.854	bact									RHE_RS07105
214	RHE_RS01955	R	RHE_RS01875_m3	R	-64	-48	GCAAGAACCTTTAAATT	7.1	7e-06	-11.87	5.155							RHE_RS02355	RHE_RS07490	chr	-	COG0488	R	ABC transporter ATP-binding protein	1448			213	RHE_RS10580	R	RHE_RS10580_m5	D	-157	-140	GAAAACGCCGACGCATGG	10.1	2.9e-06	-12.751	5.538	bact									RHE_RS07105
215	RHE_RS07595	D	RHE_RS01875_m3	D	-152	-136	GGAAAAGCCCCCAATTT	6.8	8.3e-06	-11.699	5.081							RHE_RS02355	RHE_RS07695	chr	glyA	COG0112	E	serine hydroxymethyltransferase	1489			214	RHE_RS10580	R	RHE_RS10580_m5	D	-43	-26	TGAAAGATTTTTGCATAA	18.1	2.6e-10	-22.07	9.585	bact									RHE_RS07105
216	RHE_RS08475	R	RHE_RS01875_m3	D	-91	-75	GAAAAAACACGAAAAAT	8.6	2.9e-06	-12.751	5.538							RHE_RS02355	RHE_RS07795	chr	hppA	COG3808	C	sodium-translocating pyrophosphatase	1509			215	RHE_RS14410	R	RHE_RS10580_m5	D	-154	-137	AAAAATACCGGTGCATGC	9.4	4.6e-06	-12.289	5.337	bact									RHE_RS07105
217	RHE_RS13345	R	RHE_RS01875_m3	D	-151	-135	ACAAAACCCGTAAACTG	6.6	9.3e-06	-11.585	5.032							RHE_RS02355	RHE_RS08300	chr	-	COG0442	J	proline--tRNA ligase	1600			216	RHE_RS25905	R	RHE_RS10580_m5	D	-223	-206	TGAATTACTGTCGCATCA	8.8	6.8e-06	-11.899	5.167	bact									RHE_RS07105
218	RHE_RS14540	R	RHE_RS01875_m3	R	-19	-3	CAACACCCCCAAAAATA	8.1	3.9e-06	-12.455	5.409							RHE_RS02355	RHE_RS09800	chr	rseP	COG0750	OK	RIP metalloprotease RseP	1886			217	RHE_RS26150	D	RHE_RS10580_m5	D	-123	-106	TGAACTCTTGATGCATAG	8.2	9.8e-06	-11.533	5.009	bact
219	RHE_RS14540	R	RHE_RS01875_m3	R	-18	-2	TCAACACCCCCAAAAAT	11.7	3.8e-07	-14.783	6.42							RHE_RS02355	RHE_RS11115	chr	-	COG0760	O	peptidylprolyl isomerase	2147			218	RHE_RS04155	D	RHE_RS12205_m1	D	-84	-74	TGTTGAACAAT	11.3	7.5e-07	-14.103	6.125	bact
220	RHE_RS14885	R	RHE_RS01875_m3	R	-284	-268	GAAAAAACCCTGAAATC	9.9	1.3e-06	-13.553	5.886							RHE_RS02355	RHE_RS11820	chr	-	COG0433	L	ATP-binding protein	2285			219	RHE_RS12205	D	RHE_RS12205_m1	R	-33	-23	TGTTGAACAGT	11.4	2.9e-07	-15.053	6.538	bact									RHE_RS10580
221	RHE_RS01875	R	RHE_RS01875_m4	D	-149	-123	CAAAAACCCCTAAAATTGCATAGTGAT	31.5	1.6e-16	-36.371	15.796							RHE_RS02355	RHE_RS12645	chr	-	COG0604	CR	NADPH:quinone oxidoreductase	2440			220	RHE_RS12205	D	RHE_RS12205_m1	D	-31	-21	TGTTCAACACT	10.2	4e-06	-12.429	5.398	bact									RHE_RS10580
222	RHE_RS05295	D	RHE_RS01875_m4	R	-279	-253	GTGGAACCACCAATCTTGGATGGCGGA	2	3.7e-06	-12.507	5.432							RHE_RS02355	RHE_RS14710	chr	-	COG1804	I	CoA transferase	2830			221	RHE_RS12205	D	RHE_RS12205_m1	D	-24	-14	CACTGAACAAT	9.9	8.4e-06	-11.687	5.076	bact									RHE_RS10580
223	RHE_RS12580	R	RHE_RS01875_m4	R	-343	-317	GAAAAACCACTCGACTTTTCTACTGTA	7.7	2.4e-07	-15.243	6.62							RHE_RS02355	RHE_RS15965	chr	glpK	COG0554	C	glycerol kinase	3070			222	RHE_RS12205	D	RHE_RS12205_m2	D	-33	-14	ACTGTTCAACACTGAACAAT	21.5	9.3e-12	-25.401	11.032	bact									RHE_RS10580
224	RHE_RS12585	D	RHE_RS01875_m4	D	-140	-114	GAAAAACCACTCGACTTTTCTACTGTA	7.7	2.4e-07	-15.243	6.62							RHE_RS02355	RHE_RS16325	chr	-	COG1129	G	sugar ABC transporter ATP-binding protein	3140			223	RHE_RS12205	D	RHE_RS12205_m2	R	-33	-14	ATTGTTCAGTGTTGAACAGT	21.7	4.3e-12	-26.172	11.367	bact									RHE_RS10580
225	RHE_RS14275	D	RHE_RS01875_m4	R	-179	-153	GAAAATCGCAACGGCTCTTATCGTGGT	0.4	7e-06	-11.87	5.155							RHE_RS02355	RHE_RS18180	chr	-	COG0330	O	SPFH/Band 7/PHB domain protein	3498			224	RHE_RS12205	D	RHE_RS12205_m3	D	-33	-14	ACTGTTCAACACTGAACAAT	21.6	8.9e-12	-25.445	11.051	bact									RHE_RS10580
226	RHE_RS01875	R	RHE_RS01875_m5	D	-149	-123	CAAAAACCCCTAAAATTGCATAGTGAT	35.6	2.3e-17	-38.311	16.638							RHE_RS02355	RHE_RS18325	chr	-	COG3181	C	tripartite tricarboxylate transporter substrate binding protein	3527			225	RHE_RS12205	D	RHE_RS12205_m3	R	-33	-14	ATTGTTCAGTGTTGAACAGT	21.7	7e-12	-25.685	11.155	bact									RHE_RS10580
227	RHE_RS03430	D	RHE_RS01875_m5	R	-91	-65	CGACAACTCGTTAAAGTGAATGGCGGA	-6.8	8.5e-06	-11.675	5.071							RHE_RS02355	RHE_RS18420	chr	-	COG0665	E	sarcosine oxidase subunit beta family protein	3546			226	RHE_RS04155	D	RHE_RS12205_m4	R	-104	-75	TTGTTCAACATTGTTGAACGAAGTGTCCCC	-2.5	5.2e-06	-12.167	5.284	bact									RHE_RS10580
228	RHE_RS14885	R	RHE_RS01875_m5	R	-294	-268	GAAAAAACCCTGAAATCACGGAACTTT	-7.2	9.8e-06	-11.533	5.009							RHE_RS02355	RHE_RS18660	chr	xylB	COG1070	G	xylulokinase	3593			227	RHE_RS04155	D	RHE_RS12205_m4	D	-95	-66	TCGTTCAACAATGTTGAACAATGTCCTTGG	2.5	6.7e-07	-14.216	6.174	bact									RHE_RS10580
229	RHE_RS17020	D	RHE_RS01875_m5	R	-131	-105	GGAAAAATGCGACAATTGTGTAATGGT	-4.7	3.8e-06	-12.481	5.42							RHE_RS02355	RHE_RS18940	chr	-	COG3386	G	SMP-30/gluconolactonase/LRE family protein	3648			228	RHE_RS12205	D	RHE_RS12205_m4	D	-42	-13	ATCCAAAAGACTGTTCAACACTGAACAATA	3.7	3.8e-07	-14.783	6.42	bact									RHE_RS10580
230	RHE_RS24270	R	RHE_RS01875_m5	D	-107	-81	CTAAAACTTGCGCATAAGCATATGGAT	-4.6	3.7e-06	-12.507	5.432							RHE_RS02355	RHE_RS19030	chr	-	COG3284	K	sigma-54-dependent Fis family transcriptional regulator	3666			229	RHE_RS12205	D	RHE_RS12205_m4	R	-34	-5	TTGTACTTTATTGTTCAGTGTTGAACAGTC	-0.9	2.7e-06	-12.822	5.569	bact									RHE_RS10580
231	RHE_RS28865	R	RHE_RS01875_m5	R	-297	-271	CAGGAGACCCCAAAATTCCCTATCGAT	-5.7	5.6e-06	-12.093	5.252							RHE_RS02355	RHE_RS19665	chr	-	COG1653	G	sugar ABC transporter substrate-binding protein	3785			230	RHE_RS12205	D	RHE_RS12205_m4	D	-32	-3	CTGTTCAACACTGAACAATAAAGTACAACG	37.2	1.9e-19	-43.107	18.721	bact									RHE_RS10580
232	RHE_RS02340	R	RHE_RS02340_m1	D	-90	-60	GCCCATATTAATGATGCACATCATCAATAAG	21.5	3.9e-11	-23.967	10.409							RHE_RS02355	RHE_RS20390	chr	-	COG1129	G	D-ribose transporter ATP-binding protein	3930			231	RHE_RS13055	R	RHE_RS13060_m1	D	-19	-7	CCACAAGGAGCAG	12.1	1.3e-06	-13.553	5.886	bact									RHE_RS10580
233	RHE_RS02340	R	RHE_RS02340_m1	D	-87	-57	CATATTAATGATGCACATCATCAATAAGTAA	13.2	8.9e-08	-16.235	7.051							RHE_RS02355	RHE_RS21005	chr	-	COG5360	S	heparinase	4049			232	RHE_RS13060	D	RHE_RS13060_m1	R	-98	-86	CCACAAGGAGCAG	12.1	1.3e-06	-13.553	5.886	bact									RHE_RS10580
234	RHE_RS02340	R	RHE_RS02340_m1	R	-87	-57	TTACTTATTGATGATGTGCATCATTAATATG	23.4	1.7e-12	-27.1	11.77							RHE_RS02355	RHE_RS22125	p42b	-	COG1653	G	carbohydrate ABC transporter substrate-binding protein	4235			233	RHE_RS13055	R	RHE_RS13060_m2	R	-72	-53	TGAACCATAATAGCCTAAGA	23.8	5.6e-12	-25.908	11.252	bact									RHE_RS10580
235	RHE_RS02340	R	RHE_RS02340_m1	D	-60	-30	GTAAGCTATAATGACGGCCGCCATCATAGTT	12	2e-07	-15.425	6.699							RHE_RS02355	RHE_RS22160	p42b	-	COG0747	E	ABC transporter substrate-binding protein	4242			234	RHE_RS13060	D	RHE_RS13060_m2	D	-52	-33	TGAACCATAATAGCCTAAGA	23.8	5.6e-12	-25.908	11.252	bact									RHE_RS10580
236	RHE_RS02340	R	RHE_RS02340_m1	D	-57	-27	AGCTATAATGACGGCCGCCATCATAGTTGGA	20.2	1.8e-10	-22.438	9.745							RHE_RS02355	RHE_RS22765	p42b	-	COG1653	G	ABC transporter substrate-binding protein	4357			235	RHE_RS25585	D	RHE_RS13060_m2	R	-129	-110	TGTACCATAGTAATGTAATA	2.3	7.5e-06	-11.801	5.125	bact									RHE_RS10580
237	RHE_RS02340	R	RHE_RS02340_m1	R	-57	-27	TCCAACTATGATGGCGGCCGTCATTATAGCT	22.9	4.2e-12	-26.196	11.377							RHE_RS02355	RHE_RS23365	p42c	-	COG1653	G	sugar ABC transporter substrate-binding protein	4476			236	RHE_RS27360	D	RHE_RS13060_m2	D	-71	-52	TGAGAAATAATGGCATACGT	1.7	9.8e-06	-11.533	5.009	bact									RHE_RS10580
238	RHE_RS03290	R	RHE_RS02340_m1	D	-93	-63	TTTTGTTTTGGTGCTTGTCGTCATCAAAACC	5.5	7.8e-06	-11.761	5.108							RHE_RS02355	RHE_RS23370	p42c	-	COG3842	E	ABC transporter ATP-binding protein	4477			237	RHE_RS14175	D	RHE_RS14175_m1	R	-306	-281	GGGGGAACTGCTATTCCTGGTACATT	17.9	1.7e-09	-20.193	8.77	bact									RHE_RS10580
239	RHE_RS03640	D	RHE_RS02340_m1	D	-58	-28	GCACTTTATAATGCAATGCAGCATGATATAA	5.1	9.5e-06	-11.564	5.022							RHE_RS02355	RHE_RS23450	p42c	fdhA	COG1063	ER	formaldehyde dehydrogenase, glutathione-independent	4489			238	RHE_RS14175	D	RHE_RS14175_m1	R	-123	-98	GAAAGAAGCAGTACGCGGCTTACGTT	22.7	2.6e-12	-26.676	11.585	bact									RHE_RS10580
240	RHE_RS17045	R	RHE_RS02340_m1	D	-149	-119	CCTATCATTAACGATGCCCGTAAACGAAAGG	5.9	6.7e-06	-11.913	5.174							RHE_RS02355	RHE_RS23570	p42c	-	COG1028	IQR	KR domain-containing protein	4514			239	RHE_RS08050	D	RHE_RS14175_m2	D	-80	-68	ACGCAAAACACGT	11	1.9e-06	-13.174	5.721	bact
241	RHE_RS17050	D	RHE_RS02340_m1	R	-323	-293	CCTATCATTAACGATGCCCGTAAACGAAAGG	5.9	6.7e-06	-11.913	5.174							RHE_RS02355	RHE_RS23585	p42c	-	COG1129	G	sugar ABC transporter ATP-binding protein	4517			240	RHE_RS14175	D	RHE_RS14175_m2	R	-254	-242	AAGCAAAACACGC	11.6	7.8e-07	-14.064	6.108	bact
242	RHE_RS19305	D	RHE_RS02340_m1	D	-104	-74	GACAAAATATATGATGTCCATCATCAATAAG	9.2	1.1e-06	-13.72	5.959							RHE_RS02355	RHE_RS24535	p42e	-	COG1653	G	sugar ABC transporter substrate-binding protein	4707			241	RHE_RS14175	D	RHE_RS14175_m2	R	-115	-103	AAGCAGTACGCGG	12.4	1.9e-07	-15.476	6.721	bact									RHE_RS12205
243	RHE_RS19305	D	RHE_RS02340_m1	R	-101	-71	TTGCTTATTGATGATGGACATCATATATTTT	13.9	5.8e-08	-16.663	7.237							RHE_RS02355	RHE_RS24540	p42e	-	COG1802	K	GntR family transcriptional regulator	4708			242	RHE_RS30285	D	RHE_RS14175_m2	D	-232	-220	AGGCAGTACGCGC	10.8	2.5e-06	-12.899	5.602	bact									RHE_RS12205
244	RHE_RS02340	R	RHE_RS02340_m2	D	-87	-72	CATATTAATGATGCAC	16.6	1.4e-09	-20.387	8.854							RHE_RS02355	RHE_RS25855	p42e	aspA	COG1027	E	aspartate ammonia-lyase	4962			243	RHE_RS14175	D	RHE_RS14175_m3	D	-131	-121	GTCGCGTAAAC	9.9	8.2e-06	-11.711	5.086	bact									RHE_RS12205
245	RHE_RS02340	R	RHE_RS02340_m2	R	-75	-60	CTTATTGATGATGTGC	16	4.3e-09	-19.265	8.367							RHE_RS02355	RHE_RS26030	p42e	-			hypothetical protein	4996			244	RHE_RS14175	D	RHE_RS14175_m3	D	-116	-106	GCCGCGTACTG	11.8	3.9e-07	-14.757	6.409	bact									RHE_RS12205
246	RHE_RS03180	D	RHE_RS02340_m2	D	-148	-133	ATAATTGATGATATCC	10.3	4.3e-06	-12.357	5.367							RHE_RS02355	RHE_RS26890	p42f	-	COG3842	E	ABC transporter ATP-binding protein	5167			245	RHE_RS14175	D	RHE_RS14175_m4	R	-152	-138	TCCACGTTATGCGTG	13	1.9e-08	-17.779	7.721	bact									RHE_RS12205
247	RHE_RS08070	D	RHE_RS02340_m2	R	-319	-304	GTAATAAATGATGTAC	10.6	3.4e-06	-12.592	5.469							RHE_RS02355	RHE_RS27400	p42f	ehuB	COG0834	ET	ectoine/hydroxyectoine ABC transporter substrate-binding protein EhuB	5269			246	RHE_RS14175	D	RHE_RS14175_m4	R	-39	-25	TGCACCTCATGCGGA	10.7	3.6e-06	-12.535	5.444	bact									RHE_RS12205
248	RHE_RS19305	D	RHE_RS02340_m2	D	-101	-86	AAAATATATGATGTCC	9.2	9.4e-06	-11.575	5.027							RHE_RS02355	RHE_RS27650	p42f	-	COG0451	M	NAD(P)-dependent oxidoreductase	5317			247	RHE_RS02575	D	RHE_RS14175_m5	D	-102	-88	GGACGGTGCTTACAG	9.5	3.1e-06	-12.684	5.509	bact
249	RHE_RS19305	D	RHE_RS02340_m2	R	-89	-74	CTTATTGATGATGGAC	13.7	1.3e-07	-15.856	6.886							RHE_RS02355	RHE_RS28160	p42f	-	COG0583	K	LysR family transcriptional regulator	5419			248	RHE_RS14175	D	RHE_RS14175_m5	R	-122	-108	GTACGCGGCTTACGT	17.5	5.8e-10	-21.268	9.237	bact
250	RHE_RS02340	R	RHE_RS02340_m3	D	-90	-60	GCCCATATTAATGATGCACATCATCAATAAG	24.5	8.2e-13	-27.829	12.086							RHE_RS02355	RHE_RS28350	p42f	-	COG0006	E	aminopeptidase P family protein	5456			249	RHE_RS14175	D	RHE_RS14175_m5	D	-120	-106	GTAAGCCGCGTACTG	9.3	3.5e-06	-12.563	5.456	bact									RHE_RS13060
251	RHE_RS02340	R	RHE_RS02340_m3	R	-87	-57	TTACTTATTGATGATGTGCATCATTAATATG	26.3	2.1e-14	-31.494	13.678							RHE_RS02355	RHE_RS28515	p42f	gfa	COG3791	S	S-(hydroxymethyl)glutathione synthase	5489			250	RHE_RS15070	R	RHE_RS15070_m1	D	-60	-31	GGTTGCGTCATCAGCGTCCGGCTGGCAGAG	15.8	1.6e-08	-17.951	7.796	bact									RHE_RS13060
252	RHE_RS02340	R	RHE_RS02340_m3	D	-60	-30	GTAAGCTATAATGACGGCCGCCATCATAGTT	13.5	4.2e-08	-16.986	7.377							RHE_RS02355	RHE_RS29405	p42f	-	COG1082	G	sugar phosphate isomerase/epimerase	5661			251	RHE_RS15070	R	RHE_RS15070_m1	R	-60	-31	CTCTGCCAGCCGGACGCTGATGACGCAACC	15.9	1.5e-08	-18.015	7.824	bact									RHE_RS13060
253	RHE_RS02340	R	RHE_RS02340_m3	D	-57	-27	AGCTATAATGACGGCCGCCATCATAGTTGGA	18	1.5e-09	-20.318	8.824							RHE_RS02355	RHE_RS30060	symbiotic plasmid p42d	-	COG1879	G	sugar ABC transporter substrate-binding protein	5787			252	RHE_RS15070	R	RHE_RS15070_m2	D	-24	-8	ACATCGGACCTGCGGAT	14.7	5.4e-08	-16.734	7.268	bact									RHE_RS13060
254	RHE_RS02340	R	RHE_RS02340_m3	R	-57	-27	TCCAACTATGATGGCGGCCGTCATTATAGCT	22.9	9.4e-12	-25.39	11.027							RHE_RS02355	RHE_RS30365	symbiotic plasmid p42d	-	COG0288	P	carbonic anhydrase	5848			253	RHE_RS23775	D	RHE_RS15070_m2	R	-33	-17	CATTCTGATCTGCGGAT	10.2	1.8e-06	-13.228	5.745	bact									RHE_RS13060
255	RHE_RS17045	R	RHE_RS02340_m3	D	-149	-119	CCTATCATTAACGATGCCCGTAAACGAAAGG	5.1	4.2e-06	-12.38	5.377																	254	RHE_RS26505	D	RHE_RS15070_m2	R	-322	-306	TAATCGAAGCGGCGGAT	7.4	9e-06	-11.618	5.046	bact									RHE_RS13060
256	RHE_RS17050	D	RHE_RS02340_m3	R	-323	-293	CCTATCATTAACGATGCCCGTAAACGAAAGG	5.1	4.2e-06	-12.38	5.377																	255	RHE_RS15070	R	RHE_RS15070_m3	D	-39	-30	CTGGCAGAGT	13.6	6e-07	-14.326	6.222	bact									RHE_RS13060
257	RHE_RS19305	D	RHE_RS02340_m3	D	-104	-74	GACAAAATATATGATGTCCATCATCAATAAG	11	1.9e-07	-15.476	6.721							RHE_RS02660	RHE_RS01020	chr	-	COG4964	UW	membrane protein	192			256	RHE_RS05560	D	RHE_RS15070_m4	D	-103	-90	GTTCTGCCCGCCGG	9	9.2e-06	-11.596	5.036	bact									RHE_RS13060
258	RHE_RS19305	D	RHE_RS02340_m3	R	-101	-71	TTGCTTATTGATGATGGACATCATATATTTT	14.8	1.8e-08	-17.833	7.745							RHE_RS02660	RHE_RS02660	chr	-	COG1309	K	TetR/AcrR family transcriptional regulator	506			257	RHE_RS15070	R	RHE_RS15070_m4	R	-43	-30	ACTCTGCCAGCCGG	16.7	6.2e-09	-18.899	8.208	bact									RHE_RS13060
259	RHE_RS19305	D	RHE_RS02340_m3	D	-75	-45	AGCAACAAATATGATGACCATCATGTAAAGC	6.5	2.1e-06	-13.074	5.678							RHE_RS02660	RHE_RS11285	chr	-			PilZ domain-containing protein	2180			258	RHE_RS08155	D	RHE_RS15070_m5	D	-113	-89	ACCAGCCGGGCGGCTATGCGGCAAT	13.9	1.1e-07	-16.023	6.959	bact
260	RHE_RS19305	D	RHE_RS02340_m3	R	-72	-42	GCCGCTTTACATGATGGTCATCATATTTGTT	5.2	4e-06	-12.429	5.398							RHE_RS02660	RHE_RS16945	chr	-			hypothetical protein	3261			259	RHE_RS13285	R	RHE_RS15070_m5	R	-59	-35	CGCAGCCGGCTGCAGTGGATGCAAC	11.4	1.3e-06	-13.553	5.886	bact
261	RHE_RS02340	R	RHE_RS02340_m4	D	-60	-30	GTAAGCTATAATGACGGCCGCCATCATAGTT	2	5.7e-06	-12.075	5.244							RHE_RS02660	RHE_RS19505	chr	-			DUF3108 domain-containing protein	3754			260	RHE_RS15070	R	RHE_RS15070_m5	R	-59	-35	GCCAGCCGGACGCTGATGACGCAAC	17	2.1e-09	-19.981	8.678	bact									RHE_RS14175
262	RHE_RS02340	R	RHE_RS02340_m4	R	-60	-30	AACTATGATGGCGGCCGTCATTATAGCTTAC	5.2	1.4e-06	-13.479	5.854							RHE_RS02660	RHE_RS19510	chr	-	COG0227	J	50S ribosomal protein L28	3755			261	RHE_RS15070	R	RHE_RS15070_m5	D	-44	-20	TCCGGCTGGCAGAGTTGCCGACATC	9.8	4.7e-06	-12.268	5.328	bact									RHE_RS14175
263	RHE_RS02340	R	RHE_RS02340_m4	D	-57	-27	AGCTATAATGACGGCCGCCATCATAGTTGGA	29.2	1.7e-15	-34.008	14.77							RHE_RS02660	RHE_RS24270	p42e	-	COG0633	C	adenylate/guanylate cyclase domain-containing protein	4652			262	RHE_RS15090	R	RHE_RS15090_m1	D	-250	-238	TGGGAATCACCGT	11.7	5.5e-07	-14.413	6.26	bact									RHE_RS14175
264	RHE_RS02340	R	RHE_RS02340_m4	R	-57	-27	TCCAACTATGATGGCGGCCGTCATTATAGCT	28.9	3.6e-15	-33.258	14.444							RHE_RS02660	RHE_RS29405	p42f	-	COG1082	G	sugar phosphate isomerase/epimerase	5661			263	RHE_RS15090	R	RHE_RS15090_m2	D	-140	-129	GTGGTTAATCAG	13.5	2.5e-07	-15.202	6.602	bact									RHE_RS14175
265	RHE_RS02340	R	RHE_RS02340_m5	D	-87	-63	CATATTAATGATGCACATCATCAAT	19.3	4.8e-10	-21.457	9.319																	264	RHE_RS15090	R	RHE_RS15090_m3	D	-140	-118	GTGGTTAATCAGACTTTAAATGT	15	3.6e-08	-17.14	7.444	bact									RHE_RS14175
266	RHE_RS02340	R	RHE_RS02340_m5	R	-84	-60	CTTATTGATGATGTGCATCATTAAT	19.1	6.2e-10	-21.201	9.208																	265	RHE_RS15090	R	RHE_RS15090_m3	R	-140	-118	ACATTTAAAGTCTGATTAACCAC	14.7	4.5e-08	-16.917	7.347	bact									RHE_RS14175
267	RHE_RS02340	R	RHE_RS02340_m5	D	-57	-33	AGCTATAATGACGGCCGCCATCATA	21.4	2.8e-11	-24.299	10.553							RHE_RS03040	RHE_RS03025	chr	-			DUF1476 domain-containing protein	575			266	RHE_RS07845	R	RHE_RS15090_m4	R	-178	-163	CGAGTCGTCCGGTGGC	11.7	1.1e-06	-13.72	5.959	bact									RHE_RS14175
268	RHE_RS02340	R	RHE_RS02340_m5	R	-54	-30	AACTATGATGGCGGCCGTCATTATA	21.6	2e-11	-24.635	10.699							RHE_RS03040	RHE_RS03040	chr	-	COG1309	K	TetR/AcrR family transcriptional regulator	578			267	RHE_RS15090	R	RHE_RS15090_m4	R	-245	-230	CAAGTCGAACGGTGAT	17	8.1e-10	-20.934	9.092	bact
269	RHE_RS10540	R	RHE_RS02340_m5	R	-44	-20	TTCATCAATGTCGTATGACATAATA	6.9	5.3e-06	-12.148	5.276							RHE_RS03040	RHE_RS03180	chr	-	COG2197	TK	helix-turn-helix transcriptional regulator	606			268	RHE_RS25915	D	RHE_RS15090_m4	R	-112	-97	TTAGTAGACAAGTGAT	11.9	9.7e-07	-13.846	6.013	bact
270	RHE_RS19305	D	RHE_RS02340_m5	D	-101	-77	AAAATATATGATGTCCATCATCAAT	10	9.2e-07	-13.899	6.036							RHE_RS03040	RHE_RS07080	chr	-	COG3216	S	DUF2062 domain-containing protein	1365			269	RHE_RS15995	D	RHE_RS15995_m1	D	-45	-32	TTCCAATCGAACGA	13.5	2.5e-07	-15.202	6.602	bact									RHE_RS15070
271	RHE_RS19305	D	RHE_RS02340_m5	R	-98	-74	CTTATTGATGATGGACATCATATAT	11.8	2.9e-07	-15.053	6.538							RHE_RS03040	RHE_RS07295	chr	-	COG1286	S	CvpA family protein	1408			270	RHE_RS15995	D	RHE_RS15995_m2	D	-19	-1	ATCAAGAGAAGTTATCCAT	11.1	1.7e-06	-13.285	5.77	bact									RHE_RS15070
272	RHE_RS19305	D	RHE_RS02340_m5	D	-72	-48	AACAAATATGATGACCATCATGTAA	8.5	2.3e-06	-12.983	5.638							RHE_RS03040	RHE_RS07980	chr	-	COG5653	N	GNAT family N-acetyltransferase	1542			271	RHE_RS01710	R	RHE_RS15995_m3	R	-72	-58	CGGCATCAAGAGATG	9.8	3.3e-06	-12.622	5.481	bact									RHE_RS15070
273	RHE_RS01815	D	RHE_RS02355_m1	D	-18	-5	GCGTGGGAGGATTT	10.1	8.4e-06	-11.687	5.076							RHE_RS03040	RHE_RS08475	chr	-	COG0566	J	23S rRNA (guanosine(2251)-2\'-O)-methyltransferase RlmB	1634			272	RHE_RS15995	D	RHE_RS15995_m3	D	-23	-9	GTGCATCAAGAGAAG	14.3	1e-07	-16.118	7	bact									RHE_RS15070
274	RHE_RS02355	R	RHE_RS02355_m1	R	-326	-313	CTCTGGGAGGAGTT	14.3	4.1e-09	-19.312	8.387							RHE_RS03040	RHE_RS11820	chr	-	COG0433	L	ATP-binding protein	2285			273	RHE_RS15995	D	RHE_RS15995_m4	D	-23	-4	GTGCATCAAGAGAAGTTATC	18.9	6.1e-10	-21.218	9.215	bact									RHE_RS15070
275	RHE_RS02355	R	RHE_RS02355_m1	D	-19	-6	GCTCGGGAGGAGCG	10	9.2e-06	-11.596	5.036							RHE_RS03040	RHE_RS14055	chr	-	COG1309	K	TetR/AcrR family transcriptional regulator	2704			274	RHE_RS27925	D	RHE_RS15995_m4	D	-57	-38	AAACATCGAGTTAGCTTATG	7.3	7.1e-06	-11.855	5.149	bact									RHE_RS15070
276	RHE_RS02360	D	RHE_RS02355_m1	R	-324	-311	GCTCGGGAGGAGCG	10	9.2e-06	-11.596	5.036																	275	RHE_RS28450	R	RHE_RS15995_m4	R	-36	-17	TCGCATGATAAAAACTTATG	9.5	1.8e-06	-13.228	5.745	bact									RHE_RS15070
277	RHE_RS02360	D	RHE_RS02355_m1	D	-17	-4	CTCTGGGAGGAGTT	14.3	4.1e-09	-19.312	8.387																	276	RHE_RS08770	D	RHE_RS15995_m5	R	-172	-143	TGATGCGGGCTGATTGGACTATCATTGGAA	10.9	1.5e-07	-15.713	6.824	bact									RHE_RS15070
278	RHE_RS02810	R	RHE_RS02355_m1	R	-237	-224	GAATGGGAGGAATT	10.7	4.6e-06	-12.289	5.337							RHE_RS03090	RHE_RS01585	chr	-	COG5470	S	DUF1330 domain-containing protein	300			277	RHE_RS15995	D	RHE_RS15995_m5	R	-45	-16	TGATGCACGCAGACAATCGTTCGATTGGAA	28.2	1.3e-14	-31.974	13.886	bact									RHE_RS15070
279	RHE_RS03180	D	RHE_RS02355_m1	D	-27	-14	GCATGGGAGGAGAG	10.4	6.2e-06	-11.991	5.208							RHE_RS03090	RHE_RS03090	chr	-	COG1609	K	LacI family transcriptional regulator	588			278	RHE_RS16205	D	RHE_RS15995_m5	R	-94	-65	TTATGCACATTACCACTTATTCTATTTGAC	5.3	3.5e-06	-12.563	5.456	bact
280	RHE_RS03580	D	RHE_RS02355_m1	D	-39	-26	CCGCGGGAGGAGTA	10.6	5.1e-06	-12.186	5.292							RHE_RS03090	RHE_RS04230	chr	-	COG0475	P	potassium transporter TrkA	809			279	RHE_RS26150	D	RHE_RS15995_m5	D	-115	-86	TGATGCATAGTGAAGATATTTTCTTTTTAG	3.7	7.7e-06	-11.774	5.114	bact
281	RHE_RS04435	D	RHE_RS02355_m1	R	-317	-304	GCTTGGGAGGAGGG	10.1	8.4e-06	-11.687	5.076							RHE_RS03090	RHE_RS04950	chr	-	COG0498	E	threonine synthase	950			280	RHE_RS16205	D	RHE_RS16205_m1	R	-61	-48	ACGATATACCAAAA	15.5	5.5e-09	-19.019	8.26	bact									RHE_RS15090
282	RHE_RS07795	D	RHE_RS02355_m1	D	-22	-9	CTATGGGAGGAAAG	10.8	4e-06	-12.429	5.398							RHE_RS03090	RHE_RS04955	chr	-			hypothetical protein	951			281	RHE_RS24925	D	RHE_RS16205_m1	R	-116	-103	TCGATATACCAAGG	9.3	9.5e-06	-11.564	5.022	bact									RHE_RS15090
283	RHE_RS15965	R	RHE_RS02355_m1	D	-17	-4	CTTCGGGAGGATTT	11.1	2.8e-06	-12.786	5.553							RHE_RS03090	RHE_RS06200	chr	-	COG1879	G	sugar ABC transporter substrate-binding protein	1189			282	RHE_RS16205	D	RHE_RS16205_m2	D	-71	-50	TGCATAACAATTTTGGTATATC	21.4	5.4e-11	-23.642	10.268	bact									RHE_RS15090
284	RHE_RS16325	R	RHE_RS02355_m1	D	-94	-81	TTCCGGGAGGAGCT	10	9.2e-06	-11.596	5.036							RHE_RS03090	RHE_RS09810	chr	-	COG1044	M	UDP-3-O-(3-hydroxymyristoyl)glucosamine N-acyltransferase	1888			283	RHE_RS16205	D	RHE_RS16205_m2	R	-71	-50	GATATACCAAAATTGTTATGCA	22	2.2e-11	-24.54	10.658	bact									RHE_RS15090
285	RHE_RS18180	D	RHE_RS02355_m1	D	-20	-7	CGATGGGAGGAATT	10.7	4.6e-06	-12.289	5.337							RHE_RS03090	RHE_RS14155	chr	-	COG2814	G	MFS transporter	2723			284	RHE_RS11905	D	RHE_RS16205_m3	D	-264	-235	AAGAACATCTCATCTGGCGGGGTGTATATC	6.9	6.4e-06	-11.959	5.194	bact									RHE_RS15090
286	RHE_RS18940	D	RHE_RS02355_m1	D	-57	-44	AGCTGGGAGGATTT	10.6	5.1e-06	-12.186	5.292							RHE_RS03090	RHE_RS16240	chr	-	COG4214	G	sugar ABC transporter permease	3125			285	RHE_RS12285	D	RHE_RS16205_m3	R	-194	-165	ACGAATCCGGTATTTCGGATATGCCATACC	6.3	8.8e-06	-11.641	5.056	bact									RHE_RS15090
287	RHE_RS19030	D	RHE_RS02355_m1	D	-17	-4	CCGTGGGAGGAGCA	10.3	6.8e-06	-11.899	5.167							RHE_RS03090	RHE_RS18555	chr	-	COG0019	E	type III PLP-dependent enzyme	3573			286	RHE_RS14175	D	RHE_RS16205_m3	R	-202	-173	CTAAAAATAATCTCTTTTAAATAGGATAGC	10.8	6.6e-07	-14.231	6.18	bact									RHE_RS15090
288	RHE_RS22125	D	RHE_RS02355_m1	D	-17	-4	CCCTGGGAGGATAT	12.5	3.1e-07	-14.987	6.509							RHE_RS03090	RHE_RS20385	chr	-	COG1879	G	rhizopine-binding protein	3929			287	RHE_RS16205	D	RHE_RS16205_m3	D	-225	-196	GAAACTGTGGCAGGTTCCGTATTGGATAGT	16.8	6.2e-09	-18.899	8.208	bact									RHE_RS15090
289	RHE_RS22160	D	RHE_RS02355_m1	D	-18	-5	ACCTGGGAGGAATG	10	9.2e-06	-11.596	5.036							RHE_RS03090	RHE_RS26105	p42e	-	COG3459	G	hypothetical protein	5010			288	RHE_RS16205	D	RHE_RS16205_m3	D	-93	-64	TCAAATAGAATAAGTGGTAATGTGCATAAC	25	9.1e-15	-32.331	14.041	bact									RHE_RS15090
290	RHE_RS23585	D	RHE_RS02355_m1	D	-19	-6	CTTTGGGAGGAGCC	11.6	1.4e-06	-13.479	5.854							RHE_RS03090	RHE_RS27790	p42f	-			hypothetical protein	5347			289	RHE_RS16205	D	RHE_RS16205_m4	D	-71	-50	TGCATAACAATTTTGGTATATC	21.8	4e-11	-23.942	10.398	bact									RHE_RS15090
291	RHE_RS00410	R	RHE_RS02355_m2	R	-118	-102	CCTGTCAATAGTCAAAT	8.7	1.2e-06	-13.633	5.921							RHE_RS03090	RHE_RS27810	p42f	-	COG0745	TK	diguanylate cyclase	5351			290	RHE_RS16205	D	RHE_RS16205_m4	R	-71	-50	GATATACCAAAATTGTTATGCA	21.9	3.4e-11	-24.105	10.469	bact									RHE_RS15090
292	RHE_RS02355	R	RHE_RS02355_m2	D	-193	-177	CTTGTCAATAAATAAAT	21.5	8.3e-11	-23.212	10.081							RHE_RS03090	RHE_RS30350	symbiotic plasmid p42d	-	COG2801	X	ISNCY-like element ISRel10 family transposase	5845			291	RHE_RS02430	D	RHE_RS16205_m5	R	-257	-247	CAAGGGAGAGA	10	4.6e-06	-12.289	5.337	bact									RHE_RS15090
293	RHE_RS02360	D	RHE_RS02355_m2	R	-153	-137	CTTGTCAATAAATAAAT	21.5	8.3e-11	-23.212	10.081																	292	RHE_RS06125	D	RHE_RS16205_m5	R	-110	-100	CAAGGGAGGGT	10.3	2.2e-06	-13.027	5.658	bact
294	RHE_RS06130	R	RHE_RS02355_m2	R	-101	-85	TTCGTCAAGAATTTAAT	4.8	8.7e-06	-11.652	5.06																	293	RHE_RS06265	R	RHE_RS16205_m5	R	-85	-75	CAAGGGAGAGA	10	4.6e-06	-12.289	5.337	bact
295	RHE_RS06135	D	RHE_RS02355_m2	D	-36	-20	TTCGTCAAGAATTTAAT	4.8	8.7e-06	-11.652	5.06							RHE_RS03180	RHE_RS00415	chr	-	COG1309	K	TetR/AcrR family transcriptional regulator	74			294	RHE_RS06630	D	RHE_RS16205_m5	D	-15	-5	CCAGGGAGAGC	9.8	7.1e-06	-11.855	5.149	bact									RHE_RS15995
296	RHE_RS08300	D	RHE_RS02355_m2	R	-215	-199	CTTGTCAACAGAAAAAT	6.8	3.1e-06	-12.684	5.509							RHE_RS03180	RHE_RS00695	chr	-	COG0524	G	adenosine kinase	129			295	RHE_RS16205	D	RHE_RS16205_m5	R	-270	-260	CAAGGGAGAGA	10	4.6e-06	-12.289	5.337	bact									RHE_RS15995
297	RHE_RS30060	D	RHE_RS02355_m2	R	-140	-124	TCTGTCAATAAATATAA	8.3	1.4e-06	-13.479	5.854							RHE_RS03180	RHE_RS00700	chr	-	COG3807	S	hypothetical protein	130			296	RHE_RS25700	R	RHE_RS16205_m5	D	-16	-6	AAAGGGAGAGA	9.9	5.5e-06	-12.111	5.26	bact									RHE_RS15995
298	RHE_RS01815	D	RHE_RS02355_m3	R	-17	-6	AATCCTCCCACG	10.5	8.5e-06	-11.675	5.071							RHE_RS03180	RHE_RS01600	chr	-	COG3963	I	methyltransferase domain-containing protein	303			297	RHE_RS16670	R	RHE_RS16670_m1	D	-34	-22	CAAAACCGTCCGG	11.9	1.1e-06	-13.72	5.959	bact									RHE_RS15995
299	RHE_RS02355	R	RHE_RS02355_m3	D	-325	-314	ACTCCTCCCAGA	12.8	5.7e-08	-16.68	7.244							RHE_RS03180	RHE_RS01725	chr	-	COG0121	R	class II glutamine amidotransferase	326			298	RHE_RS16670	R	RHE_RS16670_m1	R	-25	-13	AGATACCGTCCGG	12.3	9.3e-07	-13.888	6.032	bact									RHE_RS15995
300	RHE_RS02355	R	RHE_RS02355_m3	R	-18	-7	GCTCCTCCCGAG	11.2	2.6e-06	-12.86	5.585							RHE_RS03180	RHE_RS01845	chr	-	COG0576	O	nucleotide exchange factor GrpE	350			299	RHE_RS10390	R	RHE_RS16670_m2	D	-25	-4	CGATACGGGCCGGACTGTATAA	2.2	6.4e-06	-11.959	5.194	bact									RHE_RS15995
301	RHE_RS02360	D	RHE_RS02355_m3	D	-323	-312	GCTCCTCCCGAG	11.2	2.6e-06	-12.86	5.585							RHE_RS03180	RHE_RS02485	chr	-	COG1129	G	sugar ABC transporter ATP-binding protein	474			300	RHE_RS10390	R	RHE_RS16670_m2	R	-25	-4	TTATACAGTCCGGCCCGTATCG	2.4	5.9e-06	-12.041	5.229	bact									RHE_RS15995
302	RHE_RS02360	D	RHE_RS02355_m3	R	-16	-5	ACTCCTCCCAGA	12.8	5.7e-08	-16.68	7.244							RHE_RS03180	RHE_RS03180	chr	-	COG2197	TK	helix-turn-helix transcriptional regulator	606			301	RHE_RS16670	R	RHE_RS16670_m2	D	-34	-13	CAAAACCGTCCGGACGGTATCT	20.7	1.3e-10	-22.763	9.886	bact									RHE_RS15995
303	RHE_RS02410	D	RHE_RS02355_m3	R	-17	-6	ATTCCTCCCAAC	10.5	8.5e-06	-11.675	5.071							RHE_RS03180	RHE_RS03290	chr	flhB	COG1377	N	flagellar biosynthesis protein FlhB	628			302	RHE_RS16670	R	RHE_RS16670_m2	R	-34	-13	AGATACCGTCCGGACGGTTTTG	20.6	1.4e-10	-22.689	9.854	bact									RHE_RS15995
304	RHE_RS02810	R	RHE_RS02355_m3	D	-236	-225	ATTCCTCCCATT	10.7	6.7e-06	-11.913	5.174							RHE_RS03180	RHE_RS07075	chr	-	COG0317	TK	bifunctional (p)ppGpp synthetase/guanosine-3\',5\'-bis(diphosphate) 3\'-pyrophosphohydrolase	1363			303	RHE_RS24745	D	RHE_RS16670_m2	D	-40	-19	CATTACCGTGGAGGCGGTAAGA	2.8	5e-06	-12.206	5.301	bact
305	RHE_RS03180	D	RHE_RS02355_m3	R	-26	-15	TCTCCTCCCATG	10.9	4.6e-06	-12.289	5.337							RHE_RS03180	RHE_RS07635	chr	-	COG0173	J	aspartate--tRNA ligase	1478			304	RHE_RS24745	D	RHE_RS16670_m2	R	-40	-19	TCTTACCGCCTCCACGGTAATG	3.1	4.4e-06	-12.334	5.357	bact
306	RHE_RS03580	D	RHE_RS02355_m3	R	-38	-27	ACTCCTCCCGCG	10.8	5.6e-06	-12.093	5.252							RHE_RS03180	RHE_RS07690	chr	-	COG2989	M	amidase	1488			305	RHE_RS10390	R	RHE_RS16670_m3	D	-25	-4	CGATACGGGCCGGACTGTATAA	0.4	6.8e-06	-11.899	5.167	bact									RHE_RS16205
307	RHE_RS04435	D	RHE_RS02355_m3	D	-316	-305	CCTCCTCCCAAG	10.5	8.5e-06	-11.675	5.071							RHE_RS03180	RHE_RS07750	chr	-	COG0027	F	ATP-grasp domain-containing protein	1500			306	RHE_RS16670	R	RHE_RS16670_m3	D	-34	-13	CAAAACCGTCCGGACGGTATCT	20.8	1.2e-10	-22.844	9.921	bact									RHE_RS16205
308	RHE_RS06860	R	RHE_RS02355_m3	R	-52	-41	GCTCCTCCCGAA	10.8	5.6e-06	-12.093	5.252							RHE_RS03180	RHE_RS08675	chr	-	COG0201	U	preprotein translocase subunit SecY	1671			307	RHE_RS16670	R	RHE_RS16670_m3	R	-34	-13	AGATACCGTCCGGACGGTTTTG	20.7	1.3e-10	-22.763	9.886	bact									RHE_RS16205
309	RHE_RS07280	D	RHE_RS02355_m3	R	-16	-5	ATTCCTCCCGTA	11.1	3.4e-06	-12.592	5.469							RHE_RS03180	RHE_RS08970	chr	-	COG2236	H	xanthine phosphoribosyltransferase	1728			308	RHE_RS10390	R	RHE_RS16670_m4	D	-25	-4	CGATACGGGCCGGACTGTATAA	1.6	5.6e-06	-12.093	5.252	bact									RHE_RS16205
310	RHE_RS08300	D	RHE_RS02355_m3	D	-342	-331	GATCCTCCCAAG	10.7	6.7e-06	-11.913	5.174							RHE_RS03180	RHE_RS09380	chr	-			hypothetical protein	1808			309	RHE_RS10390	R	RHE_RS16670_m4	R	-25	-4	TTATACAGTCCGGCCCGTATCG	0.9	7.1e-06	-11.855	5.149	bact									RHE_RS16205
311	RHE_RS15965	R	RHE_RS02355_m3	R	-16	-5	AATCCTCCCGAA	10.6	7.5e-06	-11.801	5.125							RHE_RS03180	RHE_RS09800	chr	rseP	COG0750	OK	RIP metalloprotease RseP	1886			310	RHE_RS16670	R	RHE_RS16670_m4	D	-34	-13	CAAAACCGTCCGGACGGTATCT	20.7	1.3e-10	-22.763	9.886	bact									RHE_RS16205
312	RHE_RS16325	R	RHE_RS02355_m3	R	-93	-82	GCTCCTCCCGGA	10.8	5.6e-06	-12.093	5.252							RHE_RS03180	RHE_RS11645	chr	-	COG0152	F	phosphoribosylaminoimidazolesuccinocarboxamide synthase	2250			311	RHE_RS16670	R	RHE_RS16670_m4	R	-34	-13	AGATACCGTCCGGACGGTTTTG	20.7	1.3e-10	-22.763	9.886	bact									RHE_RS16205
313	RHE_RS18940	D	RHE_RS02355_m3	R	-56	-45	AATCCTCCCAGC	10.7	6.7e-06	-11.913	5.174							RHE_RS03180	RHE_RS12645	chr	-	COG0604	CR	NADPH:quinone oxidoreductase	2440			312	RHE_RS24745	D	RHE_RS16670_m4	D	-40	-19	CATTACCGTGGAGGCGGTAAGA	0.3	9e-06	-11.618	5.046	bact									RHE_RS16205
314	RHE_RS19030	D	RHE_RS02355_m3	R	-16	-5	GCTCCTCCCACG	10.8	6.7e-06	-11.913	5.174							RHE_RS03180	RHE_RS15925	chr	-	COG1695	K	PadR family transcriptional regulator	3063			313	RHE_RS24745	D	RHE_RS16670_m4	R	-40	-19	TCTTACCGCCTCCACGGTAATG	2.3	4.2e-06	-12.38	5.377	bact									RHE_RS16205
315	RHE_RS19665	R	RHE_RS02355_m3	R	-17	-6	ATTCCTCCCATT	10.7	6.7e-06	-11.913	5.174							RHE_RS03180	RHE_RS16945	chr	-			hypothetical protein	3261			314	RHE_RS16670	R	RHE_RS16670_m5	R	-21	-9	ATAAAGATACCGT	12.4	5.6e-07	-14.395	6.252	bact									RHE_RS16205
316	RHE_RS22125	D	RHE_RS02355_m3	R	-16	-5	TATCCTCCCAGG	11.1	3.4e-06	-12.592	5.469							RHE_RS03180	RHE_RS19615	chr	-			DUF982 domain-containing protein	3775			315	RHE_RS07475	R	RHE_RS18525_m2	R	-47	-35	AAAAAGGGATGGA	9.3	6e-06	-12.024	5.222	bact									RHE_RS16205
317	RHE_RS22160	D	RHE_RS02355_m3	R	-17	-6	ATTCCTCCCAGG	11.1	3.4e-06	-12.592	5.469							RHE_RS03180	RHE_RS20440	chr	-	COG3459	G	protein ndvB	3940			316	RHE_RS09505	D	RHE_RS18525_m2	R	-74	-62	GCAAAGGGATGAT	9.3	6e-06	-12.024	5.222	bact									RHE_RS16205
318	RHE_RS23450	R	RHE_RS02355_m3	R	-16	-5	ATTCCTCCCATG	10.5	8.5e-06	-11.675	5.071							RHE_RS03180	RHE_RS20465	chr	pyc	COG1038	C	pyruvate carboxylase	3945			317	RHE_RS18525	R	RHE_RS18525_m2	D	-16	-4	TCAAAGGGATGGC	16	2.7e-08	-17.427	7.569	bact									RHE_RS16205
319	RHE_RS23585	D	RHE_RS02355_m3	R	-18	-7	GCTCCTCCCAAA	11.4	1.7e-06	-13.285	5.77							RHE_RS03180	RHE_RS24105	p42e	-	COG2271	G	MFS transporter	4620			318	RHE_RS07425	R	RHE_RS18525_m3	D	-35	-19	CTCATGTTTTCGTCAGT	9.9	6.8e-06	-11.899	5.167	bact									RHE_RS16205
320	RHE_RS26890	D	RHE_RS02355_m3	R	-18	-7	CCTCCTCCCAGA	10.7	6.7e-06	-11.913	5.174							RHE_RS03180	RHE_RS26105	p42e	-	COG3459	G	hypothetical protein	5010			319	RHE_RS15995	D	RHE_RS18525_m3	D	-103	-87	GACATCACCTCGTCAGA	10.1	5.6e-06	-12.093	5.252	bact									RHE_RS16205
321	RHE_RS28350	R	RHE_RS02355_m3	R	-18	-7	TTTCCTCCCAGG	10.4	8.9e-06	-11.629	5.051							RHE_RS03180	RHE_RS27400	p42f	ehuB	COG0834	ET	ectoine/hydroxyectoine ABC transporter substrate-binding protein EhuB	5269			320	RHE_RS18525	R	RHE_RS18525_m3	R	-68	-52	CCCATGATCTCGTCATA	16.7	3.6e-11	-24.048	10.444	bact									RHE_RS16205
322	RHE_RS00410	R	RHE_RS02355_m4	R	-118	-102	CCTGTCAATAGTCAAAT	7.5	1.8e-06	-13.228	5.745							RHE_RS03180	RHE_RS29405	p42f	-	COG1082	G	sugar phosphate isomerase/epimerase	5661			321	RHE_RS18525	R	RHE_RS18525_m4	D	-27	-11	GGGCTTAAAGATCAAAG	13.9	1.6e-08	-17.951	7.796	bact									RHE_RS16205
323	RHE_RS02355	R	RHE_RS02355_m4	D	-193	-177	CTTGTCAATAAATAAAT	21.4	8.3e-11	-23.212	10.081							RHE_RS03180	RHE_RS30830	symbiotic plasmid p42d	-			nodulation protein NodZ	5929			322	RHE_RS05100	R	RHE_RS18710_m1	R	-290	-272	GCATCATGCTCTAAACAGG	11.1	2.9e-07	-15.053	6.538	bact									RHE_RS16205
324	RHE_RS02360	D	RHE_RS02355_m4	R	-153	-137	CTTGTCAATAAATAAAT	21.4	8.3e-11	-23.212	10.081																	323	RHE_RS18710	D	RHE_RS18710_m1	D	-22	-4	CGGCCATGCTCTAAACGCG	19.6	4e-10	-21.64	9.398	bact									RHE_RS16205
325	RHE_RS03430	D	RHE_RS02355_m4	D	-108	-92	TTAATCAATTATTAATT	5.8	4.2e-06	-12.38	5.377																	324	RHE_RS18710	D	RHE_RS18710_m2	D	-157	-144	CTCCAACGCAGGAC	12.6	2.1e-07	-15.376	6.678	bact									RHE_RS16205
326	RHE_RS03490	D	RHE_RS02355_m4	D	-94	-78	GTTCTCAATTATTAGTT	4.1	9.3e-06	-11.585	5.032							RHE_RS03430	RHE_RS00155	chr	-	COG2205	T	PAS domain-containing protein	29			325	RHE_RS18710	D	RHE_RS18710_m2	D	-67	-54	GTCCAAAAAAGGTC	13.3	4.5e-08	-16.917	7.347	bact									RHE_RS16205
327	RHE_RS06130	R	RHE_RS02355_m4	R	-101	-85	TTCGTCAAGAATTTAAT	4.8	6.8e-06	-11.899	5.167							RHE_RS03430	RHE_RS01075	chr	-	COG5010	UW	hypothetical protein	203			326	RHE_RS28315	R	RHE_RS18710_m2	R	-268	-255	GACCAAAAAAGGAG	10.9	2.4e-06	-12.94	5.62	bact									RHE_RS16205
328	RHE_RS06135	D	RHE_RS02355_m4	D	-36	-20	TTCGTCAAGAATTTAAT	4.8	6.8e-06	-11.899	5.167							RHE_RS03430	RHE_RS01080	chr	-	COG0260	E	leucyl aminopeptidase	204			327	RHE_RS18710	D	RHE_RS18710_m3	D	-170	-155	CCGCCATCTCAAACTC	11.4	1.3e-06	-13.553	5.886	bact									RHE_RS16205
329	RHE_RS08300	D	RHE_RS02355_m4	R	-215	-199	CTTGTCAACAGAAAAAT	6	4e-06	-12.429	5.398							RHE_RS03430	RHE_RS03385	chr	-	COG1344	N	flagellin	647			328	RHE_RS30475	D	RHE_RS18710_m3	R	-278	-263	CCGCCTTTTAGAACCT	10.6	2.4e-06	-12.94	5.62	bact									RHE_RS16205
330	RHE_RS21005	R	RHE_RS02355_m4	D	-87	-71	TTTGTCACGAATTAATT	4.1	9.3e-06	-11.585	5.032							RHE_RS03430	RHE_RS03430	chr	-	COG0745	TK	DNA-binding response regulator	656			329	RHE_RS06820	D	RHE_RS18710_m4	R	-281	-270	CGCTTCCCACGC	10.3	5e-06	-12.206	5.301	bact									RHE_RS16205
331	RHE_RS23365	R	RHE_RS02355_m4	R	-199	-183	AAAGTCAATAAAAAATG	5.3	5.3e-06	-12.148	5.276							RHE_RS03430	RHE_RS03490	chr	-			hypothetical protein	668			330	RHE_RS18710	D	RHE_RS18710_m4	D	-40	-29	CGCTTGCCACGG	11.6	1.5e-07	-15.713	6.824	bact									RHE_RS16205
332	RHE_RS23370	D	RHE_RS02355_m4	D	-159	-143	AAAGTCAATAAAAAATG	5.3	5.3e-06	-12.148	5.276							RHE_RS03430	RHE_RS03580	chr	-	COG0840	NT	methyl-accepting chemotaxis protein	686			331	RHE_RS18710	D	RHE_RS18710_m5	D	-37	-7	TTGCCACGGCGCATCCGGCCATGCTCTAAAC	31.1	3.9e-16	-35.48	15.409	bact									RHE_RS16205
333	RHE_RS26030	R	RHE_RS02355_m4	R	-97	-81	CGTATCAAGAAAATAAT	5.8	4.2e-06	-12.38	5.377							RHE_RS03430	RHE_RS06560	chr	-	COG3179	R	chitinase	1260			332	RHE_RS20460	D	RHE_RS20460_m1	D	-325	-315	GGCGATTAACG	10.8	3.8e-07	-14.783	6.42	bact
334	RHE_RS28160	R	RHE_RS02355_m4	R	-55	-39	GTTCTCTATATAAAAAT	4.1	9.8e-06	-11.533	5.009							RHE_RS03430	RHE_RS08535	chr	rpoB	COG0085	K	DNA-directed RNA polymerase subunit beta	1643			333	RHE_RS08770	D	RHE_RS20460_m2	D	-23	-3	CAGCATCATCGGGAGAGATTG	10.2	5.3e-06	-12.148	5.276	bact
335	RHE_RS30060	D	RHE_RS02355_m4	R	-140	-124	TCTGTCAATAAATATAA	10.3	4e-07	-14.732	6.398							RHE_RS03430	RHE_RS11740	chr	-	COG1802	K	GntR family transcriptional regulator	2269			334	RHE_RS20460	D	RHE_RS20460_m2	R	-385	-365	TCGCAGATGCACAAGAGGTTA	14.4	2.3e-09	-19.89	8.638	bact									RHE_RS16670
336	RHE_RS18660	R	RHE_RS02355_m5	D	-14	-5	GGAGAATGCC	10.8	2.1e-06	-13.074	5.678							RHE_RS03430	RHE_RS11745	chr	-	COG3485	Q	catechol 1,2-dioxygenase	2270			335	RHE_RS20460	D	RHE_RS20460_m2	R	-156	-136	GCGCAAATTGTTGCGAGATAT	10	6.6e-06	-11.928	5.18	bact									RHE_RS16670
337	RHE_RS24535	R	RHE_RS02355_m5	D	-13	-4	GGAGAATGCC	10.8	2.1e-06	-13.074	5.678							RHE_RS03430	RHE_RS12185	chr	-	COG1838	C	fumarate hydratase	2356			336	RHE_RS24935	R	RHE_RS20460_m2	R	-48	-28	TAGCAGGGAGACAAGAGGCAA	9.9	7.4e-06	-11.814	5.131	bact									RHE_RS16670
338	RHE_RS24540	D	RHE_RS02355_m5	R	-205	-196	GGAGAATGCC	10.8	2.1e-06	-13.074	5.678							RHE_RS03430	RHE_RS12755	chr	-	COG1492	H	cobyric acid synthase CobQ	2462			337	RHE_RS20460	D	RHE_RS20460_m3	D	-335	-324	TACCTGAACCGG	12.7	5.7e-08	-16.68	7.244	bact									RHE_RS16670
339	RHE_RS02660	R	RHE_RS02660_m1	R	-69	-53	GATCGCAATCTAAATGA	17.3	1.4e-09	-20.387	8.854							RHE_RS03430	RHE_RS14345	chr	-	COG0277	C	FAD-binding protein	2759			338	RHE_RS20460	D	RHE_RS20460_m4	R	-185	-167	GAATTCCGGCGCTAGACCC	11.8	1.3e-06	-13.553	5.886	bact									RHE_RS16670
340	RHE_RS02660	R	RHE_RS02660_m1	D	-62	-46	GATTGCGATCTAACTCT	16.5	8e-09	-18.644	8.097							RHE_RS03430	RHE_RS16770	chr	-	COG0493	ER	FAD-binding protein	3227			339	RHE_RS20460	D	RHE_RS20460_m5	D	-259	-245	GCGACGAATTTGAAG	13.2	2e-07	-15.425	6.699	bact									RHE_RS16670
341	RHE_RS02660	R	RHE_RS02660_m1	D	-56	-40	GATCTAACTCTAAAACT	10.7	1.7e-06	-13.285	5.77							RHE_RS03430	RHE_RS17045	chr	-			hypothetical protein	3280			340	RHE_RS22030	R	RHE_RS22030_m1	R	-60	-44	ATATTTTGGAAAACATC	10.6	4.4e-06	-12.334	5.357	bact									RHE_RS16670
342	RHE_RS02660	R	RHE_RS02660_m1	D	-27	-11	AAATGAAATCTAATTGG	14.9	6e-08	-16.629	7.222							RHE_RS03430	RHE_RS17050	chr	-	COG0745	TK	DNA-binding response regulator	3281			341	RHE_RS22030	R	RHE_RS22030_m1	D	-59	-43	ATGTTTTCCAAAATATG	11.3	2.3e-06	-12.983	5.638	bact									RHE_RS16670
343	RHE_RS02660	R	RHE_RS02660_m2	D	-67	-42	ATTTAGATTGCGATCTAACTCTAAAA	25.1	1.1e-12	-27.536	11.959							RHE_RS03430	RHE_RS18135	chr	-	COG2204	T	sigma-54-dependent Fis family transcriptional regulator	3489			342	RHE_RS22030	R	RHE_RS22030_m1	R	-59	-43	CATATTTTGGAAAACAT	9.9	7.4e-06	-11.814	5.131	bact									RHE_RS16670
344	RHE_RS02660	R	RHE_RS02660_m2	R	-67	-42	TTTTAGAGTTAGATCGCAATCTAAAT	25	1.2e-12	-27.449	11.921							RHE_RS03430	RHE_RS18325	chr	-	COG3181	C	tripartite tricarboxylate transporter substrate binding protein	3527			343	RHE_RS22030	R	RHE_RS22030_m1	D	-20	-4	AGAATTTGGAAAATTGC	12.1	1e-06	-13.816	6	bact
345	RHE_RS02660	R	RHE_RS02660_m2	D	-38	-13	GTATAGATGTCAAATGAAATCTAATT	24.8	1.7e-12	-27.1	11.77							RHE_RS03430	RHE_RS19615	chr	-			DUF982 domain-containing protein	3775			344	RHE_RS22030	R	RHE_RS22030_m1	R	-20	-4	GCAATTTTCCAAATTCT	11.4	2.1e-06	-13.074	5.678	bact
346	RHE_RS02660	R	RHE_RS02660_m2	R	-38	-13	AATTAGATTTCATTTGACATCTATAC	24.4	2.9e-12	-26.566	11.538							RHE_RS03430	RHE_RS19825	chr	-	COG1198	L	primosomal protein N\'	3816			345	RHE_RS29845	D	RHE_RS22030_m1	D	-309	-293	AGATTTTCCGAAAATTG	9.5	9.8e-06	-11.533	5.009	bact									RHE_RS18525
347	RHE_RS24270	R	RHE_RS02660_m2	D	-88	-63	ATATGGATTGTGATCGCGATCGAAAC	6.2	1.1e-06	-13.72	5.959							RHE_RS03430	RHE_RS27555	p42f	-	COG1879	G	ABC transporter substrate-binding protein	5300			346	RHE_RS29845	D	RHE_RS22030_m1	R	-309	-293	CAATTTTCGGAAAATCT	9.6	9.2e-06	-11.596	5.036	bact									RHE_RS18525
348	RHE_RS24270	R	RHE_RS02660_m2	R	-88	-63	GTTTCGATCGCGATCACAATCCATAT	6.1	1.1e-06	-13.72	5.959							RHE_RS03430	RHE_RS27560	p42f	-	COG1609	K	LacI family DNA-binding transcriptional regulator	5301			347	RHE_RS01840	D	RHE_RS22030_m2	R	-46	-27	GATGCTTTCGAAAATATAGT	8.7	3.1e-06	-12.684	5.509	bact									RHE_RS18525
349	RHE_RS02660	R	RHE_RS02660_m3	D	-67	-42	ATTTAGATTGCGATCTAACTCTAAAA	25.2	1.1e-12	-27.536	11.959																	348	RHE_RS03610	D	RHE_RS22030_m2	R	-61	-42	AAAATTTTACAAATTCACAG	8.4	3.8e-06	-12.481	5.42	bact									RHE_RS18525
350	RHE_RS02660	R	RHE_RS02660_m3	R	-67	-42	TTTTAGAGTTAGATCGCAATCTAAAT	25	1.5e-12	-27.226	11.824																	349	RHE_RS22030	R	RHE_RS22030_m2	D	-60	-41	GATGTTTTCCAAAATATGCT	18.4	1.2e-09	-20.541	8.921	bact									RHE_RS18525
351	RHE_RS02660	R	RHE_RS02660_m3	D	-38	-13	GTATAGATGTCAAATGAAATCTAATT	24.5	3e-12	-26.532	11.523							RHE_RS03720	RHE_RS00065	chr	gyrB	COG0187	L	DNA topoisomerase (ATP-hydrolyzing) subunit B	12			350	RHE_RS22030	R	RHE_RS22030_m2	R	-23	-4	GCAATTTTCCAAATTCTCGT	18.8	7.1e-10	-21.066	9.149	bact									RHE_RS18525
352	RHE_RS02660	R	RHE_RS02660_m3	R	-38	-13	AATTAGATTTCATTTGACATCTATAC	25	1.5e-12	-27.226	11.824							RHE_RS03720	RHE_RS01540	chr	-	COG3487	S	peptidase	291			351	RHE_RS22030	R	RHE_RS22030_m3	D	-59	-43	ATGTTTTCCAAAATATG	13.1	2.9e-07	-15.053	6.538	bact									RHE_RS18525
353	RHE_RS24270	R	RHE_RS02660_m3	D	-88	-63	ATATGGATTGTGATCGCGATCGAAAC	4.3	1.7e-06	-13.285	5.77							RHE_RS03720	RHE_RS01815	chr	-	COG1748	E	dehydrogenase	344			352	RHE_RS22030	R	RHE_RS22030_m3	R	-21	-5	CAATTTTCCAAATTCTC	11.2	2.5e-06	-12.899	5.602	bact									RHE_RS18525
354	RHE_RS24270	R	RHE_RS02660_m3	R	-88	-63	GTTTCGATCGCGATCACAATCCATAT	4.7	1.3e-06	-13.553	5.886							RHE_RS03720	RHE_RS01925	chr	-	COG0694	O	NifU family protein	366			353	RHE_RS22030	R	RHE_RS22030_m3	D	-20	-4	AGAATTTGGAAAATTGC	10.8	3.6e-06	-12.535	5.444	bact									RHE_RS18525
355	RHE_RS01020	R	RHE_RS02660_m4	R	-224	-199	CATTAAATATCGAGCGAAATGAATAA	3.5	5.1e-06	-12.186	5.292							RHE_RS03720	RHE_RS02030	chr	-	COG5375	S	membrane protein	387			354	RHE_RS22030	R	RHE_RS22030_m3	R	-20	-4	GCAATTTTCCAAATTCT	12.3	8e-07	-14.039	6.097	bact									RHE_RS18525
356	RHE_RS02660	R	RHE_RS02660_m4	D	-67	-42	ATTTAGATTGCGATCTAACTCTAAAA	25.1	9.8e-13	-27.651	12.009							RHE_RS03720	RHE_RS02955	chr	-	COG0361	J	translation initiation factor IF-1	563			355	RHE_RS22030	R	RHE_RS22030_m4	D	-71	-48	TTAGGAAACTTGATGTTTTCCAAA	24.8	2.6e-12	-26.676	11.585	bact									RHE_RS18525
357	RHE_RS02660	R	RHE_RS02660_m4	R	-67	-42	TTTTAGAGTTAGATCGCAATCTAAAT	24.9	1.3e-12	-27.369	11.886							RHE_RS03720	RHE_RS03390	chr	-	COG1344	N	flagellin	648			356	RHE_RS22030	R	RHE_RS22030_m4	R	-71	-48	TTTGGAAAACATCAAGTTTCCTAA	24.7	2.9e-12	-26.566	11.538	bact									RHE_RS18525
358	RHE_RS02660	R	RHE_RS02660_m4	D	-38	-13	GTATAGATGTCAAATGAAATCTAATT	24.8	1.5e-12	-27.226	11.824							RHE_RS03720	RHE_RS03720	chr	rirA	COG1959	K	transcriptional regulator	710			357	RHE_RS04550	R	RHE_RS22030_m5	R	-147	-121	ATCGAAATTGACGTTTACGTAAAAATC	4.1	3e-06	-12.717	5.523	bact
359	RHE_RS02660	R	RHE_RS02660_m4	R	-38	-13	AATTAGATTTCATTTGACATCTATAC	24.3	3e-12	-26.532	11.523							RHE_RS03720	RHE_RS04950	chr	-	COG0498	E	threonine synthase	950			358	RHE_RS04555	D	RHE_RS22030_m5	D	-91	-65	ATCGAAATTGACGTTTACGTAAAAATC	4.1	3e-06	-12.717	5.523	bact
360	RHE_RS24270	R	RHE_RS02660_m4	D	-88	-63	ATATGGATTGTGATCGCGATCGAAAC	5.3	2.2e-06	-13.027	5.658							RHE_RS03720	RHE_RS04955	chr	-			hypothetical protein	951			359	RHE_RS18370	D	RHE_RS22030_m5	D	-156	-130	TGGGAATATGAAGGTCTCGCAAATTTT	2	7.8e-06	-11.761	5.108	bact									RHE_RS18710
361	RHE_RS24270	R	RHE_RS02660_m4	R	-88	-63	GTTTCGATCGCGATCACAATCCATAT	8	5.5e-07	-14.413	6.26							RHE_RS03720	RHE_RS05200	chr	-			hypothetical protein	1001			360	RHE_RS22030	R	RHE_RS22030_m5	R	-76	-50	TGGAAAACATCAAGTTTCCTAAAGTGT	7.6	5.2e-07	-14.469	6.284	bact									RHE_RS18710
362	RHE_RS02660	R	RHE_RS02660_m5	D	-68	-42	CATTTAGATTGCGATCTAACTCTAAAA	25.2	1.3e-12	-27.369	11.886							RHE_RS03720	RHE_RS06615	chr	-	COG0265	O	PDZ domain-containing protein	1271			361	RHE_RS22030	R	RHE_RS22030_m5	D	-69	-43	AGGAAACTTGATGTTTTCCAAAATATG	30.1	4e-16	-35.455	15.398	bact									RHE_RS18710
363	RHE_RS02660	R	RHE_RS02660_m5	R	-67	-41	GTTTTAGAGTTAGATCGCAATCTAAAT	27.2	5.6e-14	-30.513	13.252							RHE_RS03720	RHE_RS06880	chr	-	COG0673	R	gfo/Idh/MocA family oxidoreductase	1325			362	RHE_RS22030	R	RHE_RS22030_m5	D	-39	-13	TAAAAAAAGAATGTCAACGAGAATTTG	8.7	2.9e-07	-15.053	6.538	bact									RHE_RS18710
364	RHE_RS02660	R	RHE_RS02660_m5	D	-39	-13	GGTATAGATGTCAAATGAAATCTAATT	26.9	1e-13	-29.934	13							RHE_RS03720	RHE_RS07290	chr	-	COG0034	F	amidophosphoribosyltransferase	1407			363	RHE_RS06095	R	RHE_RS23180_m1	D	-18	-5	GCAAGGGAGAACGC	9.2	9.7e-06	-11.543	5.013	bact									RHE_RS18710
365	RHE_RS02660	R	RHE_RS02660_m5	R	-38	-12	CAATTAGATTTCATTTGACATCTATAC	17.9	8.2e-10	-20.922	9.086							RHE_RS03720	RHE_RS07380	chr	-	COG1559	D	endolytic transglycosylase MltG	1426			364	RHE_RS20365	R	RHE_RS23180_m1	D	-18	-5	GCCAGGGAGAACGA	11.1	2e-06	-13.122	5.699	bact									RHE_RS18710
366	RHE_RS24270	R	RHE_RS02660_m5	D	-89	-63	CATATGGATTGTGATCGCGATCGAAAC	4.8	1.4e-06	-13.479	5.854							RHE_RS03720	RHE_RS08070	chr	-			hypothetical protein	1559			365	RHE_RS23180	R	RHE_RS23180_m1	R	-81	-68	GGCAGGGAGGACCG	13.6	1.6e-07	-15.648	6.796	bact									RHE_RS18710
367	RHE_RS24270	R	RHE_RS02660_m5	R	-88	-62	TGTTTCGATCGCGATCACAATCCATAT	2.7	3.7e-06	-12.507	5.432							RHE_RS03720	RHE_RS09810	chr	-	COG1044	M	UDP-3-O-(3-hydroxymyristoyl)glucosamine N-acyltransferase	1888			366	RHE_RS19755	R	RHE_RS23180_m2	R	-26	-8	CGTCCTCCTCGCGGACAAT	10.6	2.6e-06	-12.86	5.585	bact									RHE_RS18710
368	RHE_RS03040	R	RHE_RS03040_m1	D	-83	-65	GATATACGTCGCGTATATG	18.4	1.6e-09	-20.253	8.796							RHE_RS03720	RHE_RS11175	chr	-			preprotein translocase subunit SecG	2158			367	RHE_RS20545	D	RHE_RS23180_m2	R	-27	-9	GCTCCTCGTTTTCGTCCCA	9.4	5.7e-06	-12.075	5.244	bact									RHE_RS18710
369	RHE_RS03040	R	RHE_RS03040_m1	R	-83	-65	CATATACGCGACGTATATC	18.3	1.8e-09	-20.135	8.745							RHE_RS03720	RHE_RS11195	chr	-	COG0628	R	AI-2E family transporter	2162			368	RHE_RS23180	R	RHE_RS23180_m2	D	-80	-62	GGTCCTCCCTGCCGGCACG	14.6	6.1e-08	-16.612	7.215	bact									RHE_RS18710
370	RHE_RS03040	R	RHE_RS03040_m1	D	-35	-17	CATATACGGCCCGTATGCG	16.2	1.3e-08	-18.158	7.886							RHE_RS03720	RHE_RS11525	chr	-	COG2945	R	alpha/beta hydrolase	2228			369	RHE_RS08125	D	RHE_RS23180_m3	R	-360	-340	TCAAATAGAAAGGGGCCTGCC	8.1	5.8e-06	-12.058	5.237	bact									RHE_RS18710
371	RHE_RS03040	R	RHE_RS03040_m1	R	-35	-17	CGCATACGGGCCGTATATG	16.2	1.3e-08	-18.158	7.886							RHE_RS03720	RHE_RS12185	chr	-	COG1838	C	fumarate hydratase	2356			370	RHE_RS23180	R	RHE_RS23180_m3	R	-40	-20	GCGAATAGAATCCCTGCTGCC	23.2	2.2e-12	-26.843	11.658	bact
372	RHE_RS07980	R	RHE_RS03040_m1	D	-57	-39	AATATACGTCCTGCATACC	7.7	2.5e-06	-12.899	5.602							RHE_RS03720	RHE_RS13215	chr	-	COG1309	K	TetR/AcrR family transcriptional regulator	2547			371	RHE_RS29830	D	RHE_RS23180_m3	D	-317	-297	GCGAATCCATCACCTCCTGTC	7.5	8.5e-06	-11.675	5.071	bact
373	RHE_RS07980	R	RHE_RS03040_m1	R	-57	-39	GGTATGCAGGACGTATATT	7.6	2.6e-06	-12.86	5.585							RHE_RS03720	RHE_RS13730	chr	-	COG4594	P	ferrichrome ABC transporter substrate-binding protein	2641			372	RHE_RS23180	R	RHE_RS23180_m5	D	-16	-5	ACCTATTGCAAG	13.3	2.1e-07	-15.376	6.678	bact									RHE_RS20460
374	RHE_RS08475	R	RHE_RS03040_m1	D	-146	-128	CGTCTGCGCCGCGTATATG	4.8	9.8e-06	-11.533	5.009							RHE_RS03720	RHE_RS14645	chr	-	COG0741	M	transglycosylase	2817			373	RHE_RS23775	D	RHE_RS23775_m1	D	-161	-141	GCAATAAGCAACAGTTATGGA	17.7	1.1e-09	-20.628	8.959	bact									RHE_RS20460
375	RHE_RS14055	R	RHE_RS03040_m1	D	-33	-15	ACCGTACGGTACGTATGTG	11.4	3.4e-07	-14.894	6.469							RHE_RS03720	RHE_RS14735	chr	-	COG1376	M	L,D-transpeptidase	2835			374	RHE_RS23775	D	RHE_RS23775_m1	R	-161	-141	TCCATAACTGTTGCTTATTGC	17.5	1.5e-09	-20.318	8.824	bact									RHE_RS20460
376	RHE_RS14055	R	RHE_RS03040_m1	R	-33	-15	CACATACGTACCGTACGGT	11.3	3.6e-07	-14.837	6.444							RHE_RS03720	RHE_RS14885	chr	-			hypothetical protein	2865			375	RHE_RS25905	R	RHE_RS23775_m1	D	-138	-118	GAACTAACCATTGCTTATTTA	8.9	6.1e-06	-12.007	5.215	bact									RHE_RS20460
377	RHE_RS03040	R	RHE_RS03040_m2	D	-84	-64	TGATATACGTCGCGTATATGA	20.9	1.1e-10	-22.931	9.959							RHE_RS03720	RHE_RS15115	chr	-			hypothetical protein	2910			376	RHE_RS25905	R	RHE_RS23775_m1	R	-138	-118	TAAATAAGCAATGGTTAGTTC	9.3	4.7e-06	-12.268	5.328	bact									RHE_RS20460
378	RHE_RS03040	R	RHE_RS03040_m2	R	-84	-64	TCATATACGCGACGTATATCA	20.8	1.3e-10	-22.763	9.886							RHE_RS03720	RHE_RS16770	chr	-	COG0493	ER	FAD-binding protein	3227			377	RHE_RS13055	R	RHE_RS23775_m2	D	-25	-13	CGCCAACCACAAG	10	7.1e-06	-11.855	5.149	bact									RHE_RS20460
379	RHE_RS03040	R	RHE_RS03040_m2	D	-36	-16	TCATATACGGCCCGTATGCGA	18.6	1.2e-09	-20.541	8.921							RHE_RS03720	RHE_RS17605	chr	-	COG0683	E	ABC transporter substrate-binding protein	3384			378	RHE_RS13060	D	RHE_RS23775_m2	R	-92	-80	CGCCAACCACAAG	10	7.1e-06	-11.855	5.149	bact									RHE_RS20460
380	RHE_RS03040	R	RHE_RS03040_m2	R	-36	-16	TCGCATACGGGCCGTATATGA	18.6	1.2e-09	-20.541	8.921							RHE_RS03720	RHE_RS17665	chr	-	COG1109	G	phosphoglucosamine mutase	3395			379	RHE_RS23775	D	RHE_RS23775_m2	R	-224	-212	GATCAACAACAAG	12.7	1.8e-07	-15.53	6.745	bact									RHE_RS20460
381	RHE_RS03180	D	RHE_RS03040_m2	D	-140	-120	TGATATCCGCCTTGTATACCG	4.4	6.8e-06	-11.899	5.167							RHE_RS03720	RHE_RS18705	chr	-			hypothetical protein	3602			380	RHE_RS18170	D	RHE_RS23775_m3	R	-121	-108	ACAACCGCAAGGGA	10.3	3.7e-06	-12.507	5.432	bact									RHE_RS20460
382	RHE_RS03180	D	RHE_RS03040_m2	R	-140	-120	CGGTATACAAGGCGGATATCA	4.3	7.1e-06	-11.855	5.149							RHE_RS03720	RHE_RS19455	chr	-	COG0204	I	1-acyl-sn-glycerol-3-phosphate acyltransferase	3744			381	RHE_RS23775	D	RHE_RS23775_m3	R	-227	-214	TCAACAACAAGGGA	13.3	5.2e-09	-19.075	8.284	bact									RHE_RS20460
383	RHE_RS07980	R	RHE_RS03040_m2	D	-58	-38	AAATATACGTCCTGCATACCT	4.8	5.7e-06	-12.075	5.244							RHE_RS03720	RHE_RS19615	chr	-			DUF982 domain-containing protein	3775			382	RHE_RS10390	R	RHE_RS23775_m4	D	-267	-255	TAGCTTCGCTACA	10.3	5.8e-06	-12.058	5.237	bact									RHE_RS20460
384	RHE_RS07980	R	RHE_RS03040_m2	R	-58	-38	AGGTATGCAGGACGTATATTT	4.7	6.2e-06	-11.991	5.208							RHE_RS03720	RHE_RS20295	chr	-	COG0708	L	exodeoxyribonuclease III	3912			383	RHE_RS23775	D	RHE_RS23775_m4	R	-206	-194	AAGCTTCGCTACT	12.8	1e-07	-16.118	7	bact
385	RHE_RS08475	R	RHE_RS03040_m2	D	-147	-127	TCGTCTGCGCCGCGTATATGA	7.2	1.8e-06	-13.228	5.745							RHE_RS03720	RHE_RS20770	chr	-	COG0211	J	50S ribosomal protein L27	4006			384	RHE_RS23775	D	RHE_RS23775_m4	D	-190	-178	CCCCTTGCCTAAG	11.8	1.4e-06	-13.479	5.854	bact
386	RHE_RS08475	R	RHE_RS03040_m2	R	-147	-127	TCATATACGCGGCGCAGACGA	7.2	1.8e-06	-13.228	5.745							RHE_RS03720	RHE_RS20970	chr	-	COG3706	TK	GGDEF domain-containing protein	4043			385	RHE_RS09505	D	RHE_RS23775_m5	D	-189	-176	GGTCTCAGGCAGGC	11.6	1.4e-06	-13.479	5.854	bact									RHE_RS22030
387	RHE_RS14055	R	RHE_RS03040_m2	D	-34	-14	TACCGTACGGTACGTATGTGG	12.3	1.1e-07	-16.023	6.959							RHE_RS03720	RHE_RS22090	p42b	-	COG1349	KG	DeoR/GlpR transcriptional regulator	4228			386	RHE_RS23775	D	RHE_RS23775_m5	R	-188	-175	GGTCTTAGGCAAGG	14.4	2.1e-08	-17.679	7.678	bact									RHE_RS22030
388	RHE_RS14055	R	RHE_RS03040_m2	R	-34	-14	CCACATACGTACCGTACGGTA	12.1	1.3e-07	-15.856	6.886							RHE_RS03720	RHE_RS22720	p42b	-	COG4395	I	membrane protein	4349			387	RHE_RS23775	D	RHE_RS23775_m5	R	-131	-118	CTTCTTCGGCAGGC	11.9	1e-06	-13.816	6	bact									RHE_RS22030
389	RHE_RS03040	R	RHE_RS03040_m3	R	-75	-56	GACGTAGTTCATATACGCGA	12.8	3.8e-07	-14.783	6.42							RHE_RS03720	RHE_RS23365	p42c	-	COG1653	G	sugar ABC transporter substrate-binding protein	4476			388	RHE_RS27525	D	RHE_RS23775_m5	D	-115	-102	CGTCTCAGGCAGAC	10.4	4.3e-06	-12.357	5.367	bact									RHE_RS22030
390	RHE_RS03040	R	RHE_RS03040_m3	D	-74	-55	CGCGTATATGAACTACGTCA	11.5	1e-06	-13.816	6							RHE_RS03720	RHE_RS23370	p42c	-	COG3842	E	ABC transporter ATP-binding protein	4477			389	RHE_RS02430	D	RHE_RS24095_m1	D	-121	-106	TTGACGTAAACGTCAA	7.5	9.4e-06	-11.575	5.027	bact									RHE_RS22030
391	RHE_RS03040	R	RHE_RS03040_m3	R	-27	-8	CTCCAATTTCGCATACGGGC	10.4	2.4e-06	-12.94	5.62							RHE_RS03720	RHE_RS25445	p42e	-	COG1960	I	acyl-CoA dehydrogenase	4880			390	RHE_RS02430	D	RHE_RS24095_m1	R	-121	-106	TTGACGTTTACGTCAA	7.6	8.8e-06	-11.641	5.056	bact									RHE_RS22030
392	RHE_RS03040	R	RHE_RS03040_m4	R	-84	-73	CGACGTATATCA	10.8	4.2e-06	-12.38	5.377							RHE_RS03720	RHE_RS27400	p42f	ehuB	COG0834	ET	ectoine/hydroxyectoine ABC transporter substrate-binding protein EhuB	5269			391	RHE_RS04550	R	RHE_RS24095_m1	D	-143	-128	TTTACGTAAACGTCAA	7.5	9.4e-06	-11.575	5.027	bact									RHE_RS22030
393	RHE_RS03040	R	RHE_RS03040_m4	D	-75	-64	TCGCGTATATGA	11.8	2e-06	-13.122	5.699							RHE_RS03720	RHE_RS28700	p42f	-	COG0665	E	D-amino acid dehydrogenase small subunit	5524			392	RHE_RS04555	D	RHE_RS24095_m1	R	-84	-69	TTTACGTAAACGTCAA	7.5	9.4e-06	-11.575	5.027	bact									RHE_RS22030
394	RHE_RS08475	R	RHE_RS03040_m4	D	-138	-127	CCGCGTATATGA	12.6	4.7e-07	-14.571	6.328							RHE_RS03720	RHE_RS30790	symbiotic plasmid p42d	-	COG0583	K	LysR family transcriptional regulator	5919			393	RHE_RS14410	R	RHE_RS24095_m1	D	-240	-225	TTGACATTCATGTCAC	7.9	7.4e-06	-11.814	5.131	bact
395	RHE_RS03040	R	RHE_RS03040_m5	R	-84	-66	ATATACGCGACGTATATCA	19.4	5.1e-10	-21.397	9.292																	394	RHE_RS14410	R	RHE_RS24095_m1	R	-240	-225	GTGACATGAATGTCAA	8.1	6.7e-06	-11.913	5.174	bact
396	RHE_RS03040	R	RHE_RS03040_m5	D	-82	-64	ATATACGTCGCGTATATGA	19.5	4.5e-10	-21.522	9.347																	395	RHE_RS24095	R	RHE_RS24095_m1	D	-29	-14	TGGACACTGCTGTAAA	14.6	8.5e-08	-16.281	7.071	bact									RHE_RS23180
397	RHE_RS03040	R	RHE_RS03040_m5	R	-36	-18	GCATACGGGCCGTATATGA	17.2	4.8e-09	-19.155	8.319							RHE_RS04030	RHE_RS00480	chr	-	COG0789	K	cupin domain-containing protein	87			396	RHE_RS24095	R	RHE_RS24095_m1	R	-29	-14	TTTACAGCAGTGTCCA	14.9	6e-08	-16.629	7.222	bact									RHE_RS23180
398	RHE_RS03040	R	RHE_RS03040_m5	D	-34	-16	ATATACGGCCCGTATGCGA	17.2	4.8e-09	-19.155	8.319							RHE_RS04030	RHE_RS01585	chr	-	COG5470	S	DUF1330 domain-containing protein	300			397	RHE_RS24095	R	RHE_RS24095_m2	D	-34	-20	TAATTTGGACACTGC	15.5	1.9e-08	-17.779	7.721	bact									RHE_RS23180
399	RHE_RS03180	D	RHE_RS03040_m5	R	-140	-122	GTATACAAGGCGGATATCA	7.6	2.9e-06	-12.751	5.538							RHE_RS04030	RHE_RS04030	chr	-	COG0583	K	LysR family transcriptional regulator	769			398	RHE_RS24095	R	RHE_RS24095_m3	R	-34	-22	AGTGTCCAAATTA	14.3	6.3e-08	-16.58	7.201	bact									RHE_RS23180
400	RHE_RS07980	R	RHE_RS03040_m5	R	-58	-40	GTATGCAGGACGTATATTT	5.4	9e-06	-11.618	5.046							RHE_RS04030	RHE_RS04190	chr	-	COG0060	J	isoleucine--tRNA ligase	801			399	RHE_RS27525	D	RHE_RS24095_m3	R	-250	-238	GTTGTCCAAATCG	10.3	4.6e-06	-12.289	5.337	bact									RHE_RS23180
401	RHE_RS07980	R	RHE_RS03040_m5	D	-56	-38	ATATACGTCCTGCATACCT	7.1	3.8e-06	-12.481	5.42							RHE_RS04030	RHE_RS04485	chr	-	COG2183	K	RNA-binding transcriptional accessory protein	859			400	RHE_RS24095	R	RHE_RS24095_m4	D	-44	-21	GAGTGTCAATTAATTTGGACACTG	23.6	7.1e-12	-25.671	11.149	bact									RHE_RS23180
402	RHE_RS08475	R	RHE_RS03040_m5	R	-147	-129	ATATACGCGGCGCAGACGA	5.3	9.5e-06	-11.564	5.022							RHE_RS04030	RHE_RS07225	chr	-	COG5265	O	ABC transporter ATP-binding protein/permease	1394			401	RHE_RS24095	R	RHE_RS24095_m4	R	-44	-21	CAGTGTCCAAATTAATTGACACTC	23.7	6.3e-12	-25.79	11.201	bact									RHE_RS23180
403	RHE_RS08475	R	RHE_RS03040_m5	D	-145	-127	GTCTGCGCCGCGTATATGA	5.5	8.7e-06	-11.652	5.06							RHE_RS04030	RHE_RS08535	chr	rpoB	COG0085	K	DNA-directed RNA polymerase subunit beta	1643			402	RHE_RS24095	R	RHE_RS24095_m5	R	-38	-23	GTGTCCAAATTAATTG	10.6	8e-07	-14.039	6.097	bact									RHE_RS23180
404	RHE_RS14055	R	RHE_RS03040_m5	R	-34	-16	ACATACGTACCGTACGGTA	13.4	9e-08	-16.223	7.046							RHE_RS04030	RHE_RS08765	chr	-	COG3613	F	nucleoside 2-deoxyribosyltransferase	1689			403	RHE_RS24095	R	RHE_RS24095_m5	R	-20	-5	GCGTCTAATTTTACAG	19.3	4.1e-10	-21.615	9.387	bact									RHE_RS23180
405	RHE_RS14055	R	RHE_RS03040_m5	D	-32	-14	CCGTACGGTACGTATGTGG	11.3	3.5e-07	-14.865	6.456							RHE_RS04030	RHE_RS09690	chr	-	COG4597	E	amino acid ABC transporter permease	1864			404	RHE_RS00705	D	RHE_RS25455_m3	D	-84	-62	GGGTCTGGTAGAAAATGCCCGGA	1.9	9.5e-06	-11.564	5.022	bact									RHE_RS23180
406	RHE_RS03090	R	RHE_RS03090_m2	D	-12	-3	TTCTTCCATT	11.8	1.8e-06	-13.228	5.745							RHE_RS04030	RHE_RS09725	chr	-			DUF3126 domain-containing protein	1871			405	RHE_RS04155	D	RHE_RS25455_m3	R	-133	-111	TTATCTTTTCATAAGTAAAGAAA	3.8	4e-06	-12.429	5.398	bact									RHE_RS23180
407	RHE_RS00695	D	RHE_RS03180_m1	D	-153	-138	AGTATTTCTAGATTTC	9.1	5.4e-06	-12.129	5.268							RHE_RS04030	RHE_RS09770	chr	rpsB	COG0052	J	30S ribosomal protein S2	1880			406	RHE_RS12205	D	RHE_RS25455_m3	D	-36	-14	AAGACTGTTCAACACTGAACAAT	4.5	2.9e-06	-12.751	5.538	bact									RHE_RS23180
408	RHE_RS03180	D	RHE_RS03180_m1	D	-398	-383	TGCATTTCAAGATGCA	11.7	8.3e-07	-14.002	6.081							RHE_RS04030	RHE_RS12925	chr	-	COG3706	TK	chemotaxis protein CheY	2493			407	RHE_RS12205	D	RHE_RS25455_m3	R	-33	-11	TTTATTGTTCAGTGTTGAACAGT	5.4	2e-06	-13.122	5.699	bact									RHE_RS23180
409	RHE_RS03180	D	RHE_RS03180_m1	D	-52	-37	TATATCCCAAGATTTC	17.5	1.5e-09	-20.318	8.824							RHE_RS04030	RHE_RS14490	chr	-	COG0847	L	DNA polymerase III subunit epsilon	2787			408	RHE_RS25455	R	RHE_RS25455_m3	R	-63	-41	CGATCTGCAGATATCTAAACAAT	3.8	4e-06	-12.429	5.398	bact									RHE_RS23180
410	RHE_RS15925	D	RHE_RS03180_m1	R	-29	-14	TCCATCTCTAGATGTA	10.5	2e-06	-13.122	5.699							RHE_RS04030	RHE_RS15015	chr	-	COG2968	S	SIMPL domain-containing protein	2890			409	RHE_RS26275	R	RHE_RS25455_m3	D	-213	-191	TCGTCTGTTTGTCTATAAACAGA	12.3	5.3e-08	-16.753	7.276	bact									RHE_RS23180
411	RHE_RS01600	R	RHE_RS03180_m2	D	-37	-22	TTAAGACAGTCGATCA	10.3	5.1e-06	-12.186	5.292							RHE_RS04030	RHE_RS15235	chr	-	COG1902	C	alkene reductase	2933			410	RHE_RS26275	R	RHE_RS25455_m3	R	-210	-188	TTGTCTGTTTATAGACAAACAGA	12.1	6.3e-08	-16.58	7.201	bact									RHE_RS23180
412	RHE_RS03180	D	RHE_RS03180_m2	D	-348	-333	CTGAGAGAACCGATTG	13.1	3.4e-07	-14.894	6.469							RHE_RS04030	RHE_RS18325	chr	-	COG3181	C	tripartite tricarboxylate transporter substrate binding protein	3527			411	RHE_RS00705	D	RHE_RS25455_m4	D	-84	-62	GGGTCTGGTAGAAAATGCCCGGA	1.9	9.5e-06	-11.564	5.022	bact									RHE_RS23180
413	RHE_RS03180	D	RHE_RS03180_m2	R	-282	-267	GCGAGAGAGCCGATAG	14.9	8.6e-09	-18.572	8.066							RHE_RS04030	RHE_RS18595	chr	-	COG2954	R	CYTH domain-containing protein	3581			412	RHE_RS04155	D	RHE_RS25455_m4	R	-133	-111	TTATCTTTTCATAAGTAAAGAAA	3.8	4e-06	-12.429	5.398	bact
414	RHE_RS03180	D	RHE_RS03180_m2	D	-153	-138	TTGAGATAATTGATGA	12.3	7.8e-07	-14.064	6.108							RHE_RS04030	RHE_RS19505	chr	-			DUF3108 domain-containing protein	3754			413	RHE_RS12205	D	RHE_RS25455_m4	D	-36	-14	AAGACTGTTCAACACTGAACAAT	4.5	2.9e-06	-12.751	5.538	bact
415	RHE_RS03180	D	RHE_RS03180_m2	R	-97	-82	GCGAGACAGTTGATGA	13.8	1.1e-07	-16.023	6.959							RHE_RS04030	RHE_RS19510	chr	-	COG0227	J	50S ribosomal protein L28	3755			414	RHE_RS12205	D	RHE_RS25455_m4	R	-33	-11	TTTATTGTTCAGTGTTGAACAGT	5.4	2e-06	-13.122	5.699	bact									RHE_RS23775
416	RHE_RS03290	R	RHE_RS03180_m2	D	-225	-210	CCGAGACTGTTGACAA	9.6	8.6e-06	-11.664	5.066							RHE_RS04030	RHE_RS20910	chr	leuD	COG0066	E	3-isopropylmalate dehydratase small subunit	4032			415	RHE_RS25455	R	RHE_RS25455_m4	R	-63	-41	CGATCTGCAGATATCTAAACAAT	3.8	4e-06	-12.429	5.398	bact									RHE_RS23775
417	RHE_RS30830	D	RHE_RS03180_m2	D	-235	-220	GCGAGATAAACGACTG	9.6	9.2e-06	-11.596	5.036							RHE_RS04030	RHE_RS24255	p42e	-	COG3791	S	GFA family protein	4650			416	RHE_RS26275	R	RHE_RS25455_m4	D	-213	-191	TCGTCTGTTTGTCTATAAACAGA	12.3	5.3e-08	-16.753	7.276	bact									RHE_RS23775
418	RHE_RS02485	R	RHE_RS03180_m3	D	-38	-17	GGGATGGAGCAGACGCGACAAG	7.4	8.4e-06	-11.687	5.076							RHE_RS04030	RHE_RS24485	p42e	-	COG0747	E	periplasmic alpha-galactoside-binding protein	4697			417	RHE_RS26275	R	RHE_RS25455_m4	R	-210	-188	TTGTCTGTTTATAGACAAACAGA	12.1	6.3e-08	-16.58	7.201	bact									RHE_RS23775
419	RHE_RS03180	D	RHE_RS03180_m3	D	-390	-369	AAGATGCAACCGAAGCGAAAAG	17.1	4.9e-09	-19.134	8.31							RHE_RS04030	RHE_RS26260	p42e	-			hypothetical protein	5043			418	RHE_RS08930	D	RHE_RS25905_m1	D	-105	-94	GTCGTGCATAAA	10.8	3.6e-06	-12.535	5.444	bact									RHE_RS23775
420	RHE_RS03180	D	RHE_RS03180_m3	D	-235	-214	TGGATGTTGAATGCGAGAAGAT	17	5.4e-09	-19.037	8.268							RHE_RS04030	RHE_RS27555	p42f	-	COG1879	G	ABC transporter substrate-binding protein	5300			419	RHE_RS25905	R	RHE_RS25905_m1	R	-26	-15	CGCGTGCATAAG	10.8	3.6e-06	-12.535	5.444	bact									RHE_RS23775
421	RHE_RS20465	D	RHE_RS03180_m3	R	-51	-30	GGCATGCTGCACCCGCGAAGAA	8.6	4.2e-06	-12.38	5.377							RHE_RS04030	RHE_RS27560	p42f	-	COG1609	K	LacI family DNA-binding transcriptional regulator	5301			420	RHE_RS25905	R	RHE_RS25905_m2	R	-98	-76	CAGGATGCGGCGATAACGACAAT	18.2	1.2e-09	-20.541	8.921	bact									RHE_RS23775
422	RHE_RS00415	R	RHE_RS03180_m4	D	-192	-171	ACAAGCTACGAGCAAAGCGGCA	6.6	7.3e-06	-11.828	5.137							RHE_RS04030	RHE_RS27890	p42f	-	COG0598	P	magnesium and cobalt transport protein CorA	5367			421	RHE_RS00285	R	RHE_RS25905_m3	R	-64	-55	CTACTTATGC	10.8	5.2e-06	-12.167	5.284	bact									RHE_RS23775
423	RHE_RS01725	D	RHE_RS03180_m4	R	-328	-307	GGAAGAGGTGACGAAAGCGAGG	7.3	5e-06	-12.206	5.301							RHE_RS04030	RHE_RS29540	symbiotic plasmid p42d	-	COG3424	Q	type III polyketide synthase	5688			422	RHE_RS04155	D	RHE_RS25905_m3	D	-128	-119	TTACTTATGA	11.7	2.1e-06	-13.074	5.678	bact									RHE_RS23775
424	RHE_RS03180	D	RHE_RS03180_m4	D	-392	-371	TCAAGATGCAACCGAAGCGAAA	17.6	3.2e-09	-19.56	8.495							RHE_RS04030	RHE_RS29840	symbiotic plasmid p42d	-	COG1802	K	GntR family transcriptional regulator	5746			423	RHE_RS25905	R	RHE_RS25905_m3	R	-36	-27	CTACTTATCA	12.1	8.9e-07	-13.932	6.051	bact									RHE_RS23775
425	RHE_RS03180	D	RHE_RS03180_m4	D	-355	-334	ATAAGCGCTGAGAGAACCGATT	20.2	1e-10	-23.026	10							RHE_RS04030	RHE_RS30350	symbiotic plasmid p42d	-	COG2801	X	ISNCY-like element ISRel10 family transposase	5845			424	RHE_RS13090	D	RHE_RS25905_m4	R	-230	-201	TGCGAAACTATCTCCGACCAATCGCGATGC	9.8	6e-06	-12.024	5.222	bact									RHE_RS23775
426	RHE_RS11645	D	RHE_RS03180_m4	R	-197	-176	AATAGCGCCAAGAGAATCGAAT	8.7	2.3e-06	-12.983	5.638							RHE_RS04030	RHE_RS30900	symbiotic plasmid p42d	-	COG3794	C	pseudoazurin	5941			425	RHE_RS25905	R	RHE_RS25905_m4	D	-280	-251	CACGAATATTCCCCCGATAGTTCACGACCT	15.2	2.6e-10	-22.07	9.585	bact									RHE_RS23775
427	RHE_RS03180	D	RHE_RS03180_m5	R	-399	-384	GCATCTTGAAATGCAC	15.7	1.8e-08	-17.833	7.745							RHE_RS04030	RHE_RS30975	symbiotic plasmid p42d	-	COG3153	R	nodulation protein A	5958			426	RHE_RS25905	R	RHE_RS25905_m4	R	-206	-177	TGCGATGCAGTTCCAAAGCACTTTCAACGT	9.5	9.6e-06	-11.554	5.018	bact									RHE_RS23775
428	RHE_RS07690	D	RHE_RS03180_m5	D	-132	-117	CAATCTTGTGATGCGG	9	8.2e-06	-11.711	5.086																	427	RHE_RS06015	R	RHE_RS25905_m5	R	-23	-12	TCCGATTGTCCT	10.6	3.5e-06	-12.563	5.456	bact									RHE_RS23775
429	RHE_RS08970	R	RHE_RS03180_m5	D	-102	-87	GCAGCTTGGGCTGCGC	9.4	6.1e-06	-12.007	5.215																	428	RHE_RS01340	R	RHE_RS26115_m1	D	-60	-38	GCTTGCCTTCGCGGTCGGCGAAA	8.9	5.8e-06	-12.058	5.237	bact									RHE_RS23775
430	RHE_RS09380	D	RHE_RS03180_m5	R	-48	-33	GGATCTTGTAGCGCGC	9.2	7.1e-06	-11.855	5.149							RHE_RS04310	RHE_RS00040	chr	-	COG3030	R	membrane protein FxsA	7			429	RHE_RS01340	R	RHE_RS26115_m1	R	-60	-38	TTTCGCCGACCGCGAAGGCAAGC	8.9	5.8e-06	-12.058	5.237	bact									RHE_RS23775
431	RHE_RS00155	R	RHE_RS03430_m1	R	-94	-84	TACGAATCAAG	9.9	7.3e-06	-11.828	5.137							RHE_RS04310	RHE_RS00375	chr	-	COG1653	G	carbohydrate ABC transporter substrate-binding protein	66			430	RHE_RS26115	R	RHE_RS26115_m1	D	-97	-75	TTTTGCCTTTCCAGCCGGCATGC	13.8	1.8e-07	-15.53	6.745	bact
432	RHE_RS03430	D	RHE_RS03430_m1	R	-22	-12	TCCGAATCAGT	11.6	7.1e-07	-14.158	6.149							RHE_RS04310	RHE_RS00380	chr	-	COG1609	K	LacI family transcriptional regulator	67			431	RHE_RS26115	R	RHE_RS26115_m1	R	-97	-75	GCATGCCGGCTGGAAAGGCAAAA	13.8	1.8e-07	-15.53	6.745	bact
433	RHE_RS03430	D	RHE_RS03430_m2	D	-128	-102	ATCAAATCGCCGGGCGAGTCTTAATCA	12.4	5.2e-07	-14.469	6.284							RHE_RS04310	RHE_RS02120	chr	dapD	COG2171	E	2,3,4,5-tetrahydropyridine-2,6-dicarboxylate N-succinyltransferase	405			432	RHE_RS26115	R	RHE_RS26115_m1	D	-35	-13	AGCAGCCGCCCCGAGAGGCAGGA	13.1	3.7e-07	-14.81	6.432	bact									RHE_RS24095
434	RHE_RS03430	D	RHE_RS03430_m2	R	-81	-55	CGCGAATCGGCGACAACTCGTTAAAGT	11.1	1.6e-06	-13.346	5.796							RHE_RS04310	RHE_RS03385	chr	-	COG1344	N	flagellin	647			433	RHE_RS26115	R	RHE_RS26115_m1	R	-35	-13	TCCTGCCTCTCGGGGCGGCTGCT	13.2	3.1e-07	-14.987	6.509	bact									RHE_RS24095
435	RHE_RS06560	D	RHE_RS03430_m2	D	-70	-44	TTCAAATGATTAAGTTCATTTTAATCG	9.4	6.2e-06	-11.991	5.208							RHE_RS04310	RHE_RS03720	chr	rirA	COG1959	K	transcriptional regulator	710			434	RHE_RS26115	R	RHE_RS26115_m2	D	-40	-20	GCCGGAGCAGCCGCCCCGAGA	14.1	2.4e-08	-17.545	7.62	bact									RHE_RS24095
436	RHE_RS18135	R	RHE_RS03430_m2	D	-96	-70	TCGCAATCGTTAAAATGCAATTATTTC	9	8.3e-06	-11.699	5.081							RHE_RS04310	RHE_RS04310	chr	-	COG1414	K	IclR family transcriptional regulator	825			435	RHE_RS26115	R	RHE_RS26115_m3	D	-119	-106	ACAGAGTCTCGGCT	16.6	2.3e-09	-19.89	8.638	bact									RHE_RS24095
437	RHE_RS03430	D	RHE_RS03430_m3	R	-105	-90	GAAATTAATAATTGAT	14.6	8.2e-09	-18.619	8.086							RHE_RS04310	RHE_RS05060	chr	-	COG1651	O	DsbA family protein	973			436	RHE_RS29825	D	RHE_RS26115_m3	D	-23	-10	AGAGAGGCGCGGAG	10	5.5e-06	-12.111	5.26	bact									RHE_RS24095
438	RHE_RS03430	D	RHE_RS03430_m3	D	-104	-89	TCAATTATTAATTTCC	11.6	1.1e-06	-13.72	5.959							RHE_RS04310	RHE_RS05335	chr	-	COG1028	IQR	3-oxoacyl-ACP reductase	1026			437	RHE_RS20885	D	RHE_RS26115_m4	R	-76	-65	AAAGGCAGGAAT	9.9	8.3e-06	-11.699	5.081	bact									RHE_RS24095
439	RHE_RS03490	D	RHE_RS03430_m3	R	-91	-76	CTAACTAATAATTGAG	12.1	5.2e-07	-14.469	6.284							RHE_RS04310	RHE_RS06870	chr	iolC	COG0524	G	5-dehydro-2-deoxygluconokinase	1323			438	RHE_RS26115	R	RHE_RS26115_m4	D	-22	-11	AGAGGCAGGATT	12.6	5.1e-07	-14.489	6.292	bact									RHE_RS24095
440	RHE_RS03430	D	RHE_RS03430_m4	D	-187	-176	CTCGTTAACTTT	9.9	9.8e-06	-11.533	5.009							RHE_RS04310	RHE_RS07080	chr	-	COG3216	S	DUF2062 domain-containing protein	1365			439	RHE_RS26115	R	RHE_RS26115_m5	D	-35	-23	AGCAGCCGCCCCG	12.1	5.5e-07	-14.413	6.26	bact									RHE_RS24095
441	RHE_RS03430	D	RHE_RS03430_m4	R	-187	-176	AAAGTTAACGAG	9.9	9.8e-06	-11.533	5.009							RHE_RS04310	RHE_RS07290	chr	-	COG0034	F	amidophosphoribosyltransferase	1407			440	RHE_RS13090	D	RHE_RS26230_m1	R	-41	-11	ATCCAATGGCCGTGGTGAAGCTTCCGTCAAC	2.3	5.5e-06	-12.111	5.26	bact									RHE_RS24095
442	RHE_RS17045	R	RHE_RS03430_m4	D	-250	-239	AACGTTAACTTT	10.2	6.9e-06	-11.884	5.161							RHE_RS04310	RHE_RS08070	chr	-			hypothetical protein	1559			441	RHE_RS26230	R	RHE_RS26230_m1	R	-70	-40	ATCCTATCGTGGTAGTGAAATTTCCTCAACC	29.3	1.4e-14	-31.9	13.854	bact									RHE_RS24095
443	RHE_RS17045	R	RHE_RS03430_m4	R	-250	-239	AAAGTTAACGTT	10.3	6e-06	-12.024	5.222							RHE_RS04310	RHE_RS09810	chr	-	COG1044	M	UDP-3-O-(3-hydroxymyristoyl)glucosamine N-acyltransferase	1888			442	RHE_RS26230	R	RHE_RS26230_m2	R	-81	-62	TCCTCAACCTTGAAGAAAGC	15.8	9.2e-09	-18.504	8.036	bact
444	RHE_RS17050	D	RHE_RS03430_m4	D	-203	-192	AAAGTTAACGTT	10.3	6e-06	-12.024	5.222							RHE_RS04310	RHE_RS10705	chr	glmU	COG1207	M	bifunctional N-acetylglucosamine-1-phosphate uridyltransferase/glucosamine-1-phosphate acetyltransferase	2067			443	RHE_RS26230	R	RHE_RS26230_m2	D	-77	-58	TCTTCAAGGTTGAGGAAATT	11.4	1.5e-06	-13.41	5.824	bact
445	RHE_RS17050	D	RHE_RS03430_m4	R	-203	-192	AACGTTAACTTT	10.2	6.9e-06	-11.884	5.161							RHE_RS04310	RHE_RS11820	chr	-	COG0433	L	ATP-binding protein	2285			444	RHE_RS05815	R	RHE_RS26230_m3	R	-139	-120	TCTTCCCCCGGGCCATTGCT	7.4	8.9e-06	-11.629	5.051	bact									RHE_RS25455
446	RHE_RS03430	D	RHE_RS03430_m5	D	-105	-86	ATCAATTATTAATTTCCGCC	16.5	2.6e-09	-19.768	8.585							RHE_RS04310	RHE_RS14135	chr	-	COG1522	K	Lrp/AsnC family transcriptional regulator	2719			445	RHE_RS09265	D	RHE_RS26230_m3	R	-265	-246	TTTTCACCGACTGGATAGCT	9.7	2.2e-06	-13.027	5.658	bact									RHE_RS25455
447	RHE_RS03580	D	RHE_RS03430_m5	R	-200	-181	ATTAGATATTAATTTTCAGA	9.2	9.3e-06	-11.585	5.032							RHE_RS04310	RHE_RS14815	chr	-	COG1653	G	carbohydrate ABC transporter substrate-binding protein	2851			446	RHE_RS13090	D	RHE_RS26230_m3	D	-31	-12	GCTTCACCACGGCCATTGGA	9	3.6e-06	-12.535	5.444	bact									RHE_RS25455
448	RHE_RS11740	R	RHE_RS03430_m5	D	-128	-109	ATCATAAAATAGTTTTTGTC	11.7	9.5e-07	-13.867	6.022							RHE_RS04310	RHE_RS14820	chr	-	COG2971	G	N-acetylglucosamine kinase	2852			447	RHE_RS26230	R	RHE_RS26230_m3	D	-60	-41	ATTTCACTACCACGATAGGA	17	5.4e-09	-19.037	8.268	bact									RHE_RS25455
449	RHE_RS11745	D	RHE_RS03430_m5	R	-149	-130	ATCATAAAATAGTTTTTGTC	11.7	9.5e-07	-13.867	6.022							RHE_RS04310	RHE_RS15185	chr	-	COG0782	K	transcription elongation factor GreA	2924			448	RHE_RS26230	R	RHE_RS26230_m4	D	-68	-52	TTGAGGAAATTTCACTA	17.7	1.1e-10	-22.931	9.959	bact									RHE_RS25455
450	RHE_RS12755	R	RHE_RS03430_m5	R	-330	-311	CGCAAACGTTAATTTTTGAC	12.7	3.4e-07	-14.894	6.469							RHE_RS04310	RHE_RS18090	chr	-	COG1942	Q	tautomerase family protein	3480			449	RHE_RS26230	R	RHE_RS26230_m5	D	-69	-53	GTTGAGGAAATTTCACT	14	1.6e-07	-15.648	6.796	bact									RHE_RS25455
451	RHE_RS14345	R	RHE_RS03430_m5	D	-109	-90	AGCAATTTTAAAGTTCTACA	9.7	6.1e-06	-12.007	5.215							RHE_RS04310	RHE_RS18555	chr	-	COG0019	E	type III PLP-dependent enzyme	3573			450	RHE_RS26230	R	RHE_RS26230_m5	R	-69	-53	AGTGAAATTTCCTCAAC	14.2	1.5e-07	-15.713	6.824	bact									RHE_RS25455
452	RHE_RS16770	D	RHE_RS03430_m5	R	-142	-123	TTTAAAGATTAATTTCTTCA	9.8	5.6e-06	-12.093	5.252							RHE_RS04310	RHE_RS18865	chr	-	COG1309	K	TetR/AcrR family transcriptional regulator	3634			451	RHE_RS26505	D	RHE_RS26505_m1	D	-220	-200	CGCTACTGCCTTGGCATAGAA	16.2	1.5e-08	-18.015	7.824	bact									RHE_RS25455
453	RHE_RS27555	R	RHE_RS03430_m5	R	-289	-270	TGCTAATATTAATTACCTAA	9.7	6.6e-06	-11.928	5.18							RHE_RS04310	RHE_RS20095	chr	-	COG2984	R	ABC transporter substrate-binding protein	3869			452	RHE_RS26505	D	RHE_RS26505_m1	R	-220	-200	TTCTATGCCAAGGCAGTAGCG	16.3	1.2e-08	-18.238	7.921	bact									RHE_RS25455
454	RHE_RS27560	D	RHE_RS03430_m5	D	-61	-42	TGCTAATATTAATTACCTAA	9.7	6.6e-06	-11.928	5.18							RHE_RS04310	RHE_RS20385	chr	-	COG1879	G	rhizopine-binding protein	3929			453	RHE_RS15095	R	RHE_RS26505_m3	D	-207	-186	CACCTTCTCCCCAGCGGGGAGA	9.9	4.5e-06	-12.311	5.347	bact									RHE_RS25455
455	RHE_RS01925	R	RHE_RS03720_m1	D	-57	-41	TTTTGAAGAATTCTAAA	10.2	2.6e-06	-12.86	5.585							RHE_RS04310	RHE_RS20580	chr	-	COG0568	K	RNA polymerase factor sigma-32	3969			454	RHE_RS26505	D	RHE_RS26505_m4	R	-165	-152	GAATGCGCCGGATC	11.2	2.3e-07	-15.285	6.638	bact									RHE_RS25455
456	RHE_RS01925	R	RHE_RS03720_m1	R	-57	-41	TTTAGAATTCTTCAAAA	10.3	2.5e-06	-12.899	5.602							RHE_RS04310	RHE_RS20765	chr	rplU	COG0261	J	50S ribosomal protein L21	4005			455	RHE_RS03770	D	RHE_RS26505_m5	R	-43	-29	CGAGGAGAAAACACC	8.9	8e-06	-11.736	5.097	bact									RHE_RS25455
457	RHE_RS03720	D	RHE_RS03720_m1	D	-69	-53	TTTGGAATTGTTCAAAA	16	1.3e-08	-18.158	7.886							RHE_RS04310	RHE_RS21005	chr	-	COG5360	S	heparinase	4049			456	RHE_RS06095	R	RHE_RS26505_m5	D	-41	-27	TCAGGAGAAATCGCC	8.9	8e-06	-11.736	5.097	bact									RHE_RS25455
458	RHE_RS03720	D	RHE_RS03720_m1	R	-69	-53	TTTTGAACAATTCCAAA	16	1.3e-08	-18.158	7.886							RHE_RS04310	RHE_RS23570	p42c	-	COG1028	IQR	KR domain-containing protein	4514			457	RHE_RS26505	D	RHE_RS26505_m5	R	-160	-146	GTAGGAGAATGCGCC	17.9	9.4e-10	-20.785	9.027	bact
459	RHE_RS18705	R	RHE_RS03720_m1	D	-122	-106	TTTGGACTTTTTCAAAA	10	3e-06	-12.717	5.523							RHE_RS04310	RHE_RS27890	p42f	-	COG0598	P	magnesium and cobalt transport protein CorA	5367			458	RHE_RS24290	R	RHE_RS26790_m1	D	-65	-39	GGAACCGATGCCGGGCCAGACCGTTTC	8.6	3.4e-07	-14.894	6.469	bact
460	RHE_RS18705	R	RHE_RS03720_m1	R	-122	-106	TTTTGAAAAAGTCCAAA	10.1	2.8e-06	-12.786	5.553							RHE_RS04310	RHE_RS29525	symbiotic plasmid p42d	-	COG0265	O	PDZ domain-containing protein	5684			459	RHE_RS26790	D	RHE_RS26790_m1	D	-66	-40	GGAACAGGTGCGCAATGCGAACGTTTC	24.9	1.6e-12	-27.161	11.796	bact									RHE_RS25905
461	RHE_RS01540	R	RHE_RS03720_m2	D	-92	-81	TTATTCCAAACT	11	1.6e-06	-13.346	5.796							RHE_RS04310	RHE_RS30350	symbiotic plasmid p42d	-	COG2801	X	ISNCY-like element ISRel10 family transposase	5845			460	RHE_RS06265	R	RHE_RS26790_m3	R	-16	-5	GGCTGTCTCCCG	9.8	6.3e-06	-11.975	5.201	bact									RHE_RS25905
462	RHE_RS06880	D	RHE_RS03720_m2	D	-42	-31	ATATTCCAAAAA	9.8	9.3e-06	-11.585	5.032							RHE_RS04310	RHE_RS30365	symbiotic plasmid p42d	-	COG0288	P	carbonic anhydrase	5848			461	RHE_RS26790	D	RHE_RS26790_m3	R	-18	-7	ATCTGTCTCCCA	11.2	8.2e-08	-16.317	7.086	bact									RHE_RS25905
463	RHE_RS11525	D	RHE_RS03720_m2	D	-97	-86	TTGTTCTAAACT	11	1.6e-06	-13.346	5.796																	462	RHE_RS02890	D	RHE_RS26790_m4	D	-16	-4	AACAGGAGCGCAT	9.8	7e-06	-11.87	5.155	bact									RHE_RS25905
464	RHE_RS03390	D	RHE_RS03720_m3	D	-208	-179	TGAAAATCTCTCTAACTATCAGATATTTTT	10.9	3.4e-06	-12.592	5.469																	463	RHE_RS26505	D	RHE_RS26790_m4	R	-223	-211	GGCAGTAGCGCAA	9.6	9.6e-06	-11.554	5.018	bact									RHE_RS25905
465	RHE_RS03390	D	RHE_RS03720_m3	R	-208	-179	AAAAATATCTGATAGTTAGAGAGATTTTCA	10.7	3.8e-06	-12.481	5.42							RHE_RS04690	RHE_RS00040	chr	-	COG3030	R	membrane protein FxsA	7			464	RHE_RS26790	D	RHE_RS26790_m4	D	-64	-52	AACAGGTGCGCAA	11.8	7.1e-08	-16.461	7.149	bact									RHE_RS25905
466	RHE_RS03390	D	RHE_RS03720_m3	D	-207	-178	GAAAATCTCTCTAACTATCAGATATTTTTA	10.1	7e-06	-11.87	5.155							RHE_RS04690	RHE_RS00090	chr	-	COG4553	I	polyhydroxyalkanoate depolymerase	16			465	RHE_RS07145	D	RHE_RS26790_m5	D	-60	-50	GAGGAACAGCT	9.9	6.3e-06	-11.975	5.201	bact									RHE_RS25905
467	RHE_RS03390	D	RHE_RS03720_m3	R	-207	-178	TAAAAATATCTGATAGTTAGAGAGATTTTC	10	7.6e-06	-11.787	5.119							RHE_RS04690	RHE_RS00670	chr	-	COG0346	Q	glyoxalase	124			466	RHE_RS26790	D	RHE_RS26790_m5	D	-68	-58	TCGGAACAGGT	10.5	2.6e-06	-12.86	5.585	bact									RHE_RS25905
468	RHE_RS05200	R	RHE_RS03720_m3	D	-218	-189	CCAAATTTCAAAAAACCAAGGGAATTTTTG	9.8	9.3e-06	-11.585	5.032							RHE_RS04690	RHE_RS01320	chr	-	COG0291	J	50S ribosomal protein L35	250			467	RHE_RS26875	R	RHE_RS26875_m1	D	-301	-288	AACCTGCGGGTCAA	12.1	6.6e-07	-14.231	6.18	bact									RHE_RS25905
469	RHE_RS05200	R	RHE_RS03720_m3	R	-218	-189	CAAAAATTCCCTTGGTTTTTTGAAATTTGG	9.9	8.4e-06	-11.687	5.076							RHE_RS04690	RHE_RS02120	chr	dapD	COG2171	E	2,3,4,5-tetrahydropyridine-2,6-dicarboxylate N-succinyltransferase	405			468	RHE_RS26875	R	RHE_RS26875_m1	D	-224	-211	ACTCTGCCTGTCCA	11.3	1.7e-06	-13.285	5.77	bact									RHE_RS25905
470	RHE_RS06615	D	RHE_RS03720_m3	D	-135	-106	CTAAACATTCGAAACATTACAAACTTTTCA	10.5	4.6e-06	-12.289	5.337							RHE_RS04690	RHE_RS02960	chr	maf	COG0424	Q	septum formation inhibitor Maf	564			469	RHE_RS26875	R	RHE_RS26875_m2	R	-381	-359	GCGCGCCGGCCGGGGAGTGACCA	5	9.1e-06	-11.607	5.041	bact									RHE_RS25905
471	RHE_RS06615	D	RHE_RS03720_m3	R	-135	-106	TGAAAAGTTTGTAATGTTTCGAATGTTTAG	10.8	3.4e-06	-12.592	5.469							RHE_RS04690	RHE_RS03290	chr	flhB	COG1377	N	flagellar biosynthesis protein FlhB	628			470	RHE_RS10390	R	RHE_RS26875_m3	R	-30	-20	GTATCGGAAAC	12	4.3e-07	-14.659	6.367	bact									RHE_RS25905
472	RHE_RS08070	D	RHE_RS03720_m3	D	-257	-228	ACAAAAATCAGTTGCTTACTCGAAATTTCT	10.4	5.1e-06	-12.186	5.292							RHE_RS04690	RHE_RS03390	chr	-	COG1344	N	flagellin	648			471	RHE_RS16475	D	RHE_RS26875_m3	D	-87	-77	CTATCGGAGAC	10	7e-06	-11.87	5.155	bact									RHE_RS25905
473	RHE_RS08070	D	RHE_RS03720_m3	R	-257	-228	AGAAATTTCGAGTAAGCAACTGATTTTTGT	10.1	7e-06	-11.87	5.155							RHE_RS04690	RHE_RS04230	chr	-	COG0475	P	potassium transporter TrkA	809			472	RHE_RS26875	R	RHE_RS26875_m3	D	-126	-116	GTATCGGTAAC	12.9	8.4e-08	-16.292	7.076	bact									RHE_RS25905
474	RHE_RS13215	R	RHE_RS03720_m3	D	-54	-25	CAAAAATACGAATAATCCCTCGCATTTTCT	11	2.7e-06	-12.822	5.569							RHE_RS04690	RHE_RS04510	chr	-			hypothetical protein	864			473	RHE_RS06065	D	RHE_RS26875_m4	D	-45	-30	CTGCGAGGCTTTTCTA	10.1	4.6e-06	-12.289	5.337	bact									RHE_RS25905
475	RHE_RS13215	R	RHE_RS03720_m3	R	-54	-25	AGAAAATGCGAGGGATTATTCGTATTTTTG	10.8	3.8e-06	-12.481	5.42							RHE_RS04690	RHE_RS04685	chr	-	COG1122	PR	biotin transport ATP-binding protein BioM	898			474	RHE_RS26875	R	RHE_RS26875_m4	D	-34	-19	TGGCGAGGCAGTTCGA	10.8	1.6e-06	-13.346	5.796	bact
476	RHE_RS13730	R	RHE_RS03720_m3	D	-71	-42	CAAAAACATGATTGTTAAACTCCGCTTTTT	10.7	3.8e-06	-12.481	5.42							RHE_RS04690	RHE_RS04690	chr	-	COG3214	R	winged helix-turn-helix domain-containing protein	899			475	RHE_RS00195	D	RHE_RS26875_m5	D	-107	-80	GAATCAACTCCTGATTCACGTGAAACCC	3.1	7.1e-06	-11.855	5.149	bact
477	RHE_RS13730	R	RHE_RS03720_m3	R	-71	-42	AAAAAGCGGAGTTTAACAATCATGTTTTTG	10.6	4.2e-06	-12.38	5.377							RHE_RS04690	RHE_RS04950	chr	-	COG0498	E	threonine synthase	950			476	RHE_RS06630	D	RHE_RS26875_m5	D	-131	-104	TTATCCGAATTGCGATGGGTTGAATCGC	4.6	3.4e-06	-12.592	5.469	bact									RHE_RS26115
478	RHE_RS14885	R	RHE_RS03720_m3	D	-198	-169	CTAAAACATGCAGGAATTTCATACATTTAG	11.3	1.9e-06	-13.174	5.721							RHE_RS04690	RHE_RS04955	chr	-			hypothetical protein	951			477	RHE_RS07235	D	RHE_RS26875_m5	R	-132	-105	AAATCGCTAGCAATTTCGGTTACTACGG	2.9	7.9e-06	-11.749	5.102	bact									RHE_RS26115
479	RHE_RS14885	R	RHE_RS03720_m3	R	-198	-169	CTAAATGTATGAAATTCCTGCATGTTTTAG	11.6	1.3e-06	-13.553	5.886							RHE_RS04690	RHE_RS05060	chr	-	COG1651	O	DsbA family protein	973			478	RHE_RS26875	R	RHE_RS26875_m5	D	-324	-297	CGATCGAATTCAGATAGGTTTGCAACCT	10.7	1.2e-07	-15.936	6.921	bact									RHE_RS26115
480	RHE_RS16770	D	RHE_RS03720_m3	D	-221	-192	CGAAAAAAAACGTTTTTTTGTGATCTTTTT	10.8	3.8e-06	-12.481	5.42							RHE_RS04690	RHE_RS05200	chr	-			hypothetical protein	1001			479	RHE_RS26875	R	RHE_RS26875_m5	R	-144	-117	TTACCGATACCGGTATCGATAACACTCA	7.7	6.9e-07	-14.187	6.161	bact									RHE_RS26115
481	RHE_RS16770	D	RHE_RS03720_m3	R	-221	-192	AAAAAGATCACAAAAAAACGTTTTTTTTCG	10.8	3.4e-06	-12.592	5.469							RHE_RS04690	RHE_RS05805	chr	betA	COG2303	IR	oxygen-dependent choline dehydrogenase	1113			480	RHE_RS26875	R	RHE_RS26875_m5	D	-138	-111	TTATCGATACCGGTATCGGTAACAACGC	31.8	8.9e-17	-36.958	16.051	bact									RHE_RS26115
482	RHE_RS16770	D	RHE_RS03720_m3	D	-220	-191	GAAAAAAAACGTTTTTTTGTGATCTTTTTT	10.8	3.4e-06	-12.592	5.469							RHE_RS04690	RHE_RS06615	chr	-	COG0265	O	PDZ domain-containing protein	1271			481	RHE_RS05730	D	RHE_RS27185_m1	R	-94	-69	AAATAATTTAGATTCTACTAACATCT	7.7	4.9e-06	-12.226	5.31	bact									RHE_RS26115
483	RHE_RS16770	D	RHE_RS03720_m3	R	-220	-191	AAAAAAGATCACAAAAAAACGTTTTTTTTC	10.9	3e-06	-12.717	5.523							RHE_RS04690	RHE_RS07245	chr	-	COG0119	E	citramalate synthase	1398			482	RHE_RS27185	D	RHE_RS27185_m1	D	-53	-28	GAACAATCCGACAACATTTGACAACA	17.1	4.9e-09	-19.134	8.31	bact									RHE_RS26115
484	RHE_RS16770	D	RHE_RS03720_m3	D	-219	-190	AAAAAAAACGTTTTTTTGTGATCTTTTTTC	10.5	4.6e-06	-12.289	5.337							RHE_RS04690	RHE_RS07290	chr	-	COG0034	F	amidophosphoribosyltransferase	1407			483	RHE_RS27185	D	RHE_RS27185_m1	D	-30	-5	ACATAATTCGGCTATGGTGAATAAAG	6.6	8.9e-06	-11.629	5.051	bact									RHE_RS26115
485	RHE_RS16770	D	RHE_RS03720_m3	R	-219	-190	GAAAAAAGATCACAAAAAAACGTTTTTTTT	10.6	4.2e-06	-12.38	5.377							RHE_RS04690	RHE_RS07295	chr	-	COG1286	S	CvpA family protein	1408			484	RHE_RS01740	D	RHE_RS27185_m3	D	-23	-1	CGAATTCGGAAAGACCGAACAAT	8.1	6.1e-06	-12.007	5.215	bact									RHE_RS26115
486	RHE_RS16770	D	RHE_RS03720_m3	D	-85	-56	GTAAAAATTTTACCGTTTGATAAATTTTTA	11.4	1.7e-06	-13.285	5.77							RHE_RS04690	RHE_RS07570	chr	-	COG0243	C	molybdopterin oxidoreductase family protein	1465			485	RHE_RS01740	D	RHE_RS27185_m3	R	-23	-1	ATTGTTCGGTCTTTCCGAATTCG	8.2	5.7e-06	-12.075	5.244	bact									RHE_RS26115
487	RHE_RS16770	D	RHE_RS03720_m3	R	-85	-56	TAAAAATTTATCAAACGGTAAAATTTTTAC	11.5	1.7e-06	-13.285	5.77							RHE_RS04690	RHE_RS08395	chr	-	COG0344	I	glycerol-3-phosphate acyltransferase	1619			486	RHE_RS27185	D	RHE_RS27185_m3	D	-28	-6	ATAATTCGGCTATGGTGAATAAA	18.9	2.8e-10	-21.996	9.553	bact									RHE_RS26115
488	RHE_RS16770	D	RHE_RS03720_m3	D	-84	-55	TAAAAATTTTACCGTTTGATAAATTTTTAA	12	8.7e-07	-13.955	6.06							RHE_RS04690	RHE_RS14155	chr	-	COG2814	G	MFS transporter	2723			487	RHE_RS27185	D	RHE_RS27185_m3	R	-28	-6	TTTATTCACCATAGCCGAATTAT	18.7	4.1e-10	-21.615	9.387	bact									RHE_RS26115
489	RHE_RS16770	D	RHE_RS03720_m3	R	-84	-55	TTAAAAATTTATCAAACGGTAAAATTTTTA	12	7.6e-07	-14.09	6.119							RHE_RS04690	RHE_RS15015	chr	-	COG2968	S	SIMPL domain-containing protein	2890			488	RHE_RS17525	R	RHE_RS27185_m4	R	-146	-127	TCTGAATCCTCTTCTCAATT	8.1	2.8e-06	-12.786	5.553	bact
490	RHE_RS16770	D	RHE_RS03720_m3	D	-66	-37	ATAAATTTTTAAACCTGAGTTACGCTTTCC	9.8	9.3e-06	-11.585	5.032							RHE_RS04690	RHE_RS17960	chr	-	COG0483	G	inositol monophosphatase	3454			489	RHE_RS27185	D	RHE_RS27185_m4	R	-38	-19	GCCGAATTATGTTGTCAAAT	17.9	2.4e-09	-19.848	8.62	bact
491	RHE_RS18705	R	RHE_RS03720_m3	D	-139	-110	GAAAAAGGTGGACCTTTTTTGGACTTTTTC	11	3e-06	-12.717	5.523							RHE_RS04690	RHE_RS18325	chr	-	COG3181	C	tripartite tricarboxylate transporter substrate binding protein	3527			490	RHE_RS27185	D	RHE_RS27185_m5	D	-37	-8	TTTGACAACATAATTCGGCTATGGTGAATA	28.3	3.4e-14	-31.012	13.469	bact									RHE_RS26230
492	RHE_RS18705	R	RHE_RS03720_m3	R	-139	-110	GAAAAAGTCCAAAAAAGGTCCACCTTTTTC	11.2	2.1e-06	-13.074	5.678							RHE_RS04690	RHE_RS18555	chr	-	COG0019	E	type III PLP-dependent enzyme	3573			491	RHE_RS27525	D	RHE_RS27525_m1	D	-258	-241	ATTGAAATCGATTTGGAC	13.5	1.6e-07	-15.648	6.796	bact									RHE_RS26230
493	RHE_RS23365	R	RHE_RS03720_m3	D	-209	-180	TGAAACGTTTCATTTTTTATTGACTTTTTC	10.1	7e-06	-11.87	5.155							RHE_RS04690	RHE_RS18675	chr	-	COG1566	V	HlyD family secretion protein	3596			492	RHE_RS27525	D	RHE_RS27525_m1	R	-258	-241	GTCCAAATCGATTTCAAT	13.5	1.6e-07	-15.648	6.796	bact									RHE_RS26230
494	RHE_RS23365	R	RHE_RS03720_m3	R	-209	-180	GAAAAAGTCAATAAAAAATGAAACGTTTCA	10.4	5.1e-06	-12.186	5.292							RHE_RS04690	RHE_RS18680	chr	-	COG1309	K	TetR/AcrR family transcriptional regulator	3597			493	RHE_RS27525	D	RHE_RS27525_m1	D	-98	-81	ATTGAAATCGATTTCAAT	14.3	8.4e-08	-16.292	7.076	bact									RHE_RS26230
495	RHE_RS23370	D	RHE_RS03720_m3	D	-162	-133	GAAAAAGTCAATAAAAAATGAAACGTTTCA	10.4	5.1e-06	-12.186	5.292							RHE_RS04690	RHE_RS18940	chr	-	COG3386	G	SMP-30/gluconolactonase/LRE family protein	3648			494	RHE_RS27525	D	RHE_RS27525_m1	R	-98	-81	ATTGAAATCGATTTCAAT	14.3	8.4e-08	-16.292	7.076	bact									RHE_RS26230
496	RHE_RS23370	D	RHE_RS03720_m3	R	-162	-133	TGAAACGTTTCATTTTTTATTGACTTTTTC	10.1	7e-06	-11.87	5.155							RHE_RS04690	RHE_RS19505	chr	-			DUF3108 domain-containing protein	3754			495	RHE_RS03515	R	RHE_RS27525_m2	D	-251	-228	AAGAAATTTCAAAGCGCTTTGACA	6.6	2.5e-06	-12.899	5.602	bact									RHE_RS26230
497	RHE_RS00065	D	RHE_RS03720_m4	D	-89	-74	TCAAAAAACCTATATA	10.2	5e-06	-12.206	5.301							RHE_RS04690	RHE_RS19510	chr	-	COG0227	J	50S ribosomal protein L28	3755			496	RHE_RS03515	R	RHE_RS27525_m2	D	-88	-65	TACATAATTAAAAGCGCTTTGAGC	8.1	1.2e-06	-13.633	5.921	bact									RHE_RS26230
498	RHE_RS01815	D	RHE_RS03720_m4	R	-111	-96	GTAAAAAGCTTATAAA	10.6	3.1e-06	-12.684	5.509							RHE_RS04690	RHE_RS19890	chr	-	COG0567	C	2-oxoglutarate dehydrogenase E1 component	3829			497	RHE_RS26705	R	RHE_RS27525_m2	D	-95	-72	CCCATAATCGAAGACAGTTGCAGT	5.9	3.4e-06	-12.592	5.469	bact									RHE_RS26230
499	RHE_RS02030	D	RHE_RS03720_m4	D	-108	-93	GAAAAAATTCCATATT	9.7	9.7e-06	-11.543	5.013							RHE_RS04690	RHE_RS20765	chr	rplU	COG0261	J	50S ribosomal protein L21	4005			498	RHE_RS26875	R	RHE_RS27525_m2	D	-142	-119	AGTGTTATCGATACCGGTATCGGT	4.4	6.5e-06	-11.944	5.187	bact									RHE_RS26230
500	RHE_RS03720	D	RHE_RS03720_m4	D	-49	-34	CCAAACCGCCTATATA	10.2	5e-06	-12.206	5.301							RHE_RS04690	RHE_RS20895	chr	-	COG2301	G	CoA ester lyase	4029			499	RHE_RS27525	D	RHE_RS27525_m2	D	-264	-241	CCAGAAATTGAAATCGATTTGGAC	17.2	4.1e-09	-19.312	8.387	bact									RHE_RS26230
501	RHE_RS14645	D	RHE_RS03720_m4	R	-58	-43	TAAAAGTTACTAAAAA	9.7	8.7e-06	-11.652	5.06							RHE_RS04690	RHE_RS21975	p42a	-	COG3916	T	GNAT family N-acetyltransferase	4207			500	RHE_RS27525	D	RHE_RS27525_m2	R	-264	-241	GTCCAAATCGATTTCAATTTCTGG	7.9	1.4e-06	-13.479	5.854	bact
502	RHE_RS17665	R	RHE_RS03720_m4	R	-173	-158	GAAAAATGATTATATC	9.7	8.7e-06	-11.652	5.06							RHE_RS04690	RHE_RS24105	p42e	-	COG2271	G	MFS transporter	4620			501	RHE_RS27525	D	RHE_RS27525_m2	D	-104	-81	GACTTAATTGAAATCGATTTCAAT	16.6	6.9e-09	-18.792	8.161	bact
503	RHE_RS22720	D	RHE_RS03720_m4	D	-60	-45	AAAGAGTACCTATATT	9.7	8.7e-06	-11.652	5.06							RHE_RS04690	RHE_RS25550	p42e	rhaI	COG4952	M	L-rhamnose catabolism isomerase	4901			502	RHE_RS27525	D	RHE_RS27525_m2	R	-98	-75	ATGATAATTGAAATCGATTTCAAT	18.5	1.3e-09	-20.461	8.886	bact									RHE_RS26505
504	RHE_RS03720	D	RHE_RS03720_m5	R	-77	-66	CAAAATATGAAA	10	6.2e-06	-11.991	5.208							RHE_RS04690	RHE_RS26260	p42e	-			hypothetical protein	5043			503	RHE_RS01495	R	RHE_RS27525_m3	D	-242	-217	TGCAGATCGCTTCCGTGACGCCAATA	3.9	3.5e-06	-12.563	5.456	bact									RHE_RS26505
505	RHE_RS11175	R	RHE_RS03720_m5	R	-44	-33	ATAAATATGAAT	10.1	5.1e-06	-12.186	5.292																	504	RHE_RS27525	D	RHE_RS27525_m3	D	-230	-205	TGCAGAAGGCTTGAAGGGCGTCAAGC	9.3	2.5e-07	-15.202	6.602	bact									RHE_RS26505
506	RHE_RS14735	D	RHE_RS03720_m5	R	-96	-85	CAAAATATGAAA	10	6.2e-06	-11.991	5.208																	505	RHE_RS05815	R	RHE_RS27525_m4	D	-84	-64	TGATTGATCAGTCAATCAAAA	10.3	4.3e-06	-12.357	5.367	bact									RHE_RS26505
507	RHE_RS17605	D	RHE_RS03720_m5	R	-87	-76	TGTAAAATGAAA	10.4	3.5e-06	-12.563	5.456							RHE_RS05170	RHE_RS02015	chr	-			LapA family protein	384			506	RHE_RS15085	R	RHE_RS27525_m4	R	-161	-141	GTATTAATCACAAAAGCAAAA	9.7	8.7e-06	-11.652	5.06	bact									RHE_RS26505
508	RHE_RS22090	D	RHE_RS03720_m5	D	-34	-23	TTAAAAACGAAA	9.7	8.9e-06	-11.629	5.051							RHE_RS05170	RHE_RS02955	chr	-	COG0361	J	translation initiation factor IF-1	563			507	RHE_RS27525	D	RHE_RS27525_m4	D	-100	-80	TAATTGAAATCGATTTCAATT	10.9	2e-06	-13.122	5.699	bact									RHE_RS26505
509	RHE_RS23365	R	RHE_RS03720_m5	R	-202	-191	TAAAAAATGAAA	12.3	8.9e-08	-16.235	7.051							RHE_RS05170	RHE_RS04330	chr	-	COG0598	P	magnesium transporter	828			508	RHE_RS27525	D	RHE_RS27525_m4	R	-99	-79	TAATTGAAATCGATTTCAATT	10.9	2e-06	-13.122	5.699	bact									RHE_RS26505
510	RHE_RS23370	D	RHE_RS03720_m5	D	-151	-140	TAAAAAATGAAA	12.3	8.9e-08	-16.235	7.051							RHE_RS05170	RHE_RS04485	chr	-	COG2183	K	RNA-binding transcriptional accessory protein	859			509	RHE_RS01495	R	RHE_RS27525_m5	D	-242	-217	TGCAGATCGCTTCCGTGACGCCAATA	3.9	3.5e-06	-12.563	5.456	bact									RHE_RS26505
511	RHE_RS30790	D	RHE_RS03720_m5	R	-41	-30	TAAAAGGTGAAA	10	6.2e-06	-11.991	5.208							RHE_RS05170	RHE_RS05060	chr	-	COG1651	O	DsbA family protein	973			510	RHE_RS27525	D	RHE_RS27525_m5	D	-230	-205	TGCAGAAGGCTTGAAGGGCGTCAAGC	9.3	2.5e-07	-15.202	6.602	bact									RHE_RS26505
512	RHE_RS00480	D	RHE_RS04030_m1	D	-56	-35	AAACATCACGCGATTTGATGAA	10.4	2e-06	-13.122	5.699							RHE_RS05170	RHE_RS05170	chr	-	COG1309	K	TetR/AcrR family transcriptional regulator	994			511	RHE_RS11905	D	RHE_RS27925_m1	D	-166	-140	GGCTAACGGGCTATTTTCTCATGATTA	-2.8	1.1e-06	-13.72	5.959	bact									RHE_RS26505
513	RHE_RS04030	R	RHE_RS04030_m1	R	-61	-40	AAACATTCGTTGGACTGATCAA	22.4	3.5e-13	-28.681	12.456							RHE_RS05170	RHE_RS07290	chr	-	COG0034	F	amidophosphoribosyltransferase	1407			512	RHE_RS27925	D	RHE_RS27925_m1	R	-68	-42	AGCTAACTCGATGTTTTCACATAAAGA	36.7	2.4e-17	-38.268	16.62	bact
514	RHE_RS12925	R	RHE_RS04030_m1	R	-64	-43	ATACATCAATTGATTTGAATAA	8.5	7.2e-06	-11.841	5.143							RHE_RS05170	RHE_RS07295	chr	-	COG1286	S	CvpA family protein	1408			513	RHE_RS14410	R	RHE_RS27925_m2	R	-61	-41	TATAACCATCGAGATGGCCAC	1.9	8.9e-06	-11.629	5.051	bact
515	RHE_RS30900	D	RHE_RS04030_m1	D	-48	-27	ACACATTCATGAGGCTGATTGG	9.6	3.5e-06	-12.563	5.456							RHE_RS05170	RHE_RS07750	chr	-	COG0027	F	ATP-grasp domain-containing protein	1500			514	RHE_RS22030	R	RHE_RS27925_m2	R	-71	-51	GGAAAACATCAAGTTTCCTAA	5.9	1.3e-06	-13.553	5.886	bact									RHE_RS26790
516	RHE_RS30975	R	RHE_RS04030_m1	D	-144	-123	ACGCATCCATTGGACGGATGAG	8.9	5.6e-06	-12.093	5.252							RHE_RS05170	RHE_RS08675	chr	-	COG0201	U	preprotein translocase subunit SecY	1671			515	RHE_RS27925	D	RHE_RS27925_m2	D	-60	-40	TGAAAACATCGAGTTAGCTTA	26.1	4.3e-13	-28.475	12.367	bact									RHE_RS26790
517	RHE_RS09690	R	RHE_RS04030_m2	D	-34	-22	CGAAAAGGAGCAT	10.1	8.2e-06	-11.711	5.086							RHE_RS05170	RHE_RS09810	chr	-	COG1044	M	UDP-3-O-(3-hydroxymyristoyl)glucosamine N-acyltransferase	1888			516	RHE_RS22790	R	RHE_RS27925_m3	R	-89	-79	AAAGCTCACTC	9.9	7.7e-06	-11.774	5.114	bact									RHE_RS26790
518	RHE_RS09770	D	RHE_RS04030_m2	D	-21	-9	GGAAAAGGAGTAA	9.9	9.4e-06	-11.575	5.027							RHE_RS05170	RHE_RS11175	chr	-			preprotein translocase subunit SecG	2158			517	RHE_RS26115	R	RHE_RS27925_m3	R	-60	-50	CAAGCTAACCC	10.3	5.8e-06	-12.058	5.237	bact									RHE_RS26790
519	RHE_RS24485	D	RHE_RS04030_m2	D	-50	-38	GAGAAAGGAGCCG	12	9.2e-07	-13.899	6.036							RHE_RS05170	RHE_RS15505	chr	ychF	COG0012	J	redox-regulated ATPase YchF	2984			518	RHE_RS27925	D	RHE_RS27925_m3	R	-50	-40	TAAGCTAACTC	13.6	5.3e-08	-16.753	7.276	bact									RHE_RS26790
520	RHE_RS27890	R	RHE_RS04030_m2	D	-203	-191	GGAAAAGGAGCCG	13.2	1e-07	-16.118	7							RHE_RS05170	RHE_RS18080	chr	-	COG1171	E	threonine/serine dehydratase	3478			519	RHE_RS27925	D	RHE_RS27925_m4	D	-40	-27	ATGCTTCGAAGGTA	10.3	5.2e-06	-12.167	5.284	bact									RHE_RS26790
521	RHE_RS29540	R	RHE_RS04030_m2	R	-238	-226	CGAAAAGGAGACA	9.9	9.4e-06	-11.575	5.027							RHE_RS05170	RHE_RS19455	chr	-	COG0204	I	1-acyl-sn-glycerol-3-phosphate acyltransferase	3744			520	RHE_RS27925	D	RHE_RS27925_m4	R	-40	-27	TACCTTCGAAGCAT	10.3	5.2e-06	-12.167	5.284	bact									RHE_RS26790
522	RHE_RS30900	D	RHE_RS04030_m2	D	-19	-7	AGAAAAGGAGCTT	10.4	5.9e-06	-12.041	5.229							RHE_RS05170	RHE_RS20440	chr	-	COG3459	G	protein ndvB	3940			521	RHE_RS27925	D	RHE_RS27925_m5	R	-38	-15	GAATTCAGATCGTACCTTCGAAGC	17.4	2.1e-09	-19.981	8.678	bact									RHE_RS26790
523	RHE_RS00480	D	RHE_RS04030_m3	D	-56	-34	AAACATCACGCGATTTGATGAAT	9.7	2.6e-06	-12.86	5.585							RHE_RS05170	RHE_RS27790	p42f	-			hypothetical protein	5347			522	RHE_RS07165	R	RHE_RS28450_m1	D	-84	-64	CGCATGCGTTTTTCGCATGAC	6.2	7.4e-06	-11.814	5.131	bact									RHE_RS26790
524	RHE_RS00480	D	RHE_RS04030_m3	R	-56	-34	ATTCATCAAATCGCGTGATGTTT	9.8	2.4e-06	-12.94	5.62							RHE_RS05170	RHE_RS28700	p42f	-	COG0665	E	D-amino acid dehydrogenase small subunit	5524			523	RHE_RS07165	R	RHE_RS28450_m1	R	-84	-64	GTCATGCGAAAAACGCATGCG	6.3	6.9e-06	-11.884	5.161	bact									RHE_RS26790
525	RHE_RS04030	R	RHE_RS04030_m3	D	-107	-85	GTCCTTCACTTTGCTTGATTTGC	9.4	3.1e-06	-12.684	5.509																	524	RHE_RS28450	R	RHE_RS28450_m1	D	-38	-18	CGCATAAGTTTTTATCATGCG	20.5	1e-10	-23.026	10	bact									RHE_RS26790
526	RHE_RS04030	R	RHE_RS04030_m3	R	-107	-85	GCAAATCAAGCAAAGTGAAGGAC	9.5	3.1e-06	-12.684	5.509																	525	RHE_RS28450	R	RHE_RS28450_m1	R	-38	-18	CGCATGATAAAAACTTATGCG	20.7	6.7e-11	-23.426	10.174	bact									RHE_RS26790
527	RHE_RS12925	R	RHE_RS04030_m3	D	-65	-43	ATTATTCAAATCAATTGATGTAT	11.4	8.1e-07	-14.026	6.092							RHE_RS05735	RHE_RS00855	chr	phnF	COG2188	K	phosphonate metabolism transcriptional regulator PhnF	161			526	RHE_RS06075	R	RHE_RS28450_m2	D	-215	-195	GCTTCACATAATCTTCCATCG	2	9e-06	-11.618	5.046	bact									RHE_RS26790
528	RHE_RS12925	R	RHE_RS04030_m3	R	-65	-43	ATACATCAATTGATTTGAATAAT	11.3	8.7e-07	-13.955	6.06							RHE_RS05735	RHE_RS02120	chr	dapD	COG2171	E	2,3,4,5-tetrahydropyridine-2,6-dicarboxylate N-succinyltransferase	405			527	RHE_RS07165	R	RHE_RS28450_m2	D	-88	-68	GCCTCGCATGCGTTTTTCGCA	8.8	3.3e-07	-14.924	6.481	bact									RHE_RS26790
529	RHE_RS29840	D	RHE_RS04030_m3	D	-88	-66	GCTCATCAGACAATCTGATTGAA	7.8	8.1e-06	-11.724	5.092							RHE_RS05735	RHE_RS04510	chr	-			hypothetical protein	864			528	RHE_RS28450	R	RHE_RS28450_m2	D	-42	-22	GCCTCGCATAAGTTTTTATCA	24.3	4.1e-12	-26.22	11.387	bact									RHE_RS26790
530	RHE_RS29840	D	RHE_RS04030_m3	R	-88	-66	TTCAATCAGATTGTCTGATGAGC	7.9	7.6e-06	-11.787	5.119							RHE_RS05735	RHE_RS05735	chr	-	COG0583	K	LysR family transcriptional regulator	1099			529	RHE_RS02570	D	RHE_RS28450_m3	R	-197	-186	TTCAACGGCAAA	11.9	1.5e-06	-13.41	5.824	bact									RHE_RS26790
531	RHE_RS08765	R	RHE_RS04030_m4	R	-16	-6	TATCCTTCATT	10.5	7.8e-06	-11.761	5.108							RHE_RS05735	RHE_RS07330	chr	-	COG0305	L	replicative DNA helicase	1415			530	RHE_RS04550	R	RHE_RS28450_m3	R	-82	-71	TGCAAGAGCAAA	11.3	3.3e-06	-12.622	5.481	bact									RHE_RS26790
532	RHE_RS14490	R	RHE_RS04030_m4	R	-156	-146	CATCCATCACA	11.2	4.8e-06	-12.247	5.319							RHE_RS05735	RHE_RS09800	chr	rseP	COG0750	OK	RIP metalloprotease RseP	1886			531	RHE_RS04555	D	RHE_RS28450_m3	D	-141	-130	TGCAAGAGCAAA	11.3	3.3e-06	-12.622	5.481	bact									RHE_RS26790
533	RHE_RS04030	R	RHE_RS04030_m5	D	-63	-41	TATTGATCAGTCCAACGAATGTT	24.5	6.5e-14	-30.364	13.187							RHE_RS05735	RHE_RS09810	chr	-	COG1044	M	UDP-3-O-(3-hydroxymyristoyl)glucosamine N-acyltransferase	1888			532	RHE_RS08155	D	RHE_RS28450_m3	D	-34	-23	TTCAACCGCAAT	10.9	6e-06	-12.024	5.222	bact									RHE_RS26790
534	RHE_RS07225	R	RHE_RS04030_m5	R	-128	-106	AAGGTGTCGGACCGACGAATGCA	3.4	8.5e-06	-11.675	5.071							RHE_RS05735	RHE_RS09860	chr	-	COG0148	G	enolase	1898			533	RHE_RS17110	R	RHE_RS28450_m3	D	-193	-182	TGCAACGGCATT	11.8	2.4e-06	-12.94	5.62	bact
535	RHE_RS27555	R	RHE_RS04030_m5	R	-162	-140	TCTTAATTAGTAAATAGTATTAT	3.5	8.2e-06	-11.711	5.086							RHE_RS05735	RHE_RS13170	chr	-			DUF3313 domain-containing protein	2540			534	RHE_RS20460	D	RHE_RS28450_m3	R	-142	-131	TGCAAGCGCAAA	10.9	5.2e-06	-12.167	5.284	bact
536	RHE_RS27560	D	RHE_RS04030_m5	D	-191	-169	TCTTAATTAGTAAATAGTATTAT	3.5	8.2e-06	-11.711	5.086							RHE_RS05735	RHE_RS14720	chr	-	COG0251	V	RidA family protein	2832			535	RHE_RS27880	D	RHE_RS28450_m3	R	-30	-19	TGCAACTGCATT	10	8.7e-06	-11.652	5.06	bact									RHE_RS26875
537	RHE_RS04310	D	RHE_RS04310_m1	D	-107	-94	ATTATTTGGAACTT	14.1	1.3e-07	-15.856	6.886							RHE_RS05735	RHE_RS15340	chr	-	COG0436	E	pyridoxal phosphate-dependent aminotransferase	2952			536	RHE_RS28450	R	RHE_RS28450_m3	R	-84	-73	TGCAAGAGCAAT	11.2	3.9e-06	-12.455	5.409	bact									RHE_RS26875
538	RHE_RS04310	D	RHE_RS04310_m1	D	-87	-74	ACTATGTGGAATTA	16	1.5e-08	-18.015	7.824							RHE_RS05735	RHE_RS17915	chr	-	COG5317	S	DUF1465 domain-containing protein	3445			537	RHE_RS28450	R	RHE_RS28450_m3	D	-62	-51	TTCAACGGCATA	12.3	3.9e-07	-14.757	6.409	bact									RHE_RS26875
539	RHE_RS14135	R	RHE_RS04310_m1	D	-72	-59	ACTATGTGGTATTT	8	8.4e-06	-11.687	5.076							RHE_RS05735	RHE_RS18325	chr	-	COG3181	C	tripartite tricarboxylate transporter substrate binding protein	3527			538	RHE_RS02640	R	RHE_RS28450_m4	R	-26	-14	CACATAACAAAAA	10.3	8.2e-06	-11.711	5.086	bact									RHE_RS26875
540	RHE_RS04310	D	RHE_RS04310_m2	R	-55	-44	GCCCTTGACAGA	13.1	2e-07	-15.425	6.699							RHE_RS05735	RHE_RS20385	chr	-	COG1879	G	rhizopine-binding protein	3929			539	RHE_RS28450	R	RHE_RS28450_m4	D	-56	-44	GGCATAAAAAATT	11.8	3e-07	-15.019	6.523	bact									RHE_RS26875
541	RHE_RS18865	R	RHE_RS04310_m2	D	-81	-70	TATCTTGACAGA	11.7	1.4e-06	-13.479	5.854							RHE_RS05735	RHE_RS24105	p42e	-	COG2271	G	MFS transporter	4620			540	RHE_RS28450	R	RHE_RS28450_m4	R	-30	-18	CGCATGATAAAAA	11.1	2.6e-06	-12.86	5.585	bact									RHE_RS26875
542	RHE_RS29525	D	RHE_RS04310_m2	D	-102	-91	CCCCTTGACAAG	10	7.9e-06	-11.749	5.102							RHE_RS05735	RHE_RS24365	p42e	-	COG4312	R	DUF899 domain-containing protein	4672			541	RHE_RS07165	R	RHE_RS28450_m5	D	-84	-66	CGCATGCGTTTTTCGCATG	11.3	1.1e-06	-13.72	5.959	bact									RHE_RS26875
543	RHE_RS03720	D	RHE_RS04310_m3	D	-81	-61	CGAATTTCATATTTTGGAATT	13	1.9e-07	-15.476	6.721							RHE_RS05735	RHE_RS26095	p42e	-			hypothetical protein	5008			542	RHE_RS28450	R	RHE_RS28450_m5	D	-38	-20	CGCATAAGTTTTTATCATG	20.9	3.5e-12	-26.378	11.456	bact									RHE_RS26875
544	RHE_RS03720	D	RHE_RS04310_m3	R	-79	-59	ACAATTCCAAAATATGAAATT	12	3.9e-07	-14.757	6.409																	543	RHE_RS20460	D	RHE_RS29080_m1	R	-42	-26	TGAAGCCCGCATCGAGG	11	1.3e-06	-13.553	5.886	bact									RHE_RS26875
545	RHE_RS04310	D	RHE_RS04310_m3	D	-115	-95	GCTGTTCCATTATTTGGAACT	17.9	2.1e-09	-19.981	8.678																	544	RHE_RS29080	D	RHE_RS29080_m1	D	-22	-6	ACAAGCCAGGATCGACG	10.7	2.1e-06	-13.074	5.678	bact									RHE_RS26875
546	RHE_RS04310	D	RHE_RS04310_m3	R	-113	-93	TAAGTTCCAAATAATGGAACA	18.1	1.6e-09	-20.253	8.796							RHE_RS05790	RHE_RS01260	chr	tenA	COG0819	H	thiaminase II	238			545	RHE_RS02430	D	RHE_RS29080_m2	D	-229	-215	GAGCCCTGGTCGACT	9.8	7.8e-06	-11.761	5.108	bact									RHE_RS26875
547	RHE_RS04310	D	RHE_RS04310_m3	D	-95	-75	TTAATTTGACTATGTGGAATT	16.4	1.1e-08	-18.325	7.959							RHE_RS05790	RHE_RS01265	chr	-	COG1396	K	XRE family transcriptional regulator	239			546	RHE_RS03770	D	RHE_RS29080_m2	R	-160	-146	GCGCCGGGAACGACA	10.4	2.7e-06	-12.822	5.569	bact									RHE_RS26875
548	RHE_RS05335	D	RHE_RS04310_m3	D	-75	-55	ACAGTTCCGAATTTCTGAACT	8.4	3.9e-06	-12.455	5.409							RHE_RS05790	RHE_RS01845	chr	-	COG0576	O	nucleotide exchange factor GrpE	350			547	RHE_RS13810	D	RHE_RS29080_m2	D	-122	-108	AAGCCGGGCACGACG	10.5	2.2e-06	-13.027	5.658	bact
549	RHE_RS05335	D	RHE_RS04310_m3	R	-73	-53	GTAGTTCAGAAATTCGGAACT	10.3	1.2e-06	-13.633	5.921							RHE_RS05790	RHE_RS02610	chr	-	COG4992	E	acetylornithine transaminase	498			548	RHE_RS15085	R	RHE_RS29080_m2	R	-174	-160	AAGCCGGGCACGACG	10.5	2.2e-06	-13.027	5.658	bact
550	RHE_RS10705	D	RHE_RS04310_m3	R	-74	-54	ATAATTCCTGAAATCGGAAAT	7.7	5.9e-06	-12.041	5.229							RHE_RS05790	RHE_RS04100	chr	-	COG1376	M	L,D-transpeptidase	783			549	RHE_RS20460	D	RHE_RS29080_m2	R	-42	-28	AAGCCCGCATCGAGG	9.9	6.5e-06	-11.944	5.187	bact									RHE_RS27185
551	RHE_RS14815	R	RHE_RS04310_m3	D	-348	-328	TTAATTCGGGAAAAGGGAACA	7.5	6.6e-06	-11.928	5.18							RHE_RS05790	RHE_RS05785	chr	-	COG0175	EH	phosphoadenylyl-sulfate reductase	1109			550	RHE_RS29080	D	RHE_RS29080_m2	D	-20	-6	AAGCCAGGATCGACG	10.9	8.9e-07	-13.932	6.051	bact									RHE_RS27185
552	RHE_RS14820	D	RHE_RS04310_m3	R	-207	-187	TTAATTCGGGAAAAGGGAACA	7.5	6.6e-06	-11.928	5.18							RHE_RS05790	RHE_RS05790	chr	-	COG1959	K	Rrf2 family transcriptional regulator	1110			551	RHE_RS29195	D	RHE_RS29195_m1	D	-88	-74	TGGCTGGTGACACCA	13.7	1.1e-07	-16.023	6.959	bact									RHE_RS27185
553	RHE_RS18090	D	RHE_RS04310_m3	D	-116	-96	ATAGTTCCAATTTTTGGGACA	15.3	2.9e-08	-17.356	7.538							RHE_RS05790	RHE_RS06560	chr	-	COG3179	R	chitinase	1260			552	RHE_RS29195	D	RHE_RS29195_m1	R	-35	-21	TTGCTCGTTACAGAT	15	7.7e-09	-18.682	8.114	bact									RHE_RS27185
554	RHE_RS18090	D	RHE_RS04310_m3	R	-114	-94	ACTGTCCCAAAAATTGGAACT	12	4.2e-07	-14.683	6.377							RHE_RS05790	RHE_RS07295	chr	-	COG1286	S	CvpA family protein	1408			553	RHE_RS31115	D	RHE_RS29195_m1	D	-30	-16	TAGATGGTTACATGT	10.4	4.5e-06	-12.311	5.347	bact									RHE_RS27185
555	RHE_RS21005	R	RHE_RS04310_m3	R	-105	-85	AAAGTTCGAATATACGCAATT	9.4	2.2e-06	-13.027	5.658							RHE_RS05790	RHE_RS08055	chr	-	COG2873	E	aminotransferase class V-fold PLP-dependent enzyme	1556			554	RHE_RS00815	R	RHE_RS29195_m2	D	-92	-62	TGTGACACGAACTACACAAATATGACACGTG	8.9	2.8e-06	-12.786	5.553	bact									RHE_RS27185
556	RHE_RS27890	R	RHE_RS04310_m3	D	-93	-73	CATGTTTTAGAAAATGGCATT	7.4	6.9e-06	-11.884	5.161							RHE_RS05790	RHE_RS09595	chr	-	COG0460	E	homoserine dehydrogenase	1849			555	RHE_RS04575	D	RHE_RS29195_m2	D	-47	-17	TGTTACTATCTTTTCGATATCGTGTCACTAT	8.3	4.1e-06	-12.405	5.387	bact									RHE_RS27185
557	RHE_RS04310	D	RHE_RS04310_m4	R	-115	-103	ATAATGGAACAGC	11.7	1.3e-06	-13.553	5.886							RHE_RS05790	RHE_RS10890	chr	-	COG0745	TK	DNA-binding response regulator	2104			556	RHE_RS29195	D	RHE_RS29195_m2	R	-85	-55	TTTAACATGCCCGTCAAGCTGGTGTCACCAG	30.2	1.8e-19	-43.161	18.745	bact									RHE_RS27185
558	RHE_RS04310	D	RHE_RS04310_m4	D	-19	-7	TTAATGGCACATA	10.7	3.6e-06	-12.535	5.444							RHE_RS05790	RHE_RS11300	chr	-			hypothetical protein	2183			557	RHE_RS17525	R	RHE_RS29195_m3	D	-133	-120	ATTCAGATCGTAGG	11	2.1e-06	-13.074	5.678	bact									RHE_RS27185
559	RHE_RS08070	D	RHE_RS04310_m4	R	-34	-22	AAAGTGGAACAAA	10.1	5.9e-06	-12.041	5.229							RHE_RS05790	RHE_RS14735	chr	-	COG1376	M	L,D-transpeptidase	2835			558	RHE_RS01190	R	RHE_RS29195_m4	D	-62	-50	AGTCTCTCACATG	11.1	1.9e-06	-13.174	5.721	bact									RHE_RS27185
560	RHE_RS18090	D	RHE_RS04310_m4	R	-116	-104	AAATTGGAACTAT	11.2	2.2e-06	-13.027	5.658							RHE_RS05790	RHE_RS17020	chr	-	COG2148	M	exopolysaccharide production protein Pss 1	3275			559	RHE_RS09425	R	RHE_RS29195_m4	D	-83	-71	AATCTGTAACATT	9.8	5.3e-06	-12.148	5.276	bact									RHE_RS27185
561	RHE_RS20580	D	RHE_RS04310_m4	D	-329	-317	TTATTGGAACTTT	10.1	5.9e-06	-12.041	5.229							RHE_RS05790	RHE_RS17190	chr	-	COG0639	T	serine/threonine protein phosphatase	3309			560	RHE_RS29195	D	RHE_RS29195_m4	R	-63	-51	CGTCTTTAACATG	16	1.1e-08	-18.325	7.959	bact									RHE_RS27185
562	RHE_RS00375	R	RHE_RS04310_m5	D	-28	-15	ACATATTGGGACAA	9.5	8.9e-06	-11.629	5.051							RHE_RS05790	RHE_RS17195	chr	-	COG1960	I	monooxygenase	3310			561	RHE_RS29195	D	RHE_RS29195_m5	D	-101	-73	GACAACCGACCGGTGGCTGGTGACACCAG	27.7	4e-16	-35.455	15.398	bact
563	RHE_RS00380	D	RHE_RS04310_m5	R	-136	-123	ACATATTGGGACAA	9.5	8.9e-06	-11.629	5.051							RHE_RS05790	RHE_RS17655	chr	-	COG1932	HE	phosphoserine transaminase	3393			562	RHE_RS02190	R	RHE_RS29975_m1	D	-149	-138	CAGACCATCGAG	9.7	8e-06	-11.736	5.097	bact
564	RHE_RS04310	D	RHE_RS04310_m5	R	-114	-101	AAATAATGGAACAG	14.2	5.3e-08	-16.753	7.276							RHE_RS05790	RHE_RS18595	chr	-	COG2954	R	CYTH domain-containing protein	3581			563	RHE_RS15995	D	RHE_RS29975_m1	R	-36	-25	CAGACAATCGTT	10.2	5.1e-06	-12.186	5.292	bact									RHE_RS27525
565	RHE_RS06870	R	RHE_RS04310_m5	R	-63	-50	CGATAATGAAACAT	9.4	9.6e-06	-11.554	5.018							RHE_RS05790	RHE_RS19615	chr	-			DUF982 domain-containing protein	3775			564	RHE_RS25120	R	RHE_RS29975_m1	R	-103	-92	CCGACAATCGCG	9.6	8.9e-06	-11.629	5.051	bact									RHE_RS27525
566	RHE_RS15185	D	RHE_RS04310_m5	R	-239	-226	GTATATTAGAACAT	10.5	3.7e-06	-12.507	5.432							RHE_RS05790	RHE_RS19890	chr	-	COG0567	C	2-oxoglutarate dehydrogenase E1 component	3829			565	RHE_RS29975	D	RHE_RS29975_m1	D	-87	-76	CAGACAATCGGG	14.5	8.3e-08	-16.304	7.081	bact									RHE_RS27525
567	RHE_RS03290	R	RHE_RS04690_m1	R	-141	-131	CGCTATAGAGC	10.2	9.1e-06	-11.607	5.041							RHE_RS05790	RHE_RS20385	chr	-	COG1879	G	rhizopine-binding protein	3929			566	RHE_RS29975	D	RHE_RS29975_m2	R	-77	-65	TCGTAGGACAACC	16.5	7.6e-09	-18.695	8.119	bact									RHE_RS27525
568	RHE_RS04685	R	RHE_RS04690_m1	D	-268	-258	CCGTATAGAAG	11.8	9.8e-07	-13.836	6.009							RHE_RS05790	RHE_RS21085	chr	-	COG1158	K	transcription termination factor Rho	4065			567	RHE_RS07235	D	RHE_RS29975_m3	D	-121	-110	GAAATTGCTAGC	9	6.6e-06	-11.928	5.18	bact									RHE_RS27525
569	RHE_RS04690	D	RHE_RS04690_m1	R	-92	-82	CCGTATAGAAG	11.8	9.8e-07	-13.836	6.009							RHE_RS05790	RHE_RS22765	p42b	-	COG1653	G	ABC transporter substrate-binding protein	4357			568	RHE_RS29975	D	RHE_RS29975_m3	R	-32	-21	GAAATTTCTAGT	16.4	2.3e-08	-17.588	7.638	bact									RHE_RS27525
570	RHE_RS05200	R	RHE_RS04690_m1	D	-251	-241	TTCTATAGAAC	10.5	6.8e-06	-11.899	5.167							RHE_RS05790	RHE_RS23365	p42c	-	COG1653	G	sugar ABC transporter substrate-binding protein	4476			569	RHE_RS26275	R	RHE_RS29975_m4	D	-207	-194	GTTTGTCTATAAAC	11.2	2e-06	-13.122	5.699	bact									RHE_RS27525
571	RHE_RS18675	R	RHE_RS04690_m1	R	-96	-86	ATGTATAGAAC	11.2	2.9e-06	-12.751	5.538							RHE_RS05790	RHE_RS23370	p42c	-	COG3842	E	ABC transporter ATP-binding protein	4477			570	RHE_RS26275	R	RHE_RS29975_m4	R	-207	-194	GTTTATAGACAAAC	11.2	2e-06	-13.122	5.699	bact									RHE_RS27525
572	RHE_RS18680	D	RHE_RS04690_m1	D	-70	-60	ATGTATAGAAC	11.2	2.9e-06	-12.751	5.538							RHE_RS05790	RHE_RS25630	p42e	-	COG4964	UW	type II and III secretion system protein family protein	4917			571	RHE_RS29975	D	RHE_RS29975_m4	D	-92	-79	GTTTGCAGACAATC	13.6	1.5e-07	-15.713	6.824	bact									RHE_RS27525
573	RHE_RS04685	R	RHE_RS04690_m2	R	-255	-243	AACCTGACAGCGC	13.8	8.5e-08	-16.281	7.071							RHE_RS05790	RHE_RS27810	p42f	-	COG0745	TK	diguanylate cyclase	5351			572	RHE_RS29975	D	RHE_RS29975_m4	R	-92	-79	GATTGTCTGCAAAC	13.6	1.5e-07	-15.713	6.824	bact									RHE_RS27525
574	RHE_RS04690	D	RHE_RS04690_m2	D	-107	-95	AACCTGACAGCGC	13.8	8.5e-08	-16.281	7.071																	573	RHE_RS07105	D	RHE_RS29975_m5	D	-140	-126	TTTCGTTGGGCAAGC	10.5	2.5e-06	-12.899	5.602	bact									RHE_RS27525
575	RHE_RS17960	R	RHE_RS04690_m2	D	-47	-35	CCCCTGGCAGCGC	9.5	9.7e-06	-11.543	5.013																	574	RHE_RS11110	R	RHE_RS29975_m5	R	-137	-123	TTTCGCGTGACAACC	12.5	4.5e-07	-14.614	6.347	bact									RHE_RS27525
576	RHE_RS03390	D	RHE_RS04690_m3	D	-206	-193	AAAATCTCTCTAAC	11.5	1.6e-06	-13.346	5.796							RHE_RS05945	RHE_RS01075	chr	-	COG5010	UW	hypothetical protein	203			575	RHE_RS13970	D	RHE_RS29975_m5	D	-175	-161	TTTCGTTCGACAAGC	10.1	3.4e-06	-12.592	5.469	bact									RHE_RS27525
577	RHE_RS04510	R	RHE_RS04690_m3	R	-256	-243	AAAATGTGCCTACC	10	5.8e-06	-12.058	5.237							RHE_RS05945	RHE_RS01080	chr	-	COG0260	E	leucyl aminopeptidase	204			576	RHE_RS29975	D	RHE_RS29975_m5	R	-77	-63	TTTCGTAGGACAACC	18.7	5.8e-10	-21.268	9.237	bact									RHE_RS27525
578	RHE_RS04685	R	RHE_RS04690_m3	D	-329	-316	AAAATCTTCCTAGC	15.5	5.3e-09	-19.056	8.276							RHE_RS05945	RHE_RS02075	chr	-	COG1322	L	DNA recombination protein RmuC	396			577	RHE_RS06630	D	RHE_RS30285_m1	R	-93	-76	TTAGTGTCTTGGCGAAAA	9.4	4e-06	-12.429	5.398	bact									RHE_RS27525
579	RHE_RS04690	D	RHE_RS04690_m3	R	-34	-21	AAAATCTTCCTAGC	15.5	5.3e-09	-19.056	8.276							RHE_RS05945	RHE_RS02610	chr	-	COG4992	E	acetylornithine transaminase	498			578	RHE_RS30285	D	RHE_RS30285_m1	D	-318	-301	CAAGTGCCCGCGCGTAAA	14.5	7.6e-08	-16.393	7.119	bact									RHE_RS27525
580	RHE_RS18940	D	RHE_RS04690_m3	R	-56	-43	TAAATCCTCCCAGC	9.7	7.3e-06	-11.828	5.137							RHE_RS05945	RHE_RS03025	chr	-			DUF1476 domain-containing protein	575			579	RHE_RS30285	D	RHE_RS30285_m1	R	-176	-159	GGAGTGTGGTGCCGAATC	17	4.3e-09	-19.265	8.367	bact									RHE_RS27525
581	RHE_RS21975	R	RHE_RS04690_m3	R	-80	-67	AGAATCCTACAAGC	9.9	6.9e-06	-11.884	5.161							RHE_RS05945	RHE_RS04585	chr	-	COG1189	J	TlyA family rRNA (cytidine-2\'-O)-methyltransferase	879			580	RHE_RS05340	R	RHE_RS30285_m2	R	-116	-97	ATCAACTCCTCGAACGGGTC	9.6	1.8e-06	-13.228	5.745	bact
582	RHE_RS04685	R	RHE_RS04690_m4	D	-155	-142	GAGGTCGCGGCATA	12	9.3e-07	-13.888	6.032							RHE_RS05945	RHE_RS04590	chr	-	COG0840	NT	methyl-accepting chemotaxis protein	880			581	RHE_RS30285	D	RHE_RS30285_m2	R	-203	-184	ACCAACCGCTAACAGGGGTT	15.3	4.2e-08	-16.986	7.377	bact
583	RHE_RS04685	R	RHE_RS04690_m4	D	-116	-103	AAGGTGGCGGCAGC	13.8	1.5e-08	-18.015	7.824							RHE_RS05945	RHE_RS05945	chr	-	COG2197	TK	LuxR family transcriptional regulator	1137			582	RHE_RS30285	D	RHE_RS30285_m2	R	-74	-55	CTCAACCCACTGATCGGGGA	17	6.5e-09	-18.851	8.187	bact									RHE_RS27925
584	RHE_RS04690	D	RHE_RS04690_m4	R	-247	-234	AAGGTGGCGGCAGC	13.8	1.5e-08	-18.015	7.824							RHE_RS05945	RHE_RS05950	chr	-	COG0840	NT	PAS domain S-box protein	1138			583	RHE_RS30285	D	RHE_RS30285_m2	D	-28	-9	TGAAACTCTCCATCGGGGTG	16	2.2e-08	-17.632	7.658	bact									RHE_RS27925
585	RHE_RS04690	D	RHE_RS04690_m4	R	-208	-195	GAGGTCGCGGCATA	12	9.3e-07	-13.888	6.032							RHE_RS05945	RHE_RS06560	chr	-	COG3179	R	chitinase	1260			584	RHE_RS03515	R	RHE_RS30285_m3	D	-183	-170	CGAGAATCCCCTGT	9.5	2.7e-06	-12.822	5.569	bact									RHE_RS27925
586	RHE_RS05805	R	RHE_RS04690_m4	D	-69	-56	AAGGTGGCGGCAGC	13.8	1.5e-08	-18.015	7.824							RHE_RS05945	RHE_RS07685	chr	-	COG1846	K	MarR family transcriptional regulator	1487			585	RHE_RS20460	D	RHE_RS30285_m3	R	-191	-178	CTAGACCCCGCTGC	9.9	2.1e-06	-13.074	5.678	bact									RHE_RS27925
587	RHE_RS06615	D	RHE_RS04690_m4	R	-146	-133	TAGGTCGCGGCATG	10.9	3.9e-06	-12.455	5.409							RHE_RS05945	RHE_RS08070	chr	-			hypothetical protein	1559			586	RHE_RS30285	D	RHE_RS30285_m3	R	-101	-88	CTAGACGGCCCTGT	16.9	8e-09	-18.644	8.097	bact									RHE_RS27925
588	RHE_RS07245	R	RHE_RS04690_m4	D	-72	-59	AAGGTGACGGCAGC	13	1.3e-07	-15.856	6.886							RHE_RS05945	RHE_RS08115	chr	clpP	COG0740	O	ATP-dependent Clp protease proteolytic subunit	1568			587	RHE_RS13255	D	RHE_RS30285_m4	D	-388	-377	ACAAACTTAGCT	10.2	3.3e-06	-12.622	5.481	bact									RHE_RS27925
589	RHE_RS20560	D	RHE_RS04690_m4	D	-331	-318	AAGGTGGCGGCAGC	13.8	1.5e-08	-18.015	7.824							RHE_RS05945	RHE_RS08120	chr	-	COG1219	O	ATP-dependent Clp protease ATP-binding subunit ClpX	1569			588	RHE_RS30285	D	RHE_RS30285_m4	R	-249	-238	CCAAACTTAGTT	14.9	8.4e-08	-16.292	7.076	bact									RHE_RS27925
590	RHE_RS25550	D	RHE_RS04690_m4	D	-76	-63	AAGGTGCCGGCAGG	12.4	4.7e-07	-14.571	6.328							RHE_RS05945	RHE_RS08535	chr	rpoB	COG0085	K	DNA-directed RNA polymerase subunit beta	1643			589	RHE_RS01190	R	RHE_RS30285_m5	R	-169	-160	TAGGTTGAGC	10.3	6.2e-06	-11.991	5.208	bact									RHE_RS27925
591	RHE_RS04685	R	RHE_RS04690_m5	R	-190	-171	CTCTCATGGGGCACGTCCCC	15.3	8.7e-09	-18.56	8.06							RHE_RS05945	RHE_RS08965	chr	-	COG0209	F	vitamin B12-dependent ribonucleotide reductase	1727			590	RHE_RS30285	D	RHE_RS30285_m5	D	-63	-54	TGGGTTGAGC	13.1	7e-07	-14.172	6.155	bact									RHE_RS27925
592	RHE_RS04690	D	RHE_RS04690_m5	D	-179	-160	CTCTCATGGGGCACGTCCCC	15.3	8.7e-09	-18.56	8.06							RHE_RS05945	RHE_RS09635	chr	-	COG1278	K	cold-shock protein	1854			591	RHE_RS05835	D	RHE_RS00285_m1	R	-39	-27	GCTCGGAATAAAT	5	9.5e-05	-9.262	4.022	bact									RHE_RS27925
593	RHE_RS07245	R	RHE_RS04690_m5	R	-130	-111	GTATCGCGGGGCACGTCCCC	9.3	9.5e-06	-11.564	5.022							RHE_RS05945	RHE_RS09810	chr	-	COG1044	M	UDP-3-O-(3-hydroxymyristoyl)glucosamine N-acyltransferase	1888			592	RHE_RS10420	R	RHE_RS00285_m2	R	-35	-18	TGTATTATGCACATAATA	9	1.5e-05	-11.107	4.824	bact									RHE_RS27925
594	RHE_RS08395	R	RHE_RS04690_m5	R	-34	-15	CCCTCCGATGGCCTGTCCTC	10.9	2.8e-06	-12.786	5.553							RHE_RS05945	RHE_RS11300	chr	-			hypothetical protein	2183			593	RHE_RS10420	R	RHE_RS00285_m2	D	-28	-11	TGCATAATACACATATGG	7.6	4.8e-05	-9.944	4.319	bact									RHE_RS27925
595	RHE_RS05170	R	RHE_RS05170_m1	D	-100	-80	TTTATGAACGTTGTTCACGAG	18.7	1.1e-09	-20.628	8.959							RHE_RS05945	RHE_RS11645	chr	-	COG0152	F	phosphoribosylaminoimidazolesuccinocarboxamide synthase	2250			594	RHE_RS13885	D	RHE_RS00285_m2	D	-207	-190	TGGTTTAATCCTATACAT	7	7.8e-05	-9.459	4.108	bact									RHE_RS27925
596	RHE_RS05170	R	RHE_RS05170_m1	R	-100	-80	CTCGTGAACAACGTTCATAAA	18.6	1.3e-09	-20.461	8.886							RHE_RS05945	RHE_RS11950	chr	-	COG2198	T	Hpt domain-containing protein	2311			595	RHE_RS06395	R	RHE_RS00285_m3	D	-145	-128	CTTAATAGATGTAAAAGC	6.8	8.9e-05	-9.327	4.051	bact									RHE_RS27925
597	RHE_RS05170	R	RHE_RS05170_m1	D	-64	-44	ATCATGAACGACGTTCAAGAT	20.6	5.3e-11	-23.661	10.276							RHE_RS05945	RHE_RS11955	chr	-	COG1196	D	membrane protein	2312			596	RHE_RS10420	R	RHE_RS00285_m3	D	-35	-18	TATTATGTGCATAATACA	9.1	1.4e-05	-11.176	4.854	bact
598	RHE_RS05170	R	RHE_RS05170_m1	R	-64	-44	ATCTTGAACGTCGTTCATGAT	20.6	5.3e-11	-23.661	10.276							RHE_RS05945	RHE_RS12190	chr	-	COG2199	T	GGDEF domain-containing protein	2357			597	RHE_RS10420	R	RHE_RS00285_m3	R	-28	-11	CCATATGTGTATTATGCA	7.7	4.5e-05	-10.009	4.347	bact
599	RHE_RS05170	R	RHE_RS05170_m1	D	-41	-21	ATTTTGAACGTCGTTCAAAAT	21.3	1.1e-11	-25.233	10.959							RHE_RS05945	RHE_RS12580	chr	-	COG1653	G	carbohydrate ABC transporter substrate-binding protein	2428			598	RHE_RS13885	D	RHE_RS00285_m3	R	-207	-190	ATGTATAGGATTAAACCA	7	7.7e-05	-9.472	4.114	bact									RHE_RS28450
600	RHE_RS05170	R	RHE_RS05170_m1	R	-41	-21	ATTTTGAACGACGTTCAAAAT	21.3	1.1e-11	-25.233	10.959							RHE_RS05945	RHE_RS12585	chr	-	COG1609	K	LacI family DNA-binding transcriptional regulator	2429			599	RHE_RS14065	R	RHE_RS00285_m4	R	-80	-61	ACTCTATGTCTGGAAAGATC	8.2	3.2e-05	-10.35	4.495	bact									RHE_RS28450
601	RHE_RS05170	R	RHE_RS05170_m2	D	-100	-80	TTTATGAACGTTGTTCACGAG	18.5	1.3e-09	-20.461	8.886							RHE_RS05945	RHE_RS14325	chr	-	COG3814	S	hypothetical protein	2755			600	RHE_RS26195	R	RHE_RS00285_m4	D	-37	-18	CAATTATTCCGTACAGGAAA	7.9	4.2e-05	-10.078	4.377	bact									RHE_RS28450
602	RHE_RS05170	R	RHE_RS05170_m2	R	-100	-80	CTCGTGAACAACGTTCATAAA	18.4	1.5e-09	-20.318	8.824							RHE_RS05945	RHE_RS14645	chr	-	COG0741	M	transglycosylase	2817			601	RHE_RS02280	D	RHE_RS00285_m5	D	-25	-14	CATTGACCAAGA	8	6.5e-05	-9.641	4.187	bact									RHE_RS28450
603	RHE_RS05170	R	RHE_RS05170_m2	D	-64	-44	ATCATGAACGACGTTCAAGAT	20.4	5.5e-11	-23.624	10.26							RHE_RS05945	RHE_RS14820	chr	-	COG2971	G	N-acetylglucosamine kinase	2852			602	RHE_RS02280	D	RHE_RS00285_m5	R	-25	-14	TCTTGGTCAATG	8.3	5.2e-05	-9.864	4.284	bact									RHE_RS28450
604	RHE_RS05170	R	RHE_RS05170_m2	R	-64	-44	ATCTTGAACGTCGTTCATGAT	20.4	5.5e-11	-23.624	10.26							RHE_RS05945	RHE_RS16195	chr	-	COG1129	G	sugar ABC transporter ATP-binding protein	3116			603	RHE_RS09750	R	RHE_RS00285_m5	D	-169	-158	TTTTGGCCAAGA	9.3	2.3e-05	-10.68	4.638	bact									RHE_RS28450
605	RHE_RS05170	R	RHE_RS05170_m2	D	-41	-21	ATTTTGAACGTCGTTCAAAAT	21.2	6.8e-12	-25.714	11.167							RHE_RS05945	RHE_RS17020	chr	-	COG2148	M	exopolysaccharide production protein Pss 1	3275			604	RHE_RS09750	R	RHE_RS00285_m5	R	-169	-158	TCTTGGCCAAAA	9.4	1.9e-05	-10.871	4.721	bact									RHE_RS28450
606	RHE_RS05170	R	RHE_RS05170_m2	R	-41	-21	ATTTTGAACGACGTTCAAAAT	21.2	6.8e-12	-25.714	11.167							RHE_RS05945	RHE_RS17045	chr	-			hypothetical protein	3280			605	RHE_RS11155	R	RHE_RS01740_m1	D	-94	-82	ATGTCCGAATTCG	7.5	4.2e-05	-10.078	4.377	bact									RHE_RS28450
607	RHE_RS05170	R	RHE_RS05170_m3	D	-99	-82	TTATGAACGTTGTTCACG	17.7	3e-09	-19.625	8.523							RHE_RS05945	RHE_RS17050	chr	-	COG0745	TK	DNA-binding response regulator	3281			606	RHE_RS13440	R	RHE_RS01740_m1	D	-170	-158	AAATCCGAACGGC	6.3	8.2e-05	-9.409	4.086	bact									RHE_RS28450
608	RHE_RS05170	R	RHE_RS05170_m3	R	-98	-81	TCGTGAACAACGTTCATA	17.7	3.6e-09	-19.442	8.444							RHE_RS05945	RHE_RS17060	chr	-	COG5385	S	histidine phosphotransferase	3283			607	RHE_RS18625	R	RHE_RS01740_m2	R	-31	-17	AATTTGAATTTGGTG	3.4	9.2e-05	-9.294	4.036	bact									RHE_RS28450
609	RHE_RS05170	R	RHE_RS05170_m3	D	-63	-46	TCATGAACGACGTTCAAG	18.4	8.2e-10	-20.922	9.086							RHE_RS05945	RHE_RS17405	chr	-			hypothetical protein	3344			608	RHE_RS30465	R	RHE_RS01740_m2	D	-225	-211	ATTTCGACTTCGGCC	4.5	5.4e-05	-9.827	4.268	bact									RHE_RS28450
610	RHE_RS05170	R	RHE_RS05170_m3	R	-62	-45	TCTTGAACGTCGTTCATG	18.5	6.1e-10	-21.218	9.215							RHE_RS05945	RHE_RS17660	chr	-	COG3637	M	porin family protein	3394			609	RHE_RS30465	R	RHE_RS01740_m3	D	-23	-8	CCAGAACATGTCCCTC	5.9	2.6e-05	-10.557	4.585	bact									RHE_RS28450
611	RHE_RS05170	R	RHE_RS05170_m3	D	-40	-23	TTTTGAACGTCGTTCAAA	19	3.8e-10	-21.691	9.42							RHE_RS05945	RHE_RS17915	chr	-	COG5317	S	DUF1465 domain-containing protein	3445			610	RHE_RS09030	R	RHE_RS01740_m4	R	-49	-30	CGTCCGGCCCCTCAGAATTA	3.3	9.4e-05	-9.272	4.027	bact									RHE_RS28450
612	RHE_RS05170	R	RHE_RS05170_m3	R	-39	-22	TTTTGAACGACGTTCAAA	18.9	3.8e-10	-21.691	9.42							RHE_RS05945	RHE_RS18080	chr	-	COG1171	E	threonine/serine dehydratase	3478			611	RHE_RS17180	D	RHE_RS01740_m4	D	-170	-151	GTTACGATTTTTCCGATTTG	6.2	2.2e-05	-10.724	4.658	bact									RHE_RS28450
613	RHE_RS15505	D	RHE_RS05170_m3	D	-97	-80	AAGTGAGCAACGTTAAAA	7	4.7e-06	-12.268	5.328							RHE_RS05945	RHE_RS18135	chr	-	COG2204	T	sigma-54-dependent Fis family transcriptional regulator	3489			612	RHE_RS23240	D	RHE_RS01740_m4	D	-96	-77	CATTTGAACATTCCGTTTTG	3.7	7.8e-05	-9.459	4.108	bact									RHE_RS28450
614	RHE_RS05170	R	RHE_RS05170_m4	R	-98	-88	CAACGTTCATA	11.8	1.6e-06	-13.346	5.796							RHE_RS05945	RHE_RS18190	chr	-	COG0517	T	KpsF/GutQ family sugar-phosphate isomerase	3500			613	RHE_RS01235	R	RHE_RS02600_m1	D	-83	-72	GGCGCGCAAGAT	9.7	1.2e-05	-11.331	4.921	bact									RHE_RS28450
615	RHE_RS05170	R	RHE_RS05170_m4	R	-62	-52	CGTCGTTCATG	10.7	4.9e-06	-12.226	5.31							RHE_RS05945	RHE_RS18195	chr	-	COG5338	S	hypothetical protein	3501			614	RHE_RS13505	R	RHE_RS02600_m1	R	-50	-39	CCCGCGCCCGGT	8.9	3.3e-05	-10.319	4.481	bact
616	RHE_RS05170	R	RHE_RS05170_m4	D	-56	-46	CGACGTTCAAG	11.8	1.6e-06	-13.346	5.796							RHE_RS05945	RHE_RS18485	chr	-	COG3916	T	hypothetical protein	3559			615	RHE_RS13845	R	RHE_RS02600_m1	D	-54	-43	GGCGCGCCCGCT	9.3	2.2e-05	-10.724	4.658	bact
617	RHE_RS05170	R	RHE_RS05170_m4	R	-39	-29	CGACGTTCAAA	12.2	6.3e-07	-14.278	6.201							RHE_RS05945	RHE_RS19615	chr	-			DUF982 domain-containing protein	3775			616	RHE_RS27465	D	RHE_RS02600_m1	R	-333	-322	GGCGCGCATACT	8.3	5.6e-05	-9.79	4.252	bact									RHE_RS29080
618	RHE_RS05170	R	RHE_RS05170_m4	D	-33	-23	CGTCGTTCAAA	11.4	3e-06	-12.717	5.523							RHE_RS05945	RHE_RS19845	chr	-	COG3735	S	polysaccharide biosynthesis protein GumN	3820			617	RHE_RS30635	R	RHE_RS02600_m1	R	-86	-75	CGCGCGCACGCC	9	3.1e-05	-10.382	4.509	bact									RHE_RS29080
619	RHE_RS05170	R	RHE_RS05170_m5	R	-92	-82	CGTGAACAACG	11.9	7.3e-07	-14.13	6.137							RHE_RS05945	RHE_RS20970	chr	-	COG3706	TK	GGDEF domain-containing protein	4043			618	RHE_RS03110	D	RHE_RS02600_m2	R	-54	-34	CGCGCATCTTCTCAGACGCGC	6.9	8.6e-05	-9.361	4.066	bact									RHE_RS29080
620	RHE_RS05170	R	RHE_RS05170_m5	D	-62	-52	CATGAACGACG	10.7	5.1e-06	-12.186	5.292							RHE_RS05945	RHE_RS24105	p42e	-	COG2271	G	MFS transporter	4620			619	RHE_RS01235	R	RHE_RS02600_m3	D	-105	-95	GGAAGAGACCA	7.7	5.4e-05	-9.827	4.268	bact									RHE_RS29080
621	RHE_RS05170	R	RHE_RS05170_m5	R	-33	-23	TTTGAACGACG	10.9	4.2e-06	-12.38	5.377							RHE_RS05945	RHE_RS24565	p42e	-	COG2227	H	class I SAM-dependent methyltransferase	4713			620	RHE_RS12000	R	RHE_RS02600_m3	R	-117	-107	GCAGGATAGCA	7.6	5.8e-05	-9.755	4.237	bact									RHE_RS29080
622	RHE_RS11175	R	RHE_RS05170_m5	R	-118	-108	TATGAACAATG	10.5	6.2e-06	-11.991	5.208							RHE_RS05945	RHE_RS26265	p42e	-			hypothetical protein	5044			621	RHE_RS17555	D	RHE_RS02600_m3	D	-17	-7	CAAGGAGACCC	7.9	4.6e-05	-9.987	4.337	bact									RHE_RS29080
623	RHE_RS00855	D	RHE_RS05735_m1	D	-86	-57	ATATAGACAAGTATACAAGCTATACCTAGC	17.1	4e-09	-19.337	8.398							RHE_RS05945	RHE_RS28775	p42f	-	COG0840	NT	methyl-accepting chemotaxis protein	5539			622	RHE_RS26515	R	RHE_RS02600_m3	D	-15	-5	AGAGGAGACGA	7.8	5e-05	-9.903	4.301	bact									RHE_RS29080
624	RHE_RS05735	D	RHE_RS05735_m1	R	-61	-32	GTATACGGAATAATTGGAACGATTCCTAGC	20.3	1.1e-10	-22.931	9.959							RHE_RS05945	RHE_RS30060	symbiotic plasmid p42d	-	COG1879	G	sugar ABC transporter substrate-binding protein	5787			623	RHE_RS27770	R	RHE_RS02600_m3	D	-17	-7	GAAGGAGACCT	9.4	1.6e-05	-11.043	4.796	bact									RHE_RS29080
625	RHE_RS04510	R	RHE_RS05735_m2	R	-193	-173	GGAAGGTGAACGGTGTGCTGA	6.5	4.2e-06	-12.38	5.377																	624	RHE_RS09030	R	RHE_RS02600_m4	D	-341	-326	CCCCCAGGCCCGTCGG	8.8	1.7e-05	-10.982	4.77	bact									RHE_RS29080
626	RHE_RS05735	D	RHE_RS05735_m2	D	-26	-6	ATATGGTGACCATTGTGCTGA	17.1	4.2e-09	-19.288	8.377																	625	RHE_RS13885	D	RHE_RS02600_m4	D	-55	-40	CGGTCGGACCCGCCGC	8.1	3e-05	-10.414	4.523	bact									RHE_RS29080
627	RHE_RS07330	R	RHE_RS05735_m2	R	-115	-95	AAATCCTGAACGCTGTGCCCA	7.7	2.2e-06	-13.027	5.658							RHE_RS06135	RHE_RS01075	chr	-	COG5010	UW	hypothetical protein	203			626	RHE_RS14870	R	RHE_RS02600_m4	R	-51	-36	CTGCCGTGCCAATCGC	7.1	6.8e-05	-9.596	4.167	bact									RHE_RS29080
628	RHE_RS15340	R	RHE_RS05735_m2	D	-125	-105	CAATAAGAATCATTGCGCCCA	5.3	7.8e-06	-11.761	5.108							RHE_RS06135	RHE_RS01080	chr	-	COG0260	E	leucyl aminopeptidase	204			627	RHE_RS23240	D	RHE_RS02600_m4	R	-47	-32	CTCCCGCTCCAGACGC	7.2	6.3e-05	-9.672	4.201	bact									RHE_RS29080
629	RHE_RS17915	D	RHE_RS05735_m2	R	-329	-309	ATTTTATTACCATTGTGCCGA	5	9.5e-06	-11.564	5.022							RHE_RS06135	RHE_RS01880	chr	-	COG0815	M	apolipoprotein N-acyltransferase	357			628	RHE_RS28605	D	RHE_RS02600_m4	R	-46	-31	CGCTCGTGCCCGACAC	8.4	2.3e-05	-10.68	4.638	bact
630	RHE_RS05735	D	RHE_RS05735_m3	D	-37	-8	GTATACGGACAATATGGTGACCATTGTGCT	26.6	1.9e-13	-29.292	12.721							RHE_RS06135	RHE_RS03385	chr	-	COG1344	N	flagellin	647			629	RHE_RS04445	D	RHE_RS02600_m5	R	-43	-19	CGAAGTAATGTTCGCGCGGAGACTA	-4.9	7.8e-05	-9.459	4.108	bact
631	RHE_RS24365	D	RHE_RS05735_m3	R	-204	-175	CGAAACGACCGGCATGAAGAACGCTGTGCC	2.8	9.3e-06	-11.585	5.032							RHE_RS06135	RHE_RS03450	chr	-	COG5442	N	flagellar biosynthesis regulatory protein FlaF	660			630	RHE_RS27830	D	RHE_RS03515_m1	D	-140	-121	GGCCCAAAGCGCTCTCCATC	-1.4	5.9e-05	-9.738	4.229	bact									RHE_RS29195
632	RHE_RS05735	D	RHE_RS05735_m4	D	-45	-31	ATTATTCCGTATACG	13.6	1.5e-07	-15.713	6.824							RHE_RS06135	RHE_RS06130	chr	-	COG0625	O	glutathione transferase GstA	1175			631	RHE_RS27830	D	RHE_RS03515_m1	R	-140	-121	GATGGAGAGCGCTTTGGGCC	-1.5	6.1e-05	-9.705	4.215	bact									RHE_RS29195
633	RHE_RS05735	D	RHE_RS05735_m4	R	-45	-31	CGTATACGGAATAAT	13.5	1.8e-07	-15.53	6.745							RHE_RS06135	RHE_RS06135	chr	-	COG1309	K	TetR/AcrR family transcriptional regulator	1176			632	RHE_RS28605	D	RHE_RS03515_m1	D	-74	-55	ACCCAAAAGCGTTATTAGTT	-0.1	3.7e-05	-10.205	4.432	bact									RHE_RS29195
634	RHE_RS05735	D	RHE_RS05735_m5	D	-47	-35	CAATTATTCCGTA	11.8	4.7e-07	-14.571	6.328							RHE_RS06135	RHE_RS06405	chr	-	COG4957	K	transcriptional regulator	1230			633	RHE_RS28605	D	RHE_RS03515_m1	R	-74	-55	AACTAATAACGCTTTTGGGT	-0.2	3.9e-05	-10.152	4.409	bact									RHE_RS29195
635	RHE_RS02610	D	RHE_RS05790_m1	R	-216	-205	TGACACGCAGAG	9.8	8.8e-06	-11.641	5.056							RHE_RS06135	RHE_RS07695	chr	glyA	COG0112	E	serine hydroxymethyltransferase	1489			634	RHE_RS08935	D	RHE_RS03515_m2	R	-19	-8	ACTCCTCCCCGA	8.9	2.3e-05	-10.68	4.638	bact									RHE_RS29195
636	RHE_RS05785	R	RHE_RS05790_m1	R	-196	-185	TTACACGCAGCC	12.1	1.3e-06	-13.553	5.886							RHE_RS06135	RHE_RS08055	chr	-	COG2873	E	aminotransferase class V-fold PLP-dependent enzyme	1556			635	RHE_RS09165	D	RHE_RS03515_m2	R	-17	-6	CTTCCTCCCGAT	9	2.2e-05	-10.724	4.658	bact									RHE_RS29195
637	RHE_RS05790	D	RHE_RS05790_m1	D	-239	-228	TTACACGCAGCC	12.1	1.3e-06	-13.553	5.886							RHE_RS06135	RHE_RS08675	chr	-	COG0201	U	preprotein translocase subunit SecY	1671			636	RHE_RS16330	D	RHE_RS03515_m2	D	-239	-228	CTTCCTCCCCTG	8.4	3.5e-05	-10.26	4.456	bact									RHE_RS29195
638	RHE_RS05790	D	RHE_RS05790_m1	R	-24	-13	CGACACACAGAC	12.5	7.2e-07	-14.144	6.143							RHE_RS06135	RHE_RS11195	chr	-	COG0628	R	AI-2E family transporter	2162			637	RHE_RS29990	R	RHE_RS03515_m2	D	-134	-123	TGTCCTCCCACG	7.7	6.2e-05	-9.688	4.208	bact									RHE_RS29195
639	RHE_RS06560	D	RHE_RS05790_m1	R	-185	-174	CAACACGCAGAC	10.6	5.1e-06	-12.186	5.292							RHE_RS06135	RHE_RS11315	chr	-	COG5458	S	DUF1489 domain-containing protein	2186			638	RHE_RS11520	R	RHE_RS03515_m3	D	-15	-4	AGGACTGAAGAT	6.4	6e-05	-9.721	4.222	bact									RHE_RS29195
640	RHE_RS14735	D	RHE_RS05790_m1	R	-41	-30	CGACACACACCC	12	1.4e-06	-13.479	5.854							RHE_RS06135	RHE_RS12220	chr	-	COG2896	H	cyclic pyranopterin monophosphate synthase	2363			639	RHE_RS17555	D	RHE_RS03515_m3	R	-134	-123	GGGAGTGAAGGC	5.5	9.5e-05	-9.262	4.022	bact									RHE_RS29195
641	RHE_RS21085	R	RHE_RS05790_m1	R	-107	-96	CTACACACATGC	11.4	2.4e-06	-12.94	5.62							RHE_RS06135	RHE_RS12580	chr	-	COG1653	G	carbohydrate ABC transporter substrate-binding protein	2428			640	RHE_RS06260	D	RHE_RS03515_m4	D	-24	-15	GGTCCAAAGC	8.4	4.4e-05	-10.031	4.357	bact									RHE_RS29195
642	RHE_RS05785	R	RHE_RS05790_m2	D	-376	-358	ACGAGCACATTCGCCTCTA	11.2	2.6e-06	-12.86	5.585							RHE_RS06135	RHE_RS12585	chr	-	COG1609	K	LacI family DNA-binding transcriptional regulator	2429			641	RHE_RS14065	R	RHE_RS03515_m4	R	-94	-85	CCTCCAAAGA	8.7	3.7e-05	-10.205	4.432	bact
643	RHE_RS05785	R	RHE_RS05790_m2	R	-376	-358	TAGAGGCGAATGTGCTCGT	11.3	2.4e-06	-12.94	5.62							RHE_RS06135	RHE_RS12795	chr	-	COG0782	K	transcription elongation factor	2470			642	RHE_RS23240	D	RHE_RS03515_m4	R	-150	-141	ATTCCAAAGC	8.9	3.5e-05	-10.26	4.456	bact
644	RHE_RS05785	R	RHE_RS05790_m2	D	-104	-86	CGGAGAGATATTTGCTCTT	14.4	4.7e-08	-16.873	7.328							RHE_RS06135	RHE_RS14055	chr	-	COG1309	K	TetR/AcrR family transcriptional regulator	2704			643	RHE_RS10930	D	RHE_RS03515_m5	D	-50	-30	CTTGCCAAAACGTTCTCAAAA	-1.8	8.8e-05	-9.338	4.056	bact									RHE_RS29975
645	RHE_RS05785	R	RHE_RS05790_m2	R	-104	-86	AAGAGCAAATATCTCTCCG	14.7	2.5e-08	-17.504	7.602							RHE_RS06135	RHE_RS14155	chr	-	COG2814	G	MFS transporter	2723			644	RHE_RS10930	D	RHE_RS03515_m5	R	-49	-29	TTTTTGAGAACGTTTTGGCAA	-1.3	7.1e-05	-9.553	4.149	bact									RHE_RS29975
646	RHE_RS05790	D	RHE_RS05790_m2	D	-338	-320	AAGAGCAAATATCTCTCCG	14.7	2.5e-08	-17.504	7.602							RHE_RS06135	RHE_RS14420	chr	-	COG0210	L	ATP-dependent DNA helicase	2773			645	RHE_RS23240	D	RHE_RS03515_m5	D	-161	-141	GAGTCAATCACGCTTTGGAAT	-1.9	8.8e-05	-9.338	4.056	bact									RHE_RS29975
647	RHE_RS05790	D	RHE_RS05790_m2	R	-338	-320	CGGAGAGATATTTGCTCTT	14.4	4.7e-08	-16.873	7.328							RHE_RS06135	RHE_RS14645	chr	-	COG0741	M	transglycosylase	2817			646	RHE_RS27830	D	RHE_RS03515_m5	D	-141	-121	AGGCCCAAAGCGCTCTCCATC	-1.2	6.9e-05	-9.581	4.161	bact									RHE_RS29975
648	RHE_RS05790	D	RHE_RS05790_m2	D	-66	-48	TAGAGGCGAATGTGCTCGT	11.3	2.4e-06	-12.94	5.62							RHE_RS06135	RHE_RS18555	chr	-	COG0019	E	type III PLP-dependent enzyme	3573			647	RHE_RS27830	D	RHE_RS03515_m5	R	-140	-120	GGATGGAGAGCGCTTTGGGCC	-1.3	7.1e-05	-9.553	4.149	bact									RHE_RS29975
649	RHE_RS05790	D	RHE_RS05790_m2	R	-66	-48	ACGAGCACATTCGCCTCTA	11.2	2.6e-06	-12.86	5.585							RHE_RS06135	RHE_RS18615	chr	-	COG2723	G	beta-glucosidase	3585			648	RHE_RS28605	D	RHE_RS03515_m5	D	-75	-55	CACCCAAAAGCGTTATTAGTT	0.3	4e-05	-10.127	4.398	bact									RHE_RS29975
650	RHE_RS10890	D	RHE_RS05790_m3	D	-175	-162	TCCACAGCCAGCAT	9.3	7.6e-06	-11.787	5.119							RHE_RS06135	RHE_RS18695	chr	-	COG0008	J	glutamate--tRNA ligase	3600			649	RHE_RS28605	D	RHE_RS03515_m5	R	-74	-54	TAACTAATAACGCTTTTGGGT	3	1.4e-05	-11.176	4.854	bact									RHE_RS29975
651	RHE_RS23365	R	RHE_RS05790_m3	D	-318	-305	GTCACCCCCGGCAC	10.1	8.9e-07	-13.932	6.051							RHE_RS06135	RHE_RS19455	chr	-	COG0204	I	1-acyl-sn-glycerol-3-phosphate acyltransferase	3744			650	RHE_RS06395	R	RHE_RS03610_m1	D	-141	-127	ATAGATGTAAAAGCA	7.2	6.2e-05	-9.688	4.208	bact									RHE_RS29975
652	RHE_RS23370	D	RHE_RS05790_m3	R	-37	-24	GTCACCCCCGGCAC	10.1	8.9e-07	-13.932	6.051							RHE_RS06135	RHE_RS19615	chr	-			DUF982 domain-containing protein	3775			651	RHE_RS16180	R	RHE_RS03610_m1	D	-37	-23	GTGTTTGTAAACGGT	6.8	8e-05	-9.433	4.097	bact									RHE_RS29975
653	RHE_RS05790	D	RHE_RS05790_m4	R	-26	-15	ACACACAGACGG	9.1	9.8e-06	-11.533	5.009							RHE_RS06135	RHE_RS19915	chr	-			membrane protein	3834			652	RHE_RS17955	R	RHE_RS03610_m1	D	-99	-85	GCTGTTGTAAAGTCA	6.5	9.7e-05	-9.241	4.013	bact									RHE_RS29975
654	RHE_RS05790	D	RHE_RS05790_m4	R	-24	-13	CGACACACAGAC	13.4	3e-07	-15.019	6.523							RHE_RS06135	RHE_RS20385	chr	-	COG1879	G	rhizopine-binding protein	3929			653	RHE_RS23240	D	RHE_RS03610_m1	D	-83	-69	CGTTTTGCAAAGTGA	7	7.1e-05	-9.553	4.149	bact									RHE_RS29975
655	RHE_RS14735	D	RHE_RS05790_m4	R	-41	-30	CGACACACACCC	11.4	1.9e-06	-13.174	5.721							RHE_RS06135	RHE_RS20440	chr	-	COG3459	G	protein ndvB	3940			654	RHE_RS26195	R	RHE_RS03610_m1	R	-58	-44	GACTATATAAATCTT	7.5	5.1e-05	-9.884	4.292	bact									RHE_RS29975
656	RHE_RS17655	R	RHE_RS05790_m4	D	-66	-55	CCATACACACGG	9.5	7.8e-06	-11.761	5.108							RHE_RS06135	RHE_RS23570	p42c	-	COG1028	IQR	KR domain-containing protein	4514			655	RHE_RS02330	R	RHE_RS03610_m3	D	-284	-271	AAGTTGTCAAGCGG	7	9.6e-05	-9.251	4.018	bact									RHE_RS29975
657	RHE_RS21085	R	RHE_RS05790_m4	R	-107	-96	CTACACACATGC	10.5	3.7e-06	-12.507	5.432							RHE_RS06135	RHE_RS26260	p42e	-			hypothetical protein	5043			656	RHE_RS06395	R	RHE_RS03610_m3	D	-140	-127	TAGATGTAAAAGCA	7.6	6.6e-05	-9.626	4.18	bact									RHE_RS29975
658	RHE_RS01260	R	RHE_RS05790_m5	R	-125	-115	TATAGTAGAAT	11.8	1.1e-06	-13.72	5.959							RHE_RS06135	RHE_RS28160	p42f	-	COG0583	K	LysR family transcriptional regulator	5419			657	RHE_RS16180	R	RHE_RS03610_m3	D	-36	-23	TGTTTGTAAACGGT	7.9	5.4e-05	-9.827	4.268	bact									RHE_RS29975
659	RHE_RS01265	D	RHE_RS05790_m5	D	-25	-15	TATAGTAGAAT	11.8	1.1e-06	-13.72	5.959							RHE_RS06135	RHE_RS30350	symbiotic plasmid p42d	-	COG2801	X	ISNCY-like element ISRel10 family transposase	5845			658	RHE_RS29990	R	RHE_RS03610_m3	R	-63	-50	AATCTGTCAATTGT	7.6	6.6e-05	-9.626	4.18	bact
660	RHE_RS04100	R	RHE_RS05790_m5	D	-22	-12	ATTTGTAGAGA	9.2	8.1e-06	-11.724	5.092																	659	RHE_RS14870	R	RHE_RS03610_m5	D	-147	-135	CTAAATCCTGTGC	7.3	9e-05	-9.316	4.046	bact
661	RHE_RS05785	R	RHE_RS05790_m5	R	-185	-175	ATTAGTAGAGT	15.2	4.3e-08	-16.962	7.367																	660	RHE_RS25720	R	RHE_RS03610_m5	D	-73	-61	GAAAAAGCTGTCT	8.2	4.1e-05	-10.102	4.387	bact									RHE_RS30285
662	RHE_RS05790	D	RHE_RS05790_m5	D	-249	-239	ATTAGTAGAGT	15.2	4.3e-08	-16.962	7.367							RHE_RS06405	RHE_RS00565	chr	-	COG2813	J	class I SAM-dependent methyltransferase	103			661	RHE_RS27830	D	RHE_RS03610_m5	D	-78	-66	ATAAATTTGGTCT	7.7	6.4e-05	-9.657	4.194	bact									RHE_RS30285
663	RHE_RS17020	D	RHE_RS05790_m5	D	-102	-92	TTTAGTAGGGT	10.3	3.6e-06	-12.535	5.444							RHE_RS06405	RHE_RS01260	chr	tenA	COG0819	H	thiaminase II	238			662	RHE_RS01455	D	RHE_RS04315_m1	D	-57	-45	AACAGCGGTCGCT	8.1	5.8e-05	-9.755	4.237	bact									RHE_RS30285
664	RHE_RS17190	R	RHE_RS05790_m5	R	-85	-75	ATAAGTAGAGT	9.1	9.4e-06	-11.575	5.027							RHE_RS06405	RHE_RS01265	chr	-	COG1396	K	XRE family transcriptional regulator	239			663	RHE_RS04495	D	RHE_RS04315_m1	D	-34	-22	GACAGCGGTCGGA	8.5	3.7e-05	-10.205	4.432	bact									RHE_RS30285
665	RHE_RS17195	D	RHE_RS05790_m5	D	-134	-124	ATAAGTAGAGT	9.1	9.4e-06	-11.575	5.027							RHE_RS06405	RHE_RS01725	chr	-	COG0121	R	class II glutamine amidotransferase	326			664	RHE_RS12340	D	RHE_RS04315_m3	R	-32	-19	GTCGATGTTGAAGA	8.6	3.4e-05	-10.289	4.469	bact									RHE_RS30285
666	RHE_RS02610	D	RHE_RS05945_m1	D	-311	-295	AGTAATTGAACTTTAAC	10.1	4.3e-06	-12.357	5.367							RHE_RS06405	RHE_RS01815	chr	-	COG1748	E	dehydrogenase	344			665	RHE_RS30465	R	RHE_RS04315_m3	R	-225	-212	GCCGAAGTCGAAAT	8.1	5.3e-05	-9.845	4.276	bact									RHE_RS30285
667	RHE_RS02610	D	RHE_RS05945_m1	R	-311	-295	GTTAAAGTTCAATTACT	10.3	3.7e-06	-12.507	5.432							RHE_RS06405	RHE_RS03025	chr	-			DUF1476 domain-containing protein	575			666	RHE_RS06395	R	RHE_RS04315_m4	D	-117	-98	GCTGATAGCTGCATGCCGCG	7.5	8.1e-05	-9.421	4.092	bact									RHE_RS30285
668	RHE_RS05945	R	RHE_RS05945_m1	D	-364	-348	TTTAAGTATCCATTAAC	15.9	6.9e-09	-18.792	8.161							RHE_RS06405	RHE_RS03580	chr	-	COG0840	NT	methyl-accepting chemotaxis protein	686			667	RHE_RS13885	D	RHE_RS04315_m4	R	-170	-151	GTCGATTGTATCGTGCCGGG	9	2.1e-05	-10.771	4.678	bact									RHE_RS30285
669	RHE_RS05945	R	RHE_RS05945_m1	R	-364	-348	GTTAATGGATACTTAAA	16.1	4.6e-09	-19.197	8.337							RHE_RS06405	RHE_RS04585	chr	-	COG1189	J	TlyA family rRNA (cytidine-2\'-O)-methyltransferase	879			668	RHE_RS29990	R	RHE_RS04315_m4	R	-126	-107	CTCGATCGAATTTGGCCGTG	7.3	9.4e-05	-9.272	4.027	bact									RHE_RS30285
670	RHE_RS05950	D	RHE_RS05945_m1	D	-114	-98	GTTAATGGATACTTAAA	16.1	4.6e-09	-19.197	8.337							RHE_RS06405	RHE_RS04590	chr	-	COG0840	NT	methyl-accepting chemotaxis protein	880			669	RHE_RS19360	R	RHE_RS04315_m5	R	-43	-33	GGCCGAATATG	7.6	8.9e-05	-9.327	4.051	bact									RHE_RS30285
671	RHE_RS05950	D	RHE_RS05945_m1	R	-114	-98	TTTAAGTATCCATTAAC	15.9	6.9e-09	-18.792	8.161							RHE_RS06405	RHE_RS04715	chr	-	COG0082	E	chorismate synthase	904			670	RHE_RS01455	D	RHE_RS04575_m1	R	-45	-25	TTAACACCAAAATCGTACGGA	-2.4	7.8e-05	-9.459	4.108	bact									RHE_RS30285
672	RHE_RS07685	D	RHE_RS05945_m1	D	-114	-98	GGTAAGGCTCCATTAAG	9.4	7.2e-06	-11.841	5.143							RHE_RS06405	RHE_RS05945	chr	-	COG2197	TK	LuxR family transcriptional regulator	1137			671	RHE_RS08005	R	RHE_RS04575_m1	R	-60	-40	TCGATGTCGACCTTATATCGA	-0.5	3.7e-05	-10.205	4.432	bact									RHE_RS30285
673	RHE_RS07685	D	RHE_RS05945_m1	R	-114	-98	CTTAATGGAGCCTTACC	9.6	6.3e-06	-11.975	5.201							RHE_RS06405	RHE_RS05950	chr	-	COG0840	NT	PAS domain S-box protein	1138			672	RHE_RS09465	D	RHE_RS04575_m1	D	-45	-25	TTACCATCGAAATCAGATTTT	0	3.2e-05	-10.35	4.495	bact									RHE_RS30285
674	RHE_RS08120	D	RHE_RS05945_m1	D	-221	-205	GCTAATAGTAACTTTAA	9.1	9.6e-06	-11.554	5.018							RHE_RS06405	RHE_RS06405	chr	-	COG4957	K	transcriptional regulator	1230			673	RHE_RS14370	D	RHE_RS04575_m1	R	-28	-8	TCTCTCTCATCAGGGTATCGA	-2.4	7.5e-05	-9.498	4.125	bact									RHE_RS30285
675	RHE_RS08120	D	RHE_RS05945_m1	R	-221	-205	TTAAAGTTACTATTAGC	9.2	8.4e-06	-11.687	5.076							RHE_RS06405	RHE_RS07080	chr	-	COG3216	S	DUF2062 domain-containing protein	1365			674	RHE_RS29795	R	RHE_RS04575_m1	D	-48	-28	TGGCAATCGATCAGATATTTA	-2.9	9e-05	-9.316	4.046	bact									RHE_RS30285
676	RHE_RS12580	R	RHE_RS05945_m1	D	-92	-76	TTTAAAGAAAAATTTAC	10.1	4.3e-06	-12.357	5.367							RHE_RS06405	RHE_RS07295	chr	-	COG1286	S	CvpA family protein	1408			675	RHE_RS09465	D	RHE_RS04575_m2	D	-45	-36	TTACCATCGA	6.1	4e-05	-10.127	4.398	bact									RHE_RS30285
677	RHE_RS12580	R	RHE_RS05945_m1	R	-92	-76	GTAAATTTTTCTTTAAA	10	4.6e-06	-12.289	5.337							RHE_RS06405	RHE_RS07490	chr	-	COG0488	R	ABC transporter ATP-binding protein	1448			676	RHE_RS01975	R	RHE_RS04575_m3	R	-66	-55	AGGAAAGTGACA	4.2	7.8e-05	-9.459	4.108	bact									RHE_RS30285
678	RHE_RS12585	D	RHE_RS05945_m1	D	-381	-365	GTAAATTTTTCTTTAAA	10	4.6e-06	-12.289	5.337							RHE_RS06405	RHE_RS08120	chr	-	COG1219	O	ATP-dependent Clp protease ATP-binding subunit ClpX	1569			677	RHE_RS19295	D	RHE_RS04575_m4	D	-137	-109	AGTGAAAAACGGTGGCCGATCACGCACCA	-4.8	9.8e-05	-9.231	4.009	bact
679	RHE_RS12585	D	RHE_RS05945_m1	R	-381	-365	TTTAAAGAAAAATTTAC	10.1	4.3e-06	-12.357	5.367							RHE_RS06405	RHE_RS08300	chr	-	COG0442	J	proline--tRNA ligase	1600			678	RHE_RS27465	D	RHE_RS04575_m4	R	-66	-38	CTACAGCGGCGTTGGAAAATTTCTTCCTA	-1.3	2.2e-05	-10.724	4.658	bact
680	RHE_RS17660	R	RHE_RS05945_m1	D	-103	-87	GTTAAGCAGCTTTTAAC	10.4	3.4e-06	-12.592	5.469							RHE_RS06405	RHE_RS08965	chr	-	COG0209	F	vitamin B12-dependent ribonucleotide reductase	1727			679	RHE_RS31085	D	RHE_RS04575_m4	R	-29	-1	ATGGAGGCTCGCTGGCTGTTGGGACAATA	-2.4	3.7e-05	-10.205	4.432	bact									RHE_RS02600
681	RHE_RS17660	R	RHE_RS05945_m1	R	-103	-87	GTTAAAAGCTGCTTAAC	10.4	3.4e-06	-12.592	5.469							RHE_RS06405	RHE_RS11740	chr	-	COG1802	K	GntR family transcriptional regulator	2269			680	RHE_RS09465	D	RHE_RS04575_m5	R	-54	-25	AAAATCTGATTTCGATGGTAAGGACATATC	-14.6	7.9e-05	-9.446	4.102	bact
682	RHE_RS18485	R	RHE_RS05945_m1	D	-34	-18	ATTAATGATCCGTTAAC	9.2	8.4e-06	-11.687	5.076							RHE_RS06405	RHE_RS11745	chr	-	COG3485	Q	catechol 1,2-dioxygenase	2270			681	RHE_RS18625	R	RHE_RS05000_m1	D	-64	-45	GAGGTGGCGCCAGCCGGATG	4.8	4.7e-05	-9.965	4.328	bact
683	RHE_RS19845	D	RHE_RS05945_m1	D	-92	-76	GCTAAGTTTTCGTTAAC	9.3	7.8e-06	-11.761	5.108							RHE_RS06405	RHE_RS11950	chr	-	COG2198	T	Hpt domain-containing protein	2311			682	RHE_RS19295	D	RHE_RS05000_m1	R	-151	-132	TTCACTGCGGCTTGCGCATC	6.2	2.4e-05	-10.637	4.62	bact									RHE_RS18525
684	RHE_RS19845	D	RHE_RS05945_m1	R	-92	-76	GTTAACGAAAACTTAGC	9.5	6.7e-06	-11.913	5.174							RHE_RS06405	RHE_RS11955	chr	-	COG1196	D	membrane protein	2312			683	RHE_RS02280	D	RHE_RS05000_m3	R	-227	-202	GGCGCCATGGGGATAACAGGGATACG	8.8	1.5e-05	-11.107	4.824	bact
685	RHE_RS24565	R	RHE_RS05945_m1	D	-32	-16	TTTAAATATCTATTCAC	9.4	7.2e-06	-11.841	5.143							RHE_RS06405	RHE_RS12190	chr	-	COG2199	T	GGDEF domain-containing protein	2357			684	RHE_RS06260	D	RHE_RS05000_m3	D	-56	-31	TCCGCCTTCCCCAATGCTATTCTGTC	6.9	6.1e-05	-9.705	4.215	bact
686	RHE_RS24565	R	RHE_RS05945_m1	R	-32	-16	GTGAATAGATATTTAAA	9.4	7.2e-06	-11.841	5.143							RHE_RS06405	RHE_RS12755	chr	-	COG1492	H	cobyric acid synthase CobQ	2462			685	RHE_RS09165	D	RHE_RS05000_m4	D	-32	-16	GGGGCGGATCATGCCAT	6.7	6e-05	-9.721	4.222	bact									RHE_RS23180
687	RHE_RS26265	R	RHE_RS05945_m1	D	-188	-172	TTTAAGTCATCTTTAAT	10	4.6e-06	-12.289	5.337							RHE_RS06405	RHE_RS12925	chr	-	COG3706	TK	chemotaxis protein CheY	2493			686	RHE_RS09165	D	RHE_RS05000_m4	R	-32	-16	ATGGCATGATCCGCCCC	6.1	8e-05	-9.433	4.097	bact
688	RHE_RS26265	R	RHE_RS05945_m1	R	-188	-172	ATTAAAGATGACTTAAA	10.2	4e-06	-12.429	5.398							RHE_RS06405	RHE_RS14375	chr	-	COG2885	M	cell envelope biogenesis protein OmpA	2764			687	RHE_RS19295	D	RHE_RS05000_m4	R	-151	-135	ACTGCGGCTTGCGCATC	7.3	4e-05	-10.127	4.398	bact
689	RHE_RS28775	R	RHE_RS05945_m1	D	-75	-59	GTTAATACTAAATTATC	9.2	9e-06	-11.618	5.046							RHE_RS06405	RHE_RS14645	chr	-	COG0741	M	transglycosylase	2817			688	RHE_RS30635	R	RHE_RS05000_m4	R	-84	-68	AGGGCGCCGCGCGCACG	6.7	6e-05	-9.721	4.222	bact									RHE_RS24095
690	RHE_RS28775	R	RHE_RS05945_m1	R	-75	-59	GATAATTTAGTATTAAC	9	9.6e-06	-11.554	5.018							RHE_RS06405	RHE_RS14735	chr	-	COG1376	M	L,D-transpeptidase	2835			689	RHE_RS30635	R	RHE_RS05020_m2	D	-60	-34	ATCCGACGCAACGCCAACGCCCAATAC	-2.4	7e-05	-9.567	4.155	bact
691	RHE_RS02075	R	RHE_RS05945_m2	D	-135	-116	GGTTGAACAATGGTTAAATA	9.8	1.4e-06	-13.479	5.854							RHE_RS06405	RHE_RS14820	chr	-	COG2971	G	N-acetylglucosamine kinase	2852			690	RHE_RS06260	D	RHE_RS05020_m3	R	-89	-80	TTATCGAAGT	6.6	8.9e-05	-9.327	4.051	bact
692	RHE_RS02075	R	RHE_RS05945_m2	R	-135	-116	TATTTAACCATTGTTCAACC	9.5	1.7e-06	-13.285	5.77							RHE_RS06405	RHE_RS16325	chr	-	COG1129	G	sugar ABC transporter ATP-binding protein	3140			691	RHE_RS28605	D	RHE_RS05020_m3	R	-85	-76	GAATCGAAGC	7.6	5.5e-05	-9.808	4.26	bact									RHE_RS26115
693	RHE_RS05945	R	RHE_RS05945_m2	D	-189	-170	CATTTACTGTCTGTTAAGCA	15.8	2.3e-08	-17.588	7.638							RHE_RS06405	RHE_RS16770	chr	-	COG0493	ER	FAD-binding protein	3227			692	RHE_RS02330	R	RHE_RS05730_m2	D	-381	-371	CAAATCGGCGT	7.7	8.4e-05	-9.385	4.076	bact
694	RHE_RS05945	R	RHE_RS05945_m2	R	-189	-170	TGCTTAACAGACAGTAAATG	15.3	3.5e-08	-17.168	7.456							RHE_RS06405	RHE_RS17045	chr	-			hypothetical protein	3280			693	RHE_RS05425	D	RHE_RS05730_m2	D	-87	-77	TAAATCGGCCG	8.4	4.9e-05	-9.924	4.31	bact
695	RHE_RS05950	D	RHE_RS05945_m2	D	-292	-273	TGCTTAACAGACAGTAAATG	15.3	3.5e-08	-17.168	7.456							RHE_RS06405	RHE_RS17050	chr	-	COG0745	TK	DNA-binding response regulator	3281			694	RHE_RS13440	R	RHE_RS05730_m2	D	-270	-260	CGAATCGGCGC	8.7	3.9e-05	-10.152	4.409	bact									RHE_RS26230
696	RHE_RS05950	D	RHE_RS05945_m2	R	-292	-273	CATTTACTGTCTGTTAAGCA	15.8	2.3e-08	-17.588	7.638							RHE_RS06405	RHE_RS17200	chr	-	COG1959	K	Rrf2 family transcriptional regulator	3311			695	RHE_RS14760	R	RHE_RS05730_m2	D	-48	-38	TGAATCGGCCC	8.6	4.4e-05	-10.031	4.357	bact
697	RHE_RS08115	D	RHE_RS05945_m2	D	-272	-253	GGCTTTCCGTTGGGTAAACG	9	2.3e-06	-12.983	5.638							RHE_RS06405	RHE_RS17605	chr	-	COG0683	E	ABC transporter substrate-binding protein	3384			696	RHE_RS22645	D	RHE_RS05730_m3	D	-77	-66	TCGAATTTAAAC	8.4	3.5e-05	-10.26	4.456	bact
698	RHE_RS08115	D	RHE_RS05945_m2	R	-272	-253	CGTTTACCCAACGGAAAGCC	9	2.3e-06	-12.983	5.638							RHE_RS06405	RHE_RS17915	chr	-	COG5317	S	DUF1465 domain-containing protein	3445			697	RHE_RS27465	D	RHE_RS05730_m3	R	-281	-270	CGGAAGATAAAT	7.2	6.2e-05	-9.688	4.208	bact									RHE_RS27925
699	RHE_RS11950	R	RHE_RS05945_m2	D	-128	-109	TATTTAACGGATGTTAACCA	10.8	8.1e-07	-14.026	6.092							RHE_RS06405	RHE_RS18485	chr	-	COG3916	T	hypothetical protein	3559			698	RHE_RS12000	R	RHE_RS05730_m4	D	-45	-31	CGAGTCGGCAATGTC	4.2	9.4e-05	-9.272	4.027	bact
700	RHE_RS11950	R	RHE_RS05945_m2	R	-128	-109	TGGTTAACATCCGTTAAATA	10.6	8.6e-07	-13.966	6.066							RHE_RS06405	RHE_RS19615	chr	-			DUF982 domain-containing protein	3775			699	RHE_RS16930	R	RHE_RS05730_m4	D	-16	-2	CAGATGGGCAAGCAA	4.4	8.9e-05	-9.327	4.051	bact
701	RHE_RS11955	D	RHE_RS05945_m2	D	-360	-341	TGGTTAACATCCGTTAAATA	10.6	8.6e-07	-13.966	6.066							RHE_RS06405	RHE_RS20970	chr	-	COG3706	TK	GGDEF domain-containing protein	4043			700	RHE_RS17180	D	RHE_RS05730_m4	R	-165	-151	CAAATCGGAAAAATC	8.2	1.1e-05	-11.418	4.959	bact									RHE_RS29975
702	RHE_RS11955	D	RHE_RS05945_m2	R	-360	-341	TATTTAACGGATGTTAACCA	10.8	8.1e-07	-14.026	6.092							RHE_RS06405	RHE_RS22160	p42b	-	COG0747	E	ABC transporter substrate-binding protein	4242			701	RHE_RS17180	D	RHE_RS05730_m4	D	-83	-69	CAAAGCAGCAAGACA	5.9	4.2e-05	-10.078	4.377	bact
703	RHE_RS17045	R	RHE_RS05945_m2	D	-175	-156	CATTTACCGACCCTTAAATC	8.6	2.9e-06	-12.751	5.538							RHE_RS06405	RHE_RS25945	p42e	-	COG0673	R	gfo/Idh/MocA family oxidoreductase	4980			702	RHE_RS16180	R	RHE_RS05730_m5	D	-37	-27	GTGTTTGTAAA	7.8	3.6e-05	-10.232	4.444	bact
704	RHE_RS17045	R	RHE_RS05945_m2	R	-175	-156	GATTTAAGGGTCGGTAAATG	8.5	3e-06	-12.717	5.523							RHE_RS06405	RHE_RS26095	p42e	-			hypothetical protein	5008			703	RHE_RS16330	D	RHE_RS05730_m5	R	-57	-47	CAATCTGTATT	6.5	9.2e-05	-9.294	4.036	bact									RHE_RS03515
705	RHE_RS17050	D	RHE_RS05945_m2	D	-286	-267	GATTTAAGGGTCGGTAAATG	8.5	3e-06	-12.717	5.523							RHE_RS06405	RHE_RS26550	p42f	-	COG0330	O	hypothetical protein	5100			704	RHE_RS04490	D	RHE_RS05750_m1	R	-80	-49	CTCCCTCGCCTTACAAGCGCCGGATTTAGCAG	-7.4	3.4e-05	-10.289	4.469	bact
706	RHE_RS17050	D	RHE_RS05945_m2	R	-286	-267	CATTTACCGACCCTTAAATC	8.6	2.9e-06	-12.751	5.538							RHE_RS06405	RHE_RS27400	p42f	ehuB	COG0834	ET	ectoine/hydroxyectoine ABC transporter substrate-binding protein EhuB	5269			705	RHE_RS26515	R	RHE_RS05750_m2	R	-78	-62	TCGCGACTGCTCAATTA	4.4	4e-05	-10.127	4.398	bact
707	RHE_RS18190	R	RHE_RS05945_m2	D	-119	-100	TTCTTACTCAAAGGTAAAGC	9.1	2.2e-06	-13.027	5.658							RHE_RS06405	RHE_RS29465	symbiotic plasmid p42d	-			hypothetical protein	5675			706	RHE_RS01345	R	RHE_RS05750_m3	D	-16	-6	ACAAGGAGCGC	7	6.4e-05	-9.657	4.194	bact									RHE_RS29975
708	RHE_RS18190	R	RHE_RS05945_m2	R	-119	-100	GCTTTACCTTTGAGTAAGAA	9.1	2.2e-06	-13.027	5.658							RHE_RS06405	RHE_RS30060	symbiotic plasmid p42d	-	COG1879	G	sugar ABC transporter substrate-binding protein	5787			707	RHE_RS03110	D	RHE_RS05750_m3	R	-203	-193	TAAAGAAGATC	6.7	8.1e-05	-9.421	4.092	bact
709	RHE_RS18195	D	RHE_RS05945_m2	D	-45	-26	GCTTTACCTTTGAGTAAGAA	9.1	2.2e-06	-13.027	5.658							RHE_RS06405	RHE_RS30350	symbiotic plasmid p42d	-	COG2801	X	ISNCY-like element ISRel10 family transposase	5845			708	RHE_RS09030	R	RHE_RS05750_m3	D	-17	-7	TGAAGGAGAGT	6.9	6.9e-05	-9.581	4.161	bact
710	RHE_RS18195	D	RHE_RS05945_m2	R	-45	-26	TTCTTACTCAAAGGTAAAGC	9.1	2.2e-06	-13.027	5.658							RHE_RS06405	RHE_RS31010	symbiotic plasmid p42d	-	COG0583	K	Nodulation protein D 3	5964			709	RHE_RS09465	D	RHE_RS05750_m3	D	-17	-7	GTAAGGAGAGA	7.4	4.9e-05	-9.924	4.31	bact									RHE_RS01740
711	RHE_RS05945	R	RHE_RS05945_m3	R	-365	-345	GCGGTTAATGGATACTTAAAG	21.8	5.3e-13	-28.266	12.276															HASTA AQUÍ CHEQUÉ		710	RHE_RS10420	R	RHE_RS05750_m3	D	-16	-6	ATATGGAGATC	6.5	9.2e-05	-9.294	4.036	bact
712	RHE_RS05950	D	RHE_RS05945_m3	D	-117	-97	GCGGTTAATGGATACTTAAAG	21.8	5.3e-13	-28.266	12.276																	711	RHE_RS13430	R	RHE_RS05750_m3	D	-48	-38	GAAGGGAGAGC	6.5	9.2e-05	-9.294	4.036	bact
713	RHE_RS06560	D	RHE_RS05945_m3	R	-44	-24	GTGGTTAAAACCCTCTTAATC	7.5	6.8e-06	-11.899	5.167							RHE_RS06580	RHE_RS02695	chr	-	COG0834	ET	ABC transporter substrate-binding protein	513			712	RHE_RS17555	D	RHE_RS05750_m3	D	-18	-8	GCAAGGAGACC	7.8	3.5e-05	-10.26	4.456	bact									RHE_RS02600
714	RHE_RS08965	R	RHE_RS05945_m3	D	-176	-156	GCTGTTAATACTATATTTAGC	9.1	2.8e-06	-12.786	5.553							RHE_RS06580	RHE_RS03385	chr	-	COG1344	N	flagellin	647			713	RHE_RS08005	R	RHE_RS05750_m4	D	-224	-206	GAATGCCGGCAGCTTAAAA	6.8	5.4e-05	-9.827	4.268	bact
715	RHE_RS09635	D	RHE_RS05945_m3	R	-57	-37	ACGGTTAACTGATTCTTGAAA	9.9	1.6e-06	-13.346	5.796							RHE_RS06580	RHE_RS06435	chr	-	COG5447	S	DUF1491 domain-containing protein	1236			714	RHE_RS14870	R	RHE_RS05750_m4	D	-126	-108	TGATGCCCATAAACTACGC	8.7	1.3e-05	-11.251	4.886	bact
716	RHE_RS17060	R	RHE_RS05945_m3	R	-125	-105	TTGGTAAACCGATTGTTAAGA	10.1	1.4e-06	-13.479	5.854							RHE_RS06580	RHE_RS06580	chr	-	COG0745	TK	DNA-binding response regulator	1264			715	RHE_RS04490	D	RHE_RS05750_m5	R	-81	-49	CTCCCTCGCCTTACAAGCGCCGGATTTAGCAGT	-5.5	1e-05	-11.513	5	bact									RHE_RS05750
717	RHE_RS17915	D	RHE_RS05945_m3	D	-146	-126	GAGATTAACCCTTTCTTAAGA	9.4	2.2e-06	-13.027	5.658							RHE_RS06580	RHE_RS07075	chr	-	COG0317	TK	bifunctional (p)ppGpp synthetase/guanosine-3\',5\'-bis(diphosphate) 3\'-pyrophosphohydrolase	1363			716	RHE_RS12000	R	RHE_RS05750_m5	D	-119	-87	ATTGCTATCCTGCGAGCATGGAAATTGGACGTT	-10.3	6.1e-05	-9.705	4.215	bact
718	RHE_RS18485	R	RHE_RS05945_m3	R	-97	-77	GCCGTTTATAAAGTATTAAGG	8.8	3.2e-06	-12.652	5.495							RHE_RS06580	RHE_RS07290	chr	-	COG0034	F	amidophosphoribosyltransferase	1407			717	RHE_RS14870	R	RHE_RS05750_m5	R	-35	-3	CGTGCCTTCCCCTGTTCGGGAAAGATGATGCAT	-10.7	7e-05	-9.567	4.155	bact
719	RHE_RS18485	R	RHE_RS05945_m3	R	-35	-15	CTCGTTAACGGATCATTAATC	8.5	3.8e-06	-12.481	5.42							RHE_RS06580	RHE_RS07925	chr	-	COG1846	K	ROK family transcriptional regulator	1531			718	RHE_RS22645	D	RHE_RS05815_m1	R	-29	-12	TGATCGATCAAAAATCGA	7.2	1.3e-05	-11.251	4.886	bact									RHE_RS15070
720	RHE_RS05945	R	RHE_RS05945_m4	D	-380	-357	AAAATCCATCAAATTCTTTAAGTA	17.2	7.2e-10	-21.052	9.143							RHE_RS06580	RHE_RS08625	chr	-	COG0093	J	50S ribosomal protein L14	1661			719	RHE_RS25240	D	RHE_RS05815_m1	D	-33	-16	CTTTCGATCAACGAAACA	3.6	7.5e-05	-9.498	4.125	bact
721	RHE_RS05945	R	RHE_RS05945_m4	D	-26	-3	AGAATCTGGTGATCGGAGAAAGAC	13.5	1.7e-07	-15.587	6.77							RHE_RS06580	RHE_RS08660	chr	-	COG0098	J	30S ribosomal protein S5	1668			720	RHE_RS26195	R	RHE_RS05815_m1	D	-48	-31	TAGTCAGGAAACAATTAT	4.2	5.7e-05	-9.772	4.244	bact
722	RHE_RS05950	D	RHE_RS05945_m4	R	-105	-82	AAAATCCATCAAATTCTTTAAGTA	17.2	7.2e-10	-21.052	9.143							RHE_RS06580	RHE_RS12185	chr	-	COG1838	C	fumarate hydratase	2356			721	RHE_RS27165	D	RHE_RS05815_m3	D	-107	-80	TGTATTTCTGTTAATCAACGAGGTAAGA	-3.2	5.3e-05	-9.845	4.276	bact									RHE_RS18525
723	RHE_RS08070	D	RHE_RS05945_m4	D	-254	-231	AAAATCAGTTGCTTACTCGAAATT	10.1	4.4e-06	-12.334	5.357							RHE_RS06580	RHE_RS12485	chr	cobT	COG2038	H	nicotinate-nucleotide--dimethylbenzimidazole phosphoribosyltransferase	2410			722	RHE_RS27465	D	RHE_RS05815_m4	R	-168	-151	GGTCAAAGGGAGAAAAAT	5.7	9.7e-05	-9.241	4.013	bact
724	RHE_RS11645	D	RHE_RS05945_m4	D	-226	-203	AAAAGCCGCTAGACTCGTGAAGCG	9.2	8.9e-06	-11.629	5.051							RHE_RS06580	RHE_RS12795	chr	-	COG0782	K	transcription elongation factor	2470			723	RHE_RS06360	D	RHE_RS05815_m5	R	-16	-7	AAACCTCCTC	9.2	2.7e-05	-10.52	4.569	bact
725	RHE_RS12190	D	RHE_RS05945_m4	D	-142	-119	AAAATCATAGATCTACTTGAAGTA	9.6	6.5e-06	-11.944	5.187							RHE_RS06580	RHE_RS14325	chr	-	COG3814	S	hypothetical protein	2755			724	RHE_RS08170	D	RHE_RS05815_m5	R	-14	-5	GAACCTCCAA	6.9	6.8e-05	-9.596	4.167	bact									RHE_RS26115
726	RHE_RS17020	D	RHE_RS05945_m4	R	-131	-108	AAAATGCGACAATTGTGTAATGGT	10.4	3.4e-06	-12.592	5.469							RHE_RS06580	RHE_RS15015	chr	-	COG2968	S	SIMPL domain-containing protein	2890			725	RHE_RS01235	R	RHE_RS06015_m1	D	-83	-61	GGCGCGCAAGATGCTTGCGCATG	5.6	1.1e-05	-11.418	4.959	bact
727	RHE_RS17405	D	RHE_RS05945_m4	D	-56	-33	AAAAACCAACTTTTAATGTAAGCA	9.2	8.9e-06	-11.629	5.051							RHE_RS06580	RHE_RS17885	chr	-	COG3263	CP	potassium/proton antiporter	3438			726	RHE_RS01235	R	RHE_RS06015_m1	R	-83	-61	CATGCGCAAGCATCTTGCGCGCC	4.6	1.8e-05	-10.925	4.745	bact
728	RHE_RS18135	R	RHE_RS05945_m4	D	-85	-62	AAAATGCAATTATTTCTCAAAACT	10.1	4.4e-06	-12.334	5.357							RHE_RS06580	RHE_RS18325	chr	-	COG3181	C	tripartite tricarboxylate transporter substrate binding protein	3527			727	RHE_RS02330	R	RHE_RS06015_m1	D	-167	-145	CGCCCACAATAGTCTTTCGAACT	1.8	6.3e-05	-9.672	4.201	bact									RHE_RS26790
729	RHE_RS30060	D	RHE_RS05945_m4	R	-143	-120	ACAATCTGTCAATAAATATAAACT	10.8	2.4e-06	-12.94	5.62							RHE_RS06580	RHE_RS18475	chr	-	COG3288	C	Re/Si-specific NAD(P)(+) transhydrogenase subunit alpha	3557			728	RHE_RS02330	R	RHE_RS06015_m1	R	-167	-145	AGTTCGAAAGACTATTGTGGGCG	1.7	6.9e-05	-9.581	4.161	bact
730	RHE_RS05945	R	RHE_RS05945_m5	R	-382	-359	CTTAAAGAATTTGATGGATTTTAT	23.6	7.5e-13	-27.919	12.125							RHE_RS06580	RHE_RS19505	chr	-			DUF3108 domain-containing protein	3754			729	RHE_RS22600	R	RHE_RS06015_m1	D	-87	-65	ACCGCAAAATGTTTTCGCCTACA	2.2	5.6e-05	-9.79	4.252	bact
731	RHE_RS05945	R	RHE_RS05945_m5	R	-205	-182	AGTAAATGCGCCGTCCGGTTTTCG	12.5	1.2e-07	-15.936	6.921							RHE_RS06580	RHE_RS19510	chr	-	COG0227	J	50S ribosomal protein L28	3755			730	RHE_RS14870	R	RHE_RS06015_m2	D	-165	-148	TAAATTGCAGACAATAGC	6.9	2.1e-05	-10.771	4.678	bact									RHE_RS27185
732	RHE_RS05950	D	RHE_RS05945_m5	D	-280	-257	AGTAAATGCGCCGTCCGGTTTTCG	12.5	1.2e-07	-15.936	6.921							RHE_RS06580	RHE_RS19615	chr	-			DUF982 domain-containing protein	3775			731	RHE_RS14870	R	RHE_RS06015_m2	R	-165	-148	GCTATTGTCTGCAATTTA	6.8	2.2e-05	-10.724	4.658	bact
733	RHE_RS05950	D	RHE_RS05945_m5	D	-103	-80	CTTAAAGAATTTGATGGATTTTAT	23.6	7.5e-13	-27.919	12.125							RHE_RS06580	RHE_RS20015	chr	-	COG0221	CP	inorganic diphosphatase	3854			732	RHE_RS17955	R	RHE_RS06015_m3	D	-68	-46	ATACTTCAATTCGGCACAATGTT	7	3.5e-05	-10.26	4.456	bact
734	RHE_RS08120	D	RHE_RS05945_m5	D	-210	-187	CTTTAATGCTATGTTGAATTTTTA	9.2	9.2e-07	-13.899	6.036							RHE_RS06580	RHE_RS20765	chr	rplU	COG0261	J	50S ribosomal protein L21	4005			733	RHE_RS17955	R	RHE_RS06015_m3	R	-68	-46	AACATTGTGCCGAATTGAAGTAT	6.6	4.5e-05	-10.009	4.347	bact									RHE_RS27925
735	RHE_RS14645	D	RHE_RS05945_m5	D	-83	-60	GTTAATGGGGTCATCGGGTTTAAG	7.8	2e-06	-13.122	5.699							RHE_RS06580	RHE_RS24105	p42e	-	COG2271	G	MFS transporter	4620			734	RHE_RS27830	D	RHE_RS06015_m3	D	-26	-4	ATACTTACGCACCGGGATATTTA	6.8	4e-05	-10.127	4.398	bact
736	RHE_RS14820	D	RHE_RS05945_m5	R	-139	-116	GTAAAATATTTTAAAGAATTTTTG	10.2	5.2e-07	-14.469	6.284							RHE_RS06580	RHE_RS25445	p42e	-	COG1960	I	acyl-CoA dehydrogenase	4880			735	RHE_RS27830	D	RHE_RS06015_m3	R	-26	-4	TAAATATCCCGGTGCGTAAGTAT	6.7	4.3e-05	-10.054	4.367	bact
737	RHE_RS17045	R	RHE_RS05945_m5	D	-308	-285	ATTAAATAATTTTTCCATTTCTCT	12.2	1.6e-07	-15.648	6.796							RHE_RS06580	RHE_RS27810	p42f	-	COG0745	TK	diguanylate cyclase	5351			736	RHE_RS29795	R	RHE_RS06015_m3	D	-103	-81	CAAATTCCGTATCGTAAAATTCA	8.8	1e-05	-11.513	5	bact									RHE_RS26505
738	RHE_RS17050	D	RHE_RS05945_m5	R	-157	-134	ATTAAATAATTTTTCCATTTCTCT	12.2	1.6e-07	-15.648	6.796							RHE_RS06580	RHE_RS28700	p42f	-	COG0665	E	D-amino acid dehydrogenase small subunit	5524			737	RHE_RS29795	R	RHE_RS06015_m3	R	-103	-81	TGAATTTTACGATACGGAATTTG	8.8	1e-05	-11.513	5	bact
739	RHE_RS06130	R	RHE_RS06135_m1	R	-67	-56	ACATCTGTACTG	11.1	4.3e-06	-12.357	5.367							RHE_RS06580	RHE_RS30365	symbiotic plasmid p42d	-	COG0288	P	carbonic anhydrase	5848			738	RHE_RS02330	R	RHE_RS06015_m4	D	-163	-140	CACAATAGTCTTTCGAACTTGTCT	1.4	6.7e-05	-9.611	4.174	bact
740	RHE_RS06135	D	RHE_RS06135_m1	D	-65	-54	ACATCTGTACTG	11.1	4.3e-06	-12.357	5.367																	739	RHE_RS10420	R	RHE_RS06015_m4	R	-35	-12	CATATGTGTATTATGCACATAATA	0.8	9e-05	-9.316	4.046	bact									RHE_RS03515
741	RHE_RS18615	R	RHE_RS06135_m1	D	-81	-70	AGATCTGTACTT	10.8	6.1e-06	-12.007	5.215																	740	RHE_RS17955	R	RHE_RS06015_m4	D	-69	-46	CATACTTCAATTCGGCACAATGTT	4.2	1.9e-05	-10.871	4.721	bact
742	RHE_RS06130	R	RHE_RS06135_m2	D	-74	-64	TGCGAAACAGT	11.1	4e-06	-12.429	5.398							RHE_RS07685	RHE_RS02610	chr	-	COG4992	E	acetylornithine transaminase	498			741	RHE_RS23240	D	RHE_RS06015_m4	D	-91	-68	GAACATTCCGTTTTGCAAAGTGAA	0.6	9.4e-05	-9.272	4.027	bact
743	RHE_RS06135	D	RHE_RS06135_m2	R	-57	-47	TGCGAAACAGT	11.1	4e-06	-12.429	5.398							RHE_RS07685	RHE_RS03385	chr	-	COG1344	N	flagellin	647			742	RHE_RS29795	R	RHE_RS06015_m4	D	-104	-81	ACAAATTCCGTATCGTAAAATTCA	4.5	1.6e-05	-11.043	4.796	bact									RHE_RS05730
744	RHE_RS06405	D	RHE_RS06135_m2	D	-108	-98	TTCGAAACAGA	11	4.7e-06	-12.268	5.328							RHE_RS07685	RHE_RS04270	chr	-	COG0323	L	DNA mismatch repair protein MutL	817			743	RHE_RS13845	R	RHE_RS06015_m5	R	-20	-6	CGAATTCCCTTGCGC	6.4	3.9e-05	-10.152	4.409	bact
745	RHE_RS12580	R	RHE_RS06135_m2	D	-348	-338	AACGATACAGT	10.6	7.4e-06	-11.814	5.131							RHE_RS07685	RHE_RS05945	chr	-	COG2197	TK	LuxR family transcriptional regulator	1137			744	RHE_RS13885	D	RHE_RS06825_m1	R	-187	-168	GGGAAAGCGGCTGTTCGGTG	5.5	3.4e-05	-10.289	4.469	bact
746	RHE_RS12585	D	RHE_RS06135_m2	R	-119	-109	AACGATACAGT	10.6	7.4e-06	-11.814	5.131							RHE_RS07685	RHE_RS05950	chr	-	COG0840	NT	PAS domain S-box protein	1138			745	RHE_RS16970	R	RHE_RS06825_m1	R	-72	-53	GTGACAGCGCCGTTTCAAAA	4.3	6.3e-05	-9.672	4.201	bact									RHE_RS05815
747	RHE_RS19915	R	RHE_RS06135_m2	R	-138	-128	AACGATACAGT	10.6	7.4e-06	-11.814	5.131							RHE_RS07685	RHE_RS06560	chr	-	COG3179	R	chitinase	1260			746	RHE_RS16970	R	RHE_RS06825_m1	D	-70	-51	TTGAAACGGCGCTGTCACAT	3.5	9.4e-05	-9.272	4.027	bact
748	RHE_RS06130	R	RHE_RS06135_m3	D	-95	-85	TTCTTGACGAA	10.2	3e-06	-12.717	5.523							RHE_RS07685	RHE_RS07050	chr	-	COG0741	M	lytic transglycosylase domain-containing protein	1358			747	RHE_RS06260	D	RHE_RS06825_m2	R	-64	-45	GGGGAAGGCGGATTTAACAC	4.5	3.3e-05	-10.319	4.481	bact
749	RHE_RS06135	D	RHE_RS06135_m3	R	-36	-26	TTCTTGACGAA	10.2	3e-06	-12.717	5.523							RHE_RS07685	RHE_RS07685	chr	-	COG1846	K	MarR family transcriptional regulator	1487			748	RHE_RS13885	D	RHE_RS06825_m2	R	-187	-168	GGGAAAGCGGCTGTTCGGTG	4.6	3.1e-05	-10.382	4.509	bact									RHE_RS07105
750	RHE_RS12220	D	RHE_RS06135_m3	D	-102	-92	CCCTTGACGGG	9.8	7e-06	-11.87	5.155							RHE_RS07685	RHE_RS08300	chr	-	COG0442	J	proline--tRNA ligase	1600			749	RHE_RS28605	D	RHE_RS06825_m2	R	-249	-230	ATGACAGAGTGGTTACATGG	2.6	8.4e-05	-9.385	4.076	bact
751	RHE_RS14420	D	RHE_RS06135_m3	D	-224	-214	TTCTTGACGAG	10.4	1.6e-06	-13.346	5.796							RHE_RS07685	RHE_RS09810	chr	-	COG1044	M	UDP-3-O-(3-hydroxymyristoyl)glucosamine N-acyltransferase	1888			750	RHE_RS06395	R	RHE_RS06825_m5	D	-71	-62	TGATGAAACA	7	9e-05	-9.316	4.046	bact
752	RHE_RS06130	R	RHE_RS06135_m4	R	-116	-97	TTAATGCGAGACGGTACAAA	8.8	6.2e-06	-11.991	5.208							RHE_RS07685	RHE_RS11115	chr	-	COG0760	O	peptidylprolyl isomerase	2147			751	RHE_RS09465	D	RHE_RS06825_m5	R	-112	-103	GGATGAAACG	9.5	1.6e-05	-11.043	4.796	bact									RHE_RS10580
753	RHE_RS06130	R	RHE_RS06135_m4	D	-83	-64	GCTATTTTATGCGAAACAGT	16.3	8.2e-09	-18.619	8.086							RHE_RS07685	RHE_RS11950	chr	-	COG2198	T	Hpt domain-containing protein	2311			752	RHE_RS27165	D	RHE_RS06825_m5	D	-29	-20	GGATGAAAGA	7.6	6.9e-05	-9.581	4.161	bact
754	RHE_RS06130	R	RHE_RS06135_m4	D	-78	-59	TTTATGCGAAACAGTACAGA	19	8e-11	-23.249	10.097							RHE_RS07685	RHE_RS11955	chr	-	COG1196	D	membrane protein	2312			753	RHE_RS27465	D	RHE_RS06825_m5	R	-27	-18	AAATGAAAAC	8.2	4.3e-05	-10.054	4.367	bact
755	RHE_RS06135	D	RHE_RS06135_m4	R	-62	-43	TTTATGCGAAACAGTACAGA	19	8e-11	-23.249	10.097							RHE_RS07685	RHE_RS14050	chr	-	COG0059	EH	ketol-acid reductoisomerase	2703			754	RHE_RS01345	R	RHE_RS07105_m1	R	-95	-82	AAAATGCATGCAGT	6.3	8.1e-05	-9.421	4.092	bact									RHE_RS29975
756	RHE_RS06135	D	RHE_RS06135_m4	R	-57	-38	GCTATTTTATGCGAAACAGT	16.3	8.2e-09	-18.619	8.086							RHE_RS07685	RHE_RS14685	chr	-	COG0640	K	methyltransferase domain-containing protein	2825			755	RHE_RS03110	D	RHE_RS07105_m2	D	-78	-62	GGTCAAAGCGTTGCCGC	5	8e-05	-9.433	4.097	bact
757	RHE_RS06135	D	RHE_RS06135_m4	D	-24	-5	TTAATGCGAGACGGTACAAA	8.8	6.2e-06	-11.991	5.208							RHE_RS07685	RHE_RS15015	chr	-	COG2968	S	SIMPL domain-containing protein	2890			756	RHE_RS27165	D	RHE_RS07105_m3	D	-101	-86	TCTGTTAATCAACGAG	8.1	2e-05	-10.82	4.699	bact
758	RHE_RS12580	R	RHE_RS06135_m4	D	-357	-338	TCAATCTGTAACGATACAGT	8.1	9.2e-06	-11.596	5.036							RHE_RS07685	RHE_RS15325	chr	-	COG1442	M	glycosyltransferase family 8 protein	2951			757	RHE_RS27165	D	RHE_RS07105_m3	R	-101	-86	CTCGTTGATTAACAGA	8.2	2e-05	-10.82	4.699	bact									RHE_RS30285
759	RHE_RS12585	D	RHE_RS06135_m4	R	-119	-100	TCAATCTGTAACGATACAGT	8.1	9.2e-06	-11.596	5.036							RHE_RS07685	RHE_RS16770	chr	-	COG0493	ER	FAD-binding protein	3227			758	RHE_RS03110	D	RHE_RS07105_m4	R	-167	-147	GCATGTGGCAGGAGTTTGACG	5.2	8.6e-05	-9.361	4.066	bact
760	RHE_RS01880	R	RHE_RS06135_m5	D	-109	-98	CAGTACGAAAAT	9.6	8.1e-06	-11.724	5.092							RHE_RS07685	RHE_RS19615	chr	-			DUF982 domain-containing protein	3775			759	RHE_RS27465	D	RHE_RS07105_m4	R	-161	-141	CAATGCCTTAGGTCAAAGGGA	8.3	1.4e-05	-11.176	4.854	bact
761	RHE_RS06135	D	RHE_RS06135_m5	D	-13	-2	CGGTACAAAATA	11.4	1.5e-06	-13.41	5.824							RHE_RS07685	RHE_RS20095	chr	-	COG2984	R	ABC transporter substrate-binding protein	3869			760	RHE_RS27465	D	RHE_RS07105_m5	R	-158	-145	GCCTTAGGTCAAAG	6.2	7.4e-05	-9.511	4.131	bact									RHE_RS04315
762	RHE_RS12580	R	RHE_RS06135_m5	D	-341	-330	CAGTAGAAAAGT	10.4	3.9e-06	-12.455	5.409							RHE_RS07685	RHE_RS20770	chr	-	COG0211	J	50S ribosomal protein L27	4006			761	RHE_RS27455	R	RHE_RS10580_m2	R	-91	-62	CCCTGGCATCGTAGGATGGGGTGGAAAACT	5.9	5.5e-05	-9.808	4.26	bact
763	RHE_RS12585	D	RHE_RS06135_m5	R	-127	-116	CAGTAGAAAAGT	10.4	3.9e-06	-12.455	5.409							RHE_RS07685	RHE_RS24565	p42e	-	COG2227	H	class I SAM-dependent methyltransferase	4713			762	RHE_RS06360	D	RHE_RS10580_m3	R	-27	-16	CAGTTGAGCAAA	7.2	6.4e-05	-9.657	4.194	bact
764	RHE_RS14055	R	RHE_RS06135_m5	D	-101	-90	TCGTATAAAAAT	9.8	6.8e-06	-11.899	5.167							RHE_RS07685	RHE_RS25945	p42e	-	COG0673	R	gfo/Idh/MocA family oxidoreductase	4980			763	RHE_RS10775	D	RHE_RS10580_m3	R	-77	-66	AATTTGTGCATT	9.3	1.5e-05	-11.107	4.824	bact									RHE_RS04575
765	RHE_RS14645	D	RHE_RS06135_m5	R	-49	-38	CGTTATAAAAGT	9.5	8.7e-06	-11.652	5.06							RHE_RS07685	RHE_RS28885	p42f	-	COG1472	G	beta-glucosidase	5561			764	RHE_RS16330	D	RHE_RS10580_m3	D	-139	-128	CATTTACGCAAA	8.9	2.1e-05	-10.771	4.678	bact
766	RHE_RS28160	R	RHE_RS06135_m5	R	-55	-44	CTATATAAAAAT	9.9	6.2e-06	-11.991	5.208							RHE_RS07685	RHE_RS30975	symbiotic plasmid p42d	-	COG3153	R	nodulation protein A	5958			765	RHE_RS17180	D	RHE_RS10580_m3	R	-238	-227	CTCTTGCGCAAT	6.7	8.4e-05	-9.385	4.076	bact
767	RHE_RS05945	R	RHE_RS06405_m1	D	-307	-287	AACAAAAAACTCGTATTAAAA	9.4	6.3e-06	-11.975	5.201							RHE_RS07685	RHE_RS31010	symbiotic plasmid p42d	-	COG0583	K	Nodulation protein D 3	5964			766	RHE_RS19295	D	RHE_RS10580_m3	D	-61	-50	CGGTTGCGCACT	6.5	9.5e-05	-9.262	4.022	bact									RHE_RS20460
768	RHE_RS05950	D	RHE_RS06405_m1	R	-175	-155	AACAAAAAACTCGTATTAAAA	9.4	6.3e-06	-11.975	5.201																	767	RHE_RS29990	R	RHE_RS10580_m3	R	-68	-57	CAATTGTGAAAA	7.5	5.2e-05	-9.864	4.284	bact
769	RHE_RS06405	D	RHE_RS06405_m1	D	-335	-315	CAAGAAAAACGACAAATAATA	12.8	3.1e-07	-14.987	6.509																	768	RHE_RS10775	D	RHE_RS10580_m4	D	-142	-133	AACTGAAAAA	6.2	6.2e-05	-9.688	4.208	bact
770	RHE_RS08300	D	RHE_RS06405_m1	R	-247	-227	GTAGCAAAAATGCAAAAAAAG	10.4	2.8e-06	-12.786	5.553							RHE_RS07925	RHE_RS00855	chr	phnF	COG2188	K	phosphonate metabolism transcriptional regulator PhnF	161			769	RHE_RS17180	D	RHE_RS10580_m4	R	-163	-154	ATCGGAAAAA	5.5	8.5e-05	-9.373	4.071	bact									RHE_RS15995
771	RHE_RS12755	R	RHE_RS06405_m1	D	-340	-320	ATCAAAAAAAGTCAAAAATTA	11	1.7e-06	-13.285	5.77							RHE_RS07925	RHE_RS01320	chr	-	COG0291	J	50S ribosomal protein L35	250			770	RHE_RS25720	R	RHE_RS10580_m4	D	-77	-68	ATCAGAAAAA	5.9	7.5e-05	-9.498	4.125	bact
772	RHE_RS12755	R	RHE_RS06405_m1	D	-339	-319	TCAAAAAAAGTCAAAAATTAA	9	8.6e-06	-11.664	5.066							RHE_RS07925	RHE_RS04585	chr	-	COG1189	J	TlyA family rRNA (cytidine-2\'-O)-methyltransferase	879			771	RHE_RS27465	D	RHE_RS10580_m4	R	-10	-1	ATGTGAAAAA	6.5	4.8e-05	-9.944	4.319	bact
773	RHE_RS17200	R	RHE_RS06405_m1	R	-94	-74	ACAACAAAATAGCTAATATTT	9.3	6.8e-06	-11.899	5.167							RHE_RS07925	RHE_RS04590	chr	-	COG0840	NT	methyl-accepting chemotaxis protein	880			772	RHE_RS22600	R	RHE_RS10580_m5	D	-83	-66	CAAAATGTTTTCGCCTAC	7.6	1.4e-05	-11.176	4.854	bact									RHE_RS02600
774	RHE_RS22160	D	RHE_RS06405_m1	R	-158	-138	CAAGAAATATTATAATTAAAA	12.3	5e-07	-14.509	6.301							RHE_RS07925	RHE_RS07925	chr	-	COG1846	K	ROK family transcriptional regulator	1531			773	RHE_RS28690	D	RHE_RS12205_m1	R	-96	-86	AATTGAACAAT	8.4	4.6e-05	-9.987	4.337	bact
775	RHE_RS25945	D	RHE_RS06405_m1	D	-46	-26	CCAACTTAAAGAAAATAAATT	8.9	9.3e-06	-11.585	5.032							RHE_RS07925	RHE_RS08535	chr	rpoB	COG0085	K	DNA-directed RNA polymerase subunit beta	1643			774	RHE_RS02330	R	RHE_RS12205_m4	R	-322	-293	GGCATCATTAATGATCTATGATGATAAACG	-5.1	1.3e-05	-11.251	4.886	bact
776	RHE_RS00565	R	RHE_RS06405_m2	R	-33	-13	TCATTTAGAATAGAAAAAGGG	9.3	8.3e-06	-11.699	5.081							RHE_RS07925	RHE_RS12920	chr	-	COG0745	TK	diguanylate cyclase response regulator	2492			775	RHE_RS17955	R	RHE_RS12205_m4	D	-67	-38	TACTTCAATTCGGCACAATGTTGCTCTAGT	-8	3.8e-05	-10.178	4.42	bact									RHE_RS05750
777	RHE_RS00565	R	RHE_RS06405_m2	R	-32	-12	CTCATTTAGAATAGAAAAAGG	9.7	5.9e-06	-12.041	5.229							RHE_RS07925	RHE_RS13790	chr	-	COG0457	R	tetratricopeptide repeat protein	2654			776	RHE_RS12340	D	RHE_RS13060_m1	D	-19	-7	CCACAAGGAGTAA	8.6	1.5e-05	-11.107	4.824	bact
778	RHE_RS01260	R	RHE_RS06405_m2	D	-123	-103	TCTACTATAAGAGAAATACAT	9.2	9.1e-06	-11.607	5.041							RHE_RS07925	RHE_RS15505	chr	ychF	COG0012	J	redox-regulated ATPase YchF	2984			777	RHE_RS17955	R	RHE_RS13060_m1	R	-57	-45	CAACATTGTGCCG	7.4	3.3e-05	-10.319	4.481	bact
779	RHE_RS01265	D	RHE_RS06405_m2	R	-37	-17	TCTACTATAAGAGAAATACAT	9.2	9.1e-06	-11.607	5.041							RHE_RS07925	RHE_RS18065	chr	-	COG0457	R	hypothetical protein	3475			778	RHE_RS09750	R	RHE_RS13060_m2	D	-145	-126	TGCTGCATAATTCCTTAAAT	0.2	1.9e-05	-10.871	4.721	bact									RHE_RS07105
780	RHE_RS01815	D	RHE_RS06405_m2	R	-120	-100	AAAGCTTATAAAGAAAAACGG	9.2	9.1e-06	-11.607	5.041							RHE_RS07925	RHE_RS19595	chr	-	COG1686	M	D-alanyl-D-alanine carboxypeptidase	3772			779	RHE_RS08005	R	RHE_RS14175_m1	R	-166	-141	CAGGTAAGGGGTAGGCGAGGTGCGCC	3.5	8.4e-05	-9.385	4.076	bact
781	RHE_RS11740	R	RHE_RS06405_m2	D	-136	-116	GTAATTACATCATAAAATAGT	10.9	2e-06	-13.122	5.699							RHE_RS07925	RHE_RS21975	p42a	-	COG3916	T	GNAT family N-acetyltransferase	4207			780	RHE_RS04445	D	RHE_RS14175_m3	D	-49	-39	CCCGCGTAGTC	7.6	7.5e-05	-9.498	4.125	bact
782	RHE_RS11745	D	RHE_RS06405_m2	R	-142	-122	GTAATTACATCATAAAATAGT	10.9	2e-06	-13.122	5.699							RHE_RS07925	RHE_RS23415	p42c	-	COG3467	V	pyridoxamine 5\'-phosphate oxidase family protein	4484			781	RHE_RS27975	D	RHE_RS14175_m4	R	-265	-251	CGCACATTCTGCGGG	8.6	3.1e-05	-10.382	4.509	bact									RHE_RS15995
783	RHE_RS14820	D	RHE_RS06405_m2	R	-54	-34	TTATTACAATACCAAAAAAAT	9.4	8.3e-06	-11.699	5.081							RHE_RS07925	RHE_RS26550	p42f	-	COG0330	O	hypothetical protein	5100			782	RHE_RS13440	R	RHE_RS14175_m5	R	-114	-100	CTACGACGTTTACCT	6.9	1.5e-05	-11.107	4.824	bact
784	RHE_RS14820	D	RHE_RS06405_m2	R	-53	-33	TTTATTACAATACCAAAAAAA	10.8	2.2e-06	-13.027	5.658							RHE_RS07925	RHE_RS27400	p42f	ehuB	COG0834	ET	ectoine/hydroxyectoine ABC transporter substrate-binding protein EhuB	5269			783	RHE_RS27165	D	RHE_RS15070_m2	R	-368	-352	CGCGCGGATCTGGGGGT	5.3	2.8e-05	-10.483	4.553	bact
785	RHE_RS16770	D	RHE_RS06405_m2	D	-138	-118	GAAATTAATCTTTAAAAAACC	11	1.8e-06	-13.228	5.745							RHE_RS07925	RHE_RS27790	p42f	-			hypothetical protein	5347			784	RHE_RS00270	D	RHE_RS15070_m3	D	-48	-39	CGGGCAAAGT	6.1	5.3e-05	-9.845	4.276	bact									RHE_RS16205
786	RHE_RS25945	D	RHE_RS06405_m2	D	-46	-26	CCAACTTAAAGAAAATAAATT	9.3	8.3e-06	-11.699	5.081							RHE_RS07925	RHE_RS29540	symbiotic plasmid p42d	-	COG3424	Q	type III polyketide synthase	5688			785	RHE_RS16330	D	RHE_RS15070_m3	D	-16	-7	CTGGGAGAGA	6.4	4.5e-05	-10.009	4.347	bact
787	RHE_RS06405	D	RHE_RS06405_m3	R	-363	-338	AAAAAATGGCTGATGAAGAATTATAG	11.2	1.7e-06	-13.285	5.77							RHE_RS07925	RHE_RS30350	symbiotic plasmid p42d	-	COG2801	X	ISNCY-like element ISRel10 family transposase	5845			786	RHE_RS01930	R	RHE_RS15070_m4	R	-23	-10	ACTCTGACACCCGA	6.6	4.7e-05	-9.965	4.328	bact
788	RHE_RS06405	D	RHE_RS06405_m3	R	-131	-106	GAAAAACGTGAAATCCACCCCTAGAT	9.7	7.5e-06	-11.801	5.125																	787	RHE_RS16330	D	RHE_RS15070_m4	R	-20	-7	TCTCTCCCAGCAAC	6.2	6e-05	-9.721	4.222	bact									RHE_RS18525
789	RHE_RS08120	D	RHE_RS06405_m3	R	-219	-194	TCAACATAGCATTAAAGTTACTATTA	10.9	2.1e-06	-13.074	5.678																	788	RHE_RS19360	R	RHE_RS15070_m4	D	-23	-10	AATCTGGAAGCCGG	7.4	2.8e-05	-10.483	4.553	bact
790	RHE_RS08965	R	RHE_RS06405_m3	R	-182	-157	CTAAATATAGTATTAACAGCTTATTA	11.3	1.5e-06	-13.41	5.824							RHE_RS09015	RHE_RS00775	chr	-	COG1674	D	DNA translocase FtsK	145			789	RHE_RS09030	R	RHE_RS15070_m5	D	-299	-275	TGCGGCCGAAATCGTAGGCAGCACT	6	6.3e-05	-9.672	4.201	bact
791	RHE_RS11740	R	RHE_RS06405_m3	R	-135	-110	ACAAAAACTATTTTATGATGTAATTA	11	1.9e-06	-13.174	5.721							RHE_RS09015	RHE_RS02660	chr	-	COG1309	K	TetR/AcrR family transcriptional regulator	506			790	RHE_RS17180	D	RHE_RS15090_m1	D	-112	-100	GGGGAATCACGAA	8.1	4.7e-05	-9.965	4.328	bact									RHE_RS27525
792	RHE_RS11745	D	RHE_RS06405_m3	D	-148	-123	ACAAAAACTATTTTATGATGTAATTA	11	1.9e-06	-13.174	5.721							RHE_RS09015	RHE_RS04030	chr	-	COG0583	K	LysR family transcriptional regulator	769			791	RHE_RS06395	R	RHE_RS15090_m2	R	-168	-157	AGGGTTAATGTT	5.8	8.1e-05	-9.421	4.092	bact
793	RHE_RS11950	R	RHE_RS06405_m3	D	-149	-124	TAAAAACCAATAATTTAGGGATATTT	12.4	3.5e-07	-14.865	6.456							RHE_RS09015	RHE_RS04715	chr	-	COG0082	E	chorismate synthase	904			792	RHE_RS08170	D	RHE_RS15090_m2	D	-82	-71	GAGGTTGATCCT	5.8	8.6e-05	-9.361	4.066	bact
794	RHE_RS11955	D	RHE_RS06405_m3	R	-345	-320	TAAAAACCAATAATTTAGGGATATTT	12.4	3.5e-07	-14.865	6.456							RHE_RS09015	RHE_RS05060	chr	-	COG1651	O	DsbA family protein	973			793	RHE_RS24945	R	RHE_RS15090_m2	R	-12	-1	ATGGTTGATCCT	6.4	6e-05	-9.721	4.222	bact									RHE_RS22030
795	RHE_RS14645	D	RHE_RS06405_m3	R	-66	-41	TATAAAAGTTACTAAAAAGCTTAAAC	9.6	8.3e-06	-11.699	5.081							RHE_RS09015	RHE_RS06005	chr	rpsU	COG0828	J	30S ribosomal protein S21	1149			794	RHE_RS27465	D	RHE_RS15090_m2	R	-284	-273	AAGATAAATCAG	6.2	6.5e-05	-9.641	4.187	bact
796	RHE_RS14735	D	RHE_RS06405_m3	R	-109	-84	ACAAAATATGAAAATCCCTAAGATTT	10.2	4.5e-06	-12.311	5.347							RHE_RS09015	RHE_RS06405	chr	-	COG4957	K	transcriptional regulator	1230			795	RHE_RS05425	D	RHE_RS15090_m4	D	-136	-121	GCAGTCGGTCGGTGGT	5	6.7e-05	-9.611	4.174	bact
797	RHE_RS16770	D	RHE_RS06405_m3	D	-219	-194	AAAAAAAACGTTTTTTTGTGATCTTT	9.9	6.1e-06	-12.007	5.215							RHE_RS09015	RHE_RS07295	chr	-	COG1286	S	CvpA family protein	1408			796	RHE_RS09750	R	RHE_RS15090_m5	R	-174	-163	GCCAAAAAGCGA	9.4	1.9e-05	-10.871	4.721	bact									RHE_RS24095
798	RHE_RS16770	D	RHE_RS06405_m3	R	-216	-191	AAAAAAGATCACAAAAAAACGTTTTT	11	1.9e-06	-13.174	5.721							RHE_RS09015	RHE_RS09010	chr	-	COG1028	IQR	KR domain-containing protein	1736			797	RHE_RS10775	D	RHE_RS15090_m5	R	-37	-26	CACAAAAAACAA	7.5	9.5e-05	-9.262	4.022	bact
799	RHE_RS17045	R	RHE_RS06405_m3	R	-319	-294	GAAAAATTATTTAATAAATTCGATAC	9.9	6.1e-06	-12.007	5.215							RHE_RS09015	RHE_RS09015	chr	-	COG1309	K	TetR/AcrR family transcriptional regulator	1737			798	RHE_RS11155	R	RHE_RS15090_m5	R	-115	-104	CGAAAAAAGCAG	9.1	2.7e-05	-10.52	4.569	bact
800	RHE_RS17045	R	RHE_RS06405_m3	R	-312	-287	AGAAATGGAAAAATTATTTAATAAAT	10.4	3.6e-06	-12.535	5.444							RHE_RS09015	RHE_RS09860	chr	-	COG0148	G	enolase	1898			799	RHE_RS25720	R	RHE_RS15090_m5	D	-75	-64	CAGAAAAAGCTG	8.1	6.3e-05	-9.672	4.201	bact									RHE_RS28450
801	RHE_RS17045	R	RHE_RS06405_m3	R	-305	-280	AAAACAGAGAAATGGAAAAATTATTT	10	5.5e-06	-12.111	5.26							RHE_RS09015	RHE_RS10545	chr	-	COG2186	K	FadR family transcriptional regulator	2035			800	RHE_RS03110	D	RHE_RS15995_m2	D	-99	-81	TTAAGGATAAATTCTGCAG	6.6	7.2e-05	-9.539	4.143	bact
802	RHE_RS17050	D	RHE_RS06405_m3	D	-162	-137	AAAACAGAGAAATGGAAAAATTATTT	10	5.5e-06	-12.111	5.26							RHE_RS09015	RHE_RS10550	chr	-	COG0747	E	ABC transporter substrate-binding protein	2036			801	RHE_RS01235	R	RHE_RS15995_m3	D	-110	-96	CGGCAGGAAGAGACC	4.5	7.3e-05	-9.525	4.137	bact
803	RHE_RS17050	D	RHE_RS06405_m3	D	-155	-130	AGAAATGGAAAAATTATTTAATAAAT	10.4	3.6e-06	-12.535	5.444							RHE_RS09015	RHE_RS14375	chr	-	COG2885	M	cell envelope biogenesis protein OmpA	2764			802	RHE_RS08005	R	RHE_RS15995_m5	D	-200	-171	AGCTGCCGTCAAGCGAGGGATCGCTTGAAA	-2	9.8e-05	-9.231	4.009	bact									RHE_RS15070
804	RHE_RS17050	D	RHE_RS06405_m3	D	-148	-123	GAAAAATTATTTAATAAATTCGATAC	9.9	6.1e-06	-12.007	5.215							RHE_RS09015	RHE_RS19455	chr	-	COG0204	I	1-acyl-sn-glycerol-3-phosphate acyltransferase	3744			803	RHE_RS10775	D	RHE_RS15995_m5	D	-53	-24	GTATCTCTCCAGACGGTTGTTTTTTGTGCG	-1.1	6.7e-05	-9.611	4.174	bact
805	RHE_RS17200	R	RHE_RS06405_m3	D	-105	-80	ATACAAGCTATAAATATTAGCTATTT	10.6	2.9e-06	-12.751	5.538							RHE_RS09015	RHE_RS19825	chr	-	COG1198	L	primosomal protein N\'	3816			804	RHE_RS06035	D	RHE_RS16205_m1	R	-35	-22	ACGATATTCCAGAT	5.9	8.5e-05	-9.373	4.071	bact
806	RHE_RS17915	D	RHE_RS06405_m3	D	-315	-290	ATAAAATATTAAGCTTTATAAGATAT	11.5	1.1e-06	-13.72	5.959							RHE_RS09015	RHE_RS24270	p42e	-	COG0633	C	adenylate/guanylate cyclase domain-containing protein	4652			805	RHE_RS13440	R	RHE_RS16205_m1	R	-309	-296	ACGAGATATCAAAG	6.4	6.3e-05	-9.672	4.201	bact									RHE_RS16205
807	RHE_RS17915	D	RHE_RS06405_m3	D	-313	-288	AAAATATTAAGCTTTATAAGATATTA	11.7	8.4e-07	-13.99	6.076							RHE_RS09015	RHE_RS28160	p42f	-	COG0583	K	LysR family transcriptional regulator	5419			806	RHE_RS15100	R	RHE_RS16205_m1	R	-35	-22	TTTTTATATCAATC	5.8	9e-05	-9.316	4.046	bact
808	RHE_RS17915	D	RHE_RS06405_m3	R	-312	-287	GTAATATCTTATAAAGCTTAATATTT	10.1	5e-06	-12.206	5.301							RHE_RS09015	RHE_RS29405	p42f	-	COG1082	G	sugar phosphate isomerase/epimerase	5661			807	RHE_RS03110	D	RHE_RS16205_m2	R	-116	-95	CTTAAATCAATTTCGATCTAAG	1.4	3.4e-05	-10.289	4.469	bact
809	RHE_RS22160	D	RHE_RS06405_m3	D	-176	-151	GTAAAAATTATCTGATTGTTTTAATT	9.6	8.3e-06	-11.699	5.081							RHE_RS09015	RHE_RS30350	symbiotic plasmid p42d	-	COG2801	X	ISNCY-like element ISRel10 family transposase	5845			808	RHE_RS15100	R	RHE_RS16205_m2	D	-45	-24	ATGCTAACCCGATTGATATAAA	-0.6	8.1e-05	-9.421	4.092	bact									RHE_RS23180
810	RHE_RS29465	D	RHE_RS06405_m3	D	-61	-36	TTAAAAGACGTTCTACAATACGATTT	9.7	8.3e-06	-11.699	5.081																	809	RHE_RS27165	D	RHE_RS16205_m2	D	-44	-23	GACACAACGAGTTGGGGATGAA	-0.3	7.2e-05	-9.539	4.143	bact
811	RHE_RS30060	D	RHE_RS06405_m3	D	-160	-135	GAAAAAACAAACGTCGAAGTTTATAT	11.4	1.2e-06	-13.633	5.921																	810	RHE_RS17180	D	RHE_RS16205_m3	R	-188	-159	AAAAATCGTAACGCTATGAAACTGGATATA	1.2	9.7e-05	-9.241	4.013	bact
812	RHE_RS01725	D	RHE_RS06405_m4	D	-211	-202	TGCAAGTAGA	12.8	3.7e-07	-14.81	6.432							RHE_RS09025	RHE_RS00040	chr	-	COG3030	R	membrane protein FxsA	7			811	RHE_RS03110	D	RHE_RS16205_m4	D	-116	-95	CTTAGATCGAAATTGATTTAAG	0.8	3.1e-05	-10.382	4.509	bact									RHE_RS15090
813	RHE_RS06405	D	RHE_RS06405_m4	D	-280	-271	TGCAAGTAGA	12.8	3.7e-07	-14.81	6.432							RHE_RS09025	RHE_RS00090	chr	-	COG4553	I	polyhydroxyalkanoate depolymerase	16			812	RHE_RS06260	D	RHE_RS16205_m4	R	-174	-153	CACATCACCAAAGTGGGAGATC	-1.2	6.6e-05	-9.626	4.18	bact
814	RHE_RS12190	D	RHE_RS06405_m4	R	-131	-122	TTCAAGTAGA	10.3	7.5e-06	-11.801	5.125							RHE_RS09025	RHE_RS02015	chr	-			LapA family protein	384			813	RHE_RS27165	D	RHE_RS16205_m4	D	-44	-23	GACACAACGAGTTGGGGATGAA	-1.8	8.7e-05	-9.35	4.06	bact
815	RHE_RS03580	D	RHE_RS06405_m5	R	-193	-178	CAGATTAGATATTAAT	9.7	9.3e-06	-11.585	5.032							RHE_RS09025	RHE_RS02340	chr	-			TetR/AcrR family transcriptional regulator	445			814	RHE_RS00270	D	RHE_RS16205_m5	D	-18	-8	CCAGGGAGAAT	8.6	4.5e-05	-10.009	4.347	bact									RHE_RS04575
816	RHE_RS04715	R	RHE_RS06405_m5	R	-243	-228	TTGATTATATTTAAAA	9.6	9.3e-06	-11.585	5.032							RHE_RS09025	RHE_RS02485	chr	-	COG1129	G	sugar ABC transporter ATP-binding protein	474			815	RHE_RS01235	R	RHE_RS16205_m5	R	-125	-115	CCGGGGAGAAC	7.6	9.7e-05	-9.241	4.013	bact
817	RHE_RS11950	R	RHE_RS06405_m5	R	-151	-136	ATTATTGGTTTTTAAG	11.1	1.7e-06	-13.285	5.77							RHE_RS09025	RHE_RS03400	chr	-	COG1344	N	flagellin	650			816	RHE_RS04490	D	RHE_RS16205_m5	D	-56	-46	CGAGGGAGAGC	8.4	5.4e-05	-9.827	4.268	bact
818	RHE_RS11955	D	RHE_RS06405_m5	D	-333	-318	ATTATTGGTTTTTAAG	11.1	1.7e-06	-13.285	5.77							RHE_RS09025	RHE_RS04950	chr	-	COG0498	E	threonine synthase	950			817	RHE_RS06040	D	RHE_RS16205_m5	D	-16	-6	AGAGGGAGAGC	8.6	4.5e-05	-10.009	4.347	bact									RHE_RS05750
819	RHE_RS12925	R	RHE_RS06405_m5	D	-75	-60	CTGATTAATAATTATT	9.9	6.7e-06	-11.913	5.174							RHE_RS09025	RHE_RS04955	chr	-			hypothetical protein	951			818	RHE_RS13430	R	RHE_RS16205_m5	D	-48	-38	GAAGGGAGAGC	9.1	2.3e-05	-10.68	4.638	bact
820	RHE_RS14820	D	RHE_RS06405_m5	R	-41	-26	TATGTTTTTTATTACA	10.3	4.3e-06	-12.357	5.367							RHE_RS09025	RHE_RS07755	chr	-	COG0535	R	radical SAM protein	1501			819	RHE_RS13430	R	RHE_RS16205_m5	D	-17	-7	AATGGGAGAGA	7.9	8.2e-05	-9.409	4.086	bact
821	RHE_RS16325	R	RHE_RS06405_m5	R	-115	-100	ATTATTTTCATTTACG	10.6	3.1e-06	-12.684	5.509							RHE_RS09025	RHE_RS07800	chr	-	COG2913	M	outer membrane protein assembly factor BamE	1510			820	RHE_RS13930	R	RHE_RS16205_m5	D	-16	-6	TCAGGGAGGCC	8	7.7e-05	-9.472	4.114	bact									RHE_RS14175
822	RHE_RS17605	D	RHE_RS06405_m5	D	-91	-76	TTTATTTCATTTTACA	11.8	6.7e-07	-14.216	6.174							RHE_RS09025	RHE_RS07805	chr	-	COG5452	S	ubiquinol-cytochrome c chaperone	1511			821	RHE_RS13955	R	RHE_RS16205_m5	D	-38	-28	TAAGGGAGGGG	8.5	4.9e-05	-9.924	4.31	bact
823	RHE_RS17915	D	RHE_RS06405_m5	D	-311	-296	AATATTAAGCTTTATA	11.1	1.7e-06	-13.285	5.77							RHE_RS09025	RHE_RS09025	chr	-	COG0583	K	LysR family transcriptional regulator	1739			822	RHE_RS16330	D	RHE_RS16205_m5	R	-238	-228	CAGGGGAGGAA	8.4	5.4e-05	-9.827	4.268	bact
824	RHE_RS17915	D	RHE_RS06405_m5	D	-301	-286	TTTATAAGATATTACT	10.6	3.1e-06	-12.684	5.509							RHE_RS09025	RHE_RS11300	chr	-			hypothetical protein	2183			823	RHE_RS16330	D	RHE_RS16205_m5	D	-17	-7	GCTGGGAGAGA	8	7.7e-05	-9.472	4.114	bact									RHE_RS15995
825	RHE_RS18485	R	RHE_RS06405_m5	R	-96	-81	TTTATAAAGTATTAAG	10.1	5.4e-06	-12.129	5.268							RHE_RS09025	RHE_RS14155	chr	-	COG2814	G	MFS transporter	2723			824	RHE_RS23240	D	RHE_RS16205_m5	D	-15	-5	AGTGGGAGAGA	7.8	8.8e-05	-9.338	4.056	bact
826	RHE_RS22160	D	RHE_RS06405_m5	R	-158	-143	AATATTATAATTAAAA	11.1	1.7e-06	-13.285	5.77							RHE_RS09025	RHE_RS16755	chr	-			hypothetical protein	3224			825	RHE_RS27465	D	RHE_RS16205_m5	R	-165	-155	AAAGGGAGAAA	8.7	3.9e-05	-10.152	4.409	bact
827	RHE_RS07925	R	RHE_RS06580_m2	D	-291	-281	AGCCGATTCCT	9.9	3.7e-06	-12.507	5.432							RHE_RS09025	RHE_RS16760	chr	-	COG0784	T	two-component response regulator	3225			826	RHE_RS10775	D	RHE_RS16670_m1	R	-45	-33	AACAACCGTCTGG	8.1	1.1e-05	-11.418	4.959	bact									RHE_RS18710
828	RHE_RS12485	R	RHE_RS06580_m2	D	-28	-18	AGCCGATTCAT	10.4	7.7e-07	-14.077	6.114							RHE_RS09025	RHE_RS19825	chr	-	COG1198	L	primosomal protein N\'	3816			827	RHE_RS27975	D	RHE_RS16670_m1	R	-137	-125	CTGAACCGTCCTG	6.5	2.6e-05	-10.557	4.585	bact
829	RHE_RS17885	D	RHE_RS06580_m2	R	-57	-47	GGCCGATCCAT	9.5	6.9e-06	-11.884	5.161							RHE_RS09025	RHE_RS20610	chr	-	COG4178	R	ABC transporter ATP-binding protein/permease	3975			828	RHE_RS10930	D	RHE_RS16670_m2	D	-34	-13	CAAAAACTTCCAAACGGACTAT	-4.1	7.4e-05	-9.511	4.131	bact
830	RHE_RS06435	D	RHE_RS06580_m3	D	-21	-11	GCCGGTCTATA	11	3.2e-06	-12.652	5.495							RHE_RS09025	RHE_RS20615	chr	-	COG1897	E	homoserine O-succinyltransferase	3976			829	RHE_RS10930	D	RHE_RS16670_m2	R	-34	-13	ATAGTCCGTTTGGAAGTTTTTG	-4	7.4e-05	-9.511	4.131	bact									RHE_RS27525
831	RHE_RS06580	D	RHE_RS06580_m3	D	-47	-37	ATCGGTCTATT	11.4	2.4e-06	-12.94	5.62							RHE_RS09025	RHE_RS23365	p42c	-	COG1653	G	sugar ABC transporter substrate-binding protein	4476			830	RHE_RS14870	R	RHE_RS16670_m2	D	-198	-177	AAATACCGGCGGAATTGTATAC	-4.4	8.3e-05	-9.397	4.081	bact
832	RHE_RS18475	R	RHE_RS06580_m3	R	-167	-157	ACCGCTCTAGT	11.6	1.6e-06	-13.346	5.796							RHE_RS09025	RHE_RS23370	p42c	-	COG3842	E	ABC transporter ATP-binding protein	4477			831	RHE_RS14870	R	RHE_RS16670_m2	R	-198	-177	GTATACAATTCCGCCGGTATTT	-4.4	8.3e-05	-9.397	4.081	bact
833	RHE_RS06580	D	RHE_RS06580_m4	R	-50	-33	TTTGAATAGACCGATTCC	18.6	5.2e-11	-23.68	10.284							RHE_RS09025	RHE_RS23570	p42c	-	COG1028	IQR	KR domain-containing protein	4514			832	RHE_RS27830	D	RHE_RS16670_m2	D	-111	-90	ATGTCCCGTTCTGACGATTTCT	-3	5e-05	-9.903	4.301	bact									RHE_RS29195
834	RHE_RS02695	D	RHE_RS06580_m5	R	-191	-162	GGCCGGAGCCTCGAAGGACACGCTCCAGAT	9.9	6.3e-06	-11.975	5.201							RHE_RS09025	RHE_RS23585	p42c	-	COG1129	G	sugar ABC transporter ATP-binding protein	4517			833	RHE_RS27830	D	RHE_RS16670_m2	R	-111	-90	AGAAATCGTCAGAACGGGACAT	-3.3	5.6e-05	-9.79	4.252	bact
835	RHE_RS08625	D	RHE_RS06580_m5	D	-57	-28	AGCCGGAGTAGGGGGCTAGCCCAACCATTC	10.8	2.3e-06	-12.983	5.638							RHE_RS09025	RHE_RS26335	p42e	-	COG0413	H	3-methyl-2-oxobutanoate hydroxymethyltransferase	5058			834	RHE_RS10930	D	RHE_RS16670_m3	D	-34	-13	CAAAAACTTCCAAACGGACTAT	-4.2	3.8e-05	-10.178	4.42	bact
836	RHE_RS08660	D	RHE_RS06580_m5	D	-97	-68	CGCCGGACTGCAGGCACTCCCTGGCAAGAA	9.9	6.3e-06	-11.975	5.201							RHE_RS09025	RHE_RS28775	p42f	-	COG0840	NT	methyl-accepting chemotaxis protein	5539			835	RHE_RS10930	D	RHE_RS16670_m3	R	-34	-13	ATAGTCCGTTTGGAAGTTTTTG	-7	9.4e-05	-9.272	4.027	bact									RHE_RS30285
837	RHE_RS04270	R	RHE_RS07685_m1	D	-108	-98	CCGGCTTAACA	10	6.1e-06	-12.007	5.215							RHE_RS09025	RHE_RS30350	symbiotic plasmid p42d	-	COG2801	X	ISNCY-like element ISRel10 family transposase	5845			836	RHE_RS14870	R	RHE_RS16670_m3	D	-198	-177	AAATACCGGCGGAATTGTATAC	-6	7e-05	-9.567	4.155	bact
838	RHE_RS07685	D	RHE_RS07685_m2	D	-105	-83	CCATTAAGCCTGCGGTTTAAGTC	15.6	1.9e-08	-17.779	7.721							RHE_RS09025	RHE_RS30975	symbiotic plasmid p42d	-	COG3153	R	nodulation protein A	5958			837	RHE_RS27830	D	RHE_RS16670_m3	R	-111	-90	AGAAATCGTCAGAACGGGACAT	-6.1	7e-05	-9.567	4.155	bact
839	RHE_RS07685	D	RHE_RS07685_m2	R	-105	-83	GACTTAAACCGCAGGCTTAATGG	15.7	1.7e-08	-17.89	7.77																	838	RHE_RS10775	D	RHE_RS16670_m4	D	-54	-33	CGTATCTCTCCAGACGGTTGTT	-4.8	5.9e-05	-9.738	4.229	bact									RHE_RS03515
840	RHE_RS28885	R	RHE_RS07685_m2	R	-60	-38	CTGTTAAACCTACCGATTACTCG	5.9	9.8e-06	-11.533	5.009																	839	RHE_RS10930	D	RHE_RS16670_m4	D	-34	-13	CAAAAACTTCCAAACGGACTAT	-4.7	5.7e-05	-9.772	4.244	bact
841	RHE_RS04270	R	RHE_RS07685_m3	D	-116	-96	TGTTAAAACCGGCTTAACACT	9.1	1.2e-06	-13.633	5.921							RHE_RS10485	RHE_RS00090	chr	-	COG4553	I	polyhydroxyalkanoate depolymerase	16			840	RHE_RS10930	D	RHE_RS16670_m4	R	-34	-13	ATAGTCCGTTTGGAAGTTTTTG	-6	8.9e-05	-9.327	4.051	bact
842	RHE_RS05945	R	RHE_RS07685_m3	D	-305	-285	CAAAAAACTCGTATTAAAACA	10.8	4.3e-07	-14.659	6.367							RHE_RS10485	RHE_RS01320	chr	-	COG0291	J	50S ribosomal protein L35	250			841	RHE_RS14870	R	RHE_RS16670_m4	D	-198	-177	AAATACCGGCGGAATTGTATAC	-5.6	7.7e-05	-9.472	4.114	bact									RHE_RS05000
843	RHE_RS05950	D	RHE_RS07685_m3	R	-177	-157	CAAAAAACTCGTATTAAAACA	10.8	4.3e-07	-14.659	6.367							RHE_RS10485	RHE_RS01810	chr	-	COG0593	L	chromosomal replication initiator protein DnaA	343			842	RHE_RS14870	R	RHE_RS16670_m4	R	-198	-177	GTATACAATTCCGCCGGTATTT	-5.7	8e-05	-9.433	4.097	bact
844	RHE_RS07685	D	RHE_RS07685_m3	R	-93	-73	TATAAAATTCGACTTAAACCG	20.6	1.1e-10	-22.931	9.959							RHE_RS10485	RHE_RS02030	chr	-	COG5375	S	membrane protein	387			843	RHE_RS27830	D	RHE_RS16670_m4	R	-111	-90	AGAAATCGTCAGAACGGGACAT	-5	6.5e-05	-9.641	4.187	bact
845	RHE_RS14685	R	RHE_RS07685_m3	D	-37	-17	CATAAAGATATCTTTATATGT	6.1	5.8e-06	-12.058	5.237							RHE_RS10485	RHE_RS02955	chr	-	COG0361	J	translation initiation factor IF-1	563			844	RHE_RS25720	R	RHE_RS16670_m5	R	-69	-57	GTAAAGACAGCTT	6.5	8.9e-05	-9.327	4.051	bact									RHE_RS23180
846	RHE_RS24565	R	RHE_RS07685_m3	R	-48	-28	TTAAAAGTTTGCCTAAAATCT	6.8	4.1e-06	-12.405	5.387							RHE_RS10485	RHE_RS03385	chr	-	COG1344	N	flagellin	647			845	RHE_RS30465	R	RHE_RS16670_m5	R	-355	-343	CCAAAGAAACCGG	6.3	9.5e-05	-9.262	4.022	bact
847	RHE_RS02610	D	RHE_RS07685_m4	R	-312	-294	GGTTAAAGTTCAATTACTA	9.8	8.4e-06	-11.687	5.076							RHE_RS10485	RHE_RS03490	chr	-			hypothetical protein	668			846	RHE_RS11520	R	RHE_RS18525_m1	D	-88	-78	GTGTCATACGG	9.6	1.6e-05	-11.043	4.796	bact
848	RHE_RS04270	R	RHE_RS07685_m4	D	-116	-98	TGTTAAAACCGGCTTAACA	10.6	3.8e-06	-12.481	5.42							RHE_RS10485	RHE_RS04585	chr	-	COG1189	J	TlyA family rRNA (cytidine-2\'-O)-methyltransferase	879			847	RHE_RS09030	R	RHE_RS18525_m2	D	-178	-166	CAACAGGGATGGC	7.9	1.5e-05	-11.107	4.824	bact									RHE_RS25455
849	RHE_RS04270	R	RHE_RS07685_m4	R	-116	-98	TGTTAAGCCGGTTTTAACA	10.6	3.8e-06	-12.481	5.42							RHE_RS10485	RHE_RS04590	chr	-	COG0840	NT	methyl-accepting chemotaxis protein	880			848	RHE_RS22045	R	RHE_RS18525_m2	D	-16	-4	GGAAAGGGATTGT	8	1.4e-05	-11.176	4.854	bact
850	RHE_RS05945	R	RHE_RS07685_m4	D	-365	-347	CTTTAAGTATCCATTAACC	10.8	3.1e-06	-12.684	5.509							RHE_RS10485	RHE_RS04950	chr	-	COG0498	E	threonine synthase	950			849	RHE_RS01235	R	RHE_RS18525_m3	R	-107	-91	GCCATGGTCTCTTCCTG	7.8	4.9e-05	-9.924	4.31	bact
851	RHE_RS05945	R	RHE_RS07685_m4	R	-365	-347	GGTTAATGGATACTTAAAG	11	2.5e-06	-12.899	5.602							RHE_RS10485	RHE_RS04955	chr	-			hypothetical protein	951			850	RHE_RS01975	R	RHE_RS18525_m3	R	-68	-52	GACAGGAAAGTGACATA	7.7	5.3e-05	-9.845	4.276	bact									RHE_RS04575
852	RHE_RS05950	D	RHE_RS07685_m4	D	-115	-97	GGTTAATGGATACTTAAAG	11	2.5e-06	-12.899	5.602							RHE_RS10485	RHE_RS05200	chr	-			hypothetical protein	1001			851	RHE_RS02280	D	RHE_RS18525_m3	D	-212	-196	CCCATGGCGCCGTCCTA	8.5	2.9e-05	-10.448	4.538	bact
853	RHE_RS05950	D	RHE_RS07685_m4	R	-115	-97	CTTTAAGTATCCATTAACC	10.8	3.1e-06	-12.684	5.509							RHE_RS10485	RHE_RS05785	chr	-	COG0175	EH	phosphoadenylyl-sulfate reductase	1109			852	RHE_RS16330	D	RHE_RS18525_m4	R	-139	-123	AGGCTTTTGCGTAAATG	7.7	5.8e-05	-9.755	4.237	bact
854	RHE_RS06560	D	RHE_RS07685_m4	D	-63	-45	GATTAAGTTCATTTTAATC	10.4	4.7e-06	-12.268	5.328							RHE_RS10485	RHE_RS05790	chr	-	COG1959	K	Rrf2 family transcriptional regulator	1110			853	RHE_RS03110	D	RHE_RS18525_m5	D	-202	-191	ATCTTCTTTAGA	7.7	2e-05	-10.82	4.699	bact									RHE_RS05730
855	RHE_RS06560	D	RHE_RS07685_m4	R	-63	-45	GATTAAAATGAACTTAATC	10.6	3.8e-06	-12.481	5.42							RHE_RS10485	RHE_RS07750	chr	-	COG0027	F	ATP-grasp domain-containing protein	1500			854	RHE_RS13375	R	RHE_RS18525_m5	D	-46	-35	AACTTTCTTATC	6.6	3.5e-05	-10.26	4.456	bact
856	RHE_RS07050	R	RHE_RS07685_m4	D	-69	-51	CGGTAAGGTTTCGTTAAGA	9.8	8.4e-06	-11.687	5.076							RHE_RS10485	RHE_RS08535	chr	rpoB	COG0085	K	DNA-directed RNA polymerase subunit beta	1643			855	RHE_RS05425	D	RHE_RS18710_m1	R	-168	-150	CGGCAATGCGCCATAAGCA	0.3	9.2e-05	-9.294	4.036	bact
857	RHE_RS07050	R	RHE_RS07685_m4	R	-69	-51	TCTTAACGAAACCTTACCG	9.9	7.6e-06	-11.787	5.119							RHE_RS10485	RHE_RS09305	chr	-	COG1472	G	beta-N-acetylhexosaminidase	1793			856	RHE_RS08005	R	RHE_RS18710_m2	D	-61	-48	GTCGATATAAGGTC	7.2	8.5e-05	-9.373	4.071	bact									RHE_RS26230
858	RHE_RS07685	D	RHE_RS07685_m4	D	-91	-73	GTTTAAGTCGAATTTTATA	12.2	6e-07	-14.326	6.222							RHE_RS10485	RHE_RS10485	chr	-	COG0583	K	LysR family transcriptional regulator	2022			857	RHE_RS11450	R	RHE_RS18710_m2	D	-38	-25	GCCCAAAGAAGATC	7.4	7.8e-05	-9.459	4.108	bact
859	RHE_RS07685	D	RHE_RS07685_m4	R	-91	-73	TATAAAATTCGACTTAAAC	12.2	6e-07	-14.326	6.222							RHE_RS10485	RHE_RS11115	chr	-	COG0760	O	peptidylprolyl isomerase	2147			858	RHE_RS17555	D	RHE_RS18710_m3	R	-100	-85	TTGCCTCATTAAACTG	6.8	2.4e-05	-10.637	4.62	bact
860	RHE_RS11950	R	RHE_RS07685_m4	D	-190	-172	CGTTAACTCGTTGTTAACA	10.5	4.2e-06	-12.38	5.377							RHE_RS10485	RHE_RS11195	chr	-	COG0628	R	AI-2E family transporter	2162			859	RHE_RS28605	D	RHE_RS18710_m3	R	-209	-194	CTGCCCGATTTAACGA	3.9	9.8e-05	-9.231	4.009	bact									RHE_RS02600
861	RHE_RS11950	R	RHE_RS07685_m4	R	-190	-172	TGTTAACAACGAGTTAACG	10.4	4.7e-06	-12.268	5.328							RHE_RS10485	RHE_RS11310	chr	-			hypothetical protein	2185			860	RHE_RS07605	D	RHE_RS18710_m4	R	-18	-7	CGCTTACCCCGT	8.4	3.2e-05	-10.35	4.495	bact
862	RHE_RS11955	D	RHE_RS07685_m4	D	-297	-279	TGTTAACAACGAGTTAACG	10.4	4.7e-06	-12.268	5.328							RHE_RS10485	RHE_RS11615	chr	-	COG0015	F	adenylosuccinate lyase	2245			861	RHE_RS01455	D	RHE_RS20460_m1	R	-30	-20	TTCGATTAACA	8.2	4.7e-05	-9.965	4.328	bact
863	RHE_RS11955	D	RHE_RS07685_m4	R	-297	-279	CGTTAACTCGTTGTTAACA	10.5	4.2e-06	-12.38	5.377							RHE_RS10485	RHE_RS12645	chr	-	COG0604	CR	NADPH:quinone oxidoreductase	2440			862	RHE_RS10775	D	RHE_RS20460_m1	D	-96	-86	GTTGATTAAAA	7.4	9.8e-05	-9.231	4.009	bact									RHE_RS18525
864	RHE_RS16770	D	RHE_RS07685_m4	D	-60	-42	TTTTAAACCTGAGTTACGC	9.7	9.2e-06	-11.596	5.036							RHE_RS10485	RHE_RS12670	chr	-	COG0664	T	Crp/Fnr family transcriptional regulator	2445			863	RHE_RS27165	D	RHE_RS20460_m1	R	-99	-89	GTTGATTAACA	8.1	5e-05	-9.903	4.301	bact
865	RHE_RS16770	D	RHE_RS07685_m4	R	-60	-42	GCGTAACTCAGGTTTAAAA	9.7	9.2e-06	-11.596	5.036							RHE_RS10485	RHE_RS14515	chr	-	COG4105	M	outer membrane protein assembly factor BamD	2791			864	RHE_RS02330	R	RHE_RS20460_m3	D	-267	-256	TTCCTGAACCAG	9.4	1.5e-05	-11.107	4.824	bact
866	RHE_RS30975	R	RHE_RS07685_m4	D	-22	-4	TATTAAGTGGAGGTTTAGG	10.8	3.1e-06	-12.684	5.509							RHE_RS10485	RHE_RS15115	chr	-			hypothetical protein	2910			865	RHE_RS18625	R	RHE_RS20460_m3	D	-78	-67	CATCTGAACGGG	9.3	1.6e-05	-11.043	4.796	bact									RHE_RS23775
867	RHE_RS30975	R	RHE_RS07685_m4	R	-22	-4	CCTAAACCTCCACTTAATA	10.9	2.8e-06	-12.786	5.553							RHE_RS10485	RHE_RS16240	chr	-	COG4214	G	sugar ABC transporter permease	3125			866	RHE_RS01975	R	RHE_RS20460_m4	D	-106	-88	GAATTGACTGCGCAGACCG	8.6	2.1e-05	-10.771	4.678	bact
868	RHE_RS07685	D	RHE_RS07685_m5	R	-91	-82	CGACTTAAAC	12.9	1.4e-06	-13.479	5.854							RHE_RS10485	RHE_RS18420	chr	-	COG0665	E	sarcosine oxidase subunit beta family protein	3546			867	RHE_RS14870	R	RHE_RS20460_m4	R	-100	-82	GGATTTTAACACACGACGC	7.8	3.4e-05	-10.289	4.469	bact
869	RHE_RS08300	D	RHE_RS07685_m5	R	-402	-393	ATACTTAAAA	9.2	8.6e-06	-11.664	5.066							RHE_RS10485	RHE_RS19290	chr	-	COG0365	I	AMP-dependent synthetase	3712			868	RHE_RS30465	R	RHE_RS20460_m4	D	-34	-16	CCATTAGGGTTCCAGAACA	6	9.3e-05	-9.283	4.032	bact									RHE_RS03515
870	RHE_RS08470	R	RHE_RS07685_m5	D	-46	-37	GGACTTAAAA	9.4	8e-06	-11.736	5.097							RHE_RS10485	RHE_RS19455	chr	-	COG0204	I	1-acyl-sn-glycerol-3-phosphate acyltransferase	3744			869	RHE_RS28690	D	RHE_RS20460_m5	D	-60	-46	AGGACTTGTTTGAAA	5.7	9.8e-05	-9.231	4.009	bact
871	RHE_RS25945	D	RHE_RS07685_m5	D	-45	-36	CAACTTAAAG	9.5	7.3e-06	-11.828	5.137							RHE_RS10485	RHE_RS19615	chr	-			DUF982 domain-containing protein	3775			870	RHE_RS30465	R	RHE_RS22030_m4	D	-42	-19	AGTGGCTACCATTAGGGTTCCAGA	-7.5	8.7e-05	-9.35	4.06	bact
872	RHE_RS07925	R	RHE_RS07925_m1	D	-29	-15	CTCGAACTAATTGGA	17.3	2.9e-09	-19.659	8.538							RHE_RS10485	RHE_RS20070	chr	-	COG0137	E	argininosuccinate synthase	3864			871	RHE_RS30465	R	RHE_RS22030_m4	R	-42	-19	TCTGGAACCCTAATGGTAGCCACT	-7.4	8.4e-05	-9.385	4.076	bact									RHE_RS05020
873	RHE_RS18065	D	RHE_RS07925_m1	R	-38	-24	ATCAAACAAATTAGA	8.3	9.3e-06	-11.585	5.032							RHE_RS10485	RHE_RS20455	chr	-	COG1132	V	beta-(1-->2)glucan export ATP-binding/permease NdvA	3943			872	RHE_RS16970	R	RHE_RS22030_m5	R	-169	-143	TGGAAACATGAGCCCAACGAGAGTGCC	-3.8	8.6e-05	-9.361	4.066	bact
874	RHE_RS07925	R	RHE_RS07925_m2	D	-158	-142	TTTTGTCAATGACATAG	14.8	3.2e-08	-17.258	7.495							RHE_RS10485	RHE_RS20765	chr	rplU	COG0261	J	50S ribosomal protein L21	4005			873	RHE_RS30465	R	RHE_RS22030_m5	D	-40	-14	TGGCTACCATTAGGGTTCCAGAACATG	-2.9	6.1e-05	-9.705	4.215	bact
875	RHE_RS07925	R	RHE_RS07925_m2	R	-158	-142	CTATGTCATTGACAAAA	14.8	3.2e-08	-17.258	7.495							RHE_RS10485	RHE_RS25065	p42e	-	COG1788	I	3-oxoacid CoA-transferase subunit A	4809			874	RHE_RS06035	D	RHE_RS23180_m1	D	-17	-4	CGAAGGGAGAAGAG	6.1	8.4e-05	-9.385	4.076	bact									RHE_RS05815
876	RHE_RS07925	R	RHE_RS07925_m2	D	-152	-136	CAATGACATAGACAAAT	9.2	9.4e-06	-11.575	5.027							RHE_RS10485	RHE_RS27400	p42f	ehuB	COG0834	ET	ectoine/hydroxyectoine ABC transporter substrate-binding protein EhuB	5269			875	RHE_RS17555	D	RHE_RS23180_m1	R	-148	-135	AGAAGGGAGGAGCC	9	1.1e-05	-11.418	4.959	bact
877	RHE_RS07925	R	RHE_RS07925_m2	R	-152	-136	ATTTGTCTATGTCATTG	9.2	9.4e-06	-11.575	5.027																	876	RHE_RS01235	R	RHE_RS23180_m2	D	-126	-108	GGTTCTCCCCGGTGGCCGG	7.5	2.1e-05	-10.771	4.678	bact
878	RHE_RS15505	D	RHE_RS07925_m2	D	-272	-256	ATTTGTCGATGACGAAT	11.4	1.5e-06	-13.41	5.824																	877	RHE_RS02820	D	RHE_RS23180_m2	D	-215	-197	CCTTCTCCCCTGGGGGAGA	5.4	7.2e-05	-9.539	4.143	bact									RHE_RS15070
879	RHE_RS15505	D	RHE_RS07925_m2	R	-272	-256	ATTCGTCATCGACAAAT	11.3	1.6e-06	-13.346	5.796							RHE_RS10545	RHE_RS01320	chr	-	COG0291	J	50S ribosomal protein L35	250			878	RHE_RS02820	D	RHE_RS23180_m2	R	-25	-7	TCATCTCCCTGGCGGCGCG	6.1	4.8e-05	-9.944	4.319	bact
880	RHE_RS19595	R	RHE_RS07925_m2	D	-89	-73	CTTCGTCAATGACCTTT	9.2	9.4e-06	-11.575	5.027							RHE_RS10545	RHE_RS02120	chr	dapD	COG2171	E	2,3,4,5-tetrahydropyridine-2,6-dicarboxylate N-succinyltransferase	405			879	RHE_RS22045	R	RHE_RS23180_m2	D	-74	-56	GCCCCTCCTCTCGGGAAAT	5.4	7.2e-05	-9.539	4.143	bact
881	RHE_RS19595	R	RHE_RS07925_m2	D	-71	-55	CCATGTCATAGCCATAT	9.5	7.4e-06	-11.814	5.131							RHE_RS10545	RHE_RS03025	chr	-			DUF1476 domain-containing protein	575			880	RHE_RS30465	R	RHE_RS23180_m2	R	-292	-274	GTACCTCTCTTCCGGTAAA	6.6	3.6e-05	-10.232	4.444	bact									RHE_RS00285
882	RHE_RS19595	R	RHE_RS07925_m2	R	-71	-55	ATATGGCTATGACATGG	9.8	6e-06	-12.024	5.222							RHE_RS10545	RHE_RS04320	chr	-			Fe-S-binding ATPase	827			881	RHE_RS09165	D	RHE_RS23180_m3	D	-76	-56	GCGAAAAGTCTGCTTGCGGCA	3.1	9.7e-05	-9.241	4.013	bact
883	RHE_RS07925	R	RHE_RS07925_m3	R	-144	-134	CAATTTGTCTA	10.7	5.2e-07	-14.469	6.284							RHE_RS10545	RHE_RS06005	chr	rpsU	COG0828	J	30S ribosomal protein S21	1149			882	RHE_RS23240	D	RHE_RS23180_m3	D	-77	-57	GCAAAGTGAAACTCGGCTGCT	4.3	5.1e-05	-9.884	4.292	bact
884	RHE_RS21975	R	RHE_RS07925_m3	D	-241	-231	CTATTTGTCCT	9.7	4.7e-06	-12.268	5.328							RHE_RS10545	RHE_RS07080	chr	-	COG3216	S	DUF2062 domain-containing protein	1365			883	RHE_RS02330	R	RHE_RS23180_m4	R	-53	-44	GCAGGACCGC	7.1	3.6e-05	-10.232	4.444	bact									RHE_RS03515
885	RHE_RS07925	R	RHE_RS07925_m4	D	-158	-136	TTTTGTCAATGACATAGACAAAT	23.3	5.1e-12	-26.002	11.292							RHE_RS10545	RHE_RS07120	chr	-	COG0667	R	aldo/keto reductase	1373			884	RHE_RS27465	D	RHE_RS23180_m4	D	-262	-253	GTAGGACCGC	8.1	2.4e-05	-10.637	4.62	bact
886	RHE_RS07925	R	RHE_RS07925_m4	R	-158	-136	ATTTGTCTATGTCATTGACAAAA	23.3	5.1e-12	-26.002	11.292							RHE_RS10545	RHE_RS07295	chr	-	COG1286	S	CvpA family protein	1408			885	RHE_RS02330	R	RHE_RS23180_m5	D	-366	-355	CCATATGGCAGA	5.9	9.8e-05	-9.231	4.009	bact
887	RHE_RS00855	D	RHE_RS07925_m5	R	-83	-58	CTAGGTATAGCTTGTATACTTGTCTA	9.1	7.5e-06	-11.801	5.125							RHE_RS10545	RHE_RS08685	chr	-	COG0099	J	30S ribosomal protein S13	1673			886	RHE_RS05425	D	RHE_RS23180_m5	D	-143	-132	AGCTTTGGCAGT	7.4	4e-05	-10.127	4.398	bact									RHE_RS06015
888	RHE_RS07925	R	RHE_RS07925_m5	D	-244	-219	CAATATGTACGGTGCATACTTGTCCT	18.3	3.1e-10	-21.894	9.509							RHE_RS10545	RHE_RS09650	chr	-			NADH-ubiquinone oxidoreductase	1856			887	RHE_RS05425	D	RHE_RS23180_m5	R	-105	-94	AGCTTTAGCAGA	6.4	7e-05	-9.567	4.155	bact
889	RHE_RS07925	R	RHE_RS07925_m5	R	-144	-119	GTACACGGAAGCCGACAATTTGTCTA	15.5	1.7e-08	-17.89	7.77							RHE_RS10545	RHE_RS09700	chr	-	COG0626	E	cystathionine beta-lyase	1866			888	RHE_RS13430	R	RHE_RS23180_m5	R	-79	-68	CCCGATGGCAAT	6.6	6.2e-05	-9.688	4.208	bact
890	RHE_RS07925	R	RHE_RS07925_m5	D	-143	-118	AGACAAATTGTCGGCTTCCGTGTACT	15.3	2.2e-08	-17.632	7.658							RHE_RS10545	RHE_RS09810	chr	-	COG1044	M	UDP-3-O-(3-hydroxymyristoyl)glucosamine N-acyltransferase	1888			889	RHE_RS20520	D	RHE_RS23180_m5	R	-48	-37	CCATATGGCAGA	5.9	9.8e-05	-9.231	4.009	bact									RHE_RS28450
891	RHE_RS12920	R	RHE_RS07925_m5	R	-118	-93	GGACAAATGATGGTGTTACTTGTAAT	9.8	4.4e-06	-12.334	5.357							RHE_RS10545	RHE_RS09860	chr	-	COG0148	G	enolase	1898			890	RHE_RS23240	D	RHE_RS23180_m5	D	-84	-73	CCGTTTTGCAAA	6.2	8e-05	-9.433	4.097	bact
892	RHE_RS13790	D	RHE_RS07925_m5	D	-75	-50	GAACACGTGTGCAACATGCTTGACTT	9.1	8e-06	-11.736	5.097							RHE_RS10545	RHE_RS10540	chr	-	COG1312	G	mannonate dehydratase	2034			891	RHE_RS12340	D	RHE_RS23775_m2	D	-25	-13	CATCGACCACAAG	8.7	2.5e-05	-10.597	4.602	bact
893	RHE_RS23415	D	RHE_RS07925_m5	R	-111	-86	AGACAAGGAAGCAACCGAAGAGTCTT	9.6	5.1e-06	-12.186	5.292							RHE_RS10545	RHE_RS10545	chr	-	COG2186	K	FadR family transcriptional regulator	2035			892	RHE_RS19360	R	RHE_RS23775_m3	D	-66	-53	TGTACAAAATGGGA	7.9	5.2e-05	-9.864	4.284	bact									RHE_RS27185
894	RHE_RS23415	D	RHE_RS07925_m5	D	-110	-85	AGACTCTTCGGTTGCTTCCTTGTCTT	10.6	2.3e-06	-12.983	5.638							RHE_RS10545	RHE_RS10550	chr	-	COG0747	E	ABC transporter substrate-binding protein	2036			893	RHE_RS31085	D	RHE_RS23775_m3	D	-22	-9	CCAACAGCCAGCGA	7.3	9.1e-05	-9.305	4.041	bact
895	RHE_RS29540	R	RHE_RS07925_m5	R	-223	-198	CAACAAGTTGGCTCCGTAATTGTCCG	11.7	9.2e-07	-13.899	6.036							RHE_RS10545	RHE_RS12795	chr	-	COG0782	K	transcription elongation factor	2470			894	RHE_RS11520	R	RHE_RS23775_m4	D	-153	-141	CAGCTTTTCTAAA	6.9	8.9e-05	-9.327	4.051	bact
896	RHE_RS29540	R	RHE_RS07925_m5	D	-222	-197	GGACAATTACGGAGCCAACTTGTTGA	12.5	4.4e-07	-14.636	6.357							RHE_RS10545	RHE_RS15015	chr	-	COG2968	S	SIMPL domain-containing protein	2890			895	RHE_RS14485	R	RHE_RS23775_m4	D	-40	-28	ATGCTTATCTAGG	6.9	8.9e-05	-9.327	4.051	bact									RHE_RS29195
897	RHE_RS00775	D	RHE_RS09015_m1	R	-126	-110	ATATGATCGTGATCTCA	11	2.1e-06	-13.074	5.678							RHE_RS10545	RHE_RS17190	chr	-	COG0639	T	serine/threonine protein phosphatase	3309			896	RHE_RS17555	D	RHE_RS23775_m4	R	-93	-81	TCGCTTGCCTCAT	6.9	9.7e-05	-9.241	4.013	bact
898	RHE_RS04030	R	RHE_RS09015_m1	D	-38	-22	TAATGATTATCATCAGC	10.5	3.3e-06	-12.622	5.481							RHE_RS10545	RHE_RS17195	chr	-	COG1960	I	monooxygenase	3310			897	RHE_RS02820	D	RHE_RS23775_m5	R	-139	-126	GGTCTCCGGCAAAG	9.4	1.1e-05	-11.418	4.959	bact
899	RHE_RS09010	R	RHE_RS09015_m1	R	-76	-60	TTATGATTGTAATCCAT	16.2	3.5e-09	-19.471	8.456							RHE_RS10545	RHE_RS18940	chr	-	COG3386	G	SMP-30/gluconolactonase/LRE family protein	3648			898	RHE_RS26515	R	RHE_RS23775_m5	D	-34	-21	GTCCTTCGGCAGGT	6.7	8.1e-05	-9.421	4.092	bact									RHE_RS03610
900	RHE_RS09010	R	RHE_RS09015_m1	D	-71	-55	TTACAATCATAATCCTT	10.9	2.3e-06	-12.983	5.638							RHE_RS10545	RHE_RS19615	chr	-			DUF982 domain-containing protein	3775			899	RHE_RS29795	R	RHE_RS24095_m1	D	-160	-145	TCTCCACGTATGTCTA	3.4	7e-05	-9.567	4.155	bact
901	RHE_RS09010	R	RHE_RS09015_m1	R	-54	-38	TTATGATCGTTATCTTT	14.7	3.7e-08	-17.112	7.432							RHE_RS10545	RHE_RS23630	p42c	-	COG4564	T	histidine kinase	4527			900	RHE_RS29795	R	RHE_RS24095_m1	R	-160	-145	TAGACATACGTGGAGA	3.2	7.9e-05	-9.446	4.102	bact
902	RHE_RS09010	R	RHE_RS09015_m1	D	-49	-33	TAACGATCATAATCCAG	15.2	1.8e-08	-17.833	7.745							RHE_RS10545	RHE_RS24075	p42e	-	COG0457	R	membrane protein	4615			901	RHE_RS27165	D	RHE_RS24095_m3	D	-256	-244	TGTCTCTAAACCT	5.8	5.7e-05	-9.772	4.244	bact									RHE_RS05000
903	RHE_RS09015	D	RHE_RS09015_m1	R	-77	-61	TAACGATCATAATCCAG	15.2	1.8e-08	-17.833	7.745							RHE_RS10545	RHE_RS27790	p42f	-			hypothetical protein	5347			902	RHE_RS09465	D	RHE_RS24095_m4	R	-105	-82	CGGCTTCAATTTCTTTTGACGGGA	-3.5	7.6e-05	-9.485	4.119	bact
904	RHE_RS09015	D	RHE_RS09015_m1	D	-72	-56	TTATGATCGTTATCTTT	14.7	3.7e-08	-17.112	7.432							RHE_RS10545	RHE_RS27810	p42f	-	COG0745	TK	diguanylate cyclase	5351			903	RHE_RS11520	R	RHE_RS24095_m4	D	-65	-42	AAATTTCAAGAAAAATGAACCGTG	-4.1	9.8e-05	-9.231	4.009	bact
905	RHE_RS09015	D	RHE_RS09015_m1	R	-55	-39	TTACAATCATAATCCTT	10.9	2.3e-06	-12.983	5.638							RHE_RS10545	RHE_RS28515	p42f	gfa	COG3791	S	S-(hydroxymethyl)glutathione synthase	5489			904	RHE_RS19360	R	RHE_RS24095_m5	R	-65	-50	GAGTCCCATTTTGTAC	4.5	2.4e-05	-10.637	4.62	bact									RHE_RS15090
906	RHE_RS09015	D	RHE_RS09015_m1	D	-50	-34	TTATGATTGTAATCCAT	16.2	3.5e-09	-19.471	8.456							RHE_RS10545	RHE_RS28775	p42f	-	COG0840	NT	methyl-accepting chemotaxis protein	5539			905	RHE_RS22045	R	RHE_RS24095_m5	D	-45	-30	GTGTCCAATGGTTTAG	2.7	5.5e-05	-9.808	4.26	bact
907	RHE_RS28160	R	RHE_RS09015_m1	D	-60	-44	TTATGATTTTTATATAG	9.6	6.9e-06	-11.884	5.161																	906	RHE_RS19360	R	RHE_RS25455_m1	D	-70	-58	TTCCTGTACAAAA	4.2	7.7e-05	-9.472	4.114	bact
908	RHE_RS09010	R	RHE_RS09015_m2	D	-77	-66	CATGGATTACAA	12.2	9e-07	-13.921	6.046																	907	RHE_RS29990	R	RHE_RS25455_m1	D	-50	-38	TGTCTGCTAAAAT	5.1	5.1e-05	-9.884	4.292	bact									RHE_RS26230
909	RHE_RS09010	R	RHE_RS09015_m2	R	-65	-54	TAAGGATTATGA	11.2	2e-06	-13.122	5.699							RHE_RS10890	RHE_RS00375	chr	-	COG1653	G	carbohydrate ABC transporter substrate-binding protein	66			908	RHE_RS11520	R	RHE_RS25455_m2	R	-136	-124	ATTGTTCTAAACT	9	1.7e-05	-10.982	4.77	bact
910	RHE_RS09010	R	RHE_RS09015_m2	R	-43	-32	TCTGGATTATGA	14	3.6e-07	-14.837	6.444							RHE_RS10890	RHE_RS00380	chr	-	COG1609	K	LacI family transcriptional regulator	67			909	RHE_RS16180	R	RHE_RS25455_m2	R	-35	-23	ACCGTTTACAAAC	9.5	1.1e-05	-11.418	4.959	bact
911	RHE_RS09015	D	RHE_RS09015_m2	D	-78	-67	TCTGGATTATGA	14	3.6e-07	-14.837	6.444							RHE_RS10890	RHE_RS00460	chr	-	COG1904	G	glucuronate isomerase	83			910	RHE_RS12340	D	RHE_RS25455_m3	D	-37	-15	CCCGCTCTTCAACATCGACCACA	0.3	1.8e-05	-10.925	4.745	bact									RHE_RS27185
912	RHE_RS09015	D	RHE_RS09015_m2	D	-56	-45	TAAGGATTATGA	11.2	2e-06	-13.122	5.699							RHE_RS10890	RHE_RS00465	chr	-	COG2900	S	hypothetical protein	84			911	RHE_RS12340	D	RHE_RS25455_m4	D	-37	-15	CCCGCTCTTCAACATCGACCACA	0.3	1.8e-05	-10.925	4.745	bact
913	RHE_RS09015	D	RHE_RS09015_m2	R	-44	-33	CATGGATTACAA	12.2	9e-07	-13.921	6.046							RHE_RS10890	RHE_RS00895	chr	-	COG4174	Q	microcin C ABC transporter permease YejB	169			912	RHE_RS09165	D	RHE_RS25455_m5	D	-15	-5	CGGGAGGAAGA	8.5	4.5e-05	-10.009	4.347	bact
914	RHE_RS10545	R	RHE_RS09015_m2	D	-122	-111	CCTGGATTACTA	8.9	6.5e-06	-11.944	5.187							RHE_RS10890	RHE_RS01320	chr	-	COG0291	J	50S ribosomal protein L35	250			913	RHE_RS16330	D	RHE_RS25455_m5	R	-240	-230	GGGGAGGAAGG	8.9	2.5e-05	-10.597	4.602	bact									RHE_RS27525
915	RHE_RS10550	D	RHE_RS09015_m2	R	-25	-14	CCTGGATTACTA	8.9	6.5e-06	-11.944	5.187							RHE_RS10890	RHE_RS01810	chr	-	COG0593	L	chromosomal replication initiator protein DnaA	343			914	RHE_RS27465	D	RHE_RS25455_m5	D	-188	-178	GCGGAGGAAGA	7.8	9.8e-05	-9.231	4.009	bact
916	RHE_RS24270	R	RHE_RS09015_m2	D	-87	-76	TATGGATTGTGA	9.3	5e-06	-12.206	5.301							RHE_RS10890	RHE_RS01855	chr	-	COG0071	O	heat-shock protein Hsp20	352			915	RHE_RS29990	R	RHE_RS25455_m5	R	-135	-125	TGGGAGGACAA	7.9	8.3e-05	-9.397	4.081	bact
917	RHE_RS00775	D	RHE_RS09015_m3	R	-127	-110	ATATGATCGTGATCTCAA	9.7	5.2e-06	-12.167	5.284							RHE_RS10890	RHE_RS04190	chr	-	COG0060	J	isoleucine--tRNA ligase	801			916	RHE_RS30460	R	RHE_RS25455_m5	D	-15	-5	GAGGAGGAAAG	9.4	1.1e-05	-11.418	4.959	bact									RHE_RS27925
918	RHE_RS04715	R	RHE_RS09015_m3	R	-249	-232	TTATATTTAAAATCCTAT	9.5	6e-06	-12.024	5.222							RHE_RS10890	RHE_RS05780	chr	-	COG0175	EH	sulfate adenylyltransferase subunit 2	1108			917	RHE_RS02280	D	RHE_RS25905_m2	R	-138	-116	CTGTTTTTGGCCACGCCGAAATG	3.5	7.3e-05	-9.525	4.137	bact
919	RHE_RS09010	R	RHE_RS09015_m3	R	-77	-60	TTATGATTGTAATCCATG	17.1	1.3e-09	-20.461	8.886							RHE_RS10890	RHE_RS06200	chr	-	COG1879	G	sugar ABC transporter substrate-binding protein	1189			918	RHE_RS05425	D	RHE_RS25905_m2	D	-128	-106	TCGGTGGTGTCTCTGACGTCATA	3.8	6.3e-05	-9.672	4.201	bact
920	RHE_RS09010	R	RHE_RS09015_m3	D	-71	-54	TTACAATCATAATCCTTA	15.9	9.4e-09	-18.483	8.027							RHE_RS10890	RHE_RS06615	chr	-	COG0265	O	PDZ domain-containing protein	1271			919	RHE_RS09465	D	RHE_RS25905_m2	R	-52	-30	CTGATTTCGATGGTAAGGACATA	4.8	3.8e-05	-10.178	4.42	bact									RHE_RS03610
921	RHE_RS09010	R	RHE_RS09015_m3	R	-55	-38	TTATGATCGTTATCTTTA	17	1.6e-09	-20.253	8.796							RHE_RS10890	RHE_RS07075	chr	-	COG0317	TK	bifunctional (p)ppGpp synthetase/guanosine-3\',5\'-bis(diphosphate) 3\'-pyrophosphohydrolase	1363			920	RHE_RS26125	R	RHE_RS25905_m2	D	-58	-36	CCGGCTTGCGCCATAGCGACGAT	2.9	9.8e-05	-9.231	4.009	bact
922	RHE_RS09010	R	RHE_RS09015_m3	D	-49	-32	TAACGATCATAATCCAGA	16	8e-09	-18.644	8.097							RHE_RS10890	RHE_RS07295	chr	-	COG1286	S	CvpA family protein	1408			921	RHE_RS27830	D	RHE_RS25905_m3	R	-88	-79	CAACTTATCG	8.9	2.2e-05	-10.724	4.658	bact
923	RHE_RS09010	R	RHE_RS09015_m3	D	-43	-26	TCATAATCCAGATCGTTG	10.2	3.6e-06	-12.535	5.444							RHE_RS10890	RHE_RS08070	chr	-			hypothetical protein	1559			922	RHE_RS27975	D	RHE_RS25905_m3	D	-54	-45	CAACTTACGA	5.7	9.8e-05	-9.231	4.009	bact									RHE_RS10580
924	RHE_RS09015	D	RHE_RS09015_m3	R	-84	-67	TCATAATCCAGATCGTTG	10.2	3.6e-06	-12.535	5.444							RHE_RS10890	RHE_RS08675	chr	-	COG0201	U	preprotein translocase subunit SecY	1671			923	RHE_RS29795	R	RHE_RS25905_m3	D	-147	-138	CTACTTACGA	6.4	6.4e-05	-9.657	4.194	bact
925	RHE_RS09015	D	RHE_RS09015_m3	R	-78	-61	TAACGATCATAATCCAGA	16	8e-09	-18.644	8.097							RHE_RS10890	RHE_RS09725	chr	-			DUF3126 domain-containing protein	1871			924	RHE_RS22600	R	RHE_RS25905_m4	R	-76	-47	TCCGTAAACGTTTACGACTGTAGGCGAAAA	8.4	2.9e-05	-10.448	4.538	bact
926	RHE_RS09015	D	RHE_RS09015_m3	D	-72	-55	TTATGATCGTTATCTTTA	17	1.6e-09	-20.253	8.796							RHE_RS10890	RHE_RS09745	chr	-	COG0537	FGR	HIT family protein	1875			925	RHE_RS28605	D	RHE_RS25905_m4	R	-46	-17	TCCCATTCGTTTACCGCTCGTGCCCGACAC	7.4	8.1e-05	-9.421	4.092	bact									RHE_RS15090
927	RHE_RS09015	D	RHE_RS09015_m3	R	-56	-39	TTACAATCATAATCCTTA	15.9	9.4e-09	-18.483	8.027							RHE_RS10890	RHE_RS09800	chr	rseP	COG0750	OK	RIP metalloprotease RseP	1886			926	RHE_RS27975	D	RHE_RS25905_m5	D	-49	-38	TACGAACGTCGA	8.9	3.3e-05	-10.319	4.481	bact
928	RHE_RS09015	D	RHE_RS09015_m3	D	-50	-33	TTATGATTGTAATCCATG	17.1	1.3e-09	-20.461	8.886							RHE_RS10890	RHE_RS09810	chr	-	COG1044	M	UDP-3-O-(3-hydroxymyristoyl)glucosamine N-acyltransferase	1888			927	RHE_RS06360	D	RHE_RS26115_m1	D	-70	-48	GTGTGCCTCTCGAGGACGCGGGC	4.1	6.9e-05	-9.581	4.161	bact
929	RHE_RS24270	R	RHE_RS09015_m3	R	-87	-70	TCGCGATCACAATCCATA	9.9	4.5e-06	-12.311	5.347							RHE_RS10890	RHE_RS10890	chr	-	COG0745	TK	DNA-binding response regulator	2104			928	RHE_RS06360	D	RHE_RS26115_m1	R	-70	-48	GCCCGCGTCCTCGAGAGGCACAC	4.1	6.9e-05	-9.581	4.161	bact									RHE_RS16670
930	RHE_RS28160	R	RHE_RS09015_m3	D	-60	-43	TTATGATTTTTATATAGA	8.9	9.3e-06	-11.585	5.032							RHE_RS10890	RHE_RS12185	chr	-	COG1838	C	fumarate hydratase	2356			929	RHE_RS02280	D	RHE_RS26115_m2	R	-67	-47	GCAGCCGAAACCGCCCCGTTA	7.5	6.3e-05	-9.672	4.201	bact
931	RHE_RS06405	D	RHE_RS09015_m4	R	-262	-245	GTACGATTGTAATTCACA	6.5	5.8e-06	-12.058	5.237							RHE_RS10890	RHE_RS14390	chr	-	COG0845	MV	efflux RND transporter periplasmic adaptor subunit	2767			930	RHE_RS02820	D	RHE_RS26115_m2	D	-36	-16	ACCGGCGCCGCCGCGCCGCCA	7.8	5.3e-05	-9.845	4.276	bact
932	RHE_RS06405	D	RHE_RS09015_m4	D	-256	-239	TTACAATCGTACTGCTTC	6.9	4.7e-06	-12.268	5.328							RHE_RS10890	RHE_RS14710	chr	-	COG1804	I	CoA transferase	2830			931	RHE_RS13440	R	RHE_RS26115_m2	R	-191	-171	GCCGGCGCAGAACTGACGGGA	7.1	8.6e-05	-9.361	4.066	bact									RHE_RS26230
933	RHE_RS09010	R	RHE_RS09015_m4	R	-77	-60	TTATGATTGTAATCCATG	18	2.4e-09	-19.848	8.62							RHE_RS10890	RHE_RS14830	chr	-	COG0646	E	methionine synthase	2854			932	RHE_RS17180	D	RHE_RS26115_m2	D	-119	-99	GACGCCGGGGGAATCACGAAG	7	9.3e-05	-9.283	4.032	bact
934	RHE_RS09010	R	RHE_RS09015_m4	D	-71	-54	TTACAATCATAATCCTTA	19.2	6.3e-10	-21.185	9.201							RHE_RS10890	RHE_RS16325	chr	-	COG1129	G	sugar ABC transporter ATP-binding protein	3140			933	RHE_RS13505	R	RHE_RS26115_m4	D	-71	-60	GCAGGCAGTATT	8.3	2.6e-05	-10.557	4.585	bact
935	RHE_RS09010	R	RHE_RS09015_m4	R	-55	-38	TTATGATCGTTATCTTTA	17.5	4e-09	-19.337	8.398							RHE_RS10890	RHE_RS18505	chr	-	COG4663	Q	ABC transporter substrate-binding protein	3563			934	RHE_RS17555	D	RHE_RS26115_m5	R	-44	-32	GACATCCGCCCCC	7.8	5e-05	-9.903	4.301	bact									RHE_RS05750
936	RHE_RS09010	R	RHE_RS09015_m4	D	-49	-32	TAACGATCATAATCCAGA	19.1	7.5e-10	-21.011	9.125							RHE_RS10890	RHE_RS18675	chr	-	COG1566	V	HlyD family secretion protein	3596			935	RHE_RS22705	R	RHE_RS26115_m5	R	-51	-39	CGCCGCCGCCCGG	7.6	6.4e-05	-9.657	4.194	bact
937	RHE_RS09015	D	RHE_RS09015_m4	R	-78	-61	TAACGATCATAATCCAGA	19.1	7.5e-10	-21.011	9.125							RHE_RS10890	RHE_RS18680	chr	-	COG1309	K	TetR/AcrR family transcriptional regulator	3597			936	RHE_RS27975	D	RHE_RS26115_m5	D	-248	-236	CGCATCAGCCACG	7.3	7.4e-05	-9.511	4.131	bact
938	RHE_RS09015	D	RHE_RS09015_m4	D	-72	-55	TTATGATCGTTATCTTTA	17.5	4e-09	-19.337	8.398							RHE_RS10890	RHE_RS18900	chr	-	COG2186	K	FadR family transcriptional regulator	3641			937	RHE_RS30635	R	RHE_RS26115_m5	R	-95	-83	CGCCGCCGCCTCC	7	9.5e-05	-9.262	4.022	bact									RHE_RS18710
939	RHE_RS09015	D	RHE_RS09015_m4	R	-56	-39	TTACAATCATAATCCTTA	19.2	6.3e-10	-21.185	9.201							RHE_RS10890	RHE_RS19615	chr	-			DUF982 domain-containing protein	3775			938	RHE_RS05425	D	RHE_RS26230_m1	D	-70	-40	CACCAACCGCCCAAGTGTGAAGGGCGCAACG	-3.2	6.5e-05	-9.641	4.187	bact
940	RHE_RS09015	D	RHE_RS09015_m4	D	-50	-33	TTATGATTGTAATCCATG	18	2.4e-09	-19.848	8.62							RHE_RS10890	RHE_RS20015	chr	-	COG0221	CP	inorganic diphosphatase	3854			939	RHE_RS01235	R	RHE_RS26230_m2	D	-25	-6	ACGCCAAACGAAAGGAAAAC	5.8	6.2e-05	-9.688	4.208	bact
941	RHE_RS24270	R	RHE_RS09015_m4	R	-87	-70	TCGCGATCACAATCCATA	5.6	8.9e-06	-11.629	5.051							RHE_RS10890	RHE_RS20255	chr	-			50S ribosomal protein L19	3903			940	RHE_RS06260	D	RHE_RS26230_m2	D	-107	-88	GCGTGAACGGGGAAGAAAAC	7.9	1.8e-05	-10.925	4.745	bact									RHE_RS25455
942	RHE_RS28160	R	RHE_RS09015_m4	D	-60	-43	TTATGATTTTTATATAGA	6.4	6.3e-06	-11.975	5.201							RHE_RS10890	RHE_RS20440	chr	-	COG3459	G	protein ndvB	3940			941	RHE_RS10775	D	RHE_RS26230_m2	R	-128	-109	TTTGCAATCGCAGGGAAACC	5.5	7.3e-05	-9.525	4.137	bact
943	RHE_RS02660	R	RHE_RS09015_m5	D	-66	-43	TTTAGATTGCGATCTAACTCTAAA	3.4	5.9e-06	-12.041	5.229							RHE_RS10890	RHE_RS21265	p42a	repA	COG1192	N	plasmid partitioning protein RepA	4094			942	RHE_RS22045	R	RHE_RS26230_m2	D	-69	-50	TCCTCTCGGGAAATGAAATC	7.7	2e-05	-10.82	4.699	bact
944	RHE_RS02660	R	RHE_RS09015_m5	R	-66	-43	TTTAGAGTTAGATCGCAATCTAAA	3.4	5.7e-06	-12.075	5.244							RHE_RS10890	RHE_RS22765	p42b	-	COG1653	G	ABC transporter substrate-binding protein	4357			943	RHE_RS25720	R	RHE_RS26230_m2	R	-67	-48	ATCTCAGCTGTAAAGACAGC	8.8	1e-05	-11.513	5	bact
945	RHE_RS02660	R	RHE_RS09015_m5	D	-37	-14	TATAGATGTCAAATGAAATCTAAT	6.5	1.4e-06	-13.479	5.854							RHE_RS10890	RHE_RS24075	p42e	-	COG0457	R	membrane protein	4615			944	RHE_RS27465	D	RHE_RS26230_m2	R	-169	-150	AGGTCAAAGGGAGAAAAATT	5.6	7.3e-05	-9.525	4.137	bact
946	RHE_RS02660	R	RHE_RS09015_m5	R	-37	-14	ATTAGATTTCATTTGACATCTATA	6.2	1.6e-06	-13.346	5.796							RHE_RS10890	RHE_RS25445	p42e	-	COG1960	I	acyl-CoA dehydrogenase	4880			945	RHE_RS08170	D	RHE_RS26230_m3	D	-73	-54	CCTTCACCCTGATGACAATG	6.6	1.4e-05	-11.176	4.854	bact
947	RHE_RS04715	R	RHE_RS09015_m5	D	-249	-226	ATAGGATTTTAAATATAATCAAGA	6.2	1.6e-06	-13.346	5.796							RHE_RS10890	RHE_RS26105	p42e	-	COG3459	G	hypothetical protein	5010			946	RHE_RS16330	D	RHE_RS26230_m3	D	-70	-51	ACTTCACCGCGAAAATACAG	3.8	6.6e-05	-9.626	4.18	bact
948	RHE_RS04715	R	RHE_RS09015_m5	R	-249	-226	TCTTGATTATATTTAAAATCCTAT	6.3	1.6e-06	-13.346	5.796							RHE_RS10890	RHE_RS26260	p42e	-			hypothetical protein	5043			947	RHE_RS13375	R	RHE_RS26505_m2	D	-108	-99	GTCATCGGGG	8.9	2e-05	-10.82	4.699	bact
949	RHE_RS06405	D	RHE_RS09015_m5	D	-262	-239	TGTGAATTACAATCGTACTGCTTC	4.1	4.2e-06	-12.38	5.377							RHE_RS10890	RHE_RS26445	p42f	-	COG4221	C	SDR family NAD(P)-dependent oxidoreductase	5079			948	RHE_RS06360	D	RHE_RS26505_m3	R	-75	-54	GTCCTCGAGAGGCACACGGCAG	8.1	4.4e-05	-10.031	4.357	bact
950	RHE_RS06405	D	RHE_RS09015_m5	R	-262	-239	GAAGCAGTACGATTGTAATTCACA	4	4.4e-06	-12.334	5.357							RHE_RS10890	RHE_RS27555	p42f	-	COG1879	G	ABC transporter substrate-binding protein	5300			949	RHE_RS27465	D	RHE_RS26505_m3	D	-81	-60	CTCTTCCTTCGGACATAGGAAG	7.3	9.8e-05	-9.231	4.009	bact
951	RHE_RS09010	R	RHE_RS09015_m5	D	-77	-54	CATGGATTACAATCATAATCCTTA	23.4	7.2e-12	-25.657	11.143							RHE_RS10890	RHE_RS27560	p42f	-	COG1609	K	LacI family DNA-binding transcriptional regulator	5301			950	RHE_RS28605	D	RHE_RS26505_m4	D	-172	-159	TAATGCATCGGATA	7.6	8.1e-05	-9.421	4.092	bact
952	RHE_RS09010	R	RHE_RS09015_m5	R	-77	-54	TAAGGATTATGATTGTAATCCATG	23.4	7.2e-12	-25.657	11.143							RHE_RS10890	RHE_RS27640	p42f	-	COG0747	E	peptide ABC transporter	5315			951	RHE_RS28605	D	RHE_RS26505_m4	R	-152	-139	GCATGCGTAGGAGA	8.4	3.5e-05	-10.26	4.456	bact
953	RHE_RS09010	R	RHE_RS09015_m5	D	-55	-32	TAAAGATAACGATCATAATCCAGA	23.5	6.3e-12	-25.79	11.201							RHE_RS10890	RHE_RS27645	p42f	-	COG2186	K	FadR family transcriptional regulator	5316			952	RHE_RS30465	R	RHE_RS26505_m4	D	-336	-323	CCATGGAGCGGAGG	8	5.4e-05	-9.827	4.268	bact
954	RHE_RS09010	R	RHE_RS09015_m5	R	-55	-32	TCTGGATTATGATCGTTATCTTTA	23.6	5.6e-12	-25.908	11.252							RHE_RS10890	RHE_RS28885	p42f	-	COG1472	G	beta-glucosidase	5561			953	RHE_RS27430	R	RHE_RS26505_m5	D	-56	-42	GTACGGGAATGAGCC	7.2	2.6e-05	-10.557	4.585	bact
955	RHE_RS09015	D	RHE_RS09015_m5	D	-78	-55	TCTGGATTATGATCGTTATCTTTA	23.6	5.6e-12	-25.908	11.252							RHE_RS10890	RHE_RS30350	symbiotic plasmid p42d	-	COG2801	X	ISNCY-like element ISRel10 family transposase	5845			954	RHE_RS30465	R	RHE_RS26505_m5	D	-91	-77	CGAGGAGAATTCGTT	7.2	2.6e-05	-10.557	4.585	bact
956	RHE_RS09015	D	RHE_RS09015_m5	R	-78	-55	TAAAGATAACGATCATAATCCAGA	23.5	6.3e-12	-25.79	11.201							RHE_RS10890	RHE_RS30365	symbiotic plasmid p42d	-	COG0288	P	carbonic anhydrase	5848			955	RHE_RS13885	D	RHE_RS26790_m1	D	-184	-158	CGAACAGCCGCTTTCCCGGCACGATAC	-0.9	3.3e-05	-10.319	4.481	bact
957	RHE_RS09015	D	RHE_RS09015_m5	D	-56	-33	TAAGGATTATGATTGTAATCCATG	23.4	7.2e-12	-25.657	11.143							RHE_RS10890	RHE_RS31740	chr	-			BA14K family protein	2718			956	RHE_RS18625	R	RHE_RS26790_m1	R	-105	-79	GGAAGAGGGGATATGCCGCACCGTCTC	1.3	1.3e-05	-11.251	4.886	bact
958	RHE_RS09015	D	RHE_RS09015_m5	R	-56	-33	CATGGATTACAATCATAATCCTTA	23.4	7.2e-12	-25.657	11.143																	957	RHE_RS19295	D	RHE_RS26790_m1	D	-29	-3	GGGTTATCTCAAGTCTTGGAGCGTTTC	-0.3	2.6e-05	-10.557	4.585	bact
959	RHE_RS24270	R	RHE_RS09015_m5	D	-87	-64	TATGGATTGTGATCGCGATCGAAA	6.8	1.2e-06	-13.633	5.921																	958	RHE_RS05425	D	RHE_RS26790_m2	D	-108	-99	ATATCTGCTA	8.5	5.6e-05	-9.79	4.252	bact
960	RHE_RS24270	R	RHE_RS09015_m5	R	-87	-64	TTTCGATCGCGATCACAATCCATA	6.6	1.3e-06	-13.553	5.886							RHE_RS11340	RHE_RS00885	chr	-	COG3770	M	penicillin-insensitive murein endopeptidase	167			959	RHE_RS02820	D	RHE_RS26790_m3	D	-151	-140	TTCTGGCTCCGG	7.7	7.1e-05	-9.553	4.149	bact
961	RHE_RS02485	R	RHE_RS09025_m1	D	-61	-41	TCCATCCATGCTATGGTTCAG	7.9	9.8e-06	-11.533	5.009							RHE_RS11340	RHE_RS02560	chr	-			hypothetical protein	488			960	RHE_RS03540	D	RHE_RS26790_m3	R	-14	-3	TTCTCACTCCCC	7.4	9.3e-05	-9.283	4.032	bact
962	RHE_RS09025	D	RHE_RS09025_m1	D	-58	-38	GCTATCGAAAAAACGGAGATA	8.1	8.2e-06	-11.711	5.086							RHE_RS11340	RHE_RS02810	chr	-	COG2818	L	3-methyladenine DNA glycosylase	535			961	RHE_RS16330	D	RHE_RS26790_m3	R	-15	-4	GTCTCTCTCCCA	8.4	3.7e-05	-10.205	4.432	bact
963	RHE_RS09025	D	RHE_RS09025_m1	R	-58	-38	TATCTCCGTTTTTTCGATAGC	8.3	7.7e-06	-11.774	5.114							RHE_RS11340	RHE_RS06685	chr	-	COG1028	IQR	KR domain-containing protein	1285			962	RHE_RS17955	R	RHE_RS26790_m3	R	-20	-9	AGCAGCCTCCGA	8	5.4e-05	-9.827	4.268	bact
964	RHE_RS09025	D	RHE_RS09025_m1	D	-34	-14	TCGATCGAAACTATCGACGGA	11.4	8.5e-07	-13.978	6.071							RHE_RS11340	RHE_RS09845	chr	-	COG1974	KT	LexA repressor	1895			963	RHE_RS23240	D	RHE_RS26790_m3	R	-37	-26	CGCAGCCTCCCG	7.9	5.8e-05	-9.755	4.237	bact
965	RHE_RS09025	D	RHE_RS09025_m1	R	-34	-14	TCCGTCGATAGTTTCGATCGA	11.5	7.9e-07	-14.051	6.102							RHE_RS11340	RHE_RS11170	chr	-	COG0504	F	CTP synthetase	2157			964	RHE_RS27465	D	RHE_RS26790_m3	R	-118	-107	AGCAGGCTCCAG	7.7	7.8e-05	-9.459	4.108	bact
966	RHE_RS09025	D	RHE_RS09025_m1	D	-25	-5	ACTATCGACGGAATGGATGGA	15.6	2.1e-08	-17.679	7.678							RHE_RS11340	RHE_RS11340	chr	-	COG0789	K	MerR family DNA-binding transcriptional regulator	2191			965	RHE_RS09030	R	RHE_RS26790_m4	R	-94	-82	GACAGGACCGCAA	9.2	2e-05	-10.82	4.699	bact
967	RHE_RS09025	D	RHE_RS09025_m1	R	-25	-5	TCCATCCATTCCGTCGATAGT	15.5	2.3e-08	-17.588	7.638							RHE_RS11340	RHE_RS11645	chr	-	COG0152	F	phosphoribosylaminoimidazolesuccinocarboxamide synthase	2250			966	RHE_RS11155	R	RHE_RS26790_m4	D	-32	-20	AGCAGTTCCGCAC	8.4	4.7e-05	-9.965	4.328	bact
968	RHE_RS07800	R	RHE_RS09025_m2	D	-26	-16	TGCTATCGACA	9.7	8.1e-06	-11.724	5.092							RHE_RS11340	RHE_RS15925	chr	-	COG1695	K	PadR family transcriptional regulator	3063			967	RHE_RS14760	R	RHE_RS26790_m5	D	-20	-10	CGTGAACAGGG	7.6	8.9e-05	-9.327	4.051	bact
969	RHE_RS07805	D	RHE_RS09025_m2	R	-176	-166	TGCTATCGACA	9.7	8.1e-06	-11.724	5.092							RHE_RS11340	RHE_RS16175	chr	-	COG0129	EG	dihydroxy-acid dehydratase	3112			968	RHE_RS18625	R	RHE_RS26790_m5	R	-87	-77	TGGGAAGAGGG	8.3	4.7e-05	-9.965	4.328	bact
970	RHE_RS09025	D	RHE_RS09025_m2	D	-59	-49	TGCTATCGAAA	10.4	3.3e-06	-12.622	5.481							RHE_RS11340	RHE_RS16325	chr	-	COG1129	G	sugar ABC transporter ATP-binding protein	3140			969	RHE_RS13430	R	RHE_RS26875_m1	R	-30	-17	TCCGTTCCTGTCAA	8.4	2.8e-05	-10.483	4.553	bact
971	RHE_RS16755	R	RHE_RS09025_m2	R	-85	-75	CACTATCGATA	10	5.8e-06	-12.058	5.237							RHE_RS11340	RHE_RS18080	chr	-	COG1171	E	threonine/serine dehydratase	3478			970	RHE_RS22600	R	RHE_RS26875_m1	D	-49	-36	GGAGTGCGTGTCAC	7.4	6.1e-05	-9.705	4.215	bact
972	RHE_RS16760	D	RHE_RS09025_m2	D	-177	-167	CACTATCGATA	10	5.8e-06	-12.058	5.237							RHE_RS11340	RHE_RS18325	chr	-	COG3181	C	tripartite tricarboxylate transporter substrate binding protein	3527			971	RHE_RS30465	R	RHE_RS26875_m1	R	-257	-244	GCCCTTCCGGTCGA	7.8	4.5e-05	-10.009	4.347	bact
973	RHE_RS02485	R	RHE_RS09025_m3	D	-61	-41	TCCATCCATGCTATGGTTCAG	8.1	7.6e-06	-11.787	5.119							RHE_RS11340	RHE_RS18675	chr	-	COG1566	V	HlyD family secretion protein	3596			972	RHE_RS16880	R	RHE_RS26875_m5	D	-30	-3	TGATCGGAATCCTATTGGAGTACGACAT	-0.5	3.6e-05	-10.232	4.444	bact
974	RHE_RS03400	D	RHE_RS09025_m3	R	-217	-197	CCTATTGATATAATAGAAAGA	8.3	6.7e-06	-11.913	5.174							RHE_RS11340	RHE_RS18680	chr	-	COG1309	K	TetR/AcrR family transcriptional regulator	3597			973	RHE_RS28605	D	RHE_RS26875_m5	R	-35	-8	GTACCCGCATCCCATTCGTTTACCGCTC	-2	6.8e-05	-9.596	4.167	bact
975	RHE_RS09025	D	RHE_RS09025_m3	D	-58	-38	GCTATCGAAAAAACGGAGATA	7.7	9.6e-06	-11.554	5.018							RHE_RS11340	RHE_RS18695	chr	-	COG0008	J	glutamate--tRNA ligase	3600			974	RHE_RS05425	D	RHE_RS27185_m1	R	-76	-51	TCACACTTGGGCGGTTGGTGACATCG	4.1	3.3e-05	-10.319	4.481	bact
976	RHE_RS09025	D	RHE_RS09025_m3	R	-58	-38	TATCTCCGTTTTTTCGATAGC	8.4	6.3e-06	-11.975	5.201							RHE_RS11340	RHE_RS19505	chr	-			DUF3108 domain-containing protein	3754			975	RHE_RS10775	D	RHE_RS27185_m1	D	-157	-132	GAAAAATTGGCCGAAAACTGAAAAAG	6	1.2e-05	-11.331	4.921	bact
977	RHE_RS09025	D	RHE_RS09025_m3	D	-34	-14	TCGATCGAAACTATCGACGGA	11.6	7.2e-07	-14.144	6.143							RHE_RS11340	RHE_RS19510	chr	-	COG0227	J	50S ribosomal protein L28	3755			976	RHE_RS13885	D	RHE_RS27185_m1	D	-119	-94	GCGGAATTGGGCGCAGATTCACATAA	2.4	7.4e-05	-9.511	4.131	bact
978	RHE_RS09025	D	RHE_RS09025_m3	R	-34	-14	TCCGTCGATAGTTTCGATCGA	11.3	8.9e-07	-13.932	6.051							RHE_RS11340	RHE_RS19590	chr	-	COG0523	R	GTP-binding protein	3771			977	RHE_RS29990	R	RHE_RS27185_m1	R	-71	-46	AGACAATCTGTCAATTGTGAAAATCC	4.3	3e-05	-10.414	4.523	bact
979	RHE_RS09025	D	RHE_RS09025_m3	D	-25	-5	ACTATCGACGGAATGGATGGA	15.3	3.2e-08	-17.258	7.495							RHE_RS11340	RHE_RS19825	chr	-	COG1198	L	primosomal protein N\'	3816			978	RHE_RS09030	R	RHE_RS27185_m2	R	-103	-92	CAAAACAATTCG	8.3	3.2e-05	-10.35	4.495	bact
980	RHE_RS09025	D	RHE_RS09025_m3	R	-25	-5	TCCATCCATTCCGTCGATAGT	15.4	2.6e-08	-17.465	7.585							RHE_RS11340	RHE_RS19905	chr	-	COG0039	C	malate dehydrogenase	3832			979	RHE_RS10775	D	RHE_RS27185_m2	D	-159	-148	AAGAAAAATTGG	8.3	3.2e-05	-10.35	4.495	bact
981	RHE_RS23365	R	RHE_RS09025_m3	D	-287	-267	TCTCTCGACAGTATCCAGAGT	7.8	9.1e-06	-11.607	5.041							RHE_RS11340	RHE_RS20095	chr	-	COG2984	R	ABC transporter substrate-binding protein	3869			980	RHE_RS11520	R	RHE_RS27185_m2	D	-132	-121	TAGAACAATTCG	7.2	7.2e-05	-9.539	4.143	bact
982	RHE_RS23370	D	RHE_RS09025_m3	R	-75	-55	TCTCTCGACAGTATCCAGAGT	7.8	9.1e-06	-11.607	5.041							RHE_RS11340	RHE_RS24535	p42e	-	COG1653	G	sugar ABC transporter substrate-binding protein	4707			981	RHE_RS19295	D	RHE_RS27185_m2	R	-92	-81	ATGAACAATCTG	8.2	3.5e-05	-10.26	4.456	bact
983	RHE_RS02340	R	RHE_RS09025_m4	R	-91	-62	TATTGATGATGTGCATCATTAATATGGGCG	7.9	1.1e-06	-13.72	5.959							RHE_RS11340	RHE_RS24540	p42e	-	COG1802	K	GntR family transcriptional regulator	4708			982	RHE_RS27465	D	RHE_RS27185_m2	R	-171	-160	GAGAAAAATTGG	9.3	1.5e-05	-11.107	4.824	bact
984	RHE_RS09025	D	RHE_RS09025_m4	D	-45	-16	CGGAGATAATGTCGATCGAAACTATCGACG	25.4	4.5e-13	-28.43	12.347																	983	RHE_RS27975	D	RHE_RS27185_m4	R	-143	-124	GCTGAACCGTCCTGTCTATC	2.6	4.8e-05	-9.944	4.319	bact
985	RHE_RS09025	D	RHE_RS09025_m4	R	-45	-16	CGTCGATAGTTTCGATCGACATTATCTCCG	26.1	1.6e-13	-29.464	12.796																	984	RHE_RS29990	R	RHE_RS27185_m5	R	-68	-39	TTTTAGCAGACAATCTGTCAATTGTGAAAA	-0.9	2.1e-05	-10.771	4.678	bact
986	RHE_RS09025	D	RHE_RS09025_m4	D	-36	-7	TGTCGATCGAAACTATCGACGGAATGGATG	20.2	1.8e-10	-22.438	9.745							RHE_RS11740	RHE_RS00480	chr	-	COG0789	K	cupin domain-containing protein	87			985	RHE_RS03110	D	RHE_RS27525_m1	D	-111	-94	ATCGAAATTGATTTAAGG	5.3	2.1e-05	-10.771	4.678	bact
987	RHE_RS23585	D	RHE_RS09025_m4	R	-75	-46	TATCGATAACATTCATCGATAGTCAAGCGG	3.9	8.3e-06	-11.699	5.081							RHE_RS11740	RHE_RS00700	chr	-	COG3807	S	hypothetical protein	130			986	RHE_RS03110	D	RHE_RS27525_m1	R	-111	-94	CCTTAAATCAATTTCGAT	5.3	2.1e-05	-10.771	4.678	bact
988	RHE_RS28775	R	RHE_RS09025_m4	R	-84	-55	ATTCGATAATTTAGTATTAACTAAACGAGG	4.3	6.8e-06	-11.899	5.167							RHE_RS11740	RHE_RS03180	chr	-	COG2197	TK	helix-turn-helix transcriptional regulator	606			987	RHE_RS10930	D	RHE_RS27525_m1	D	-48	-31	TGCCAAAACGTTCTCAAA	4.5	3e-05	-10.414	4.523	bact
989	RHE_RS30975	R	RHE_RS09025_m4	R	-141	-112	TTTGGATGGAACTCATCCGTCCAATGGATG	3.9	8.3e-06	-11.699	5.081							RHE_RS11740	RHE_RS03385	chr	-	COG1344	N	flagellin	647			988	RHE_RS10930	D	RHE_RS27525_m1	R	-48	-31	TTTGAGAACGTTTTGGCA	4.4	3.3e-05	-10.319	4.481	bact
990	RHE_RS02485	R	RHE_RS09025_m5	D	-61	-41	TCCATCCATGCTATGGTTCAG	9.2	3.2e-06	-12.652	5.495							RHE_RS11740	RHE_RS03390	chr	-	COG1344	N	flagellin	648			989	RHE_RS03110	D	RHE_RS27525_m2	D	-117	-94	CCTTAGATCGAAATTGATTTAAGG	-0.6	4.6e-05	-9.987	4.337	bact
991	RHE_RS09025	D	RHE_RS09025_m5	R	-34	-14	TCCGTCGATAGTTTCGATCGA	12.8	2.4e-07	-15.243	6.62							RHE_RS11740	RHE_RS03400	chr	-	COG1344	N	flagellin	650			990	RHE_RS03110	D	RHE_RS27525_m2	R	-111	-88	ATTTATCCTTAAATCAATTTCGAT	-0.5	4.4e-05	-10.031	4.357	bact
992	RHE_RS09025	D	RHE_RS09025_m5	R	-25	-5	TCCATCCATTCCGTCGATAGT	19	3.7e-10	-21.718	9.432							RHE_RS11740	RHE_RS03430	chr	-	COG0745	TK	DNA-binding response regulator	656			991	RHE_RS10930	D	RHE_RS27525_m2	R	-48	-25	GAAGTTTTTGAGAACGTTTTGGCA	-0.9	5.1e-05	-9.884	4.292	bact
993	RHE_RS16755	R	RHE_RS09025_m5	R	-96	-76	ACTATCGATATCGCTGATATT	8.1	6.4e-06	-11.959	5.194							RHE_RS11740	RHE_RS03450	chr	-	COG5442	N	flagellar biosynthesis regulatory protein FlaF	660			992	RHE_RS13885	D	RHE_RS27525_m2	R	-142	-119	CAGAAAATCGAATCCGATCTTTGG	-0.8	5e-05	-9.903	4.301	bact
994	RHE_RS16760	D	RHE_RS09025_m5	D	-176	-156	ACTATCGATATCGCTGATATT	8.1	6.4e-06	-11.959	5.194							RHE_RS11740	RHE_RS04250	chr	-	COG1519	M	3-deoxy-D-manno-octulosonic acid transferase	813			993	RHE_RS14870	R	RHE_RS27525_m2	R	-191	-168	CAGAAGATCGTATACAATTCCGCC	-1.6	6.6e-05	-9.626	4.18	bact
995	RHE_RS20610	R	RHE_RS09025_m5	R	-77	-57	TCTATCAACAGATTCTATCAG	7.6	9.2e-06	-11.596	5.036							RHE_RS11740	RHE_RS06405	chr	-	COG4957	K	transcriptional regulator	1230			994	RHE_RS27830	D	RHE_RS27525_m2	R	-139	-116	AGCGGGATGGAGAGCGCTTTGGGC	0.7	2.9e-05	-10.448	4.538	bact
996	RHE_RS20615	D	RHE_RS09025_m5	D	-227	-207	TCTATCAACAGATTCTATCAG	7.6	9.2e-06	-11.596	5.036							RHE_RS11740	RHE_RS07295	chr	-	COG1286	S	CvpA family protein	1408			995	RHE_RS28605	D	RHE_RS27525_m2	R	-73	-50	ATTCTAACTAATAACGCTTTTGGG	-1.6	6.6e-05	-9.626	4.18	bact
997	RHE_RS10485	D	RHE_RS10485_m1	D	-79	-63	GATGCCTTTTCGGCATC	15	1.5e-08	-18.015	7.824							RHE_RS11740	RHE_RS07625	chr	rnd	COG0349	J	ribonuclease D	1476			996	RHE_RS01975	R	RHE_RS27525_m3	D	-50	-25	CACAGAAGTGTTTTATGGCGTCGATA	-1	2.9e-05	-10.448	4.538	bact
998	RHE_RS10485	D	RHE_RS10485_m1	R	-79	-63	GATGCCGAAAAGGCATC	15	1.5e-08	-18.015	7.824							RHE_RS11740	RHE_RS08475	chr	-	COG0566	J	23S rRNA (guanosine(2251)-2\'-O)-methyltransferase RlmB	1634			997	RHE_RS08005	R	RHE_RS27525_m3	D	-212	-187	CTTAAAACGCAGAGCTGCCGTCAAGC	0.1	1.8e-05	-10.925	4.745	bact
999	RHE_RS12670	D	RHE_RS10485_m1	D	-188	-172	GTTGCCTAAACAGCAAT	10.3	4.5e-06	-12.311	5.347							RHE_RS11740	RHE_RS09010	chr	-	COG1028	IQR	KR domain-containing protein	1736			998	RHE_RS16330	D	RHE_RS27525_m3	D	-133	-108	CGCAAAAGCCTGAAGAATCGTCAATC	-1.2	3.1e-05	-10.382	4.509	bact
1000	RHE_RS12670	D	RHE_RS10485_m1	R	-188	-172	ATTGCTGTTTAGGCAAC	10.3	4.5e-06	-12.311	5.347							RHE_RS11740	RHE_RS09015	chr	-	COG1309	K	TetR/AcrR family transcriptional regulator	1737			999	RHE_RS27610	D	RHE_RS27525_m3	D	-76	-51	CCCAAAGGACAGAGACCCCGTCGAGA	-2.9	5.8e-05	-9.755	4.237	bact
1001	RHE_RS02030	D	RHE_RS10485_m2	D	-114	-101	GTTGCAGAAAAAAT	10	7.6e-06	-11.787	5.119							RHE_RS11740	RHE_RS11740	chr	-	COG1802	K	GntR family transcriptional regulator	2269			1000	RHE_RS01975	R	RHE_RS27525_m5	D	-50	-25	CACAGAAGTGTTTTATGGCGTCGATA	-1	2.9e-05	-10.448	4.538	bact
1002	RHE_RS03490	D	RHE_RS10485_m2	R	-47	-34	GATGCCGAAAAGTG	10.5	4.9e-06	-12.226	5.31							RHE_RS11740	RHE_RS11745	chr	-	COG3485	Q	catechol 1,2-dioxygenase	2270			1001	RHE_RS08005	R	RHE_RS27525_m5	D	-212	-187	CTTAAAACGCAGAGCTGCCGTCAAGC	0.1	1.8e-05	-10.925	4.745	bact
1003	RHE_RS05785	R	RHE_RS10485_m2	R	-231	-218	GATGCCGAAAAAGA	10.9	3e-06	-12.717	5.523							RHE_RS11740	RHE_RS14830	chr	-	COG0646	E	methionine synthase	2854			1002	RHE_RS16330	D	RHE_RS27525_m5	D	-133	-108	CGCAAAAGCCTGAAGAATCGTCAATC	-1.2	3.1e-05	-10.382	4.509	bact
1004	RHE_RS05790	D	RHE_RS10485_m2	D	-206	-193	GATGCCGAAAAAGA	10.9	3e-06	-12.717	5.523							RHE_RS11740	RHE_RS15660	chr	-	COG1051	F	NUDIX domain-containing protein	3013			1003	RHE_RS27610	D	RHE_RS27525_m5	D	-76	-51	CCCAAAGGACAGAGACCCCGTCGAGA	-2.9	5.8e-05	-9.755	4.237	bact
1005	RHE_RS09305	D	RHE_RS10485_m2	R	-64	-51	GATGCACAAAAAAG	10.9	2.6e-06	-12.86	5.585							RHE_RS11740	RHE_RS16230	chr	-	COG1846	K	ROK family transcriptional regulator	3123			1004	RHE_RS15100	R	RHE_RS27925_m1	D	-44	-18	TGCTAACCCGATTGATATAAAAAACGT	-11.6	3e-05	-10.414	4.523	bact
1006	RHE_RS10485	D	RHE_RS10485_m2	R	-76	-63	GATGCCGAAAAGGC	11.7	7.6e-07	-14.09	6.119							RHE_RS11740	RHE_RS16235	chr	xylF	COG4213	G	D-xylose ABC transporter substrate-binding protein	3124			1005	RHE_RS02280	D	RHE_RS27925_m2	R	-117	-97	TCAAAGCGGCAAGTTTGCCCT	-3.2	7.8e-05	-9.459	4.108	bact
1007	RHE_RS20070	R	RHE_RS10485_m2	R	-29	-16	GTTGCATAAAAGGC	11.3	1.5e-06	-13.41	5.824							RHE_RS11740	RHE_RS16770	chr	-	COG0493	ER	FAD-binding protein	3227			1006	RHE_RS12340	D	RHE_RS27925_m2	D	-22	-2	CGACCACAAGGAGTAACCTCA	-3.5	8.8e-05	-9.338	4.056	bact
1008	RHE_RS20455	R	RHE_RS10485_m2	D	-204	-191	GCTGCCGAAAAATC	10.4	4.9e-06	-12.226	5.31							RHE_RS11740	RHE_RS18110	chr	-	COG5480	S	DUF1036 domain-containing protein	3484			1007	RHE_RS13505	R	RHE_RS27925_m2	R	-245	-225	CGATGACATCGCGTTGGTTAT	-3.9	9.8e-05	-9.231	4.009	bact
1009	RHE_RS14515	R	RHE_RS10485_m3	D	-115	-105	TTGCGTTGCTC	9.1	9.4e-06	-11.575	5.027							RHE_RS11740	RHE_RS18115	chr	-	COG3931	E	N-formylglutamate amidohydrolase	3485			1008	RHE_RS15100	R	RHE_RS27925_m2	R	-46	-26	TATATCAATCGGGTTAGCATA	-3.9	9.8e-05	-9.231	4.009	bact
1010	RHE_RS01810	D	RHE_RS10485_m4	R	-141	-128	AAGCTCGTTGCAGG	11.2	2e-06	-13.122	5.699							RHE_RS11740	RHE_RS18135	chr	-	COG2204	T	sigma-54-dependent Fis family transcriptional regulator	3489			1009	RHE_RS27465	D	RHE_RS27925_m2	R	-41	-21	TGAAAACTTGCGCTAGGCTAC	-0.4	2.5e-05	-10.597	4.602	bact
1011	RHE_RS10485	D	RHE_RS10485_m4	R	-19	-6	AACCTCGTTGCATG	13.9	7.6e-08	-16.393	7.119							RHE_RS11740	RHE_RS18145	chr	pabB	COG0147	EH	aminodeoxychorismate synthase, component I	3491			1010	RHE_RS19295	D	RHE_RS27925_m3	D	-173	-163	CCAGCTAACAC	9.3	1.3e-05	-11.251	4.886	bact
1012	RHE_RS05200	R	RHE_RS10485_m5	R	-223	-212	AATTTGGTGCTT	9.5	8.4e-06	-11.687	5.076							RHE_RS11740	RHE_RS19455	chr	-	COG0204	I	1-acyl-sn-glycerol-3-phosphate acyltransferase	3744			1011	RHE_RS19295	D	RHE_RS27925_m3	R	-29	-19	TGAGATAACCC	6.9	7.3e-05	-9.525	4.137	bact
1013	RHE_RS10485	D	RHE_RS10485_m5	R	-102	-91	AATTTGATGCTT	9.6	6.2e-06	-11.991	5.208							RHE_RS11740	RHE_RS22400	p42b	-	COG1879	G	transporter	4286			1012	RHE_RS09030	R	RHE_RS27925_m4	D	-23	-10	GACCTTTGAAGGAG	7.7	3.9e-05	-10.152	4.409	bact
1014	RHE_RS11615	D	RHE_RS10485_m5	D	-41	-30	ACATTGATGCTT	10.5	7.7e-07	-14.077	6.114							RHE_RS11740	RHE_RS22735	p42b	-	COG0111	HR	2-hydroxyacid dehydrogenase	4351			1013	RHE_RS09030	R	RHE_RS27925_m4	R	-23	-10	CTCCTTCAAAGGTC	7.9	3.2e-05	-10.35	4.495	bact
1015	RHE_RS25065	D	RHE_RS10485_m5	R	-99	-88	AAATTTGTGCGT	9.7	5.2e-06	-12.167	5.284							RHE_RS11740	RHE_RS23570	p42c	-	COG1028	IQR	KR domain-containing protein	4514			1014	RHE_RS12000	R	RHE_RS27925_m4	D	-24	-11	AGCCTTGAAAGACA	6.4	9e-05	-9.316	4.046	bact
1016	RHE_RS04320	D	RHE_RS10545_m1	D	-327	-313	TCACTTTTCCCTGGC	7.8	6.7e-06	-11.913	5.174							RHE_RS11740	RHE_RS24565	p42e	-	COG2227	H	class I SAM-dependent methyltransferase	4713			1015	RHE_RS12000	R	RHE_RS27925_m4	R	-24	-11	TGTCTTTCAAGGCT	6.4	8.4e-05	-9.385	4.076	bact
1017	RHE_RS09650	D	RHE_RS10545_m1	R	-217	-203	ACATTCTTCCCTCAT	7.8	6.7e-06	-11.913	5.174							RHE_RS11740	RHE_RS25545	p42e	-	COG1028	IQR	bifunctional rhamnulose-1-phosphate aldolase/short-chain dehydrogenase	4900			1016	RHE_RS16330	D	RHE_RS27925_m4	D	-91	-78	AGCCTGCGAAGGCA	7.6	3.9e-05	-10.152	4.409	bact
1018	RHE_RS10545	R	RHE_RS10545_m1	D	-131	-117	CAACTCCTCCCTGGA	17.8	2.6e-09	-19.768	8.585							RHE_RS11740	RHE_RS26335	p42e	-	COG0413	H	3-methyl-2-oxobutanoate hydroxymethyltransferase	5058			1017	RHE_RS16330	D	RHE_RS27925_m4	R	-91	-78	TGCCTTCGCAGGCT	7.6	3.9e-05	-10.152	4.409	bact
1019	RHE_RS10550	D	RHE_RS10545_m1	R	-19	-5	CAACTCCTCCCTGGA	17.8	2.6e-09	-19.768	8.585							RHE_RS11740	RHE_RS27555	p42f	-	COG1879	G	ABC transporter substrate-binding protein	5300			1018	RHE_RS29990	R	RHE_RS27925_m4	D	-38	-25	TGTCTTCTAAGGCA	7	5.9e-05	-9.738	4.229	bact
1020	RHE_RS17190	R	RHE_RS10545_m1	D	-203	-189	TCACTCCTTCCTCGA	9.6	2.3e-06	-12.983	5.638							RHE_RS11740	RHE_RS27560	p42f	-	COG1609	K	LacI family DNA-binding transcriptional regulator	5301			1019	RHE_RS29990	R	RHE_RS27925_m4	R	-38	-25	TGCCTTAGAAGACA	7	5.9e-05	-9.738	4.229	bact
1021	RHE_RS17195	D	RHE_RS10545_m1	R	-20	-6	TCACTCCTTCCTCGA	9.6	2.3e-06	-12.983	5.638							RHE_RS11740	RHE_RS28340	p42f	-	COG1802	K	GntR family transcriptional regulator	5454			1020	RHE_RS27465	D	RHE_RS27925_m5	R	-76	-53	AAAATTTCTTCCTATGTCCGAAGG	6.2	3.2e-05	-10.35	4.495	bact
1022	RHE_RS18940	D	RHE_RS10545_m1	R	-19	-5	CAGTTCCTCCCTGAA	8.8	3.8e-06	-12.481	5.42							RHE_RS11740	RHE_RS30060	symbiotic plasmid p42d	-	COG1879	G	sugar ABC transporter substrate-binding protein	5787			1021	RHE_RS01235	R	RHE_RS28450_m1	D	-79	-59	CGCAAGATGCTTGCGCATGTG	2	5.7e-05	-9.772	4.244	bact
1023	RHE_RS09700	D	RHE_RS10545_m2	R	-329	-319	AATATAATACG	10.1	7.1e-06	-11.855	5.149							RHE_RS11740	RHE_RS31225	chr	-			hypothetical protein	2875			1022	RHE_RS01235	R	RHE_RS28450_m1	R	-79	-59	CACATGCGCAAGCATCTTGCG	1.9	5.9e-05	-9.738	4.229	bact
1024	RHE_RS10540	R	RHE_RS10545_m2	R	-46	-36	GACATAATATG	13.1	1.9e-07	-15.476	6.721																	1023	RHE_RS14485	R	RHE_RS28450_m1	D	-43	-23	GGCATGCTTATCTAGGATGTG	3.1	3.5e-05	-10.26	4.456	bact
1025	RHE_RS10545	R	RHE_RS10545_m2	D	-105	-95	GACATATTATG	12.1	1.1e-06	-13.72	5.959																	1024	RHE_RS14485	R	RHE_RS28450_m1	R	-43	-23	CACATCCTAGATAAGCATGCC	3	3.5e-05	-10.26	4.456	bact
1026	RHE_RS10545	R	RHE_RS10545_m2	R	-103	-93	GACATAATATG	13.1	1.9e-07	-15.476	6.721							RHE_RS11860	RHE_RS01320	chr	-	COG0291	J	50S ribosomal protein L35	250			1025	RHE_RS10775	D	RHE_RS28450_m2	R	-94	-74	CATTTGCTTATCTTTTAATCA	-3.5	8.8e-05	-9.338	4.056	bact
1027	RHE_RS10545	R	RHE_RS10545_m2	R	-82	-72	ATCATAATACG	11.6	1.9e-06	-13.174	5.721							RHE_RS11860	RHE_RS02885	chr	-	COG1024	I	enoyl-CoA hydratase/isomerase family protein	550			1026	RHE_RS27465	D	RHE_RS28450_m2	D	-104	-84	CTTTCGCAGGATCTTTCCGCA	-3.3	8.1e-05	-9.421	4.092	bact
1028	RHE_RS10550	D	RHE_RS10545_m2	D	-64	-54	ATCATAATACG	11.6	1.9e-06	-13.174	5.721							RHE_RS11860	RHE_RS03720	chr	rirA	COG1959	K	transcriptional regulator	710			1027	RHE_RS01235	R	RHE_RS28450_m3	D	-41	-30	TGCAAGGGCTTA	6.7	6.4e-05	-9.657	4.194	bact
1029	RHE_RS10550	D	RHE_RS10545_m2	D	-43	-33	GACATAATATG	13.1	1.9e-07	-15.476	6.721							RHE_RS11860	RHE_RS04250	chr	-	COG1519	M	3-deoxy-D-manno-octulosonic acid transferase	813			1028	RHE_RS01930	R	RHE_RS28450_m3	R	-46	-35	TGCAAGCGCAGT	7.9	3.7e-05	-10.205	4.432	bact
1030	RHE_RS10550	D	RHE_RS10545_m2	R	-41	-31	GACATATTATG	12.1	1.1e-06	-13.72	5.959							RHE_RS11860	RHE_RS04450	chr	aroA	COG0128	E	3-phosphoshikimate 1-carboxyvinyltransferase	852			1029	RHE_RS09750	R	RHE_RS28450_m5	R	-117	-99	CGCATCATTTATCCTCAAA	6.7	3.2e-05	-10.35	4.495	bact
1031	RHE_RS04320	D	RHE_RS10545_m3	D	-327	-313	TCACTTTTCCCTGGC	7.5	8.4e-06	-11.687	5.076							RHE_RS11860	RHE_RS04950	chr	-	COG0498	E	threonine synthase	950			1030	RHE_RS02820	D	RHE_RS29080_m1	R	-88	-72	CGAAGGACGGGTCGAGA	9	1.7e-05	-10.982	4.77	bact
1032	RHE_RS10545	R	RHE_RS10545_m3	D	-131	-117	CAACTCCTCCCTGGA	17.7	3.4e-09	-19.499	8.469							RHE_RS11860	RHE_RS04955	chr	-			hypothetical protein	951			1031	RHE_RS13440	R	RHE_RS29080_m1	D	-243	-227	ACAAGGCAGAGGCGAGG	8.7	2.3e-05	-10.68	4.638	bact
1033	RHE_RS10550	D	RHE_RS10545_m3	R	-19	-5	CAACTCCTCCCTGGA	17.7	3.4e-09	-19.499	8.469							RHE_RS11860	RHE_RS05060	chr	-	COG1651	O	DsbA family protein	973			1032	RHE_RS15100	R	RHE_RS29080_m1	D	-61	-45	ACAAGCAAGCAGCGATA	8.7	2.3e-05	-10.68	4.638	bact
1034	RHE_RS17190	R	RHE_RS10545_m3	D	-203	-189	TCACTCCTTCCTCGA	9.8	2.1e-06	-13.074	5.678							RHE_RS11860	RHE_RS07295	chr	-	COG1286	S	CvpA family protein	1408			1033	RHE_RS02280	D	RHE_RS29080_m2	R	-159	-145	CCGCCCGCCGCGACG	8	6e-05	-9.721	4.222	bact
1035	RHE_RS17195	D	RHE_RS10545_m3	R	-20	-6	TCACTCCTTCCTCGA	9.8	2.1e-06	-13.074	5.678							RHE_RS11860	RHE_RS09250	chr	-	COG2518	O	protein-L-isoaspartate O-methyltransferase	1782			1034	RHE_RS12000	R	RHE_RS29080_m2	D	-70	-56	GCGCCGGCGGCGATG	7.6	8.9e-05	-9.327	4.051	bact
1036	RHE_RS18940	D	RHE_RS10545_m3	R	-19	-5	CAGTTCCTCCCTGAA	7.9	6.5e-06	-11.944	5.187							RHE_RS11860	RHE_RS09745	chr	-	COG0537	FGR	HIT family protein	1875			1035	RHE_RS08005	R	RHE_RS29195_m1	D	-81	-67	TTGGTCGTGACCGGT	7.5	4.4e-05	-10.031	4.357	bact
1037	RHE_RS23630	R	RHE_RS10545_m3	R	-20	-6	TCAGTCCTCCCGAGA	7.4	8.8e-06	-11.641	5.056							RHE_RS11860	RHE_RS11860	chr	-	COG2207	K	AraC family transcriptional regulator	2293			1036	RHE_RS22600	R	RHE_RS29195_m1	R	-44	-30	CTCCTGGTGACACGC	8.9	1.6e-05	-11.043	4.796	bact
1038	RHE_RS10545	R	RHE_RS10545_m4	R	-100	-91	GCGACATAAT	10.2	9.7e-06	-11.543	5.013							RHE_RS11860	RHE_RS11865	chr	-	COG0013	J	alanine--tRNA ligase	2294			1037	RHE_RS22600	R	RHE_RS29195_m2	D	-63	-33	TCGTAAACGTTTACGGAGTGCGTGTCACCAG	4.3	4.6e-05	-9.987	4.337	bact
1039	RHE_RS10545	R	RHE_RS10545_m4	R	-89	-80	ACGACATACG	11.5	2.6e-06	-12.86	5.585							RHE_RS11860	RHE_RS12185	chr	-	COG1838	C	fumarate hydratase	2356			1038	RHE_RS01345	R	RHE_RS29195_m3	D	-59	-46	CATCAGCCCGTACC	8	2.2e-05	-10.724	4.658	bact
1040	RHE_RS10550	D	RHE_RS10545_m4	D	-56	-47	ACGACATACG	11.5	2.6e-06	-12.86	5.585							RHE_RS11860	RHE_RS12645	chr	-	COG0604	CR	NADPH:quinone oxidoreductase	2440			1039	RHE_RS02330	R	RHE_RS29195_m3	D	-343	-330	TTTCAGAGTGTATT	6.4	6.7e-05	-9.611	4.174	bact
1041	RHE_RS10550	D	RHE_RS10545_m4	D	-45	-36	GCGACATAAT	10.2	9.7e-06	-11.543	5.013							RHE_RS11860	RHE_RS15025	chr	-			hypothetical protein	2892			1040	RHE_RS05425	D	RHE_RS29195_m3	R	-45	-32	TATCAGCCCGTTGC	8	2.2e-05	-10.724	4.658	bact
1042	RHE_RS10545	R	RHE_RS10545_m5	D	-131	-107	CAACTCCTCCCTGGATTACTATAAG	28.6	5.2e-15	-32.89	14.284							RHE_RS11860	RHE_RS16135	chr	-	COG2207	K	AraC family transcriptional regulator	3104			1041	RHE_RS27465	D	RHE_RS29195_m3	D	-341	-328	CGTCAGCGAGTATG	7.6	3.2e-05	-10.35	4.495	bact
1043	RHE_RS10545	R	RHE_RS10545_m5	D	-128	-104	CTCCTCCCTGGATTACTATAAGAGA	7.9	8.1e-07	-14.026	6.092							RHE_RS11860	RHE_RS16240	chr	-	COG4214	G	sugar ABC transporter permease	3125			1042	RHE_RS29990	R	RHE_RS29975_m1	D	-88	-77	CAGACAATCTGT	9.2	1.2e-05	-11.331	4.921	bact
1044	RHE_RS10550	D	RHE_RS10545_m5	R	-32	-8	CTCCTCCCTGGATTACTATAAGAGA	7.9	8.1e-07	-14.026	6.092							RHE_RS11860	RHE_RS18475	chr	-	COG3288	C	Re/Si-specific NAD(P)(+) transhydrogenase subunit alpha	3557			1043	RHE_RS29990	R	RHE_RS29975_m1	R	-56	-45	CAGACAATCTGT	9.2	1.2e-05	-11.331	4.921	bact
1045	RHE_RS10550	D	RHE_RS10545_m5	R	-29	-5	CAACTCCTCCCTGGATTACTATAAG	28.6	5.2e-15	-32.89	14.284							RHE_RS11860	RHE_RS18675	chr	-	COG1566	V	HlyD family secretion protein	3596			1044	RHE_RS28605	D	RHE_RS29975_m2	R	-238	-226	TCGTATGACAGAG	5.4	6e-05	-9.721	4.222	bact
1046	RHE_RS28775	R	RHE_RS10545_m5	D	-89	-65	ACTCTCCTCGTTTAGTTAATACTAA	3.4	8.2e-06	-11.711	5.086							RHE_RS11860	RHE_RS18680	chr	-	COG1309	K	TetR/AcrR family transcriptional regulator	3597			1045	RHE_RS08935	D	RHE_RS29975_m3	R	-29	-18	GAAAACTCTACT	6.1	4.1e-05	-10.102	4.387	bact
1047	RHE_RS00375	R	RHE_RS10890_m1	R	-16	-6	TATCCTCCCTT	10.1	6.9e-06	-11.884	5.161							RHE_RS11860	RHE_RS19540	chr	-	COG0484	O	molecular chaperone DnaJ	3761			1046	RHE_RS11520	R	RHE_RS29975_m3	D	-66	-55	GAAATTTCAAGA	7.6	1.7e-05	-10.982	4.77	bact
1048	RHE_RS00380	D	RHE_RS10890_m1	D	-145	-135	TATCCTCCCTT	10.1	6.9e-06	-11.884	5.161							RHE_RS11860	RHE_RS19615	chr	-			DUF982 domain-containing protein	3775			1047	RHE_RS30465	R	RHE_RS29975_m3	R	-232	-221	GAAATTTCTTGG	7.1	2.4e-05	-10.637	4.62	bact
1049	RHE_RS00460	R	RHE_RS10890_m1	R	-17	-7	AATCCTCCCTG	10	7.4e-06	-11.814	5.131							RHE_RS11860	RHE_RS19825	chr	-	COG1198	L	primosomal protein N\'	3816			1048	RHE_RS30465	R	RHE_RS29975_m3	D	-228	-217	GAAATTTCGACT	6.8	2.7e-05	-10.52	4.569	bact
1050	RHE_RS00465	D	RHE_RS10890_m1	D	-177	-167	AATCCTCCCTG	10	7.4e-06	-11.814	5.131							RHE_RS11860	RHE_RS20385	chr	-	COG1879	G	rhizopine-binding protein	3929			1049	RHE_RS13505	R	RHE_RS29975_m4	D	-75	-62	GATTGCAGGCAGTA	7.1	4.6e-05	-9.987	4.337	bact
1051	RHE_RS01855	D	RHE_RS10890_m1	R	-115	-105	GATCCTCCCGG	11.3	9e-07	-13.921	6.046							RHE_RS11860	RHE_RS20970	chr	-	COG3706	TK	GGDEF domain-containing protein	4043			1050	RHE_RS13505	R	RHE_RS29975_m4	R	-75	-62	TACTGCCTGCAATC	7.1	4.6e-05	-9.987	4.337	bact
1052	RHE_RS08070	D	RHE_RS10890_m1	R	-151	-141	GATCCTCCCTC	10.1	6.9e-06	-11.884	5.161							RHE_RS11860	RHE_RS21005	chr	-	COG5360	S	heparinase	4049			1051	RHE_RS14870	R	RHE_RS29975_m4	D	-186	-173	AATTGTATACGATC	8.5	1.8e-05	-10.925	4.745	bact
1053	RHE_RS10890	D	RHE_RS10890_m1	D	-193	-183	GAACCTCCCGT	10.9	1.4e-06	-13.479	5.854							RHE_RS11860	RHE_RS22425	p42b	-	COG0422	H	phosphomethylpyrimidine synthase	4291			1052	RHE_RS14870	R	RHE_RS29975_m4	R	-186	-173	GATCGTATACAATT	8.4	2e-05	-10.82	4.699	bact
1054	RHE_RS10890	D	RHE_RS10890_m1	R	-18	-8	GATCCTCCCGG	11.3	9e-07	-13.921	6.046							RHE_RS11860	RHE_RS22430	p42b	-	COG0420	L	DNA repair exonuclease	4292			1053	RHE_RS14870	R	RHE_RS29975_m4	D	-163	-150	AATTGCAGACAATA	9.2	1.1e-05	-11.418	4.959	bact
1055	RHE_RS31740	R	RHE_RS10890_m1	R	-45	-35	TATCCTCCCCT	9.8	9.6e-06	-11.554	5.018							RHE_RS11860	RHE_RS24105	p42e	-	COG2271	G	MFS transporter	4620			1054	RHE_RS14870	R	RHE_RS29975_m4	R	-163	-150	TATTGTCTGCAATT	9.2	1.1e-05	-11.418	4.959	bact
1056	RHE_RS14830	R	RHE_RS10890_m1	D	-11	-1	GAGCCTCCCGT	10.7	2.2e-06	-13.027	5.658							RHE_RS11860	RHE_RS27400	p42f	ehuB	COG0834	ET	ectoine/hydroxyectoine ABC transporter substrate-binding protein EhuB	5269			1055	RHE_RS29990	R	RHE_RS29975_m4	D	-53	-40	GATTGTCTGCTAAA	6	9.7e-05	-9.241	4.013	bact
1057	RHE_RS16325	R	RHE_RS10890_m1	R	-92	-82	GCTCCTCCCGG	10.1	6.9e-06	-11.884	5.161							RHE_RS11860	RHE_RS29405	p42f	-	COG1082	G	sugar phosphate isomerase/epimerase	5661			1056	RHE_RS29990	R	RHE_RS29975_m4	R	-53	-40	TTTAGCAGACAATC	6.1	8.7e-05	-9.35	4.06	bact
1058	RHE_RS18505	R	RHE_RS10890_m1	R	-16	-6	AAACCTCCCGT	10.2	5.9e-06	-12.041	5.229							RHE_RS11860	RHE_RS29840	symbiotic plasmid p42d	-	COG1802	K	GntR family transcriptional regulator	5746			1057	RHE_RS18625	R	RHE_RS29975_m5	R	-135	-121	TTTCGCTGGGCAAGT	6.5	4.2e-05	-10.078	4.377	bact
1059	RHE_RS26445	D	RHE_RS10890_m1	D	-222	-212	GATCCTCCCGC	10.5	4.2e-06	-12.38	5.377							RHE_RS11860	RHE_RS31010	symbiotic plasmid p42d	-	COG0583	K	Nodulation protein D 3	5964			1058	RHE_RS04445	D	RHE_RS30285_m1	D	-44	-27	GTAGTCTCCGCGCGAACA	7.3	1.6e-05	-11.043	4.796	bact
1060	RHE_RS28885	R	RHE_RS10890_m1	R	-15	-5	AAACCTCCCGT	10.2	5.9e-06	-12.041	5.229																	1059	RHE_RS17180	D	RHE_RS30285_m1	D	-183	-166	CCAGTTTCATAGCGTTAC	4.5	7.8e-05	-9.459	4.108	bact
1061	RHE_RS01810	D	RHE_RS10890_m2	R	-377	-358	CCGTAACAGATGGCACAAAC	9.8	2.3e-06	-12.983	5.638																	1060	RHE_RS19295	D	RHE_RS30285_m1	D	-20	-3	CAAGTCTTGGAGCGTTTC	4.2	9.1e-05	-9.305	4.041	bact
1062	RHE_RS06615	D	RHE_RS10890_m2	D	-131	-112	ACATTCGAAACATTACAAAC	10.9	1.1e-06	-13.72	5.959							RHE_RS12325	RHE_RS02960	chr	maf	COG0424	Q	septum formation inhibitor Maf	564			1061	RHE_RS02820	D	RHE_RS30285_m2	R	-70	-51	CCCTTCTCCCCAGCGGGGGT	3.5	4.4e-05	-10.031	4.357	bact
1063	RHE_RS06615	D	RHE_RS10890_m2	D	-122	-103	ACATTACAAACTTTTCATAG	8.5	5e-06	-12.206	5.301							RHE_RS12325	RHE_RS03100	chr	-	COG1129	G	sugar ABC transporter ATP-binding protein	591			1062	RHE_RS08005	R	RHE_RS30285_m2	R	-97	-78	CCAAACCGCCTGATGGCGTC	3.3	4.8e-05	-9.944	4.319	bact
1064	RHE_RS08070	D	RHE_RS10890_m2	D	-227	-208	CGACTACGTTTTTTACAGAG	8.2	6.1e-06	-12.007	5.215							RHE_RS12325	RHE_RS04455	chr	-			DUF2207 domain-containing protein	853			1063	RHE_RS14760	R	RHE_RS30285_m2	R	-111	-92	TTAAACTGCTCCCTCGGGTC	4.2	3e-05	-10.414	4.523	bact
1065	RHE_RS10890	D	RHE_RS10890_m2	D	-186	-167	CCGTTCCAATCTCCACAGCC	13.6	1.5e-07	-15.713	6.824							RHE_RS12325	RHE_RS04530	chr	-			hypothetical protein	868			1064	RHE_RS17955	R	RHE_RS30285_m2	R	-36	-17	CCGAACTCATTGCTGGCGGA	2.5	7e-05	-9.567	4.155	bact
1066	RHE_RS10890	D	RHE_RS10890_m2	D	-98	-79	CCGTTACATTCATTACAAAT	18.1	1.1e-09	-20.628	8.959							RHE_RS12325	RHE_RS04585	chr	-	COG1189	J	TlyA family rRNA (cytidine-2\'-O)-methyltransferase	879			1065	RHE_RS02280	D	RHE_RS30285_m3	R	-65	-52	CGAAACCGCCCCGT	3.1	9.7e-05	-9.241	4.013	bact
1067	RHE_RS10890	D	RHE_RS10890_m2	D	-89	-70	TCATTACAAATGTGACAAAC	18.9	2.8e-10	-21.996	9.553							RHE_RS12325	RHE_RS04590	chr	-	COG0840	NT	methyl-accepting chemotaxis protein	880			1066	RHE_RS27465	D	RHE_RS30285_m4	D	-313	-302	ACAAATCTACTT	5.5	8.8e-05	-9.338	4.056	bact
1068	RHE_RS11590	R	RHE_RS10890_m2	R	-189	-170	CGGTTACCTTTTCTACAATG	9.6	2.6e-06	-12.86	5.585							RHE_RS12325	RHE_RS07295	chr	-	COG1286	S	CvpA family protein	1408			1067	RHE_RS28690	D	RHE_RS30285_m4	D	-113	-102	CAAAACCTATCT	6.6	4.4e-05	-10.031	4.357	bact
1069	RHE_RS18900	D	RHE_RS10890_m2	R	-120	-101	TTATTCCAATCATCATACAT	8.1	6.4e-06	-11.959	5.194							RHE_RS12325	RHE_RS07380	chr	-	COG1559	D	endolytic transglycosylase MltG	1426			1068	RHE_RS05445	D	RHE_RS03515_m2	R	-18	-7	ATTCCTCCAACT	4.9	0.0004	-7.824	3.398	bact
1070	RHE_RS27640	R	RHE_RS10890_m2	R	-138	-119	TAATTACAGATTCGATAGCC	7.9	7.2e-06	-11.841	5.143							RHE_RS12325	RHE_RS07640	chr	-			membrane protein	1479			1069	RHE_RS00070	R	RHE_RS03515_m3	R	-28	-17	TTGGGGCAAGAA	0.5	0.00097	-6.938	3.013	bact
1071	RHE_RS27645	D	RHE_RS10890_m2	D	-237	-218	TAATTACAGATTCGATAGCC	7.9	7.2e-06	-11.841	5.143							RHE_RS12325	RHE_RS07755	chr	-	COG0535	R	radical SAM protein	1501			1070	RHE_RS19460	R	RHE_RS03610_m1	D	-37	-23	TGAATCGCAAATGTG	2.8	0.00069	-7.279	3.161	bact
1072	RHE_RS10890	D	RHE_RS10890_m3	D	-81	-71	AATGTGACAAA	11	4.2e-06	-12.38	5.377							RHE_RS12325	RHE_RS08070	chr	-			hypothetical protein	1559			1071	RHE_RS19460	R	RHE_RS05000_m3	R	-32	-7	CACGCCAGACCGGAATCACATTTGCG	3.5	0.00055	-7.506	3.26	bact
1073	RHE_RS10890	D	RHE_RS10890_m3	R	-81	-71	TTTGTCACATT	10.9	5.7e-06	-12.075	5.244							RHE_RS12325	RHE_RS09595	chr	-	COG0460	E	homoserine dehydrogenase	1849			1072	RHE_RS00070	R	RHE_RS05730_m2	R	-36	-26	GAAATCGGTGG	7.3	0.00012	-9.028	3.921	bact
1074	RHE_RS10890	D	RHE_RS10890_m4	D	-137	-125	CGAAGAATGGTTA	16.6	1.4e-08	-18.084	7.854							RHE_RS12325	RHE_RS09700	chr	-	COG0626	E	cystathionine beta-lyase	1866			1073	RHE_RS04560	D	RHE_RS05750_m3	D	-15	-5	CCGAGGAGATC	4	0.00036	-7.929	3.444	bact
1075	RHE_RS14390	R	RHE_RS10890_m4	R	-157	-145	CGAAGAATGGAAA	10.1	2.6e-06	-12.86	5.585							RHE_RS12325	RHE_RS10975	chr	-	COG0161	H	aspartate aminotransferase family protein	2121			1074	RHE_RS23680	R	RHE_RS05750_m4	R	-34	-16	GGAAGGGGAAAATCTAAGG	3.2	0.00051	-7.581	3.292	bact
1076	RHE_RS18675	R	RHE_RS10890_m4	D	-22	-10	CCAAGATCGGTAA	8.6	7.1e-06	-11.855	5.149							RHE_RS12325	RHE_RS11665	chr	-			hypothetical protein	2254			1075	RHE_RS00070	R	RHE_RS05815_m5	D	-20	-11	CCAACTCCCG	4.8	0.0002	-8.517	3.699	bact
1077	RHE_RS18680	D	RHE_RS10890_m4	R	-146	-134	CCAAGATCGGTAA	8.6	7.1e-06	-11.855	5.149							RHE_RS12325	RHE_RS12325	chr	-	COG0745	TK	DNA-binding response regulator	2380			1076	RHE_RS00070	R	RHE_RS07105_m2	D	-35	-19	CACCGATTTCTTGCCCC	-0.2	0.0009	-7.013	3.046	bact
1078	RHE_RS21265	D	RHE_RS10890_m4	D	-288	-276	TGAAGAATGGTGA	9.9	3e-06	-12.717	5.523							RHE_RS12325	RHE_RS12645	chr	-	COG0604	CR	NADPH:quinone oxidoreductase	2440			1077	RHE_RS23680	R	RHE_RS07105_m3	D	-23	-8	CCCCTTCCGAAAGGAC	4.3	0.00022	-8.422	3.658	bact
1079	RHE_RS06615	D	RHE_RS10890_m5	D	-135	-114	CTAAACATTCGAAACATTACAA	9.5	3.6e-06	-12.535	5.444							RHE_RS12325	RHE_RS14720	chr	-	COG0251	V	RidA family protein	2832			1078	RHE_RS23680	R	RHE_RS07105_m3	R	-23	-8	GTCCTTTCGGAAGGGG	4.2	0.00024	-8.335	3.62	bact
1080	RHE_RS10890	D	RHE_RS10890_m5	D	-143	-122	CGCAATCGAAGAATGGTTACCG	19.4	1.3e-10	-22.763	9.886							RHE_RS12325	RHE_RS15015	chr	-	COG2968	S	SIMPL domain-containing protein	2890			1079	RHE_RS16940	R	RHE_RS10580_m1	R	-20	-2	TTCGTTCACCCCATTCCCC	0.6	0.00052	-7.562	3.284	bact
1081	RHE_RS10890	D	RHE_RS10890_m5	D	-102	-81	AGCGCCGTTACATTCATTACAA	14.3	7.4e-08	-16.419	7.131							RHE_RS12325	RHE_RS15125	chr	-	COG0505	EF	carbamoyl-phosphate synthase small subunit	2912			1080	RHE_RS00070	R	RHE_RS10580_m2	R	-31	-2	TGCTTGTTCCGGGAGTTGGGGCAAGAAATC	0.3	0.00096	-6.949	3.018	bact
1082	RHE_RS27555	R	RHE_RS10890_m5	D	-243	-222	CGAACGCCTACAATGCTTACGA	8.6	7.1e-06	-11.855	5.149							RHE_RS12325	RHE_RS15190	chr	-	COG0438	M	glycosyltransferase family 1 protein	2925			1081	RHE_RS05445	D	RHE_RS12205_m4	R	-38	-9	TCCTCCAACTGCCATAAACAATTTTCAGCC	-18.5	0.00095	-6.959	3.022	bact
1083	RHE_RS27560	D	RHE_RS10890_m5	R	-109	-88	CGAACGCCTACAATGCTTACGA	8.6	7.1e-06	-11.855	5.149							RHE_RS12325	RHE_RS16240	chr	-	COG4214	G	sugar ABC transporter permease	3125			1082	RHE_RS30505	D	RHE_RS13060_m1	D	-17	-5	AGGCAAGGAGCGA	2.5	0.00043	-7.752	3.367	bact
1084	RHE_RS02560	D	RHE_RS11340_m1	D	-276	-249	CAGATTGACGTTTACGAAAACGTCAATC	6.5	1.8e-07	-15.53	6.745							RHE_RS12325	RHE_RS18325	chr	-	COG3181	C	tripartite tricarboxylate transporter substrate binding protein	3527			1083	RHE_RS05445	D	RHE_RS13060_m2	D	-39	-20	TGGCTGAAAATTGTTTATGG	-8.6	0.00053	-7.543	3.276	bact
1085	RHE_RS02560	D	RHE_RS11340_m1	R	-274	-247	GAGATTGACGTTTTCGTAAACGTCAATC	8.6	6.7e-08	-16.519	7.174							RHE_RS12325	RHE_RS18475	chr	-	COG3288	C	Re/Si-specific NAD(P)(+) transhydrogenase subunit alpha	3557			1084	RHE_RS19460	R	RHE_RS15090_m1	R	-28	-16	CCGGAATCACATT	5.5	0.0003	-8.112	3.523	bact
1086	RHE_RS02560	D	RHE_RS11340_m1	D	-270	-243	GACGTTTACGAAAACGTCAATCTCATAA	-1	4.6e-06	-12.289	5.337							RHE_RS12325	RHE_RS18695	chr	-	COG0008	J	glutamate--tRNA ligase	3600			1085	RHE_RS19460	R	RHE_RS15090_m2	D	-41	-30	ATGGTGAATCGC	2.2	0.00052	-7.562	3.284	bact
1087	RHE_RS02810	R	RHE_RS11340_m1	D	-183	-156	AATATTGACGTTTGCGTAAACGTCAGAT	8.2	8.1e-08	-16.329	7.092							RHE_RS12325	RHE_RS19890	chr	-	COG0567	C	2-oxoglutarate dehydrogenase E1 component	3829			1086	RHE_RS23680	R	RHE_RS15090_m2	R	-31	-20	GGGGAAAATCTA	0.9	0.00089	-7.024	3.051	bact
1088	RHE_RS02810	R	RHE_RS11340_m1	R	-181	-154	GAATCTGACGTTTACGCAAACGTCAATA	6.3	2e-07	-15.425	6.699							RHE_RS12325	RHE_RS20345	chr	-	COG3760	S	prolyl-tRNA synthetase associated domain-containing protein	3922			1087	RHE_RS05445	D	RHE_RS15995_m4	R	-37	-18	TGCCATAAACAATTTTCAGC	-2.5	0.00088	-7.036	3.056	bact
1089	RHE_RS06685	R	RHE_RS11340_m1	D	-113	-86	TACAATAACGCTTACGTTAACGTCAATT	0.8	2.2e-06	-13.027	5.658							RHE_RS12325	RHE_RS20440	chr	-	COG3459	G	protein ndvB	3940			1088	RHE_RS17150	D	RHE_RS16205_m5	D	-14	-4	GGGGGAAGGGC	4.6	0.00076	-7.182	3.119	bact
1090	RHE_RS06685	R	RHE_RS11340_m1	R	-111	-84	ACAATTGACGTTAACGTAAGCGTTATTG	-0.3	3.4e-06	-12.592	5.469							RHE_RS12325	RHE_RS20970	chr	-	COG3706	TK	GGDEF domain-containing protein	4043			1089	RHE_RS23680	R	RHE_RS16205_m5	R	-40	-30	TAAGGAAGAGA	5.4	0.00041	-7.799	3.387	bact
1091	RHE_RS11340	R	RHE_RS11340_m1	D	-64	-37	CAAATTGACTATTACGTAAAAGTCAATA	26.9	2.4e-13	-29.058	12.62							RHE_RS12325	RHE_RS23365	p42c	-	COG1653	G	sugar ABC transporter substrate-binding protein	4476			1090	RHE_RS05445	D	RHE_RS18525_m5	D	-32	-21	AAATTGTTTATG	2.6	0.00031	-8.079	3.509	bact
1092	RHE_RS11340	R	RHE_RS11340_m1	R	-62	-35	AATATTGACTTTTACGTAATAGTCAATT	30.1	3.7e-15	-33.23	14.432							RHE_RS12325	RHE_RS23370	p42c	-	COG3842	E	ABC transporter ATP-binding protein	4477			1091	RHE_RS23680	R	RHE_RS18525_m5	D	-39	-28	CTCTTCCTTAGA	3.6	0.0002	-8.517	3.699	bact
1093	RHE_RS15925	D	RHE_RS11340_m1	R	-56	-29	ATCGTTGGCTATGTCGTAAAACATATAT	-1.1	4.6e-06	-12.289	5.337							RHE_RS12325	RHE_RS23415	p42c	-	COG3467	V	pyridoxamine 5\'-phosphate oxidase family protein	4484			1092	RHE_RS05445	D	RHE_RS18710_m3	R	-32	-17	CTGCCATAAACAATTT	-1.4	0.00086	-7.059	3.066	bact
1094	RHE_RS16325	R	RHE_RS11340_m1	D	-129	-102	TCTTCAGGCTTTTGCGTAAATGAAAATA	1.5	1.6e-06	-13.346	5.796							RHE_RS12325	RHE_RS24105	p42e	-	COG2271	G	MFS transporter	4620			1093	RHE_RS17150	D	RHE_RS18710_m4	R	-16	-5	CCCTTCCCCCAA	5.7	0.00035	-7.958	3.456	bact
1095	RHE_RS16325	R	RHE_RS11340_m1	R	-127	-100	ATTATTTTCATTTACGCAAAAGCCTGAA	5.9	2.5e-07	-15.202	6.602							RHE_RS12325	RHE_RS25065	p42e	-	COG1788	I	3-oxoacid CoA-transferase subunit A	4809			1094	RHE_RS05445	D	RHE_RS23775_m2	R	-30	-18	TGCCATAAACAAT	4.6	0.00049	-7.621	3.31	bact
1096	RHE_RS19905	R	RHE_RS11340_m1	D	-161	-134	ATGTCTTACGTTTACGTAAGAGTTTTTG	1.5	1.7e-06	-13.285	5.77							RHE_RS12325	RHE_RS26095	p42e	-			hypothetical protein	5008			1095	RHE_RS05445	D	RHE_RS25455_m5	D	-16	-6	TTGGAGGAATG	5.3	0.0005	-7.601	3.301	bact
1097	RHE_RS19905	R	RHE_RS11340_m1	R	-159	-132	TGCAAAAACTCTTACGTAAACGTAAGAC	0.1	3e-06	-12.717	5.523							RHE_RS12325	RHE_RS31010	symbiotic plasmid p42d	-	COG0583	K	Nodulation protein D 3	5964			1096	RHE_RS19460	R	RHE_RS26230_m2	R	-51	-32	GATTCACCATTGGAGAACAT	1.6	0.0005	-7.601	3.301	bact
1098	RHE_RS02560	D	RHE_RS11340_m2	D	-275	-248	AGATTGACGTTTACGAAAACGTCAATCT	9.2	5.8e-08	-16.663	7.237																	1097	RHE_RS04560	D	RHE_RS26505_m2	R	-27	-18	CTCATGGGGT	4.1	0.00049	-7.621	3.31	bact
1099	RHE_RS02560	D	RHE_RS11340_m2	R	-275	-248	AGATTGACGTTTTCGTAAACGTCAATCT	9.1	6.1e-08	-16.612	7.215																	1098	RHE_RS04560	D	RHE_RS26505_m3	R	-29	-8	CTCCTCGGAACTCATGGGGTCT	6.9	0.00014	-8.874	3.854	bact
1100	RHE_RS02810	R	RHE_RS11340_m2	D	-182	-155	ATATTGACGTTTGCGTAAACGTCAGATT	7	1.7e-07	-15.587	6.77							RHE_RS12585	RHE_RS02120	chr	dapD	COG2171	E	2,3,4,5-tetrahydropyridine-2,6-dicarboxylate N-succinyltransferase	405			1099	RHE_RS04560	D	RHE_RS26505_m3	D	-28	-7	GACCCCATGAGTTCCGAGGAGA	4.7	0.00094	-6.97	3.027	bact
1101	RHE_RS02810	R	RHE_RS11340_m2	R	-182	-155	AATCTGACGTTTACGCAAACGTCAATAT	7.1	1.6e-07	-15.648	6.796							RHE_RS12585	RHE_RS02760	chr	-	COG2128	P	carboxymuconolactone decarboxylase family protein	525			1100	RHE_RS04560	D	RHE_RS26790_m5	R	-22	-12	TCGGAACTCAT	4.6	0.00081	-7.118	3.092	bact
1102	RHE_RS11340	R	RHE_RS11340_m2	D	-63	-36	AAATTGACTATTACGTAAAAGTCAATAT	30.3	2.4e-15	-33.663	14.62							RHE_RS12585	RHE_RS03385	chr	-	COG1344	N	flagellin	647			1101	RHE_RS05445	D	RHE_RS27185_m2	R	-33	-22	ATAAACAATTTT	2.9	0.00086	-7.059	3.066	bact
1103	RHE_RS11340	R	RHE_RS11340_m2	R	-63	-36	ATATTGACTTTTACGTAATAGTCAATTT	30.3	2.4e-15	-33.663	14.62							RHE_RS12585	RHE_RS04190	chr	-	COG0060	J	isoleucine--tRNA ligase	801			1102	RHE_RS19460	R	RHE_RS27185_m3	D	-52	-30	GATGTTCTCCAATGGTGAATCGC	0.3	0.00028	-8.181	3.553	bact
1104	RHE_RS15925	D	RHE_RS11340_m2	D	-57	-30	GATATATGTTTTACGACATAGCCAACGA	-2.3	9e-06	-11.618	5.046							RHE_RS12585	RHE_RS04205	chr	-			pseudouridylate synthase subunit B protein	804			1103	RHE_RS19460	R	RHE_RS27185_m3	R	-52	-30	GCGATTCACCATTGGAGAACATC	-0.1	0.00033	-8.016	3.481	bact
1105	RHE_RS15925	D	RHE_RS11340_m2	R	-57	-30	TCGTTGGCTATGTCGTAAAACATATATC	-2.2	9e-06	-11.618	5.046							RHE_RS12585	RHE_RS04485	chr	-	COG2183	K	RNA-binding transcriptional accessory protein	859			1104	RHE_RS23680	R	RHE_RS27525_m1	D	-18	-1	TCCGAAAGGACTTTCCAT	-4.4	0.00098	-6.928	3.009	bact
1106	RHE_RS16325	R	RHE_RS11340_m2	D	-128	-101	CTTCAGGCTTTTGCGTAAATGAAAATAA	2.9	1.1e-06	-13.72	5.959							RHE_RS12585	RHE_RS04500	chr	-	COG3713	M	MipA/OmpV family protein	862			1105	RHE_RS23680	R	RHE_RS27525_m1	R	-18	-1	ATGGAAAGTCCTTTCGGA	-4.2	0.00092	-6.991	3.036	bact
1107	RHE_RS16325	R	RHE_RS11340_m2	R	-128	-101	TTATTTTCATTTACGCAAAAGCCTGAAG	2.9	1.1e-06	-13.72	5.959							RHE_RS12585	RHE_RS04585	chr	-	COG1189	J	TlyA family rRNA (cytidine-2\'-O)-methyltransferase	879			1106	RHE_RS05445	D	RHE_RS27525_m2	D	-33	-10	AAAATTGTTTATGGCAGTTGGAGG	-9.4	0.00076	-7.182	3.119	bact
1108	RHE_RS19905	R	RHE_RS11340_m2	D	-160	-133	TGTCTTACGTTTACGTAAGAGTTTTTGC	0.1	3.7e-06	-12.507	5.432							RHE_RS12585	RHE_RS04590	chr	-	COG0840	NT	methyl-accepting chemotaxis protein	880			1107	RHE_RS19460	R	RHE_RS27525_m2	D	-32	-9	CGCAAATGTGATTCCGGTCTGGCG	-7.1	0.00039	-7.849	3.409	bact
1109	RHE_RS19905	R	RHE_RS11340_m2	R	-160	-133	GCAAAAACTCTTACGTAAACGTAAGACA	0.1	3.5e-06	-12.563	5.456							RHE_RS12585	RHE_RS05065	chr	-	COG1196	D	chromosome segregation protein SMC	974			1108	RHE_RS19460	R	RHE_RS27925_m5	D	-24	-1	TGATTCCGGTCTGGCGTGCGATAT	1.5	0.00036	-7.929	3.444	bact
1110	RHE_RS02560	D	RHE_RS11340_m3	R	-276	-251	TTGACGTTTTCGTAAACGTCAATCTG	6.8	1.9e-07	-15.476	6.721							RHE_RS12585	RHE_RS05785	chr	-	COG0175	EH	phosphoadenylyl-sulfate reductase	1109			1109	RHE_RS05445	D	RHE_RS28450_m3	R	-23	-12	TCCAACTGCCAT	1.5	0.00085	-7.07	3.071	bact
1111	RHE_RS02560	D	RHE_RS11340_m3	D	-272	-247	TTGACGTTTACGAAAACGTCAATCTC	9.3	5.7e-08	-16.68	7.244							RHE_RS12585	RHE_RS05790	chr	-	COG1959	K	Rrf2 family transcriptional regulator	1110			1110	RHE_RS05445	D	RHE_RS28450_m5	R	-37	-19	GCCATAAACAATTTTCAGC	0.8	0.00086	-7.059	3.066	bact
1112	RHE_RS02560	D	RHE_RS11340_m3	D	-266	-241	TTTACGAAAACGTCAATCTCATAACA	-2.5	9.4e-06	-11.575	5.027							RHE_RS12585	RHE_RS06130	chr	-	COG0625	O	glutathione transferase GstA	1175			1111	RHE_RS30505	D	RHE_RS29080_m2	D	-17	-3	AGGCAAGGAGCGACG	6.2	0.00024	-8.335	3.62	bact
1113	RHE_RS02810	R	RHE_RS11340_m3	R	-183	-158	CTGACGTTTACGCAAACGTCAATATT	8.3	9.3e-08	-16.191	7.032							RHE_RS12585	RHE_RS06135	chr	-	COG1309	K	TetR/AcrR family transcriptional regulator	1176			1112	RHE_RS00070	R	RHE_RS29975_m5	D	-29	-15	TTTCTTGCCCCAACT	1.5	0.00064	-7.354	3.194	bact
1114	RHE_RS02810	R	RHE_RS11340_m3	D	-179	-154	TTGACGTTTGCGTAAACGTCAGATTC	4.5	5.4e-07	-14.432	6.268							RHE_RS12585	RHE_RS06560	chr	-	COG3179	R	chitinase	1260			1113	RHE_RS00070	R	RHE_RS30285_m1	R	-30	-13	GGAGTTGGGGCAAGAAAT	-0.5	0.00085	-7.07	3.071	bact
1115	RHE_RS06685	R	RHE_RS11340_m3	R	-113	-88	TTGACGTTAACGTAAGCGTTATTGTA	0.3	3.2e-06	-12.652	5.495							RHE_RS12585	RHE_RS07120	chr	-	COG0667	R	aldo/keto reductase	1373			1114	RHE_RS16940	R	RHE_RS30285_m5	D	-14	-5	TGGGGTGAAC	6.2	0.00011	-9.115	3.959	bact
1116	RHE_RS06685	R	RHE_RS11340_m3	D	-109	-84	ATAACGCTTACGTTAACGTCAATTGT	-1.9	7.8e-06	-11.761	5.108							RHE_RS12585	RHE_RS07280	chr	-	COG3757	M	glycosyl hydrolase	1405
1117	RHE_RS11340	R	RHE_RS11340_m3	R	-64	-39	TTGACTTTTACGTAATAGTCAATTTG	25.1	1.5e-12	-27.226	11.824							RHE_RS12585	RHE_RS07295	chr	-	COG1286	S	CvpA family protein	1408
1118	RHE_RS11340	R	RHE_RS11340_m3	D	-60	-35	TTGACTATTACGTAAAAGTCAATATT	29.7	3.9e-15	-33.178	14.409							RHE_RS12585	RHE_RS08300	chr	-	COG0442	J	proline--tRNA ligase	1600
1119	RHE_RS15925	D	RHE_RS11340_m3	D	-54	-29	ATATGTTTTACGACATAGCCAACGAT	-1	5.3e-06	-12.148	5.276							RHE_RS12585	RHE_RS08475	chr	-	COG0566	J	23S rRNA (guanosine(2251)-2\'-O)-methyltransferase RlmB	1634
1120	RHE_RS16325	R	RHE_RS11340_m3	R	-129	-104	TTTTCATTTACGCAAAAGCCTGAAGA	-0.4	4.2e-06	-12.38	5.377							RHE_RS12585	RHE_RS09255	chr	-	COG3827	D	DUF2497 domain-containing protein	1783
1121	RHE_RS16325	R	RHE_RS11340_m3	D	-125	-100	CAGGCTTTTGCGTAAATGAAAATAAT	5.2	4e-07	-14.732	6.398							RHE_RS12585	RHE_RS11310	chr	-			hypothetical protein	2185
1122	RHE_RS18675	R	RHE_RS11340_m3	R	-133	-108	ATTTCTTTTAAGGAAAATGCGAAACC	-1.5	6.4e-06	-11.959	5.194							RHE_RS12585	RHE_RS12580	chr	-	COG1653	G	carbohydrate ABC transporter substrate-binding protein	2428
1123	RHE_RS18680	D	RHE_RS11340_m3	D	-48	-23	ATTTCTTTTAAGGAAAATGCGAAACC	-1.5	6.4e-06	-11.959	5.194							RHE_RS12585	RHE_RS12585	chr	-	COG1609	K	LacI family DNA-binding transcriptional regulator	2429
1124	RHE_RS19905	R	RHE_RS11340_m3	R	-161	-136	AAAACTCTTACGTAAACGTAAGACAT	1.1	2.3e-06	-12.983	5.638							RHE_RS12585	RHE_RS12645	chr	-	COG0604	CR	NADPH:quinone oxidoreductase	2440
1125	RHE_RS19905	R	RHE_RS11340_m3	D	-157	-132	CTTACGTTTACGTAAGAGTTTTTGCA	0.4	3.2e-06	-12.652	5.495							RHE_RS12585	RHE_RS14740	chr	-	COG1192	N	ParA family protein	2836
1126	RHE_RS09845	R	RHE_RS11340_m4	D	-89	-76	TTTTACGGAAATTT	8	5.4e-06	-12.129	5.268							RHE_RS12585	RHE_RS14885	chr	-			hypothetical protein	2865
1127	RHE_RS11340	R	RHE_RS11340_m4	R	-57	-44	TTTTACGTAATAGT	18	2.8e-09	-19.694	8.553							RHE_RS12585	RHE_RS15015	chr	-	COG2968	S	SIMPL domain-containing protein	2890
1128	RHE_RS11340	R	RHE_RS11340_m4	D	-55	-42	TATTACGTAAAAGT	18.1	2.6e-09	-19.768	8.585							RHE_RS12585	RHE_RS16185	chr	-	COG3802	S	fumarylacetoacetate hydrolase	3114
1129	RHE_RS11645	D	RHE_RS11340_m4	R	-181	-168	TTTTACGGAATAGC	8.4	4.2e-06	-12.38	5.377							RHE_RS12585	RHE_RS18125	chr	-	COG3750	S	DUF2312 domain-containing protein	3487
1130	RHE_RS16325	R	RHE_RS11340_m4	D	-120	-107	TTTTGCGTAAATGA	8.2	4.8e-06	-12.247	5.319							RHE_RS12585	RHE_RS18420	chr	-	COG0665	E	sarcosine oxidase subunit beta family protein	3546
1131	RHE_RS19905	R	RHE_RS11340_m4	R	-154	-141	TCTTACGTAAACGT	10.9	8.9e-07	-13.932	6.051							RHE_RS12585	RHE_RS18615	chr	-	COG2723	G	beta-glucosidase	3585
1132	RHE_RS19905	R	RHE_RS11340_m4	D	-152	-139	GTTTACGTAAGAGT	9.7	2e-06	-13.122	5.699							RHE_RS12585	RHE_RS19855	chr	-	COG1249	C	dihydrolipoyl dehydrogenase	3822
1133	RHE_RS24535	R	RHE_RS11340_m4	R	-121	-108	TTTCACGTCAAAGA	10.2	1.4e-06	-13.479	5.854							RHE_RS12585	RHE_RS20025	chr	typA	COG1217	T	translational GTPase TypA	3856
1134	RHE_RS24540	D	RHE_RS11340_m4	D	-101	-88	TTTCACGTCAAAGA	10.2	1.4e-06	-13.479	5.854							RHE_RS12585	RHE_RS20345	chr	-	COG3760	S	prolyl-tRNA synthetase associated domain-containing protein	3922
1135	RHE_RS00885	R	RHE_RS11340_m5	R	-29	-5	TGTTCCCTTACGTCGATGTCGAAGT	-0.2	4.6e-06	-12.289	5.337							RHE_RS12585	RHE_RS20455	chr	-	COG1132	V	beta-(1-->2)glucan export ATP-binding/permease NdvA	3943
1136	RHE_RS02560	D	RHE_RS11340_m5	R	-275	-251	TTGACGTTTTCGTAAACGTCAATCT	9.8	5.5e-08	-16.716	7.26							RHE_RS12585	RHE_RS20895	chr	-	COG2301	G	CoA ester lyase	4029
1137	RHE_RS02560	D	RHE_RS11340_m5	D	-272	-248	TTGACGTTTACGAAAACGTCAATCT	9.9	4.9e-08	-16.831	7.31							RHE_RS12585	RHE_RS23365	p42c	-	COG1653	G	sugar ABC transporter substrate-binding protein	4476
1138	RHE_RS02810	R	RHE_RS11340_m5	R	-182	-158	CTGACGTTTACGCAAACGTCAATAT	7.8	1.4e-07	-15.782	6.854							RHE_RS12585	RHE_RS23370	p42c	-	COG3842	E	ABC transporter ATP-binding protein	4477
1139	RHE_RS02810	R	RHE_RS11340_m5	D	-179	-155	TTGACGTTTGCGTAAACGTCAGATT	5.3	4.5e-07	-14.614	6.347							RHE_RS12585	RHE_RS26095	p42e	-			hypothetical protein	5008
1140	RHE_RS06685	R	RHE_RS11340_m5	R	-112	-88	TTGACGTTAACGTAAGCGTTATTGT	-0.6	5.6e-06	-12.093	5.252							RHE_RS12585	RHE_RS26225	p42e	-	COG0034	F	glutamine amidotransferase	5036
1141	RHE_RS11340	R	RHE_RS11340_m5	R	-63	-39	TTGACTTTTACGTAATAGTCAATTT	28.1	4.7e-14	-30.689	13.328							RHE_RS12585	RHE_RS26550	p42f	-	COG0330	O	hypothetical protein	5100
1142	RHE_RS11340	R	RHE_RS11340_m5	D	-60	-36	TTGACTATTACGTAAAAGTCAATAT	29.2	7.1e-15	-32.579	14.149							RHE_RS12585	RHE_RS27400	p42f	ehuB	COG0834	ET	ectoine/hydroxyectoine ABC transporter substrate-binding protein EhuB	5269
1143	RHE_RS15925	D	RHE_RS11340_m5	R	-57	-33	TTGGCTATGTCGTAAAACATATATC	-0.7	5.8e-06	-12.058	5.237							RHE_RS12585	RHE_RS30350	symbiotic plasmid p42d	-	COG2801	X	ISNCY-like element ISRel10 family transposase	5845
1144	RHE_RS15925	D	RHE_RS11340_m5	D	-54	-30	ATATGTTTTACGACATAGCCAACGA	-1.6	8e-06	-11.736	5.097
1145	RHE_RS16325	R	RHE_RS11340_m5	R	-128	-104	TTTTCATTTACGCAAAAGCCTGAAG	-0.7	5.6e-06	-12.093	5.252
1146	RHE_RS16325	R	RHE_RS11340_m5	D	-125	-101	CAGGCTTTTGCGTAAATGAAAATAA	4.6	6.1e-07	-14.31	6.215							RHE_RS12670	RHE_RS03430	chr	-	COG0745	TK	DNA-binding response regulator	656
1147	RHE_RS18675	R	RHE_RS11340_m5	R	-132	-108	ATTTCTTTTAAGGAAAATGCGAAAC	-0.5	5.4e-06	-12.129	5.268							RHE_RS12670	RHE_RS07750	chr	-	COG0027	F	ATP-grasp domain-containing protein	1500
1148	RHE_RS18680	D	RHE_RS11340_m5	D	-48	-24	ATTTCTTTTAAGGAAAATGCGAAAC	-0.5	5.4e-06	-12.129	5.268							RHE_RS12670	RHE_RS09745	chr	-	COG0537	FGR	HIT family protein	1875
1149	RHE_RS19905	R	RHE_RS11340_m5	R	-160	-136	AAAACTCTTACGTAAACGTAAGACA	0.6	3.4e-06	-12.592	5.469							RHE_RS12670	RHE_RS10485	chr	-	COG0583	K	LysR family transcriptional regulator	2022
1150	RHE_RS19905	R	RHE_RS11340_m5	D	-157	-133	CTTACGTTTACGTAAGAGTTTTTGC	-0.1	4.4e-06	-12.334	5.357							RHE_RS12670	RHE_RS12670	chr	-	COG0664	T	Crp/Fnr family transcriptional regulator	2445
1151	RHE_RS11740	R	RHE_RS11740_m1	D	-225	-206	AATAATAATCGATTATCTGT	19.7	2.7e-10	-22.033	9.569							RHE_RS12670	RHE_RS20015	chr	-	COG0221	CP	inorganic diphosphatase	3854
1152	RHE_RS11740	R	RHE_RS11740_m1	R	-225	-206	ACAGATAATCGATTATTATT	19.7	2.7e-10	-22.033	9.569							RHE_RS12670	RHE_RS20515	chr	-	COG0744	M	monofunctional biosynthetic peptidoglycan transglycosylase	3955
1153	RHE_RS11740	R	RHE_RS11740_m1	D	-60	-41	AACAATAATCGTTTATCATA	16.7	7.8e-09	-18.669	8.108							RHE_RS12670	RHE_RS22490	p42b	-	COG0625	O	glutathione-dependent disulfide-bond oxidoreductase	4304
1154	RHE_RS11740	R	RHE_RS11740_m1	R	-60	-41	TATGATAAACGATTATTGTT	16.8	7.2e-09	-18.749	8.143							RHE_RS12670	RHE_RS23385	p42c	-	COG0517	T	CBS domain-containing protein	4480
1155	RHE_RS11745	D	RHE_RS11740_m1	D	-217	-198	TATGATAAACGATTATTGTT	16.8	7.2e-09	-18.749	8.143							RHE_RS12670	RHE_RS28020	p42f	-	COG2186	K	FadR family transcriptional regulator	5391
1156	RHE_RS11745	D	RHE_RS11740_m1	R	-217	-198	AACAATAATCGTTTATCATA	16.7	7.8e-09	-18.669	8.108							RHE_RS12670	RHE_RS28700	p42f	-	COG0665	E	D-amino acid dehydrogenase small subunit	5524
1157	RHE_RS11745	D	RHE_RS11740_m1	D	-52	-33	ACAGATAATCGATTATTATT	19.7	2.7e-10	-22.033	9.569							RHE_RS12670	RHE_RS28975	p42f	-	COG0517	T	CBS domain-containing protein	5578
1158	RHE_RS11745	D	RHE_RS11740_m1	R	-52	-33	AATAATAATCGATTATCTGT	19.7	2.7e-10	-22.033	9.569							RHE_RS12670	RHE_RS29045	p42f	ccoG	COG0348	C	cytochrome c oxidase accessory protein CcoG	5590
1159	RHE_RS16230	R	RHE_RS11740_m1	D	-260	-241	AGGAAAATTCGATTATTTTC	8.3	2.4e-06	-12.94	5.62							RHE_RS12670	RHE_RS29085	p42f	-	COG3794	C	pseudoazurin	5597
1160	RHE_RS16230	R	RHE_RS11740_m1	R	-260	-241	GAAAATAATCGAATTTTCCT	8.4	2.3e-06	-12.983	5.638							RHE_RS12670	RHE_RS29405	p42f	-	COG1082	G	sugar phosphate isomerase/epimerase	5661
1161	RHE_RS16235	D	RHE_RS11740_m1	D	-89	-70	GAAAATAATCGAATTTTCCT	8.4	2.3e-06	-12.983	5.638							RHE_RS12670	RHE_RS29525	symbiotic plasmid p42d	-	COG0265	O	PDZ domain-containing protein	5684
1162	RHE_RS16235	D	RHE_RS11740_m1	R	-89	-70	AGGAAAATTCGATTATTTTC	8.3	2.4e-06	-12.94	5.62							RHE_RS12670	RHE_RS29540	symbiotic plasmid p42d	-	COG3424	Q	type III polyketide synthase	5688
1163	RHE_RS16770	D	RHE_RS11740_m1	D	-220	-201	GAAAAAAAACGTTTTTTTGT	12.9	1.6e-07	-15.648	6.796							RHE_RS12670	RHE_RS30900	symbiotic plasmid p42d	-	COG3794	C	pseudoazurin	5941
1164	RHE_RS16770	D	RHE_RS11740_m1	R	-220	-201	ACAAAAAAACGTTTTTTTTC	12.8	1.6e-07	-15.648	6.796							RHE_RS12670	RHE_RS31010	symbiotic plasmid p42d	-	COG0583	K	Nodulation protein D 3	5964
1165	RHE_RS18110	R	RHE_RS11740_m1	D	-83	-64	AAATATAATCGATTAGCATT	10.5	6.9e-07	-14.187	6.161
1166	RHE_RS18110	R	RHE_RS11740_m1	R	-83	-64	AATGCTAATCGATTATATTT	10.6	6.5e-07	-14.246	6.187
1167	RHE_RS18115	D	RHE_RS11740_m1	D	-139	-120	AATGCTAATCGATTATATTT	10.6	6.5e-07	-14.246	6.187							RHE_RS12775	RHE_RS01585	chr	-	COG5470	S	DUF1330 domain-containing protein	300
1168	RHE_RS18115	D	RHE_RS11740_m1	R	-139	-120	AAATATAATCGATTAGCATT	10.5	6.9e-07	-14.187	6.161							RHE_RS12775	RHE_RS02355	chr	-	COG1846	K	ROK family transcriptional regulator	448
1169	RHE_RS07625	R	RHE_RS11740_m2	R	-68	-59	TATGTCAATA	10.3	3.9e-06	-12.455	5.409							RHE_RS12775	RHE_RS02360	chr	-	COG1879	G	sugar ABC transporter substrate-binding protein	449
1170	RHE_RS08475	R	RHE_RS11740_m2	D	-112	-103	TCTGTCAACA	10.1	8.7e-06	-11.652	5.06							RHE_RS12775	RHE_RS02760	chr	-	COG2128	P	carboxymuconolactone decarboxylase family protein	525
1171	RHE_RS14830	R	RHE_RS11740_m2	R	-67	-58	TATGTCAATA	10.3	3.9e-06	-12.455	5.409							RHE_RS12775	RHE_RS03385	chr	-	COG1344	N	flagellin	647
1172	RHE_RS31225	D	RHE_RS11740_m2	D	-102	-93	GTTGTCAATA	10.7	2.3e-06	-12.983	5.638							RHE_RS12775	RHE_RS04585	chr	-	COG1189	J	TlyA family rRNA (cytidine-2\'-O)-methyltransferase	879
1173	RHE_RS15660	R	RHE_RS11740_m2	R	-30	-21	TTTGTCAATA	10	9.5e-06	-11.564	5.022							RHE_RS12775	RHE_RS04590	chr	-	COG0840	NT	methyl-accepting chemotaxis protein	880
1174	RHE_RS16230	R	RHE_RS11740_m2	D	-203	-194	GCTGTCAACA	10.3	3.9e-06	-12.455	5.409							RHE_RS12775	RHE_RS05335	chr	-	COG1028	IQR	3-oxoacyl-ACP reductase	1026
1175	RHE_RS16235	D	RHE_RS11740_m2	R	-136	-127	GCTGTCAACA	10.3	3.9e-06	-12.455	5.409							RHE_RS12775	RHE_RS07295	chr	-	COG1286	S	CvpA family protein	1408
1176	RHE_RS22400	R	RHE_RS11740_m2	R	-137	-128	TCTGTCAATA	11.2	1.6e-06	-13.346	5.796							RHE_RS12775	RHE_RS07300	chr	-	COG1066	O	DNA repair protein RadA	1409
1177	RHE_RS25545	D	RHE_RS11740_m2	D	-158	-149	GCTGTCAATC	10.1	8.7e-06	-11.652	5.06							RHE_RS12775	RHE_RS07755	chr	-	COG0535	R	radical SAM protein	1501
1178	RHE_RS28340	D	RHE_RS11740_m2	D	-25	-16	GCTGTCAAGA	10.1	8.7e-06	-11.652	5.06							RHE_RS12775	RHE_RS08700	chr	-	COG0203	J	50S ribosomal protein L17	1676
1179	RHE_RS30060	D	RHE_RS11740_m2	R	-133	-124	TCTGTCAATA	11.2	1.6e-06	-13.346	5.796							RHE_RS12775	RHE_RS08965	chr	-	COG0209	F	vitamin B12-dependent ribonucleotide reductase	1727
1180	RHE_RS00480	D	RHE_RS11740_m3	R	-98	-88	AAAAAATATAG	10	6e-06	-12.024	5.222							RHE_RS12775	RHE_RS12580	chr	-	COG1653	G	carbohydrate ABC transporter substrate-binding protein	2428
1181	RHE_RS03390	D	RHE_RS11740_m3	R	-188	-178	TAAAAATATCT	9.9	8.4e-06	-11.687	5.076							RHE_RS12775	RHE_RS12585	chr	-	COG1609	K	LacI family DNA-binding transcriptional regulator	2429
1182	RHE_RS03400	D	RHE_RS11740_m3	D	-192	-182	CGAAATTATGG	10	6e-06	-12.024	5.222							RHE_RS12775	RHE_RS12775	chr	-	COG0583	K	LysR family transcriptional regulator	2466
1183	RHE_RS18145	D	RHE_RS11740_m3	D	-66	-56	AGAAAATATTT	9.9	8.4e-06	-11.687	5.076							RHE_RS12775	RHE_RS12925	chr	-	COG3706	TK	chemotaxis protein CheY	2493
1184	RHE_RS24565	R	RHE_RS11740_m3	R	-115	-105	AGAAAATATTA	10.1	3.9e-06	-12.455	5.409							RHE_RS12775	RHE_RS13445	chr	-	COG0206	D	cell division protein FtsZ	2589
1185	RHE_RS03180	D	RHE_RS11740_m4	D	-357	-333	AAATAAGCGCTGAGAGAACCGATTG	10.5	2.1e-06	-13.074	5.678							RHE_RS12775	RHE_RS17895	chr	-	COG3588	G	fructose-bisphosphate aldolase class I	3440
1186	RHE_RS03390	D	RHE_RS11740_m4	R	-205	-181	AAATATCTGATAGTTAGAGAGATTT	9.6	4.1e-06	-12.405	5.387							RHE_RS12775	RHE_RS18420	chr	-	COG0665	E	sarcosine oxidase subunit beta family protein	3546
1187	RHE_RS03390	D	RHE_RS11740_m4	D	-188	-164	AGATATTTTTACGCAATTTCGATTT	8.7	7.5e-06	-11.801	5.125							RHE_RS12775	RHE_RS19615	chr	-			DUF982 domain-containing protein	3775
1188	RHE_RS09010	R	RHE_RS11740_m4	D	-65	-41	TCATAATCCTTAAAGATAACGATCA	12.4	4.6e-07	-14.592	6.337							RHE_RS12775	RHE_RS20485	chr	-	COG0834	ET	amino acid ABC transporter substrate-binding protein	3949
1189	RHE_RS09010	R	RHE_RS11740_m4	R	-62	-38	TTATGATCGTTATCTTTAAGGATTA	8.3	9.6e-06	-11.554	5.018							RHE_RS12775	RHE_RS20490	chr	-	COG1349	KG	DeoR/GlpR transcriptional regulator	3950
1190	RHE_RS09015	D	RHE_RS11740_m4	D	-72	-48	TTATGATCGTTATCTTTAAGGATTA	8.3	9.6e-06	-11.554	5.018							RHE_RS12775	RHE_RS20770	chr	-	COG0211	J	50S ribosomal protein L27	4006
1191	RHE_RS09015	D	RHE_RS11740_m4	R	-69	-45	TCATAATCCTTAAAGATAACGATCA	12.4	4.6e-07	-14.592	6.337							RHE_RS12775	RHE_RS20910	chr	leuD	COG0066	E	3-isopropylmalate dehydratase small subunit	4032
1192	RHE_RS11740	R	RHE_RS11740_m4	D	-58	-34	CAATAATCGTTTATCATATCGATTA	20.8	5.7e-12	-25.891	11.244							RHE_RS12775	RHE_RS21080	chr	-	COG0486	J	tRNA uridine-5-carboxymethylaminomethyl(34) synthesis GTPase MnmE	4064
1193	RHE_RS11740	R	RHE_RS11740_m4	R	-55	-31	CGATAATCGATATGATAAACGATTA	14.4	7.7e-08	-16.379	7.114							RHE_RS12775	RHE_RS27400	p42f	ehuB	COG0834	ET	ectoine/hydroxyectoine ABC transporter substrate-binding protein EhuB	5269
1194	RHE_RS11745	D	RHE_RS11740_m4	D	-227	-203	CGATAATCGATATGATAAACGATTA	14.4	7.7e-08	-16.379	7.114							RHE_RS12775	RHE_RS27790	p42f	-			hypothetical protein	5347
1195	RHE_RS11745	D	RHE_RS11740_m4	R	-224	-200	CAATAATCGTTTATCATATCGATTA	20.8	5.7e-12	-25.891	11.244							RHE_RS12775	RHE_RS29840	symbiotic plasmid p42d	-	COG1802	K	GntR family transcriptional regulator	5746
1196	RHE_RS22735	R	RHE_RS11740_m4	R	-341	-317	GGATATTCGATAACTCTAGGGATCA	12.3	5.1e-07	-14.489	6.292							RHE_RS12775	RHE_RS30975	symbiotic plasmid p42d	-	COG3153	R	nodulation protein A	5958
1197	RHE_RS27555	R	RHE_RS11740_m4	D	-161	-137	TAATACTATTTACTAATTAAGATTC	9.5	4.7e-06	-12.268	5.328
1198	RHE_RS27560	D	RHE_RS11740_m4	R	-194	-170	TAATACTATTTACTAATTAAGATTC	9.5	4.7e-06	-12.268	5.328
1199	RHE_RS03430	D	RHE_RS11740_m5	R	-116	-95	TAATAATTGATTAAGACTCGCC	5.5	5.9e-06	-12.041	5.229							RHE_RS12920	RHE_RS00040	chr	-	COG3030	R	membrane protein FxsA	7
1200	RHE_RS04250	D	RHE_RS11740_m5	D	-53	-32	TAATAAGGGAATGGGTTTGATG	5.6	5.6e-06	-12.093	5.252							RHE_RS12920	RHE_RS00775	chr	-	COG1674	D	DNA translocase FtsK	145
1201	RHE_RS06405	D	RHE_RS11740_m5	D	-353	-332	TCATCAGCCATTTTTTCTCAAG	5.5	5.9e-06	-12.041	5.229							RHE_RS12920	RHE_RS01320	chr	-	COG0291	J	50S ribosomal protein L35	250
1202	RHE_RS11740	R	RHE_RS11740_m5	D	-223	-202	TAATAATCGATTATCTGTCAAG	15.8	1.2e-08	-18.238	7.921							RHE_RS12920	RHE_RS01585	chr	-	COG5470	S	DUF1330 domain-containing protein	300
1203	RHE_RS11745	D	RHE_RS11740_m5	R	-56	-35	TAATAATCGATTATCTGTCAAG	15.8	1.2e-08	-18.238	7.921							RHE_RS12920	RHE_RS01935	chr	trpS	COG0180	J	tryptophan--tRNA ligase	368
1204	RHE_RS18135	R	RHE_RS11740_m5	D	-86	-65	TAAAATGCAATTATTTCTCAAA	5	7.5e-06	-11.801	5.125							RHE_RS12920	RHE_RS02030	chr	-	COG5375	S	membrane protein	387
1205	RHE_RS04450	D	RHE_RS11860_m1	D	-61	-37	CAAGCGAATCTGACAGATCGCGATG	3.6	9.2e-06	-11.596	5.036							RHE_RS12920	RHE_RS02060	chr	ptsN	COG1762	GT	PTS IIA-like nitrogen-regulatory protein PtsN	393
1206	RHE_RS11860	R	RHE_RS11860_m1	D	-65	-41	CAGCAGGATTTGTCAAATCGAGTTA	23.3	6.9e-12	-25.699	11.161							RHE_RS12920	RHE_RS03180	chr	-	COG2197	TK	helix-turn-helix transcriptional regulator	606
1207	RHE_RS11860	R	RHE_RS11860_m1	R	-65	-41	TAACTCGATTTGACAAATCCTGCTG	23.7	4.2e-12	-26.196	11.377							RHE_RS12920	RHE_RS04435	chr	-	COG0752	J	glycine--tRNA ligase subunit alpha	849
1208	RHE_RS19540	R	RHE_RS11860_m1	D	-60	-36	CATTCCCATTTGTCAATTCTTGTTG	8.9	6.5e-07	-14.246	6.187							RHE_RS12920	RHE_RS04485	chr	-	COG2183	K	RNA-binding transcriptional accessory protein	859
1209	RHE_RS19540	R	RHE_RS11860_m1	R	-60	-36	CAACAAGAATTGACAAATGGGAATG	8.8	6.5e-07	-14.246	6.187							RHE_RS12920	RHE_RS04500	chr	-	COG3713	M	MipA/OmpV family protein	862
1210	RHE_RS11860	R	RHE_RS11860_m2	R	-29	-16	CAAATCGATCGGCT	14.3	1.5e-08	-18.015	7.824							RHE_RS12920	RHE_RS05805	chr	betA	COG2303	IR	oxygen-dependent choline dehydrogenase	1113
1211	RHE_RS11865	R	RHE_RS11860_m2	R	-52	-39	CAAATCCATCGGCT	14.1	2.7e-08	-17.427	7.569							RHE_RS12920	RHE_RS07295	chr	-	COG1286	S	CvpA family protein	1408
1212	RHE_RS16135	D	RHE_RS11860_m2	R	-318	-305	CAAATCAATCGGCG	9.9	6.8e-06	-11.899	5.167							RHE_RS12920	RHE_RS08395	chr	-	COG0344	I	glycerol-3-phosphate acyltransferase	1619
1213	RHE_RS09250	D	RHE_RS11860_m3	D	-63	-53	ATCCGTGGCGG	9.8	5.4e-06	-12.129	5.268							RHE_RS12920	RHE_RS08685	chr	-	COG0099	J	30S ribosomal protein S13	1673
1214	RHE_RS21005	R	RHE_RS11860_m3	R	-154	-144	CACCGTGGCGA	9.9	4.2e-06	-12.38	5.377							RHE_RS12920	RHE_RS12645	chr	-	COG0604	CR	NADPH:quinone oxidoreductase	2440
1215	RHE_RS04250	D	RHE_RS11860_m4	R	-83	-70	GACCGATCAATTTG	9.9	6.2e-06	-11.991	5.208							RHE_RS12920	RHE_RS12920	chr	-	COG0745	TK	diguanylate cyclase response regulator	2492
1216	RHE_RS11860	R	RHE_RS11860_m4	D	-29	-16	AGCCGATCGATTTG	15	2.7e-08	-17.427	7.569							RHE_RS12920	RHE_RS12925	chr	-	COG3706	TK	chemotaxis protein CheY	2493
1217	RHE_RS11865	R	RHE_RS11860_m4	D	-52	-39	AGCCGATGGATTTG	12.7	4.3e-07	-14.659	6.367							RHE_RS12920	RHE_RS16325	chr	-	COG1129	G	sugar ABC transporter ATP-binding protein	3140
1218	RHE_RS22425	R	RHE_RS11860_m4	R	-318	-305	CGCCGATCGGTTTG	9.7	7.2e-06	-11.841	5.143							RHE_RS12920	RHE_RS17020	chr	-	COG2148	M	exopolysaccharide production protein Pss 1	3275
1219	RHE_RS22430	D	RHE_RS11860_m4	D	-220	-207	CGCCGATCGGTTTG	9.7	7.2e-06	-11.841	5.143							RHE_RS12920	RHE_RS17120	chr	-	COG0841	V	multidrug efflux RND transporter permease subunit	3295
1220	RHE_RS29840	D	RHE_RS11860_m4	R	-168	-155	AACCGATCGGTTGG	10.6	3.3e-06	-12.622	5.481							RHE_RS12920	RHE_RS18145	chr	pabB	COG0147	EH	aminodeoxychorismate synthase, component I	3491
1221	RHE_RS03720	D	RHE_RS11860_m5	R	-187	-174	CCAGATCGGTGGAG	10.1	3.9e-06	-12.455	5.409							RHE_RS12920	RHE_RS18325	chr	-	COG3181	C	tripartite tricarboxylate transporter substrate binding protein	3527
1222	RHE_RS18475	R	RHE_RS11860_m5	D	-255	-242	CAAGATGTGTCGAT	11.5	1.2e-06	-13.633	5.921							RHE_RS12920	RHE_RS20345	chr	-	COG3760	S	prolyl-tRNA synthetase associated domain-containing protein	3922
1223	RHE_RS18675	R	RHE_RS11860_m5	D	-21	-8	CAAGATCGGTAAAG	9.3	7.2e-06	-11.841	5.143							RHE_RS12920	RHE_RS20385	chr	-	COG1879	G	rhizopine-binding protein	3929
1224	RHE_RS18680	D	RHE_RS11860_m5	R	-148	-135	CAAGATCGGTAAAG	9.3	7.2e-06	-11.841	5.143							RHE_RS12920	RHE_RS20550	chr	-	COG1028	IQR	beta-ketoacyl-ACP reductase	3962
1225	RHE_RS12325	R	RHE_RS12325_m1	R	-80	-70	CGACCTACGCT	12.4	5.9e-07	-14.343	6.229							RHE_RS12920	RHE_RS20580	chr	-	COG0568	K	RNA polymerase factor sigma-32	3969
1226	RHE_RS08070	D	RHE_RS12325_m2	D	-52	-40	CTGACGCGTCCTA	10.4	4.2e-06	-12.38	5.377							RHE_RS12920	RHE_RS20765	chr	rplU	COG0261	J	50S ribosomal protein L21	4005
1227	RHE_RS12325	R	RHE_RS12325_m2	R	-76	-64	CAGACGCGACCTA	14.8	3.7e-09	-19.415	8.432							RHE_RS12920	RHE_RS22100	p42b	-	COG3839	G	ABC transporter ATP-binding protein	4230
1228	RHE_RS15190	D	RHE_RS12325_m2	D	-19	-7	CAGACGAGACCCC	10	6.4e-06	-11.959	5.194							RHE_RS12920	RHE_RS22160	p42b	-	COG0747	E	ABC transporter substrate-binding protein	4242
1229	RHE_RS23365	R	RHE_RS12325_m2	D	-159	-147	ATGACGAGACCGA	9.9	7e-06	-11.87	5.155							RHE_RS12920	RHE_RS22940	p42c	tauB	COG4525	P	taurine import ATP-binding protein TauB	4390
1230	RHE_RS23370	D	RHE_RS12325_m2	R	-195	-183	ATGACGAGACCGA	9.9	7e-06	-11.87	5.155							RHE_RS12920	RHE_RS24270	p42e	-	COG0633	C	adenylate/guanylate cyclase domain-containing protein	4652
1231	RHE_RS10975	D	RHE_RS12325_m3	R	-81	-61	CAGCCGGCGCGACCTACTCGG	11.5	1.7e-07	-15.587	6.77							RHE_RS12920	RHE_RS24555	p42e	-	COG4948	MR	mandelate racemase/muconate lactonizing enzyme family protein	4711
1232	RHE_RS12325	R	RHE_RS12325_m3	R	-45	-25	TGGCCGCGCCCACCGCCTCGT	12.4	1.8e-08	-17.833	7.745							RHE_RS12920	RHE_RS26105	p42e	-	COG3459	G	hypothetical protein	5010
1233	RHE_RS23415	D	RHE_RS12325_m3	R	-146	-126	CTGCCGCAGCGAGCACCTCGC	10.7	9.8e-07	-13.836	6.009							RHE_RS12920	RHE_RS26425	p42f	-	COG0414	H	pantoate--beta-alanine ligase	5075
1234	RHE_RS25065	D	RHE_RS12325_m3	R	-53	-33	TAGTCGTGCCGCCCTCCTCCT	9.4	8.8e-06	-11.641	5.056							RHE_RS12920	RHE_RS28515	p42f	gfa	COG3791	S	S-(hydroxymethyl)glutathione synthase	5489
1235	RHE_RS04455	D	RHE_RS12325_m4	R	-28	-14	CCCGCCGACTGCCCC	9.1	8.9e-06	-11.629	5.051							RHE_RS12920	RHE_RS28865	p42f	-	COG4774	P	TonB-dependent siderophore receptor	5557
1236	RHE_RS07640	R	RHE_RS12325_m4	D	-32	-18	ACCGCCACACGCCAC	10	1.3e-06	-13.553	5.886							RHE_RS12920	RHE_RS29045	p42f	ccoG	COG0348	C	cytochrome c oxidase accessory protein CcoG	5590
1237	RHE_RS09700	D	RHE_RS12325_m4	D	-31	-17	TGCGCCCCTCGCCAA	9.1	8.9e-06	-11.629	5.051							RHE_RS12920	RHE_RS29405	p42f	-	COG1082	G	sugar phosphate isomerase/epimerase	5661
1238	RHE_RS12325	R	RHE_RS12325_m4	R	-43	-29	CGCGCCCACCGCCTC	11.1	7.5e-08	-16.406	7.125
1239	RHE_RS18475	R	RHE_RS12325_m4	R	-215	-201	AGCGCCGTGCGCCCC	9.3	6.1e-06	-12.007	5.215
1240	RHE_RS20345	R	RHE_RS12325_m4	R	-208	-194	AGCGCCCGTCGCCAC	10.7	2e-07	-15.425	6.699							RHE_RS13190	RHE_RS02355	chr	-	COG1846	K	ROK family transcriptional regulator	448
1241	RHE_RS15125	D	RHE_RS12325_m5	D	-169	-158	TCCGGCTACAAA	10.2	2.5e-06	-12.899	5.602							RHE_RS13190	RHE_RS02360	chr	-	COG1879	G	sugar ABC transporter substrate-binding protein	449
1242	RHE_RS12580	R	RHE_RS12585_m1	R	-356	-336	CTACTGTATCGTTACAGATTG	23.5	5.1e-12	-26.002	11.292							RHE_RS13190	RHE_RS03385	chr	-	COG1344	N	flagellin	647
1243	RHE_RS12580	R	RHE_RS12585_m1	D	-355	-335	AATCTGTAACGATACAGTAGA	23.6	4.2e-12	-26.196	11.377							RHE_RS13190	RHE_RS04330	chr	-	COG0598	P	magnesium transporter	828
1244	RHE_RS12580	R	RHE_RS12585_m1	R	-36	-16	TCACTGAAACGTTGCCGGAAA	5.4	2.3e-06	-12.983	5.638							RHE_RS13190	RHE_RS04585	chr	-	COG1189	J	TlyA family rRNA (cytidine-2\'-O)-methyltransferase	879
1245	RHE_RS12580	R	RHE_RS12585_m1	D	-35	-15	TTCCGGCAACGTTTCAGTGAG	5.6	2.2e-06	-13.027	5.658							RHE_RS13190	RHE_RS04590	chr	-	COG0840	NT	methyl-accepting chemotaxis protein	880
1246	RHE_RS12585	D	RHE_RS12585_m1	R	-122	-102	AATCTGTAACGATACAGTAGA	23.6	4.2e-12	-26.196	11.377							RHE_RS13190	RHE_RS11950	chr	-	COG2198	T	Hpt domain-containing protein	2311
1247	RHE_RS12585	D	RHE_RS12585_m1	D	-121	-101	CTACTGTATCGTTACAGATTG	23.5	5.1e-12	-26.002	11.292							RHE_RS13190	RHE_RS11955	chr	-	COG1196	D	membrane protein	2312
1248	RHE_RS18615	R	RHE_RS12585_m1	R	-111	-91	AAACTGCAACGTTACAGTAGG	20.9	1.1e-10	-22.931	9.959							RHE_RS13190	RHE_RS13190	chr	-	COG1733	K	transcriptional regulator	2544
1249	RHE_RS18615	R	RHE_RS12585_m1	D	-110	-90	CTACTGTAACGTTGCAGTTTT	20.9	1.1e-10	-22.931	9.959							RHE_RS13190	RHE_RS15015	chr	-	COG2968	S	SIMPL domain-containing protein	2890
1250	RHE_RS23365	R	RHE_RS12585_m1	R	-126	-106	AAAATGAAACGTTTCATAATT	3.7	4.9e-06	-12.226	5.31							RHE_RS13190	RHE_RS20770	chr	-	COG0211	J	50S ribosomal protein L27	4006
1251	RHE_RS23365	R	RHE_RS12585_m1	D	-125	-105	ATTATGAAACGTTTCATTTTC	3.1	6.4e-06	-11.959	5.194							RHE_RS13190	RHE_RS24075	p42e	-	COG0457	R	membrane protein	4615
1252	RHE_RS23370	D	RHE_RS12585_m1	R	-237	-217	ATTATGAAACGTTTCATTTTC	3.1	6.4e-06	-11.959	5.194							RHE_RS13190	RHE_RS26095	p42e	-			hypothetical protein	5008
1253	RHE_RS23370	D	RHE_RS12585_m1	D	-236	-216	AAAATGAAACGTTTCATAATT	3.7	4.9e-06	-12.226	5.31							RHE_RS13190	RHE_RS27400	p42f	ehuB	COG0834	ET	ectoine/hydroxyectoine ABC transporter substrate-binding protein EhuB	5269
1254	RHE_RS04205	D	RHE_RS12585_m2	D	-53	-40	ACCGCAGATGCGTG	9.7	8.9e-06	-11.629	5.051
1255	RHE_RS20455	R	RHE_RS12585_m2	D	-27	-14	TTCGCAGATGCACA	9.9	6.5e-06	-11.944	5.187
1256	RHE_RS20455	R	RHE_RS12585_m2	R	-27	-14	TGTGCATCTGCGAA	9.8	7.8e-06	-11.761	5.108							RHE_RS13215	RHE_RS00895	chr	-	COG4174	Q	microcin C ABC transporter permease YejB	169
1257	RHE_RS04500	D	RHE_RS12585_m3	R	-21	-4	TCCGCACCCCAGAAAACG	11.6	1.1e-06	-13.72	5.959							RHE_RS13215	RHE_RS02120	chr	dapD	COG2171	E	2,3,4,5-tetrahydropyridine-2,6-dicarboxylate N-succinyltransferase	405
1258	RHE_RS05065	D	RHE_RS12585_m3	R	-58	-41	ACCGCAGCCACAAAAAAA	12.9	1.6e-07	-15.648	6.796							RHE_RS13215	RHE_RS04320	chr	-			Fe-S-binding ATPase	827
1259	RHE_RS06560	D	RHE_RS12585_m3	D	-112	-95	ATCGCACAAGACAAAAGG	11.1	2.1e-06	-13.074	5.678							RHE_RS13215	RHE_RS04360	chr	-	COG0711	C	ATP synthase subunit b 2	834
1260	RHE_RS09255	D	RHE_RS12585_m3	R	-93	-76	ACCCCAGACGCGAAAAAA	11	2.3e-06	-12.983	5.638							RHE_RS13215	RHE_RS07080	chr	-	COG3216	S	DUF2062 domain-containing protein	1365
1261	RHE_RS12580	R	RHE_RS12585_m3	R	-323	-306	GGCGCACACAAGAAAAAC	12.3	4.1e-07	-14.707	6.387							RHE_RS13215	RHE_RS07695	chr	glyA	COG0112	E	serine hydroxymethyltransferase	1489
1262	RHE_RS12580	R	RHE_RS12585_m3	R	-263	-246	TTCGCAGCTGCAGAAAAA	11.9	7.3e-07	-14.13	6.137							RHE_RS13215	RHE_RS08550	chr	-	COG0048	J	30S ribosomal protein S12	1646
1263	RHE_RS12580	R	RHE_RS12585_m3	D	-259	-242	TCTGCAGCTGCGAAAAAG	13.3	7.4e-08	-16.419	7.131							RHE_RS13215	RHE_RS10865	chr	-	COG0483	G	inositol monophosphatase	2099
1264	RHE_RS12585	D	RHE_RS12585_m3	R	-215	-198	TCTGCAGCTGCGAAAAAG	13.3	7.4e-08	-16.419	7.131							RHE_RS13215	RHE_RS11535	chr	-	COG2377	M	anhydro-N-acetylmuramic acid kinase	2230
1265	RHE_RS12585	D	RHE_RS12585_m3	D	-211	-194	TTCGCAGCTGCAGAAAAA	11.9	7.3e-07	-14.13	6.137							RHE_RS13215	RHE_RS11540	chr	-	COG0162	J	tyrosine--tRNA ligase	2231
1266	RHE_RS12585	D	RHE_RS12585_m3	D	-151	-134	GGCGCACACAAGAAAAAC	12.3	4.1e-07	-14.707	6.387							RHE_RS13215	RHE_RS12580	chr	-	COG1653	G	carbohydrate ABC transporter substrate-binding protein	2428
1267	RHE_RS14885	R	RHE_RS12585_m3	D	-90	-73	TCTGCAGGGGCAAAAAAC	9.7	9.2e-06	-11.596	5.036							RHE_RS13215	RHE_RS12585	chr	-	COG1609	K	LacI family DNA-binding transcriptional regulator	2429
1268	RHE_RS20025	R	RHE_RS12585_m3	D	-92	-75	TTCGCAATGGCGAAAAAA	11	2.3e-06	-12.983	5.638							RHE_RS13215	RHE_RS13215	chr	-	COG1309	K	TetR/AcrR family transcriptional regulator	2547
1269	RHE_RS20455	R	RHE_RS12585_m3	R	-31	-14	TGTGCATCTGCGAAAACG	11.5	1.2e-06	-13.633	5.921							RHE_RS13215	RHE_RS18325	chr	-	COG3181	C	tripartite tricarboxylate transporter substrate binding protein	3527
1270	RHE_RS05785	R	RHE_RS12585_m4	R	-193	-172	AAAATTAGTAGAGTTACACGCA	6.4	7.1e-06	-11.855	5.149							RHE_RS13215	RHE_RS18555	chr	-	COG0019	E	type III PLP-dependent enzyme	3573
1271	RHE_RS05790	D	RHE_RS12585_m4	D	-252	-231	AAAATTAGTAGAGTTACACGCA	6.4	7.1e-06	-11.855	5.149							RHE_RS13215	RHE_RS19505	chr	-			DUF3108 domain-containing protein	3754
1272	RHE_RS06130	R	RHE_RS12585_m4	D	-83	-62	GCTATTTTATGCGAAACAGTAC	6.3	7.5e-06	-11.801	5.125							RHE_RS13215	RHE_RS19510	chr	-	COG0227	J	50S ribosomal protein L28	3755
1273	RHE_RS06135	D	RHE_RS12585_m4	R	-59	-38	GCTATTTTATGCGAAACAGTAC	6.3	7.5e-06	-11.801	5.125							RHE_RS13215	RHE_RS19615	chr	-			DUF982 domain-containing protein	3775
1274	RHE_RS12580	R	RHE_RS12585_m4	D	-357	-336	TCAATCTGTAACGATACAGTAG	26	5.4e-14	-30.55	13.268							RHE_RS13215	RHE_RS20095	chr	-	COG2984	R	ABC transporter substrate-binding protein	3869
1275	RHE_RS12585	D	RHE_RS12585_m4	R	-121	-100	TCAATCTGTAACGATACAGTAG	26	5.4e-14	-30.55	13.268							RHE_RS13215	RHE_RS20965	chr	-	COG2951	M	lytic transglycosylase	4042
1276	RHE_RS18615	R	RHE_RS12585_m4	R	-110	-89	GAAAACTGCAACGTTACAGTAG	18.2	1.2e-09	-20.541	8.921							RHE_RS13215	RHE_RS22765	p42b	-	COG1653	G	ABC transporter substrate-binding protein	4357
1277	RHE_RS07280	D	RHE_RS12585_m5	D	-302	-292	CAGAAAAATAT	9.2	5.5e-06	-12.111	5.26							RHE_RS13215	RHE_RS26550	p42f	-	COG0330	O	hypothetical protein	5100
1278	RHE_RS08300	D	RHE_RS12585_m5	R	-217	-207	CAGAAAAATTT	9.2	5.5e-06	-12.111	5.26							RHE_RS13215	RHE_RS27400	p42f	ehuB	COG0834	ET	ectoine/hydroxyectoine ABC transporter substrate-binding protein EhuB	5269
1279	RHE_RS08475	R	RHE_RS12585_m5	D	-83	-73	ACGAAAAATTT	9.5	2.6e-06	-12.86	5.585							RHE_RS13215	RHE_RS27810	p42f	-	COG0745	TK	diguanylate cyclase	5351
1280	RHE_RS12580	R	RHE_RS12585_m5	R	-266	-256	CAGAAAAATTC	9	9.1e-06	-11.607	5.041							RHE_RS13215	RHE_RS28775	p42f	-	COG0840	NT	methyl-accepting chemotaxis protein	5539
1281	RHE_RS12580	R	RHE_RS12585_m5	D	-88	-78	AAGAAAAATTT	9.1	6.6e-06	-11.928	5.18							RHE_RS13215	RHE_RS30350	symbiotic plasmid p42d	-	COG2801	X	ISNCY-like element ISRel10 family transposase	5845
1282	RHE_RS12585	D	RHE_RS12585_m5	R	-379	-369	AAGAAAAATTT	9.1	6.6e-06	-11.928	5.18
1283	RHE_RS12585	D	RHE_RS12585_m5	D	-201	-191	CAGAAAAATTC	9	9.1e-06	-11.607	5.041
1284	RHE_RS14740	R	RHE_RS12585_m5	D	-143	-133	GTGAAAAATAC	9.6	1.1e-06	-13.72	5.959							RHE_RS13345	RHE_RS00155	chr	-	COG2205	T	PAS domain-containing protein	29
1285	RHE_RS20345	R	RHE_RS12585_m5	D	-144	-134	AAGAAAAATTT	9.1	6.6e-06	-11.928	5.18							RHE_RS13345	RHE_RS02955	chr	-	COG0361	J	translation initiation factor IF-1	563
1286	RHE_RS26225	R	RHE_RS12585_m5	D	-81	-71	AAGAAAAATTT	9.1	6.6e-06	-11.928	5.18							RHE_RS13345	RHE_RS03385	chr	-	COG1344	N	flagellin	647
1287	RHE_RS12670	D	RHE_RS12670_m1	D	-114	-91	GGTCTTTGATCTGAATCAAATTAT	15.5	2.5e-08	-17.504	7.602							RHE_RS13345	RHE_RS04950	chr	-	COG0498	E	threonine synthase	950
1288	RHE_RS12670	D	RHE_RS12670_m1	R	-114	-91	ATAATTTGATTCAGATCAAAGACC	15.5	2.9e-08	-17.356	7.538							RHE_RS13345	RHE_RS04955	chr	-			hypothetical protein	951
1289	RHE_RS12670	D	RHE_RS12670_m1	D	-83	-60	GGCATTTGATAATCATCAAACTGC	16.5	5.8e-09	-18.965	8.237							RHE_RS13345	RHE_RS05060	chr	-	COG1651	O	DsbA family protein	973
1290	RHE_RS12670	D	RHE_RS12670_m1	R	-83	-60	GCAGTTTGATGATTATCAAATGCC	16.9	2.9e-09	-19.659	8.538							RHE_RS13345	RHE_RS06200	chr	-	COG1879	G	sugar ABC transporter substrate-binding protein	1189
1291	RHE_RS22490	R	RHE_RS12670_m1	D	-383	-360	CTGCTTTGACTAAAGTCAAGCCGG	11.7	9.6e-07	-13.856	6.018							RHE_RS13345	RHE_RS07380	chr	-	COG1559	D	endolytic transglycosylase MltG	1426
1292	RHE_RS22490	R	RHE_RS12670_m1	R	-383	-360	CCGGCTTGACTTTAGTCAAAGCAG	11.8	9e-07	-13.921	6.046							RHE_RS13345	RHE_RS08320	chr	-	COG0587	L	DNA polymerase III subunit alpha	1604
1293	RHE_RS23385	D	RHE_RS12670_m1	D	-147	-124	CAAATTTGACGTCGATCAAAGAAT	10.2	2.3e-06	-12.983	5.638							RHE_RS13345	RHE_RS08685	chr	-	COG0099	J	30S ribosomal protein S13	1673
1294	RHE_RS23385	D	RHE_RS12670_m1	R	-147	-124	ATTCTTTGATCGACGTCAAATTTG	10.2	2.3e-06	-12.983	5.638							RHE_RS13345	RHE_RS08765	chr	-	COG3613	F	nucleoside 2-deoxyribosyltransferase	1689
1295	RHE_RS28975	R	RHE_RS12670_m1	D	-86	-63	ACAGTTTGACGAAGATCAAAGCGA	14.2	1.2e-07	-15.936	6.921							RHE_RS13345	RHE_RS09810	chr	-	COG1044	M	UDP-3-O-(3-hydroxymyristoyl)glucosamine N-acyltransferase	1888
1296	RHE_RS28975	R	RHE_RS12670_m1	R	-86	-63	TCGCTTTGATCTTCGTCAAACTGT	14.2	1.2e-07	-15.936	6.921							RHE_RS13345	RHE_RS11310	chr	-			hypothetical protein	2185
1297	RHE_RS29045	R	RHE_RS12670_m1	D	-74	-51	CATTCTTGATCTGCATCAAGGAAC	7.6	8.5e-06	-11.675	5.071							RHE_RS13345	RHE_RS11890	chr	-			flagellar biosynthesis protein FliO	2299
1298	RHE_RS29045	R	RHE_RS12670_m1	R	-74	-51	GTTCCTTGATGCAGATCAAGAATG	8.1	7e-06	-11.87	5.155							RHE_RS13345	RHE_RS12795	chr	-	COG0782	K	transcription elongation factor	2470
1299	RHE_RS29085	D	RHE_RS12670_m1	D	-93	-70	CGAGTTTGACGGGCGTCAAAGAAG	8.1	7e-06	-11.87	5.155							RHE_RS13345	RHE_RS13345	chr	-	COG5434	G	right-handed parallel beta-helix repeat-containing protein	2569
1300	RHE_RS29085	D	RHE_RS12670_m1	R	-93	-70	CTTCTTTGACGCCCGTCAAACTCG	8.1	6.7e-06	-11.913	5.174							RHE_RS13345	RHE_RS15025	chr	-			hypothetical protein	2892
1301	RHE_RS29525	D	RHE_RS12670_m1	D	-103	-80	TCCCCTTGACAAGGATCAATGCGC	10.7	1.8e-06	-13.228	5.745							RHE_RS13345	RHE_RS15125	chr	-	COG0505	EF	carbamoyl-phosphate synthase small subunit	2912
1302	RHE_RS29525	D	RHE_RS12670_m1	R	-103	-80	GCGCATTGATCCTTGTCAAGGGGA	10.5	2e-06	-13.122	5.699							RHE_RS13345	RHE_RS15165	chr	-	COG1063	ER	iditol 2-dehydrogenase	2920
1303	RHE_RS29540	R	RHE_RS12670_m1	D	-196	-173	GCGCATTGACGTGGATCAAGGCAG	10.4	2.1e-06	-13.074	5.678							RHE_RS13345	RHE_RS15325	chr	-	COG1442	M	glycosyltransferase family 8 protein	2951
1304	RHE_RS29540	R	RHE_RS12670_m1	R	-196	-173	CTGCCTTGATCCACGTCAATGCGC	10.6	1.9e-06	-13.174	5.721							RHE_RS13345	RHE_RS16175	chr	-	COG0129	EG	dihydroxy-acid dehydratase	3112
1305	RHE_RS30900	D	RHE_RS12670_m1	D	-93	-70	CGAATTTGACGGGCGTCAAAGAGC	9.2	3.9e-06	-12.455	5.409							RHE_RS13345	RHE_RS16755	chr	-			hypothetical protein	3224
1306	RHE_RS30900	D	RHE_RS12670_m1	R	-93	-70	GCTCTTTGACGCCCGTCAAATTCG	9.2	3.9e-06	-12.455	5.409							RHE_RS13345	RHE_RS16760	chr	-	COG0784	T	two-component response regulator	3225
1307	RHE_RS03430	D	RHE_RS12670_m2	D	-132	-120	GTAGATCAAATCG	10.3	3.9e-06	-12.455	5.409							RHE_RS13345	RHE_RS18080	chr	-	COG1171	E	threonine/serine dehydratase	3478
1308	RHE_RS12670	D	RHE_RS12670_m2	R	-113	-101	TCAGATCAAAGAC	10.3	3.9e-06	-12.455	5.409							RHE_RS13345	RHE_RS18695	chr	-	COG0008	J	glutamate--tRNA ligase	3600
1309	RHE_RS28020	D	RHE_RS12670_m2	D	-39	-27	CCGGATCAAAGCC	11	1.2e-06	-13.633	5.921							RHE_RS13345	RHE_RS18865	chr	-	COG1309	K	TetR/AcrR family transcriptional regulator	3634
1310	RHE_RS10485	D	RHE_RS12670_m3	D	-112	-89	GCTCTTTGAAAAGCATCAAATTTC	7.2	9.5e-06	-11.564	5.022							RHE_RS13345	RHE_RS19890	chr	-	COG0567	C	2-oxoglutarate dehydrogenase E1 component	3829
1311	RHE_RS10485	D	RHE_RS12670_m3	R	-112	-89	GAAATTTGATGCTTTTCAAAGAGC	7.2	9e-06	-11.618	5.046							RHE_RS13345	RHE_RS22490	p42b	-	COG0625	O	glutathione-dependent disulfide-bond oxidoreductase	4304
1312	RHE_RS12670	D	RHE_RS12670_m3	D	-114	-91	GGTCTTTGATCTGAATCAAATTAT	15.8	2.1e-08	-17.679	7.678							RHE_RS13345	RHE_RS24105	p42e	-	COG2271	G	MFS transporter	4620
1313	RHE_RS12670	D	RHE_RS12670_m3	R	-114	-91	ATAATTTGATTCAGATCAAAGACC	15.4	3.1e-08	-17.289	7.509
1314	RHE_RS12670	D	RHE_RS12670_m3	D	-83	-60	GGCATTTGATAATCATCAAACTGC	16.6	5.6e-09	-19	8.252
1315	RHE_RS12670	D	RHE_RS12670_m3	R	-83	-60	GCAGTTTGATGATTATCAAATGCC	16.9	3.4e-09	-19.499	8.469							RHE_RS13705	RHE_RS03025	chr	-			DUF1476 domain-containing protein	575
1316	RHE_RS22490	R	RHE_RS12670_m3	D	-383	-360	CTGCTTTGACTAAAGTCAAGCCGG	11.5	1e-06	-13.816	6							RHE_RS13705	RHE_RS04585	chr	-	COG1189	J	TlyA family rRNA (cytidine-2\'-O)-methyltransferase	879
1317	RHE_RS22490	R	RHE_RS12670_m3	R	-383	-360	CCGGCTTGACTTTAGTCAAAGCAG	11.5	1e-06	-13.816	6							RHE_RS13705	RHE_RS04590	chr	-	COG0840	NT	methyl-accepting chemotaxis protein	880
1318	RHE_RS23385	D	RHE_RS12670_m3	D	-147	-124	CAAATTTGACGTCGATCAAAGAAT	10.1	2.2e-06	-13.027	5.658							RHE_RS13705	RHE_RS05080	chr	-	COG0574	G	pyruvate, phosphate dikinase	977
1319	RHE_RS23385	D	RHE_RS12670_m3	R	-147	-124	ATTCTTTGATCGACGTCAAATTTG	10.2	2.1e-06	-13.074	5.678							RHE_RS13705	RHE_RS07080	chr	-	COG3216	S	DUF2062 domain-containing protein	1365
1320	RHE_RS28975	R	RHE_RS12670_m3	D	-86	-63	ACAGTTTGACGAAGATCAAAGCGA	13.8	1.8e-07	-15.53	6.745							RHE_RS13705	RHE_RS08675	chr	-	COG0201	U	preprotein translocase subunit SecY	1671
1321	RHE_RS28975	R	RHE_RS12670_m3	R	-86	-63	TCGCTTTGATCTTCGTCAAACTGT	14.5	9.7e-08	-16.149	7.013							RHE_RS13705	RHE_RS11170	chr	-	COG0504	F	CTP synthetase	2157
1322	RHE_RS29045	R	RHE_RS12670_m3	D	-74	-51	CATTCTTGATCTGCATCAAGGAAC	7.3	9e-06	-11.618	5.046							RHE_RS13705	RHE_RS12025	chr	-	COG0277	C	FAD-binding oxidoreductase	2324
1323	RHE_RS29045	R	RHE_RS12670_m3	R	-74	-51	GTTCCTTGATGCAGATCAAGAATG	7.4	8.1e-06	-11.724	5.092							RHE_RS13705	RHE_RS12030	chr	-	COG0280	C	NADP-dependent malic enzyme	2325
1324	RHE_RS29085	D	RHE_RS12670_m3	D	-93	-70	CGAGTTTGACGGGCGTCAAAGAAG	7.9	6.4e-06	-11.959	5.194							RHE_RS13705	RHE_RS13705	chr	-	COG0640	K	ArsR family transcriptional regulator	2636
1325	RHE_RS29085	D	RHE_RS12670_m3	R	-93	-70	CTTCTTTGACGCCCGTCAAACTCG	7.9	6.4e-06	-11.959	5.194							RHE_RS13705	RHE_RS13710	chr	-	COG2226	H	methyltransferase domain-containing protein	2637
1326	RHE_RS29525	D	RHE_RS12670_m3	D	-103	-80	TCCCCTTGACAAGGATCAATGCGC	10.4	1.9e-06	-13.174	5.721							RHE_RS13705	RHE_RS18135	chr	-	COG2204	T	sigma-54-dependent Fis family transcriptional regulator	3489
1327	RHE_RS29525	D	RHE_RS12670_m3	R	-103	-80	GCGCATTGATCCTTGTCAAGGGGA	10.5	1.8e-06	-13.228	5.745							RHE_RS13705	RHE_RS20015	chr	-	COG0221	CP	inorganic diphosphatase	3854
1328	RHE_RS29540	R	RHE_RS12670_m3	D	-196	-173	GCGCATTGACGTGGATCAAGGCAG	10.2	2.1e-06	-13.074	5.678							RHE_RS13705	RHE_RS20385	chr	-	COG1879	G	rhizopine-binding protein	3929
1329	RHE_RS29540	R	RHE_RS12670_m3	R	-196	-173	CTGCCTTGATCCACGTCAATGCGC	10.7	1.6e-06	-13.346	5.796							RHE_RS13705	RHE_RS26095	p42e	-			hypothetical protein	5008
1330	RHE_RS30900	D	RHE_RS12670_m3	D	-93	-70	CGAATTTGACGGGCGTCAAAGAGC	9.3	3.4e-06	-12.592	5.469							RHE_RS13705	RHE_RS26265	p42e	-			hypothetical protein	5044
1331	RHE_RS30900	D	RHE_RS12670_m3	R	-93	-70	GCTCTTTGACGCCCGTCAAATTCG	9	3.7e-06	-12.507	5.432
1332	RHE_RS12670	D	RHE_RS12670_m4	D	-113	-94	GTCTTTGATCTGAATCAAAT	14.4	4e-08	-17.034	7.398
1333	RHE_RS12670	D	RHE_RS12670_m4	R	-111	-92	TAATTTGATTCAGATCAAAG	14.6	2.8e-08	-17.391	7.553							RHE_RS13965	RHE_RS02380	chr	-	COG0418	F	dihydroorotase	453
1334	RHE_RS12670	D	RHE_RS12670_m4	D	-82	-63	GCATTTGATAATCATCAAAC	13.4	1.9e-07	-15.476	6.721							RHE_RS13965	RHE_RS03100	chr	-	COG1129	G	sugar ABC transporter ATP-binding protein	591
1335	RHE_RS12670	D	RHE_RS12670_m4	R	-80	-61	CAGTTTGATGATTATCAAAT	14.4	4e-08	-17.034	7.398							RHE_RS13965	RHE_RS05060	chr	-	COG1651	O	DsbA family protein	973
1336	RHE_RS22490	R	RHE_RS12670_m4	D	-382	-363	TGCTTTGACTAAAGTCAAGC	13.1	2.8e-07	-15.088	6.553							RHE_RS13965	RHE_RS06685	chr	-	COG1028	IQR	KR domain-containing protein	1285
1337	RHE_RS22490	R	RHE_RS12670_m4	R	-380	-361	CGGCTTGACTTTAGTCAAAG	13.1	2.8e-07	-15.088	6.553							RHE_RS13965	RHE_RS11310	chr	-			hypothetical protein	2185
1338	RHE_RS23385	D	RHE_RS12670_m4	D	-146	-127	AAATTTGACGTCGATCAAAG	12	9.9e-07	-13.826	6.004							RHE_RS13965	RHE_RS12185	chr	-	COG1838	C	fumarate hydratase	2356
1339	RHE_RS23385	D	RHE_RS12670_m4	R	-144	-125	TTCTTTGATCGACGTCAAAT	11.5	1.8e-06	-13.228	5.745							RHE_RS13965	RHE_RS12795	chr	-	COG0782	K	transcription elongation factor	2470
1340	RHE_RS28975	R	RHE_RS12670_m4	D	-85	-66	CAGTTTGACGAAGATCAAAG	13.7	1.2e-07	-15.936	6.921							RHE_RS13965	RHE_RS13705	chr	-	COG0640	K	ArsR family transcriptional regulator	2636
1341	RHE_RS28975	R	RHE_RS12670_m4	R	-83	-64	CGCTTTGATCTTCGTCAAAC	13.5	1.6e-07	-15.648	6.796							RHE_RS13965	RHE_RS13710	chr	-	COG2226	H	methyltransferase domain-containing protein	2637
1342	RHE_RS29045	R	RHE_RS12670_m4	R	-71	-52	TTCCTTGATGCAGATCAAGA	9.7	7.7e-06	-11.774	5.114							RHE_RS13965	RHE_RS13960	chr	-	COG1075	I	alpha/beta hydrolase	2685
1343	RHE_RS29085	D	RHE_RS12670_m4	D	-92	-73	GAGTTTGACGGGCGTCAAAG	9.7	7.7e-06	-11.774	5.114							RHE_RS13965	RHE_RS13965	chr	-	COG1846	K	MarR family transcriptional regulator	2686
1344	RHE_RS29525	D	RHE_RS12670_m4	D	-102	-83	CCCCTTGACAAGGATCAATG	11.6	1.6e-06	-13.346	5.796							RHE_RS13965	RHE_RS17200	chr	-	COG1959	K	Rrf2 family transcriptional regulator	3311
1345	RHE_RS29525	D	RHE_RS12670_m4	R	-100	-81	CGCATTGATCCTTGTCAAGG	10.2	5.2e-06	-12.167	5.284							RHE_RS13965	RHE_RS18080	chr	-	COG1171	E	threonine/serine dehydratase	3478
1346	RHE_RS29540	R	RHE_RS12670_m4	D	-195	-176	CGCATTGACGTGGATCAAGG	10.7	3.4e-06	-12.592	5.469							RHE_RS13965	RHE_RS18420	chr	-	COG0665	E	sarcosine oxidase subunit beta family protein	3546
1347	RHE_RS29540	R	RHE_RS12670_m4	R	-193	-174	TGCCTTGATCCACGTCAATG	11	2.6e-06	-12.86	5.585							RHE_RS13965	RHE_RS19825	chr	-	COG1198	L	primosomal protein N\'	3816
1348	RHE_RS30900	D	RHE_RS12670_m4	R	-90	-71	CTCTTTGACGCCCGTCAAAT	9.9	6.5e-06	-11.944	5.187							RHE_RS13965	RHE_RS24075	p42e	-	COG0457	R	membrane protein	4615
1349	RHE_RS10485	D	RHE_RS12670_m5	D	-112	-89	GCTCTTTGAAAAGCATCAAATTTC	7.2	9e-06	-11.618	5.046							RHE_RS13965	RHE_RS25065	p42e	-	COG1788	I	3-oxoacid CoA-transferase subunit A	4809
1350	RHE_RS10485	D	RHE_RS12670_m5	R	-112	-89	GAAATTTGATGCTTTTCAAAGAGC	7.2	8.6e-06	-11.664	5.066							RHE_RS13965	RHE_RS27400	p42f	ehuB	COG0834	ET	ectoine/hydroxyectoine ABC transporter substrate-binding protein EhuB	5269
1351	RHE_RS12670	D	RHE_RS12670_m5	D	-114	-91	GGTCTTTGATCTGAATCAAATTAT	15.9	1.7e-08	-17.89	7.77							RHE_RS13965	RHE_RS27810	p42f	-	COG0745	TK	diguanylate cyclase	5351
1352	RHE_RS12670	D	RHE_RS12670_m5	R	-114	-91	ATAATTTGATTCAGATCAAAGACC	15.1	4.6e-08	-16.895	7.337							RHE_RS13965	RHE_RS31740	chr	-			BA14K family protein	2718
1353	RHE_RS12670	D	RHE_RS12670_m5	D	-83	-60	GGCATTTGATAATCATCAAACTGC	16.7	5.3e-09	-19.056	8.276
1354	RHE_RS12670	D	RHE_RS12670_m5	R	-83	-60	GCAGTTTGATGATTATCAAATGCC	17.2	2.3e-09	-19.89	8.638
1355	RHE_RS22490	R	RHE_RS12670_m5	D	-383	-360	CTGCTTTGACTAAAGTCAAGCCGG	11.3	1.1e-06	-13.72	5.959							RHE_RS14055	RHE_RS01075	chr	-	COG5010	UW	hypothetical protein	203
1356	RHE_RS22490	R	RHE_RS12670_m5	R	-383	-360	CCGGCTTGACTTTAGTCAAAGCAG	11.3	1.1e-06	-13.72	5.959							RHE_RS14055	RHE_RS01080	chr	-	COG0260	E	leucyl aminopeptidase	204
1357	RHE_RS23385	D	RHE_RS12670_m5	D	-147	-124	CAAATTTGACGTCGATCAAAGAAT	9.9	2.3e-06	-12.983	5.638							RHE_RS14055	RHE_RS01320	chr	-	COG0291	J	50S ribosomal protein L35	250
1358	RHE_RS23385	D	RHE_RS12670_m5	R	-147	-124	ATTCTTTGATCGACGTCAAATTTG	10	2.2e-06	-13.027	5.658							RHE_RS14055	RHE_RS02355	chr	-	COG1846	K	ROK family transcriptional regulator	448
1359	RHE_RS28975	R	RHE_RS12670_m5	D	-86	-63	ACAGTTTGACGAAGATCAAAGCGA	13.6	2.1e-07	-15.376	6.678							RHE_RS14055	RHE_RS02360	chr	-	COG1879	G	sugar ABC transporter substrate-binding protein	449
1360	RHE_RS28975	R	RHE_RS12670_m5	R	-86	-63	TCGCTTTGATCTTCGTCAAACTGT	14.7	7.1e-08	-16.461	7.149							RHE_RS14055	RHE_RS07050	chr	-	COG0741	M	lytic transglycosylase domain-containing protein	1358
1361	RHE_RS29045	R	RHE_RS12670_m5	D	-74	-51	CATTCTTGATCTGCATCAAGGAAC	7.1	9e-06	-11.618	5.046							RHE_RS14055	RHE_RS07080	chr	-	COG3216	S	DUF2062 domain-containing protein	1365
1362	RHE_RS29085	D	RHE_RS12670_m5	D	-93	-70	CGAGTTTGACGGGCGTCAAAGAAG	7.8	6.4e-06	-11.959	5.194							RHE_RS14055	RHE_RS09810	chr	-	COG1044	M	UDP-3-O-(3-hydroxymyristoyl)glucosamine N-acyltransferase	1888
1363	RHE_RS29085	D	RHE_RS12670_m5	R	-93	-70	CTTCTTTGACGCCCGTCAAACTCG	7.6	7e-06	-11.87	5.155							RHE_RS14055	RHE_RS14055	chr	-	COG1309	K	TetR/AcrR family transcriptional regulator	2704
1364	RHE_RS29525	D	RHE_RS12670_m5	D	-103	-80	TCCCCTTGACAAGGATCAATGCGC	10	2.2e-06	-13.027	5.658							RHE_RS14055	RHE_RS18555	chr	-	COG0019	E	type III PLP-dependent enzyme	3573
1365	RHE_RS29525	D	RHE_RS12670_m5	R	-103	-80	GCGCATTGATCCTTGTCAAGGGGA	10.4	1.8e-06	-13.228	5.745							RHE_RS14055	RHE_RS18675	chr	-	COG1566	V	HlyD family secretion protein	3596
1366	RHE_RS29540	R	RHE_RS12670_m5	D	-196	-173	GCGCATTGACGTGGATCAAGGCAG	10.1	2.1e-06	-13.074	5.678							RHE_RS14055	RHE_RS18680	chr	-	COG1309	K	TetR/AcrR family transcriptional regulator	3597
1367	RHE_RS29540	R	RHE_RS12670_m5	R	-196	-173	CTGCCTTGATCCACGTCAATGCGC	10.2	2e-06	-13.122	5.699							RHE_RS14055	RHE_RS30365	symbiotic plasmid p42d	-	COG0288	P	carbonic anhydrase	5848
1368	RHE_RS30900	D	RHE_RS12670_m5	D	-93	-70	CGAATTTGACGGGCGTCAAAGAGC	9.2	3.4e-06	-12.592	5.469							RHE_RS14055	RHE_RS30830	symbiotic plasmid p42d	-			nodulation protein NodZ	5929
1369	RHE_RS30900	D	RHE_RS12670_m5	R	-93	-70	GCTCTTTGACGCCCGTCAAATTCG	8.8	3.9e-06	-12.455	5.409
1370	RHE_RS05335	D	RHE_RS12775_m1	D	-73	-55	AGTTCCGAATTTCTGAACT	9.3	7.6e-06	-11.787	5.119
1371	RHE_RS05335	D	RHE_RS12775_m1	R	-73	-55	AGTTCAGAAATTCGGAACT	9.3	7.6e-06	-11.787	5.119							RHE_RS14135	RHE_RS00375	chr	-	COG1653	G	carbohydrate ABC transporter substrate-binding protein	66
1372	RHE_RS07300	R	RHE_RS12775_m1	D	-109	-91	AAATCATTAGTTTTGATCC	11.2	2.4e-06	-12.94	5.62							RHE_RS14135	RHE_RS00380	chr	-	COG1609	K	LacI family transcriptional regulator	67
1373	RHE_RS07300	R	RHE_RS12775_m1	R	-109	-91	GGATCAAAACTAATGATTT	11.2	2.4e-06	-12.94	5.62							RHE_RS14135	RHE_RS00495	chr	-	COG0539	J	30S ribosomal protein S1	90
1374	RHE_RS12775	R	RHE_RS12775_m1	D	-56	-38	CAATCAAACAAAATGATAT	10.9	2.9e-06	-12.751	5.538							RHE_RS14135	RHE_RS01240	chr	-	COG0518	F	GMP synthase	234
1375	RHE_RS12775	R	RHE_RS12775_m1	R	-56	-38	ATATCATTTTGTTTGATTG	10.6	3.5e-06	-12.563	5.456							RHE_RS14135	RHE_RS01870	chr	-	COG0192	H	methionine adenosyltransferase	355
1376	RHE_RS12775	R	RHE_RS12775_m1	D	-29	-11	AGATCAGAAAAATTGAAAG	13.5	2.3e-07	-15.285	6.638							RHE_RS14135	RHE_RS02015	chr	-			LapA family protein	384
1377	RHE_RS12775	R	RHE_RS12775_m1	R	-29	-11	CTTTCAATTTTTCTGATCT	13.5	2.3e-07	-15.285	6.638							RHE_RS14135	RHE_RS02380	chr	-	COG0418	F	dihydroorotase	453
1378	RHE_RS08965	R	RHE_RS12775_m2	D	-393	-379	CATTCAATTAAAAAC	11.6	1.9e-06	-13.174	5.721							RHE_RS14135	RHE_RS02695	chr	-	COG0834	ET	ABC transporter substrate-binding protein	513
1379	RHE_RS12775	R	RHE_RS12775_m2	D	-60	-46	CATTCAATCAAACAA	13.3	1.3e-07	-15.856	6.886							RHE_RS14135	RHE_RS02955	chr	-	COG0361	J	translation initiation factor IF-1	563
1380	RHE_RS21080	R	RHE_RS12775_m2	R	-55	-41	CCCTCAAACAAAAAG	10.3	6.6e-06	-11.928	5.18							RHE_RS14135	RHE_RS04500	chr	-	COG3713	M	MipA/OmpV family protein	862
1381	RHE_RS08965	R	RHE_RS12775_m3	D	-393	-379	CATTCAATTAAAAAC	7.1	6.7e-06	-11.913	5.174							RHE_RS14135	RHE_RS05080	chr	-	COG0574	G	pyruvate, phosphate dikinase	977
1382	RHE_RS12775	R	RHE_RS12775_m3	D	-60	-46	CATTCAATCAAACAA	14.7	6.1e-08	-16.612	7.215							RHE_RS14135	RHE_RS07695	chr	glyA	COG0112	E	serine hydroxymethyltransferase	1489
1383	RHE_RS20485	R	RHE_RS12775_m3	D	-176	-162	TGTTGAAATAAACGG	6.8	7.8e-06	-11.761	5.108							RHE_RS14135	RHE_RS07755	chr	-	COG0535	R	radical SAM protein	1501
1384	RHE_RS20490	D	RHE_RS12775_m3	R	-108	-94	TGTTGAAATAAACGG	6.8	7.8e-06	-11.761	5.108							RHE_RS14135	RHE_RS08385	chr	topA	COG0550	L	type I DNA topoisomerase	1617
1385	RHE_RS02355	R	RHE_RS12775_m4	R	-188	-166	AATTCAATTGGATTTATTTATTG	10.9	1.6e-06	-13.346	5.796							RHE_RS14135	RHE_RS08685	chr	-	COG0099	J	30S ribosomal protein S13	1673
1386	RHE_RS02355	R	RHE_RS12775_m4	D	-184	-162	AAATAAATCCAATTGAATTATTA	10.1	3e-06	-12.717	5.523							RHE_RS14135	RHE_RS09380	chr	-			hypothetical protein	1808
1387	RHE_RS02360	D	RHE_RS12775_m4	R	-168	-146	AAATAAATCCAATTGAATTATTA	10.1	3e-06	-12.717	5.523							RHE_RS14135	RHE_RS09700	chr	-	COG0626	E	cystathionine beta-lyase	1866
1388	RHE_RS02360	D	RHE_RS12775_m4	D	-164	-142	AATTCAATTGGATTTATTTATTG	10.9	1.6e-06	-13.346	5.796							RHE_RS14135	RHE_RS10645	chr	-	COG1018	C	ferredoxin--NADP reductase	2055
1389	RHE_RS12580	R	RHE_RS12775_m4	R	-302	-280	AATTCAACCTATGCGAATGATAT	8.9	6.8e-06	-11.899	5.167							RHE_RS14135	RHE_RS12185	chr	-	COG1838	C	fumarate hydratase	2356
1390	RHE_RS12585	D	RHE_RS12775_m4	D	-177	-155	AATTCAACCTATGCGAATGATAT	8.9	6.8e-06	-11.899	5.167							RHE_RS14135	RHE_RS14135	chr	-	COG1522	K	Lrp/AsnC family transcriptional regulator	2719
1391	RHE_RS12775	R	RHE_RS12775_m4	D	-60	-38	CATTCAATCAAACAAAATGATAT	12	6.9e-07	-14.187	6.161							RHE_RS14135	RHE_RS14275	chr	-	COG0433	L	DUF87 domain-containing protein	2746
1392	RHE_RS12775	R	RHE_RS12775_m4	R	-60	-38	ATATCATTTTGTTTGATTGAATG	15.9	1.4e-08	-18.084	7.854							RHE_RS14135	RHE_RS15775	chr	-	COG1435	F	thymidine kinase	3033
1393	RHE_RS12775	R	RHE_RS12775_m4	D	-29	-7	AGATCAGAAAAATTGAAAGATGC	15.2	3.3e-08	-17.227	7.481							RHE_RS14135	RHE_RS16325	chr	-	COG1129	G	sugar ABC transporter ATP-binding protein	3140
1394	RHE_RS12925	R	RHE_RS12775_m4	R	-67	-45	ACATCAATTGATTTGAATAATTA	8.8	7.3e-06	-11.828	5.137							RHE_RS14135	RHE_RS18110	chr	-	COG5480	S	DUF1036 domain-containing protein	3484
1395	RHE_RS12925	R	RHE_RS12775_m4	D	-63	-41	TATTCAAATCAATTGATGTATCA	10.2	2.8e-06	-12.786	5.553							RHE_RS14135	RHE_RS18115	chr	-	COG3931	E	N-formylglutamate amidohydrolase	3485
1396	RHE_RS17895	D	RHE_RS12775_m4	R	-129	-107	AAATCAATTCAATCGTTTGAAAG	10.1	3e-06	-12.717	5.523							RHE_RS14135	RHE_RS18695	chr	-	COG0008	J	glutamate--tRNA ligase	3600
1397	RHE_RS29840	D	RHE_RS12775_m4	D	-86	-64	TCATCAGACAATCTGATTGAAAG	11.8	8.2e-07	-14.014	6.086							RHE_RS14135	RHE_RS19845	chr	-	COG3735	S	polysaccharide biosynthesis protein GumN	3820
1398	RHE_RS29840	D	RHE_RS12775_m4	R	-86	-64	CTTTCAATCAGATTGTCTGATGA	9.5	4.5e-06	-12.311	5.347							RHE_RS14135	RHE_RS20025	chr	typA	COG1217	T	translational GTPase TypA	3856
1399	RHE_RS30975	R	RHE_RS12775_m4	R	-124	-102	AAATCATTTGTTTGGATGGAACT	8.9	7.3e-06	-11.828	5.137							RHE_RS14135	RHE_RS20690	chr	-	COG0438	M	glycosyl transferase	3991
1400	RHE_RS12775	R	RHE_RS12775_m5	R	-111	-102	CAAAGGAGAC	11.5	1.2e-06	-13.633	5.921							RHE_RS14135	RHE_RS20700	chr	-	COG0438	M	glycosyltransferase family 1 protein	3993
1401	RHE_RS13445	D	RHE_RS12775_m5	D	-16	-7	CAAAGGAGAA	10.9	2.8e-06	-12.786	5.553							RHE_RS14135	RHE_RS20895	chr	-	COG2301	G	CoA ester lyase	4029
1402	RHE_RS02030	D	RHE_RS12920_m1	D	-93	-76	TGGCAAGCCAATGTAATA	9.8	6.1e-06	-12.007	5.215							RHE_RS14135	RHE_RS24075	p42e	-	COG0457	R	membrane protein	4615
1403	RHE_RS12920	R	RHE_RS12920_m1	D	-123	-106	TTGCAATTACAAGTAACA	18.9	8.8e-12	-25.456	11.056							RHE_RS14135	RHE_RS24105	p42e	-	COG2271	G	MFS transporter	4620
1404	RHE_RS12925	R	RHE_RS12920_m1	R	-145	-128	TTGCAAATATGATTAAGA	9.5	7.7e-06	-11.774	5.114							RHE_RS14135	RHE_RS25065	p42e	-	COG1788	I	3-oxoacid CoA-transferase subunit A	4809
1405	RHE_RS20580	D	RHE_RS12920_m1	R	-299	-282	CCGCAATTACGTGTGATG	9.4	7.7e-06	-11.774	5.114							RHE_RS14135	RHE_RS27400	p42f	ehuB	COG0834	ET	ectoine/hydroxyectoine ABC transporter substrate-binding protein EhuB	5269
1406	RHE_RS12920	R	RHE_RS12920_m2	D	-127	-114	ATTTTTGCAATTAC	11.9	6.4e-07	-14.262	6.194							RHE_RS14135	RHE_RS28710	p42f	-	COG1522	K	Lrp/AsnC family transcriptional regulator	5526
1407	RHE_RS12920	R	RHE_RS12920_m2	R	-127	-114	GTAATTGCAAAAAT	11.9	6.4e-07	-14.262	6.194							RHE_RS14135	RHE_RS30365	symbiotic plasmid p42d	-	COG0288	P	carbonic anhydrase	5848
1408	RHE_RS12920	R	RHE_RS12920_m2	D	-121	-108	GCAATTACAAGTAA	11	2.2e-06	-13.027	5.658							RHE_RS14135	RHE_RS32675	symbiotic plasmid p42d	-	COG1396	K	XRE family transcriptional regulator	5881
1409	RHE_RS12920	R	RHE_RS12920_m2	R	-121	-108	TTACTTGTAATTGC	11	2.2e-06	-13.027	5.658
1410	RHE_RS17020	D	RHE_RS12920_m2	D	-220	-207	GAAATTGCAATTAT	11.3	1.5e-06	-13.41	5.824
1411	RHE_RS17020	D	RHE_RS12920_m2	R	-220	-207	ATAATTGCAATTTC	11.3	1.5e-06	-13.41	5.824							RHE_RS15925	RHE_RS00855	chr	phnF	COG2188	K	phosphonate metabolism transcriptional regulator PhnF	161
1412	RHE_RS22160	D	RHE_RS12920_m2	D	-95	-82	ATATTTACAATAAC	11.3	1.5e-06	-13.41	5.824							RHE_RS15925	RHE_RS01870	chr	-	COG0192	H	methionine adenosyltransferase	355
1413	RHE_RS22160	D	RHE_RS12920_m2	R	-95	-82	GTTATTGTAAATAT	11.2	1.7e-06	-13.285	5.77							RHE_RS15925	RHE_RS04360	chr	-	COG0711	C	ATP synthase subunit b 2	834
1414	RHE_RS00775	D	RHE_RS12920_m3	R	-21	-7	CCGCTACTCACTCAT	8.7	6.3e-06	-11.975	5.201							RHE_RS15925	RHE_RS05060	chr	-	COG1651	O	DsbA family protein	973
1415	RHE_RS12920	R	RHE_RS12920_m3	R	-19	-5	CCGCTATTCCCCCCT	19.2	3e-10	-21.927	9.523							RHE_RS15925	RHE_RS07290	chr	-	COG0034	F	amidophosphoribosyltransferase	1407
1416	RHE_RS16325	R	RHE_RS12920_m3	D	-227	-213	CAGCTAATATCCCAG	8.2	8.8e-06	-11.641	5.056							RHE_RS15925	RHE_RS12580	chr	-	COG1653	G	carbohydrate ABC transporter substrate-binding protein	2428
1417	RHE_RS20345	R	RHE_RS12920_m3	R	-98	-84	ACGCTCTGCCCCCGT	9.1	4.8e-06	-12.247	5.319							RHE_RS15925	RHE_RS15925	chr	-	COG1695	K	PadR family transcriptional regulator	3063
1418	RHE_RS24270	R	RHE_RS12920_m3	D	-125	-111	CCGCTATTGTCCCTT	12.6	3.6e-07	-14.837	6.444							RHE_RS15925	RHE_RS16815	chr	-	COG0583	K	LysR family transcriptional regulator	3235
1419	RHE_RS26425	D	RHE_RS12920_m3	R	-207	-193	CCGCTATTGCCCCAT	14.1	9.3e-08	-16.191	7.032							RHE_RS15925	RHE_RS19615	chr	-			DUF982 domain-containing protein	3775
1420	RHE_RS28865	R	RHE_RS12920_m3	D	-386	-372	CGGCTAAACTCCCCC	8.8	5.9e-06	-12.041	5.229							RHE_RS15925	RHE_RS23055	p42c	-	COG1609	K	LacI family transcriptional regulator	4414
1421	RHE_RS29045	R	RHE_RS12920_m3	R	-37	-23	CCGCTCTTGTCCCAT	11.2	1.1e-06	-13.72	5.959							RHE_RS15925	RHE_RS32675	symbiotic plasmid p42d	-	COG1396	K	XRE family transcriptional regulator	5881
1422	RHE_RS03180	D	RHE_RS12920_m4	R	-30	-15	TCTCCTCCCATGCCCC	9.5	4.7e-06	-12.268	5.328
1423	RHE_RS04435	D	RHE_RS12920_m4	R	-176	-161	CCTTCTCCCCAGCGGG	12.9	3.1e-07	-14.987	6.509
1424	RHE_RS04500	D	RHE_RS12920_m4	R	-309	-294	CACTCCCCCCAGCATC	9.9	3.5e-06	-12.563	5.456							RHE_RS16135	RHE_RS00040	chr	-	COG3030	R	membrane protein FxsA	7
1425	RHE_RS04500	D	RHE_RS12920_m4	R	-166	-151	TCTTCTCCCCGAGGGG	8.8	7.7e-06	-11.774	5.114							RHE_RS16135	RHE_RS01320	chr	-	COG0291	J	50S ribosomal protein L35	250
1426	RHE_RS05805	R	RHE_RS12920_m4	R	-127	-112	CCTTCTCCCCTGGGGG	13.1	2.6e-07	-15.163	6.585							RHE_RS16135	RHE_RS03385	chr	-	COG1344	N	flagellin	647
1427	RHE_RS05805	R	RHE_RS12920_m4	R	-81	-66	CCTTCTCCCCGAGGGG	8.6	8.8e-06	-11.641	5.056							RHE_RS16135	RHE_RS04100	chr	-	COG1376	M	L,D-transpeptidase	783
1428	RHE_RS12920	R	RHE_RS12920_m4	R	-57	-42	CCCTCCCCCCGGCGGG	17.1	2.4e-09	-19.848	8.62							RHE_RS16135	RHE_RS04735	chr	-			J domain-containing protein	908
1429	RHE_RS12920	R	RHE_RS12920_m4	R	-24	-9	TATTCCCCCCTGCGCC	17	2.9e-09	-19.659	8.538							RHE_RS16135	RHE_RS05080	chr	-	COG0574	G	pyruvate, phosphate dikinase	977
1430	RHE_RS17120	R	RHE_RS12920_m4	D	-114	-99	CGCCTTCCCCTGCGGG	8.9	7.2e-06	-11.841	5.143							RHE_RS16135	RHE_RS07290	chr	-	COG0034	F	amidophosphoribosyltransferase	1407
1431	RHE_RS18145	D	RHE_RS12920_m4	R	-201	-186	CCTTCTCCCCGAGGGG	8.6	8.8e-06	-11.641	5.056							RHE_RS16135	RHE_RS09810	chr	-	COG1044	M	UDP-3-O-(3-hydroxymyristoyl)glucosamine N-acyltransferase	1888
1432	RHE_RS08395	R	RHE_RS12920_m5	D	-20	-11	GGAGGGCCGA	11.5	2.3e-06	-12.983	5.638							RHE_RS16135	RHE_RS10265	chr	-	COG1475	D	ParB/RepB/Spo0J family partition protein	1978
1433	RHE_RS12920	R	RHE_RS12920_m5	D	-47	-38	GGAGGGCCGA	11.5	2.3e-06	-12.983	5.638							RHE_RS16135	RHE_RS11950	chr	-	COG2198	T	Hpt domain-containing protein	2311
1434	RHE_RS13190	R	RHE_RS13190_m1	R	-74	-54	AACAACTAGTTTCAATTGGCA	18.2	1.1e-09	-20.628	8.959							RHE_RS16135	RHE_RS12185	chr	-	COG1838	C	fumarate hydratase	2356
1435	RHE_RS13190	R	RHE_RS13190_m1	D	-67	-47	TGAAACTAGTTGTTATCTCGC	11.1	9.5e-07	-13.867	6.022							RHE_RS16135	RHE_RS12645	chr	-	COG0604	CR	NADPH:quinone oxidoreductase	2440
1436	RHE_RS13190	R	RHE_RS13190_m1	R	-37	-17	AGAAACCAGTTGCATTATAGG	14.7	5.7e-08	-16.68	7.244							RHE_RS16135	RHE_RS12795	chr	-	COG0782	K	transcription elongation factor	2470
1437	RHE_RS13190	R	RHE_RS13190_m1	D	-30	-10	TGCAACTGGTTTCTACAGGAG	14.3	7.4e-08	-16.419	7.131							RHE_RS16135	RHE_RS14155	chr	-	COG2814	G	MFS transporter	2723
1438	RHE_RS02355	R	RHE_RS13190_m2	R	-181	-161	TTAATAATTCAATTGGATTTA	7.6	7.7e-06	-11.774	5.114							RHE_RS16135	RHE_RS14325	chr	-	COG3814	S	hypothetical protein	2755
1439	RHE_RS02360	D	RHE_RS13190_m2	D	-169	-149	TTAATAATTCAATTGGATTTA	7.6	7.7e-06	-11.774	5.114							RHE_RS16135	RHE_RS15115	chr	-			hypothetical protein	2910
1440	RHE_RS13190	R	RHE_RS13190_m2	R	-84	-64	TTCAATTGGCAATCAGATGGA	10.9	1e-06	-13.816	6							RHE_RS16135	RHE_RS16135	chr	-	COG2207	K	AraC family transcriptional regulator	3104
1441	RHE_RS13190	R	RHE_RS13190_m2	D	-74	-54	TGCCAATTGAAACTAGTTGTT	15.6	2.3e-08	-17.588	7.638							RHE_RS16135	RHE_RS17585	chr	-	COG0282	C	acetate/propionate family kinase	3380
1442	RHE_RS13190	R	RHE_RS13190_m2	R	-67	-47	GCGAGATAACAACTAGTTTCA	10.3	1.5e-06	-13.41	5.824							RHE_RS16135	RHE_RS18080	chr	-	COG1171	E	threonine/serine dehydratase	3478
1443	RHE_RS13190	R	RHE_RS13190_m2	D	-37	-17	CCTATAATGCAACTGGTTTCT	13.1	2.1e-07	-15.376	6.678							RHE_RS16135	RHE_RS24210	p42e	-	COG4671	R	glycosyltransferase family 28 protein	4641
1444	RHE_RS13190	R	RHE_RS13190_m2	R	-30	-10	CTCCTGTAGAAACCAGTTGCA	17	4.9e-09	-19.134	8.31							RHE_RS16135	RHE_RS25150	p42e	-	COG0053	P	cation transporter	4825
1445	RHE_RS13190	R	RHE_RS13190_m3	D	-83	-59	CCATCTGATTGCCAATTGAAACTAG	6.1	4.7e-06	-12.268	5.328							RHE_RS16135	RHE_RS27790	p42f	-			hypothetical protein	5347
1446	RHE_RS13190	R	RHE_RS13190_m3	R	-79	-55	ACAACTAGTTTCAATTGGCAATCAG	21.7	3.6e-11	-24.048	10.444
1447	RHE_RS13190	R	RHE_RS13190_m3	D	-66	-42	GAAACTAGTTGTTATCTCGCACAAG	5.6	6e-06	-12.024	5.222
1448	RHE_RS13190	R	RHE_RS13190_m3	R	-42	-18	GAAACCAGTTGCATTATAGGATCAC	15.9	1e-08	-18.421	8							RHE_RS16230	RHE_RS00085	chr	-	COG0179	Q	FAA hydrolase family protein	15
1449	RHE_RS11950	R	RHE_RS13190_m4	D	-311	-283	TCAAAACACTACCATTATCCACTCACTCG	2.4	7.3e-06	-11.828	5.137							RHE_RS16230	RHE_RS00090	chr	-	COG4553	I	polyhydroxyalkanoate depolymerase	16
1450	RHE_RS11955	D	RHE_RS13190_m4	R	-186	-158	TCAAAACACTACCATTATCCACTCACTCG	2.4	7.3e-06	-11.828	5.137							RHE_RS16230	RHE_RS00885	chr	-	COG3770	M	penicillin-insensitive murein endopeptidase	167
1451	RHE_RS13190	R	RHE_RS13190_m4	D	-84	-56	TCCATCTGATTGCCAATTGAAACTAGTTG	8.7	3.8e-07	-14.783	6.42							RHE_RS16230	RHE_RS01320	chr	-	COG0291	J	50S ribosomal protein L35	250
1452	RHE_RS13190	R	RHE_RS13190_m4	R	-82	-54	AACAACTAGTTTCAATTGGCAATCAGATG	12.3	4.8e-08	-16.852	7.319							RHE_RS16230	RHE_RS03290	chr	flhB	COG1377	N	flagellar biosynthesis protein FlhB	628
1453	RHE_RS13190	R	RHE_RS13190_m4	D	-67	-39	TGAAACTAGTTGTTATCTCGCACAAGTGA	21.2	7.3e-11	-23.341	10.137							RHE_RS16230	RHE_RS03380	chr	-	COG3914	O	glycosyl transferase	646
1454	RHE_RS13190	R	RHE_RS13190_m4	D	-47	-19	CACAAGTGATCCTATAATGCAACTGGTTT	4.6	2.7e-06	-12.822	5.569							RHE_RS16230	RHE_RS03580	chr	-	COG0840	NT	methyl-accepting chemotaxis protein	686
1455	RHE_RS13190	R	RHE_RS13190_m4	R	-45	-17	AGAAACCAGTTGCATTATAGGATCACTTG	17.6	1.5e-09	-20.318	8.824							RHE_RS16230	RHE_RS04230	chr	-	COG0475	P	potassium transporter TrkA	809
1456	RHE_RS13190	R	RHE_RS13190_m5	D	-83	-59	CCATCTGATTGCCAATTGAAACTAG	12	2e-07	-15.425	6.699							RHE_RS16230	RHE_RS04320	chr	-			Fe-S-binding ATPase	827
1457	RHE_RS13190	R	RHE_RS13190_m5	R	-79	-55	ACAACTAGTTTCAATTGGCAATCAG	21.4	4.4e-11	-23.847	10.357							RHE_RS16230	RHE_RS04585	chr	-	COG1189	J	TlyA family rRNA (cytidine-2\'-O)-methyltransferase	879
1458	RHE_RS13190	R	RHE_RS13190_m5	D	-46	-22	ACAAGTGATCCTATAATGCAACTGG	12	2e-07	-15.425	6.699							RHE_RS16230	RHE_RS04590	chr	-	COG0840	NT	methyl-accepting chemotaxis protein	880
1459	RHE_RS13190	R	RHE_RS13190_m5	R	-42	-18	GAAACCAGTTGCATTATAGGATCAC	8.6	1.7e-06	-13.285	5.77							RHE_RS16230	RHE_RS06870	chr	iolC	COG0524	G	5-dehydro-2-deoxygluconokinase	1323
1460	RHE_RS13215	R	RHE_RS13215_m1	D	-53	-36	AAAAATACGAATAATCCC	15.7	1.8e-08	-17.833	7.745							RHE_RS16230	RHE_RS07120	chr	-	COG0667	R	aldo/keto reductase	1373
1461	RHE_RS13215	R	RHE_RS13215_m1	R	-43	-26	GAAAATGCGAGGGATTAT	14.5	6.7e-08	-16.519	7.174							RHE_RS16230	RHE_RS07245	chr	-	COG0119	E	citramalate synthase	1398
1462	RHE_RS20965	D	RHE_RS13215_m1	D	-113	-96	GCAAATACGACTGTATAA	10.5	2.2e-06	-13.027	5.658							RHE_RS16230	RHE_RS07750	chr	-	COG0027	F	ATP-grasp domain-containing protein	1500
1463	RHE_RS08550	D	RHE_RS13215_m2	R	-373	-361	TTCTAGACGCATT	9.9	7e-06	-11.87	5.155							RHE_RS16230	RHE_RS08070	chr	-			hypothetical protein	1559
1464	RHE_RS10865	R	RHE_RS13215_m2	R	-24	-12	CTTTATTCGCATT	9.6	9.2e-06	-11.596	5.036							RHE_RS16230	RHE_RS08300	chr	-	COG0442	J	proline--tRNA ligase	1600
1465	RHE_RS13215	R	RHE_RS13215_m2	D	-28	-16	TTCTAATCGCATT	13.4	1.3e-07	-15.856	6.886							RHE_RS16230	RHE_RS08535	chr	rpoB	COG0085	K	DNA-directed RNA polymerase subunit beta	1643
1466	RHE_RS12580	R	RHE_RS13215_m3	R	-340	-311	ACACAAGAAAAACCACTCGACTTTTCTACT	-0.1	1.7e-06	-13.285	5.77							RHE_RS16230	RHE_RS12580	chr	-	COG1653	G	carbohydrate ABC transporter substrate-binding protein	2428
1467	RHE_RS12585	D	RHE_RS13215_m3	D	-146	-117	ACACAAGAAAAACCACTCGACTTTTCTACT	-0.1	1.7e-06	-13.285	5.77							RHE_RS16230	RHE_RS12585	chr	-	COG1609	K	LacI family DNA-binding transcriptional regulator	2429
1468	RHE_RS13215	R	RHE_RS13215_m3	D	-51	-22	AAATACGAATAATCCCTCGCATTTTCTAAT	34.8	3.5e-17	-37.891	16.456							RHE_RS16230	RHE_RS12795	chr	-	COG0782	K	transcription elongation factor	2470
1469	RHE_RS28775	R	RHE_RS13215_m3	R	-64	-35	TAATGCGAATCTCCCATCGGATTCGATAAT	2.3	6.2e-07	-14.294	6.208							RHE_RS16230	RHE_RS14710	chr	-	COG1804	I	CoA transferase	2830
1470	RHE_RS04320	D	RHE_RS13215_m4	R	-346	-319	GAAAAGTGACCGGGAAGAGGAATTCGTA	8	4.2e-06	-12.38	5.377							RHE_RS16230	RHE_RS14820	chr	-	COG2971	G	N-acetylglucosamine kinase	2852
1471	RHE_RS13215	R	RHE_RS13215_m4	R	-48	-21	GATTAGAAAATGCGAGGGATTATTCGTA	23.7	1.7e-12	-27.1	11.77							RHE_RS16230	RHE_RS14830	chr	-	COG0646	E	methionine synthase	2854
1472	RHE_RS13215	R	RHE_RS13215_m4	D	-45	-18	GAATAATCCCTCGCATTTTCTAATCGCA	19.1	4.9e-10	-21.437	9.31							RHE_RS16230	RHE_RS15165	chr	-	COG1063	ER	iditol 2-dehydrogenase	2920
1473	RHE_RS28775	R	RHE_RS13215_m4	D	-65	-38	AATTATCGAATCCGATGGGAGATTCGCA	8.9	2.4e-06	-12.94	5.62							RHE_RS16230	RHE_RS15235	chr	-	COG1902	C	alkene reductase	2933
1474	RHE_RS11535	R	RHE_RS13215_m5	D	-34	-17	TGCATCCGGGAATCGCAT	9.4	5.8e-06	-12.058	5.237							RHE_RS16230	RHE_RS16230	chr	-	COG1846	K	ROK family transcriptional regulator	3123
1475	RHE_RS11540	D	RHE_RS13215_m5	R	-119	-102	TGCATCCGGGAATCGCAT	9.4	5.8e-06	-12.058	5.237							RHE_RS16230	RHE_RS16235	chr	xylF	COG4213	G	D-xylose ABC transporter substrate-binding protein	3124
1476	RHE_RS13215	R	RHE_RS13215_m5	D	-34	-17	CGCATTTTCTAATCGCAT	18.8	1.3e-10	-22.763	9.886							RHE_RS16230	RHE_RS17095	chr	-	COG5373	S	membrane protein	3290
1477	RHE_RS00155	R	RHE_RS13345_m1	R	-174	-162	GTCAATGCCGCGG	10.7	3.8e-06	-12.481	5.42							RHE_RS16230	RHE_RS17895	chr	-	COG3588	G	fructose-bisphosphate aldolase class I	3440
1478	RHE_RS13345	R	RHE_RS13345_m1	R	-130	-118	GTCAATGCGGCAG	12.3	2.1e-07	-15.376	6.678							RHE_RS16230	RHE_RS18325	chr	-	COG3181	C	tripartite tricarboxylate transporter substrate binding protein	3527
1479	RHE_RS15125	D	RHE_RS13345_m1	R	-88	-76	GGCAATGCCGCGC	10	8.7e-06	-11.652	5.06							RHE_RS16230	RHE_RS18380	chr	glgC	COG0448	G	glucose-1-phosphate adenylyltransferase	3538
1480	RHE_RS18865	R	RHE_RS13345_m1	R	-99	-87	GGGAATGGGGCGC	11	2.3e-06	-12.983	5.638							RHE_RS16230	RHE_RS18555	chr	-	COG0019	E	type III PLP-dependent enzyme	3573
1481	RHE_RS08320	D	RHE_RS13345_m2	R	-27	-13	CCCAATCAGCCGAAA	10.1	8.2e-06	-11.711	5.086							RHE_RS16230	RHE_RS19480	chr	-	COG0079	E	histidinol-phosphate transaminase	3749
1482	RHE_RS13345	R	RHE_RS13345_m2	D	-34	-20	AGCGATCCGACGAAC	12.8	1.2e-07	-15.936	6.921							RHE_RS16230	RHE_RS19505	chr	-			DUF3108 domain-containing protein	3754
1483	RHE_RS13345	R	RHE_RS13345_m3	R	-130	-109	GAAGATGTTGTCAATGCGGCAG	14.4	9.2e-08	-16.201	7.036							RHE_RS16230	RHE_RS19510	chr	-	COG0227	J	50S ribosomal protein L28	3755
1484	RHE_RS13345	R	RHE_RS13345_m3	D	-34	-13	AGCGATCCGACGAACAGGGCAA	17	1e-09	-20.723	9							RHE_RS16230	RHE_RS20095	chr	-	COG2984	R	ABC transporter substrate-binding protein	3869
1485	RHE_RS08765	R	RHE_RS13345_m4	D	-240	-211	CTTCGACCAGCGAAGTCAAAAGGGTGACAA	4.7	3.9e-06	-12.455	5.409							RHE_RS16230	RHE_RS20385	chr	-	COG1879	G	rhizopine-binding protein	3929
1486	RHE_RS11590	R	RHE_RS13345_m4	D	-239	-210	CCGCAATCGTCAAAGAAAAACAAGCGGAAC	4.5	4.2e-06	-12.38	5.377							RHE_RS16230	RHE_RS20390	chr	-	COG1129	G	D-ribose transporter ATP-binding protein	3930
1487	RHE_RS11890	D	RHE_RS13345_m4	D	-114	-85	CTGCAATTCGGCATAACACGAAATCGCCTT	4.4	4.6e-06	-12.289	5.337							RHE_RS16230	RHE_RS20485	chr	-	COG0834	ET	amino acid ABC transporter substrate-binding protein	3949
1488	RHE_RS13345	R	RHE_RS13345_m4	R	-222	-193	CCGCAACCAAAACAGGGAAAACGGCGACTC	19.7	3.2e-10	-21.863	9.495							RHE_RS16230	RHE_RS20490	chr	-	COG1349	KG	DeoR/GlpR transcriptional regulator	3950
1489	RHE_RS13345	R	RHE_RS13345_m4	R	-111	-82	GGGCAACCGTCCACGGCAAGAAGGCGAGAA	23.4	6.7e-12	-25.729	11.174							RHE_RS16230	RHE_RS20965	chr	-	COG2951	M	lytic transglycosylase	4042
1490	RHE_RS15165	D	RHE_RS13345_m4	R	-359	-330	GCGCAACCGACTCCAAGAAAAAAATGAGCC	7.5	9.8e-07	-13.836	6.009							RHE_RS16230	RHE_RS23065	p42c	-	COG1802	K	GntR family transcriptional regulator	4416
1491	RHE_RS16755	R	RHE_RS13345_m4	D	-33	-4	CTGGAACAGATAACGGTGAGAAGACGAGTT	3.5	7e-06	-11.87	5.155							RHE_RS16230	RHE_RS23365	p42c	-	COG1653	G	sugar ABC transporter substrate-binding protein	4476
1492	RHE_RS16760	D	RHE_RS13345_m4	R	-248	-219	CTGGAACAGATAACGGTGAGAAGACGAGTT	3.5	7e-06	-11.87	5.155							RHE_RS16230	RHE_RS23370	p42c	-	COG3842	E	ABC transporter ATP-binding protein	4477
1493	RHE_RS22490	R	RHE_RS13345_m4	D	-344	-315	TGGCAACCATCGCCCGCCTCAAGGCGAGAA	4.6	4e-06	-12.429	5.398							RHE_RS16230	RHE_RS24105	p42e	-	COG2271	G	MFS transporter	4620
1494	RHE_RS13345	R	RHE_RS13345_m5	R	-69	-55	CGGGATCGGCCGATG	10.5	6.7e-06	-11.913	5.174							RHE_RS16230	RHE_RS25550	p42e	rhaI	COG4952	M	L-rhamnose catabolism isomerase	4901
1495	RHE_RS13345	R	RHE_RS13345_m5	D	-34	-20	AGCGATCCGACGAAC	12.6	1.9e-07	-15.476	6.721							RHE_RS16230	RHE_RS28700	p42f	-	COG0665	E	D-amino acid dehydrogenase small subunit	5524
1496	RHE_RS13705	R	RHE_RS13705_m1	D	-53	-30	TTTTACAAAGAAATCTTTGCAAAG	22.5	9.8e-12	-25.349	11.009							RHE_RS16230	RHE_RS29405	p42f	-	COG1082	G	sugar phosphate isomerase/epimerase	5661
1497	RHE_RS13705	R	RHE_RS13705_m1	R	-53	-30	CTTTGCAAAGATTTCTTTGTAAAA	22.4	1.2e-11	-25.146	10.921
1498	RHE_RS13705	R	RHE_RS13705_m1	D	-39	-16	CTTTGCAAAGATTTGTTTGCAATT	21.4	4.8e-11	-23.76	10.319
1499	RHE_RS13705	R	RHE_RS13705_m1	R	-39	-16	AATTGCAAACAAATCTTTGCAAAG	21.4	4.8e-11	-23.76	10.319							RHE_RS16760	RHE_RS01320	chr	-	COG0291	J	50S ribosomal protein L35	250
1500	RHE_RS13710	D	RHE_RS13705_m1	D	-145	-122	AATTGCAAACAAATCTTTGCAAAG	21.4	4.8e-11	-23.76	10.319							RHE_RS16760	RHE_RS02015	chr	-			LapA family protein	384
1501	RHE_RS13710	D	RHE_RS13705_m1	R	-145	-122	CTTTGCAAAGATTTGTTTGCAATT	21.4	4.8e-11	-23.76	10.319							RHE_RS16760	RHE_RS02120	chr	dapD	COG2171	E	2,3,4,5-tetrahydropyridine-2,6-dicarboxylate N-succinyltransferase	405
1502	RHE_RS13710	D	RHE_RS13705_m1	D	-131	-108	CTTTGCAAAGATTTCTTTGTAAAA	22.4	1.2e-11	-25.146	10.921							RHE_RS16760	RHE_RS03430	chr	-	COG0745	TK	DNA-binding response regulator	656
1503	RHE_RS13710	D	RHE_RS13705_m1	R	-131	-108	TTTTACAAAGAAATCTTTGCAAAG	22.5	9.8e-12	-25.349	11.009							RHE_RS16760	RHE_RS07080	chr	-	COG3216	S	DUF2062 domain-containing protein	1365
1504	RHE_RS05080	D	RHE_RS13705_m2	R	-359	-333	ACAATGTCCCGCAAAGCCTTGTTTCCG	5.3	3.2e-06	-12.652	5.495							RHE_RS16760	RHE_RS07290	chr	-	COG0034	F	amidophosphoribosyltransferase	1407
1505	RHE_RS13705	R	RHE_RS13705_m2	D	-59	-33	GAATAATTTTACAAAGAAATCTTTGCA	19.9	2.4e-10	-22.15	9.62							RHE_RS16760	RHE_RS07380	chr	-	COG1559	D	endolytic transglycosylase MltG	1426
1506	RHE_RS13705	R	RHE_RS13705_m2	R	-50	-24	ACAAATCTTTGCAAAGATTTCTTTGTA	25.9	2.2e-13	-29.145	12.658							RHE_RS16760	RHE_RS08685	chr	-	COG0099	J	30S ribosomal protein S13	1673
1507	RHE_RS13705	R	RHE_RS13705_m2	D	-45	-19	AGAAATCTTTGCAAAGATTTGTTTGCA	26.2	1.3e-13	-29.671	12.886							RHE_RS16760	RHE_RS11115	chr	-	COG0760	O	peptidylprolyl isomerase	2147
1508	RHE_RS13705	R	RHE_RS13705_m2	R	-36	-10	TTATATAATTGCAAACAAATCTTTGCA	22.1	2.8e-11	-24.299	10.553							RHE_RS16760	RHE_RS12025	chr	-	COG0277	C	FAD-binding oxidoreductase	2324
1509	RHE_RS13710	D	RHE_RS13705_m2	D	-151	-125	TTATATAATTGCAAACAAATCTTTGCA	22.1	2.8e-11	-24.299	10.553							RHE_RS16760	RHE_RS12030	chr	-	COG0280	C	NADP-dependent malic enzyme	2325
1510	RHE_RS13710	D	RHE_RS13705_m2	R	-142	-116	AGAAATCTTTGCAAAGATTTGTTTGCA	26.2	1.3e-13	-29.671	12.886							RHE_RS16760	RHE_RS12795	chr	-	COG0782	K	transcription elongation factor	2470
1511	RHE_RS13710	D	RHE_RS13705_m2	D	-137	-111	ACAAATCTTTGCAAAGATTTCTTTGTA	25.9	2.2e-13	-29.145	12.658							RHE_RS16760	RHE_RS12970	chr	-	COG3264	M	mechanosensitive ion channel family protein	2502
1512	RHE_RS13710	D	RHE_RS13705_m2	R	-128	-102	GAATAATTTTACAAAGAAATCTTTGCA	19.9	2.4e-10	-22.15	9.62							RHE_RS16760	RHE_RS14885	chr	-			hypothetical protein	2865
1513	RHE_RS26265	R	RHE_RS13705_m2	D	-320	-294	TGATTGTTTTGCAATAGCTCTTTTGCG	7.5	1.1e-06	-13.72	5.959							RHE_RS16760	RHE_RS16185	chr	-	COG3802	S	fumarylacetoacetate hydrolase	3114
1514	RHE_RS13705	R	RHE_RS13705_m3	R	-54	-30	CTTTGCAAAGATTTCTTTGTAAAAT	22.4	1.8e-11	-24.741	10.745							RHE_RS16760	RHE_RS16195	chr	-	COG1129	G	sugar ABC transporter ATP-binding protein	3116
1515	RHE_RS13705	R	RHE_RS13705_m3	D	-53	-29	TTTTACAAAGAAATCTTTGCAAAGA	23.7	2.7e-12	-26.638	11.569							RHE_RS16760	RHE_RS16755	chr	-			hypothetical protein	3224
1516	RHE_RS13705	R	RHE_RS13705_m3	R	-40	-16	AATTGCAAACAAATCTTTGCAAAGA	22.9	9.2e-12	-25.412	11.036							RHE_RS16760	RHE_RS16760	chr	-	COG0784	T	two-component response regulator	3225
1517	RHE_RS13705	R	RHE_RS13705_m3	D	-39	-15	CTTTGCAAAGATTTGTTTGCAATTA	22.4	1.8e-11	-24.741	10.745							RHE_RS16760	RHE_RS18705	chr	-			hypothetical protein	3602
1518	RHE_RS13710	D	RHE_RS13705_m3	R	-146	-122	CTTTGCAAAGATTTGTTTGCAATTA	22.4	1.8e-11	-24.741	10.745							RHE_RS16760	RHE_RS20580	chr	-	COG0568	K	RNA polymerase factor sigma-32	3969
1519	RHE_RS13710	D	RHE_RS13705_m3	D	-145	-121	AATTGCAAACAAATCTTTGCAAAGA	22.9	9.2e-12	-25.412	11.036							RHE_RS16760	RHE_RS26095	p42e	-			hypothetical protein	5008
1520	RHE_RS13710	D	RHE_RS13705_m3	R	-132	-108	TTTTACAAAGAAATCTTTGCAAAGA	23.7	2.7e-12	-26.638	11.569							RHE_RS16760	RHE_RS26105	p42e	-	COG3459	G	hypothetical protein	5010
1521	RHE_RS13710	D	RHE_RS13705_m3	D	-131	-107	CTTTGCAAAGATTTCTTTGTAAAAT	22.4	1.8e-11	-24.741	10.745							RHE_RS16760	RHE_RS27790	p42f	-			hypothetical protein	5347
1522	RHE_RS13705	R	RHE_RS13705_m4	R	-54	-30	CTTTGCAAAGATTTCTTTGTAAAAT	22	2.8e-11	-24.299	10.553							RHE_RS16760	RHE_RS27810	p42f	-	COG0745	TK	diguanylate cyclase	5351
1523	RHE_RS13705	R	RHE_RS13705_m4	D	-53	-29	TTTTACAAAGAAATCTTTGCAAAGA	23.6	2.9e-12	-26.566	11.538							RHE_RS16760	RHE_RS31740	chr	-			BA14K family protein	2718
1524	RHE_RS13705	R	RHE_RS13705_m4	R	-40	-16	AATTGCAAACAAATCTTTGCAAAGA	22.6	1.3e-11	-25.066	10.886
1525	RHE_RS13705	R	RHE_RS13705_m4	D	-39	-15	CTTTGCAAAGATTTGTTTGCAATTA	22.8	9.7e-12	-25.359	11.013
1526	RHE_RS13710	D	RHE_RS13705_m4	R	-146	-122	CTTTGCAAAGATTTGTTTGCAATTA	22.8	9.7e-12	-25.359	11.013							RHE_RS16815	RHE_RS00040	chr	-	COG3030	R	membrane protein FxsA	7
1527	RHE_RS13710	D	RHE_RS13705_m4	D	-145	-121	AATTGCAAACAAATCTTTGCAAAGA	22.6	1.3e-11	-25.066	10.886							RHE_RS16815	RHE_RS00120	chr	-	COG0777	I	acetyl-CoA carboxylase carboxyl transferase subunit beta	22
1528	RHE_RS13710	D	RHE_RS13705_m4	R	-132	-108	TTTTACAAAGAAATCTTTGCAAAGA	23.6	2.9e-12	-26.566	11.538							RHE_RS16815	RHE_RS01585	chr	-	COG5470	S	DUF1330 domain-containing protein	300
1529	RHE_RS13710	D	RHE_RS13705_m4	D	-131	-107	CTTTGCAAAGATTTCTTTGTAAAAT	22	2.8e-11	-24.299	10.553							RHE_RS16815	RHE_RS03025	chr	-			DUF1476 domain-containing protein	575
1530	RHE_RS05080	D	RHE_RS13705_m5	R	-360	-331	CAACAATGTCCCGCAAAGCCTTGTTTCCGT	2.3	5.5e-06	-12.111	5.26							RHE_RS16815	RHE_RS04205	chr	-			pseudouridylate synthase subunit B protein	804
1531	RHE_RS12025	R	RHE_RS13705_m5	R	-252	-223	AAAGAACTTTCTGAGGAAGAAGCGTCGCGG	2.1	5.8e-06	-12.058	5.237							RHE_RS16815	RHE_RS04330	chr	-	COG0598	P	magnesium transporter	828
1532	RHE_RS12030	D	RHE_RS13705_m5	D	-221	-192	AAAGAACTTTCTGAGGAAGAAGCGTCGCGG	2.1	5.8e-06	-12.058	5.237							RHE_RS16815	RHE_RS06870	chr	iolC	COG0524	G	5-dehydro-2-deoxygluconokinase	1323
1533	RHE_RS13705	R	RHE_RS13705_m5	D	-61	-32	TCGAATAATTTTACAAAGAAATCTTTGCAA	14	1.2e-08	-18.238	7.921							RHE_RS16815	RHE_RS06895	chr	-	COG3203	M	porin	1327
1534	RHE_RS13705	R	RHE_RS13705_m5	R	-51	-22	AAACAAATCTTTGCAAAGATTTCTTTGTAA	28.9	8e-15	-32.459	14.097							RHE_RS16815	RHE_RS07295	chr	-	COG1286	S	CvpA family protein	1408
1535	RHE_RS13705	R	RHE_RS13705_m5	D	-47	-18	AAAGAAATCTTTGCAAAGATTTGTTTGCAA	30.6	3e-16	-35.743	15.523							RHE_RS16815	RHE_RS07755	chr	-	COG0535	R	radical SAM protein	1501
1536	RHE_RS13705	R	RHE_RS13705_m5	R	-37	-8	CATTATATAATTGCAAACAAATCTTTGCAA	7.9	4e-07	-14.732	6.398							RHE_RS16815	RHE_RS09810	chr	-	COG1044	M	UDP-3-O-(3-hydroxymyristoyl)glucosamine N-acyltransferase	1888
1537	RHE_RS13710	D	RHE_RS13705_m5	D	-153	-124	CATTATATAATTGCAAACAAATCTTTGCAA	7.9	4e-07	-14.732	6.398							RHE_RS16815	RHE_RS11525	chr	-	COG2945	R	alpha/beta hydrolase	2228
1538	RHE_RS13710	D	RHE_RS13705_m5	R	-143	-114	AAAGAAATCTTTGCAAAGATTTGTTTGCAA	30.6	3e-16	-35.743	15.523							RHE_RS16815	RHE_RS11600	chr	-	COG0036	G	ribulose-phosphate 3-epimerase	2242
1539	RHE_RS13710	D	RHE_RS13705_m5	D	-139	-110	AAACAAATCTTTGCAAAGATTTCTTTGTAA	28.9	8e-15	-32.459	14.097							RHE_RS16815	RHE_RS12645	chr	-	COG0604	CR	NADPH:quinone oxidoreductase	2440
1540	RHE_RS13710	D	RHE_RS13705_m5	R	-129	-100	TCGAATAATTTTACAAAGAAATCTTTGCAA	14	1.2e-08	-18.238	7.921							RHE_RS16815	RHE_RS12795	chr	-	COG0782	K	transcription elongation factor	2470
1541	RHE_RS18135	R	RHE_RS13705_m5	R	-71	-42	GCAGAAAGGCTTGAACATCCAGTTTTGAGA	1.4	7.8e-06	-11.761	5.108							RHE_RS16815	RHE_RS12925	chr	-	COG3706	TK	chemotaxis protein CheY	2493
1542	RHE_RS26265	R	RHE_RS13705_m5	D	-322	-293	AGTGATTGTTTTGCAATAGCTCTTTTGCGC	1.1	9.2e-06	-11.596	5.036							RHE_RS16815	RHE_RS14515	chr	-	COG4105	M	outer membrane protein assembly factor BamD	2791
1543	RHE_RS13960	R	RHE_RS13965_m1	R	-170	-153	CAGATCGCGCACAAATTA	17.5	3.2e-09	-19.56	8.495							RHE_RS16815	RHE_RS14630	chr	-	COG1076	O	molecular chaperone DjlA	2814
1544	RHE_RS13960	R	RHE_RS13965_m1	R	-155	-138	TCAATAGCTTGCAAACAG	14.4	7.1e-08	-16.461	7.149							RHE_RS16815	RHE_RS14815	chr	-	COG1653	G	carbohydrate ABC transporter substrate-binding protein	2851
1545	RHE_RS13960	R	RHE_RS13965_m1	D	-114	-97	TAGATCGGGCACAAAGAA	13.5	1.6e-07	-15.648	6.796							RHE_RS16815	RHE_RS15015	chr	-	COG2968	S	SIMPL domain-containing protein	2890
1546	RHE_RS13960	R	RHE_RS13965_m1	D	-99	-82	GAAATCGTAGACAAAATA	10.1	1.5e-06	-13.41	5.824							RHE_RS16815	RHE_RS16345	chr	-	COG1680	V	class C beta-lactamase	3144
1547	RHE_RS13965	D	RHE_RS13965_m1	R	-114	-97	GAAATCGTAGACAAAATA	10.1	1.5e-06	-13.41	5.824							RHE_RS16815	RHE_RS16770	chr	-	COG0493	ER	FAD-binding protein	3227
1548	RHE_RS13965	D	RHE_RS13965_m1	R	-99	-82	TAGATCGGGCACAAAGAA	13.5	1.6e-07	-15.648	6.796							RHE_RS16815	RHE_RS16815	chr	-	COG0583	K	LysR family transcriptional regulator	3235
1549	RHE_RS13965	D	RHE_RS13965_m1	D	-58	-41	TCAATAGCTTGCAAACAG	14.4	7.1e-08	-16.461	7.149							RHE_RS16815	RHE_RS16825	chr	-	COG1309	K	TetR family transcriptional regulator	3236
1550	RHE_RS13965	D	RHE_RS13965_m1	D	-43	-26	CAGATCGCGCACAAATTA	17.5	3.2e-09	-19.56	8.495							RHE_RS16815	RHE_RS17960	chr	-	COG0483	G	inositol monophosphatase	3454
1551	RHE_RS17200	R	RHE_RS13965_m1	R	-55	-38	TCAATAGCAGGCAAATAA	11.8	5e-07	-14.509	6.301							RHE_RS16815	RHE_RS18420	chr	-	COG0665	E	sarcosine oxidase subunit beta family protein	3546
1552	RHE_RS06685	R	RHE_RS13965_m2	R	-144	-128	TGAAATGTGTTTGTGCG	8.2	7.4e-06	-11.814	5.131							RHE_RS16815	RHE_RS19290	chr	-	COG0365	I	AMP-dependent synthetase	3712
1553	RHE_RS13705	R	RHE_RS13965_m2	R	-52	-36	AAAGATTTCTTTGTAAA	12.8	2.8e-07	-15.088	6.553							RHE_RS16815	RHE_RS20015	chr	-	COG0221	CP	inorganic diphosphatase	3854
1554	RHE_RS13710	D	RHE_RS13965_m2	D	-125	-109	AAAGATTTCTTTGTAAA	12.8	2.8e-07	-15.088	6.553							RHE_RS16815	RHE_RS23570	p42c	-	COG1028	IQR	KR domain-containing protein	4514
1555	RHE_RS13960	R	RHE_RS13965_m2	D	-176	-160	TGAGTATAATTTGTGCG	8	8.3e-06	-11.699	5.081							RHE_RS16815	RHE_RS26105	p42e	-	COG3459	G	hypothetical protein	5010
1556	RHE_RS13960	R	RHE_RS13965_m2	R	-107	-91	TACGATTTCTTTGTGCC	14.3	8.4e-08	-16.292	7.076							RHE_RS16815	RHE_RS27400	p42f	ehuB	COG0834	ET	ectoine/hydroxyectoine ABC transporter substrate-binding protein EhuB	5269
1557	RHE_RS13965	D	RHE_RS13965_m2	D	-105	-89	TACGATTTCTTTGTGCC	14.3	8.4e-08	-16.292	7.076							RHE_RS16815	RHE_RS27810	p42f	-	COG0745	TK	diguanylate cyclase	5351
1558	RHE_RS13965	D	RHE_RS13965_m2	R	-36	-20	TGAGTATAATTTGTGCG	8	8.3e-06	-11.699	5.081							RHE_RS16815	RHE_RS29210	p42f	-	COG1012	C	aldehyde dehydrogenase (NADP(+))	5622
1559	RHE_RS31740	R	RHE_RS13965_m2	D	-110	-94	AGCGATTCATTTGTCCC	8.6	5.7e-06	-12.075	5.244							RHE_RS16815	RHE_RS29840	symbiotic plasmid p42d	-	COG1802	K	GntR family transcriptional regulator	5746
1560	RHE_RS13960	R	RHE_RS13965_m3	R	-168	-151	AACAGATCGCGCACAAAT	20.3	1.9e-10	-22.384	9.721
1561	RHE_RS13960	R	RHE_RS13965_m3	D	-116	-99	GATAGATCGGGCACAAAG	14.9	2.9e-08	-17.356	7.538
1562	RHE_RS13960	R	RHE_RS13965_m3	D	-101	-84	AAGAAATCGTAGACAAAA	5.7	9e-06	-11.618	5.046							RHE_RS16825	RHE_RS00480	chr	-	COG0789	K	cupin domain-containing protein	87
1563	RHE_RS13965	D	RHE_RS13965_m3	R	-112	-95	AAGAAATCGTAGACAAAA	5.7	9e-06	-11.618	5.046							RHE_RS16825	RHE_RS00700	chr	-	COG3807	S	hypothetical protein	130
1564	RHE_RS13965	D	RHE_RS13965_m3	R	-97	-80	GATAGATCGGGCACAAAG	14.9	2.9e-08	-17.356	7.538							RHE_RS16825	RHE_RS01845	chr	-	COG0576	O	nucleotide exchange factor GrpE	350
1565	RHE_RS13965	D	RHE_RS13965_m3	D	-45	-28	AACAGATCGCGCACAAAT	20.3	1.9e-10	-22.384	9.721							RHE_RS16825	RHE_RS01925	chr	-	COG0694	O	NifU family protein	366
1566	RHE_RS25065	D	RHE_RS13965_m3	D	-107	-90	GTCAAATAACGCACAAAT	11.1	4.1e-07	-14.707	6.387							RHE_RS16825	RHE_RS02955	chr	-	COG0361	J	translation initiation factor IF-1	563
1567	RHE_RS13960	R	RHE_RS13965_m4	R	-168	-151	AACAGATCGCGCACAAAT	19.6	2.5e-10	-22.11	9.602							RHE_RS16825	RHE_RS02960	chr	maf	COG0424	Q	septum formation inhibitor Maf	564
1568	RHE_RS13960	R	RHE_RS13965_m4	D	-116	-99	GATAGATCGGGCACAAAG	13.7	9.7e-08	-16.149	7.013							RHE_RS16825	RHE_RS07070	chr	-	COG1758	K	DNA-directed RNA polymerase subunit omega	1362
1569	RHE_RS13960	R	RHE_RS13965_m4	D	-101	-84	AAGAAATCGTAGACAAAA	11.9	3.9e-07	-14.757	6.409							RHE_RS16825	RHE_RS07295	chr	-	COG1286	S	CvpA family protein	1408
1570	RHE_RS13965	D	RHE_RS13965_m4	R	-112	-95	AAGAAATCGTAGACAAAA	11.9	3.9e-07	-14.757	6.409							RHE_RS16825	RHE_RS08055	chr	-	COG2873	E	aminotransferase class V-fold PLP-dependent enzyme	1556
1571	RHE_RS13965	D	RHE_RS13965_m4	R	-97	-80	GATAGATCGGGCACAAAG	13.7	9.7e-08	-16.149	7.013							RHE_RS16825	RHE_RS09380	chr	-			hypothetical protein	1808
1572	RHE_RS13965	D	RHE_RS13965_m4	D	-45	-28	AACAGATCGCGCACAAAT	19.6	2.5e-10	-22.11	9.602							RHE_RS16825	RHE_RS09475	chr	gatA	COG0154	J	Asp-tRNA(Asn)/Glu-tRNA(Gln) amidotransferase GatCAB subunit A	1827
1573	RHE_RS25065	D	RHE_RS13965_m4	D	-107	-90	GTCAAATAACGCACAAAT	10	1.3e-06	-13.553	5.886							RHE_RS16825	RHE_RS09800	chr	rseP	COG0750	OK	RIP metalloprotease RseP	1886
1574	RHE_RS13960	R	RHE_RS13965_m5	R	-168	-146	TTGCAAACAGATCGCGCACAAAT	23.3	4.5e-12	-26.127	11.347							RHE_RS16825	RHE_RS10715	chr	-	COG2928	S	DUF502 domain-containing protein	2069
1575	RHE_RS13960	R	RHE_RS13965_m5	D	-106	-84	GCACAAAGAAATCGTAGACAAAA	17.2	3.2e-09	-19.56	8.495							RHE_RS16825	RHE_RS10805	chr	-	COG0188	L	DNA gyrase subunit A	2087
1576	RHE_RS13965	D	RHE_RS13965_m5	R	-112	-90	GCACAAAGAAATCGTAGACAAAA	17.2	3.2e-09	-19.56	8.495							RHE_RS16825	RHE_RS12185	chr	-	COG1838	C	fumarate hydratase	2356
1577	RHE_RS13965	D	RHE_RS13965_m5	D	-50	-28	TTGCAAACAGATCGCGCACAAAT	23.3	4.5e-12	-26.127	11.347							RHE_RS16825	RHE_RS13135	chr	-	COG1278	K	cold-shock protein	2532
1578	RHE_RS07050	R	RHE_RS14055_m1	R	-79	-56	ACGAAACCTTACCGTACCAGGTAA	6.1	2.4e-06	-12.94	5.62							RHE_RS16825	RHE_RS14315	chr	-	COG0207	F	thymidylate synthase	2754
1579	RHE_RS07050	R	RHE_RS14055_m1	D	-75	-52	CTGGTACGGTAAGGTTTCGTTAAG	6.4	2e-06	-13.122	5.699							RHE_RS16825	RHE_RS14820	chr	-	COG2971	G	N-acetylglucosamine kinase	2852
1580	RHE_RS14055	R	RHE_RS14055_m1	R	-47	-24	ACCGTACGGTACGGTTCGTGATCT	22.3	2.3e-11	-24.496	10.638							RHE_RS16825	RHE_RS15215	chr	trxB	COG0492	O	thioredoxin-disulfide reductase	2930
1581	RHE_RS14055	R	RHE_RS14055_m1	D	-43	-20	CACGAACCGTACCGTACGGTACGT	24.9	9.2e-13	-27.714	12.036							RHE_RS16825	RHE_RS16770	chr	-	COG0493	ER	FAD-binding protein	3227
1582	RHE_RS14055	R	RHE_RS14055_m1	R	-42	-19	TACGTACCGTACGGTACGGTTCGT	26.3	1e-13	-29.934	13							RHE_RS16825	RHE_RS16825	chr	-	COG1309	K	TetR family transcriptional regulator	3236
1583	RHE_RS14055	R	RHE_RS14055_m1	D	-38	-15	ACCGTACCGTACGGTACGTATGTG	24.3	2.1e-12	-26.889	11.678							RHE_RS16825	RHE_RS18080	chr	-	COG1171	E	threonine/serine dehydratase	3478
1584	RHE_RS14055	R	RHE_RS14055_m1	R	-37	-14	CCACATACGTACCGTACGGTACGG	8.8	6e-07	-14.326	6.222							RHE_RS16825	RHE_RS18420	chr	-	COG0665	E	sarcosine oxidase subunit beta family protein	3546
1585	RHE_RS14055	R	RHE_RS14055_m1	D	-33	-10	ACCGTACGGTACGTATGTGGGAGC	6.6	1.8e-06	-13.228	5.745							RHE_RS16825	RHE_RS18555	chr	-	COG0019	E	type III PLP-dependent enzyme	3573
1586	RHE_RS18675	R	RHE_RS14055_m1	R	-58	-35	ACTGAACGGTTCGGTTCAGTTGAC	11	1.6e-07	-15.648	6.796							RHE_RS16825	RHE_RS18695	chr	-	COG0008	J	glutamate--tRNA ligase	3600
1587	RHE_RS18675	R	RHE_RS14055_m1	D	-54	-31	ACTGAACCGAACCGTTCAGTTCGA	11.3	1.3e-07	-15.856	6.886							RHE_RS16825	RHE_RS19440	chr	ftsE	COG2884	D	cell division ATP-binding protein FtsE	3741
1588	RHE_RS18675	R	RHE_RS14055_m1	R	-53	-30	ATCGAACTGAACGGTTCGGTTCAG	9.2	4.5e-07	-14.614	6.347							RHE_RS16825	RHE_RS20345	chr	-	COG3760	S	prolyl-tRNA synthetase associated domain-containing protein	3922
1589	RHE_RS18675	R	RHE_RS14055_m1	D	-49	-26	ACCGAACCGTTCAGTTCGATTATT	8.1	8.3e-07	-14.002	6.081							RHE_RS16825	RHE_RS23385	p42c	-	COG0517	T	CBS domain-containing protein	4480
1590	RHE_RS18680	D	RHE_RS14055_m1	R	-130	-107	ACCGAACCGTTCAGTTCGATTATT	8.1	8.3e-07	-14.002	6.081							RHE_RS16825	RHE_RS25605	p42e	-	COG1309	K	TetR/AcrR family transcriptional regulator	4912
1591	RHE_RS18680	D	RHE_RS14055_m1	D	-126	-103	ATCGAACTGAACGGTTCGGTTCAG	9.2	4.5e-07	-14.614	6.347							RHE_RS16825	RHE_RS27400	p42f	ehuB	COG0834	ET	ectoine/hydroxyectoine ABC transporter substrate-binding protein EhuB	5269
1592	RHE_RS18680	D	RHE_RS14055_m1	R	-125	-102	ACTGAACCGAACCGTTCAGTTCGA	11.3	1.3e-07	-15.856	6.886
1593	RHE_RS18680	D	RHE_RS14055_m1	D	-121	-98	ACTGAACGGTTCGGTTCAGTTGAC	11	1.6e-07	-15.648	6.796
1594	RHE_RS02355	R	RHE_RS14055_m2	R	-136	-113	AAGGCGCGGTACCGTACATCCTAA	2.6	6.9e-06	-11.884	5.161							RHE_RS17050	RHE_RS00040	chr	-	COG3030	R	membrane protein FxsA	7
1595	RHE_RS02360	D	RHE_RS14055_m2	D	-217	-194	AAGGCGCGGTACCGTACATCCTAA	2.6	6.9e-06	-11.884	5.161							RHE_RS17050	RHE_RS00700	chr	-	COG3807	S	hypothetical protein	130
1596	RHE_RS07050	R	RHE_RS14055_m2	R	-79	-56	ACGAAACCTTACCGTACCAGGTAA	7.2	8.8e-07	-13.943	6.056							RHE_RS17050	RHE_RS00855	chr	phnF	COG2188	K	phosphonate metabolism transcriptional regulator PhnF	161
1597	RHE_RS07050	R	RHE_RS14055_m2	D	-75	-52	CTGGTACGGTAAGGTTTCGTTAAG	3.2	5.3e-06	-12.148	5.276							RHE_RS17050	RHE_RS01020	chr	-	COG4964	UW	membrane protein	192
1598	RHE_RS14055	R	RHE_RS14055_m2	D	-48	-25	AAGATCACGAACCGTACCGTACGG	3.4	4.9e-06	-12.226	5.31							RHE_RS17050	RHE_RS01075	chr	-	COG5010	UW	hypothetical protein	203
1599	RHE_RS14055	R	RHE_RS14055_m2	R	-47	-24	ACCGTACGGTACGGTTCGTGATCT	22.1	3e-11	-24.23	10.523							RHE_RS17050	RHE_RS01080	chr	-	COG0260	E	leucyl aminopeptidase	204
1600	RHE_RS14055	R	RHE_RS14055_m2	D	-43	-20	CACGAACCGTACCGTACGGTACGT	25.5	4.3e-13	-28.475	12.367							RHE_RS17050	RHE_RS01855	chr	-	COG0071	O	heat-shock protein Hsp20	352
1601	RHE_RS14055	R	RHE_RS14055_m2	R	-42	-19	TACGTACCGTACGGTACGGTTCGT	26.6	7.3e-14	-30.248	13.137							RHE_RS17050	RHE_RS02805	chr	-	COG0790	T	hemagglutinin	534
1602	RHE_RS14055	R	RHE_RS14055_m2	D	-38	-15	ACCGTACCGTACGGTACGTATGTG	24.1	3e-12	-26.532	11.523							RHE_RS17050	RHE_RS03385	chr	-	COG1344	N	flagellin	647
1603	RHE_RS14055	R	RHE_RS14055_m2	R	-37	-14	CCACATACGTACCGTACGGTACGG	12.4	5.2e-08	-16.772	7.284							RHE_RS17050	RHE_RS03390	chr	-	COG1344	N	flagellin	648
1604	RHE_RS18675	R	RHE_RS14055_m2	R	-58	-35	ACTGAACGGTTCGGTTCAGTTGAC	7.3	8e-07	-14.039	6.097							RHE_RS17050	RHE_RS04510	chr	-			hypothetical protein	864
1605	RHE_RS18675	R	RHE_RS14055_m2	D	-54	-31	ACTGAACCGAACCGTTCAGTTCGA	11.6	8.3e-08	-16.304	7.081							RHE_RS17050	RHE_RS04585	chr	-	COG1189	J	TlyA family rRNA (cytidine-2\'-O)-methyltransferase	879
1606	RHE_RS18675	R	RHE_RS14055_m2	R	-53	-30	ATCGAACTGAACGGTTCGGTTCAG	9.7	2.4e-07	-15.243	6.62							RHE_RS17050	RHE_RS04590	chr	-	COG0840	NT	methyl-accepting chemotaxis protein	880
1607	RHE_RS18675	R	RHE_RS14055_m2	D	-49	-26	ACCGAACCGTTCAGTTCGATTATT	2.8	6.3e-06	-11.975	5.201							RHE_RS17050	RHE_RS05945	chr	-	COG2197	TK	LuxR family transcriptional regulator	1137
1608	RHE_RS18680	D	RHE_RS14055_m2	R	-130	-107	ACCGAACCGTTCAGTTCGATTATT	2.8	6.3e-06	-11.975	5.201							RHE_RS17050	RHE_RS05950	chr	-	COG0840	NT	PAS domain S-box protein	1138
1609	RHE_RS18680	D	RHE_RS14055_m2	D	-126	-103	ATCGAACTGAACGGTTCGGTTCAG	9.7	2.4e-07	-15.243	6.62							RHE_RS17050	RHE_RS06685	chr	-	COG1028	IQR	KR domain-containing protein	1285
1610	RHE_RS18680	D	RHE_RS14055_m2	R	-125	-102	ACTGAACCGAACCGTTCAGTTCGA	11.6	8.3e-08	-16.304	7.081							RHE_RS17050	RHE_RS07690	chr	-	COG2989	M	amidase	1488
1611	RHE_RS18680	D	RHE_RS14055_m2	D	-121	-98	ACTGAACGGTTCGGTTCAGTTGAC	7.3	8e-07	-14.039	6.097							RHE_RS17050	RHE_RS07975	chr	-	COG0455	DN	chain-length determining protein	1541
1612	RHE_RS30830	D	RHE_RS14055_m2	R	-308	-285	AGCTTACGTTGCGGTACGGCTCAT	1.8	9.7e-06	-11.543	5.013							RHE_RS17050	RHE_RS09770	chr	rpsB	COG0052	J	30S ribosomal protein S2	1880
[truncated: 3,479 more rows]
[truncated: 8 more columns]
