# Supplementary material for: Rhizobium etli CFN42 proteomes showed isoenzymes in free-living and symbiosis with a different transcriptional regulation inferred from a transcriptional regulatory network
Source: Front Microbiol. 2022 Oct 13;13:947678. doi: 10.3389/fmicb.2022.947678 (PMC9611204; doi:10.3389/fmicb.2022.947678)
Supplement: SUPPLEMENTARY TABLE 5 — Predicted Transcription Factor hierarchy in networks of MM, Clustered-TF-MM, BACTEROID and Clustered-TF-BACTEROID from Rhizobium etli CFN42. [file Table_5.xlsx]

## Sheet: Hoja1
Transcriptional regulatores content from top to down level of predicted transcriptional regulatory networks from Rhizobium etli CFN42
MM_Network										Clustered-TF-MM Network										BACTEROID Network											Clustered-TF-BACTEROID
Locus tag	Gene location	Locus name	ID Protein	a.a Protein	COG Number	COG Group	Function			Locus tag	Gene location	Locus name	ID Protein	a.a Protein	COG Number	COG Group	Function			Locus tag	Gene location	Locus name	ID Protein	a.a Protein	COG Number	COG Group	Function				Locus tag	Gene location	Locus name	ID Protein	a.a Protein	COG Number	COG Group	Function
level_1										level_1										level_1											level_1
RHE_RS06405	chr	-	WP_011424588.1	143	COG4957	K	transcriptional regulator			RHE_RS05945	chr	-	WP_011424499.1	240	COG2197	TK	LuxR family transcriptional regulator			RHE_RS03515	chr	-	WP_011424059.1	342	COG1609	K	LacI family transcriptional regulator	673			RHE_RS03515	chr	-	WP_011424059.1	342	COG1609	K	LacI family transcriptional regulator
										RHE_RS06405	chr	-	WP_011424588.1	143	COG4957	K	transcriptional regulator			RHE_RS10580	chr	-	WP_011425334.1	351	COG1609	K	LacI family transcriptional regulator	2042			RHE_RS10580	chr	-	WP_011425334.1	351	COG1609	K	LacI family transcriptional regulator
																				RHE_RS23775	p42c	-	WP_011427811.1	301	COG0583	K	LysR family transcriptional regulator	4556			RHE_RS23775	p42c	-	WP_011427811.1	301	COG0583	K	LysR family transcriptional regulator
level_2
RHE_RS05945	chr	-	WP_011424499.1	240	COG2197	TK	LuxR family transcriptional regulator			level_2
RHE_RS25725	p42e	-	WP_042119897.1	302	COG0583	K	LysR family transcriptional regulator			RHE_RS20575	chr	-	WP_011427211.1	190	COG1329	K	CarD family transcriptional regulator			level_2											level_2
RHE_RS02355	chr	-	WP_011423842.1	415	COG1846	K	ROK family transcriptional regulator			RHE_RS17050	chr	-	WP_007533606.1	233	COG0745	TK	DNA-binding response regulator			RHE_RS25905	p42e	-	WP_011428215.1	380	COG2207	K	AraC family transcriptional regulator	4972			RHE_RS25905	p42e	-	WP_011428215.1	380	COG2207	K	AraC family transcriptional regulator
RHE_RS16230	chr	-	WP_011426407.1	407	COG1846	K	ROK family transcriptional regulator			RHE_RS25725	p42e	-	WP_042119897.1	302	COG0583	K	LysR family transcriptional regulator			RHE_RS29975	p42d	-	WP_004673291.1	229	COG1802	K	GntR family transcriptional regulator	5771			RHE_RS29975	p42d	-	WP_004673291.1	229	COG1802	K	GntR family transcriptional regulator
										RHE_RS02355	chr	-	WP_011423842.1	415	COG1846	K	ROK family transcriptional regulator			RHE_RS05730	chr	-	WP_011424462.1	345	COG1609	K	LacI family DNA-binding transcriptional regulator	1098			RHE_RS05730	chr	-	WP_011424462.1	345	COG1609	K	LacI family DNA-binding transcriptional regulator
										RHE_RS16230	chr	-	WP_011426407.1	407	COG1846	K	ROK family transcriptional regulator			RHE_RS27525	p42f	-	WP_011428519.1	337	COG1609	K	LacI family DNA-binding transcriptional regulator	5294			RHE_RS27525	p42f	-	WP_011428519.1	337	COG1609	K	LacI family DNA-binding transcriptional regulator
level_3										RHE_RS00415	chr	-	WP_011423478.1	225	COG1309	K	TetR/AcrR family transcriptional regulator			RHE_RS27925	p42f	-	WP_011428595.1	345	COG1609	K	LacI family transcriptional regulator	5373			RHE_RS27925	p42f	-	WP_011428595.1	345	COG1609	K	LacI family transcriptional regulator
RHE_RS20575	chr	-	WP_011427211.1	190	COG1329	K	CarD family transcriptional regulator			RHE_RS01875	chr	-	WP_011423753.1	139	COG1396	K	XRE family transcriptional regulator			RHE_RS06825	chr	-	WP_011424674.1	288	COG0583	K	LysR family transcriptional regulator	1314			RHE_RS06825	chr	-	WP_011424674.1	288	COG0583	K	LysR family transcriptional regulator
RHE_RS10890	chr	-	WP_042118472.1	246	COG0745	TK	DNA-binding response regulator													RHE_RS16205	chr	-	WP_011426402.1	335	COG0583	K	LysR family transcriptional regulator	3118			RHE_RS16205	chr	-	WP_011426402.1	335	COG0583	K	LysR family transcriptional regulator
RHE_RS17050	chr	-	WP_007533606.1	233	COG0745	TK	DNA-binding response regulator													RHE_RS25455	p42e	-	WP_011428127.1	317	COG0583	K	LysR family transcriptional regulator	4882			RHE_RS25455	p42e	-	WP_011428127.1	317	COG0583	K	LysR family transcriptional regulator
RHE_RS12585	chr	-	WP_020921520.1	347	COG1609	K	LacI family DNA-binding transcriptional regulator			level_3										RHE_RS27185	p42f	-	WP_042119981.1	297	COG0583	K	LysR family transcriptional regulator	5227			RHE_RS27185	p42f	-	WP_042119981.1	297	COG0583	K	LysR family transcriptional regulator
RHE_RS19020	chr	-	WP_011426929.1	140	COG0789	K	MerR family DNA-binding transcriptional regulator			RHE_RS30745	p42d	-	WP_029875595.1	224			transcriptional regulator			RHE_RS28450	p42f	-	WP_011428693.1	295	COG0583	K	LysR family transcriptional regulator	5476			RHE_RS28450	p42f	-	WP_011428693.1	295	COG0583	K	LysR family transcriptional regulator
RHE_RS19030	chr	-	WP_011426931.1	319	COG3284	K	sigma-54-dependent Fis family transcriptional regulator			RHE_RS10890	chr	-	WP_042118472.1	246	COG0745	TK	DNA-binding response regulator			RHE_RS06015	chr	-	WP_011424512.1	160	COG1846	K	MarR family transcriptional regulator	1151			RHE_RS06015	chr	-	WP_011424512.1	160	COG1846	K	MarR family transcriptional regulator
RHE_RS00415	chr	-	WP_011423478.1	225	COG1309	K	TetR/AcrR family transcriptional regulator			RHE_RS11740	chr	-	WP_011425557.1	244	COG1802	K	GntR family transcriptional regulator			RHE_RS18525	chr	-	WP_020922291.1	170	COG1846	K	MarR family transcriptional regulator	3567			RHE_RS18525	chr	-	WP_020922291.1	170	COG1846	K	MarR family transcriptional regulator
RHE_RS32675	p42d	-	WP_004671987.1	168	COG1396	K	XRE family transcriptional regulator			RHE_RS24540	p42e	-	WP_029531946.1	236	COG1802	K	GntR family transcriptional regulator			RHE_RS30285	p42d	-	WP_011053396.1	161			XRE family transcriptional regulator	5829			RHE_RS30285	p42d	-	WP_011053396.1	161			XRE family transcriptional regulator
										RHE_RS12585	chr	-	WP_020921520.1	347	COG1609	K	LacI family DNA-binding transcriptional regulator			RHE_RS04575	chr	-	WP_011424256.1	149	COG1733	K	transcriptional regulator	877			RHE_RS04575	chr	-	WP_011424256.1	149	COG1733	K	transcriptional regulator
										RHE_RS24110	p42e	-	WP_011427876.1	345	COG1609	K	LacI family transcriptional regulator			RHE_RS26790	p42f	-	WP_011428382.1	390	COG0664	T	transcriptional regulator	5147			RHE_RS26790	p42f	-	WP_011428382.1	390	COG0664	T	transcriptional regulator
level_4										RHE_RS09025	chr	-	WP_011425057.1	322	COG0583	K	LysR family transcriptional regulator
RHE_RS30745	p42d	-	WP_029875595.1	224			transcriptional regulator			RHE_RS12775	chr	-	WP_011425753.1	299	COG0583	K	LysR family transcriptional regulator
RHE_RS11860	chr	-	WP_020921417.1	283	COG2207	K	AraC family transcriptional regulator			RHE_RS19745	chr	-	WP_011427055.1	297	COG0583	K	LysR family transcriptional regulator			level_3											level_3
RHE_RS12920	chr	-	WP_011425779.1	443	COG0745	TK	diguanylate cyclase response regulator			RHE_RS13345	chr	-	WP_011425856.1	495	COG5434	G	right-handed parallel beta-helix repeat-containing protein			RHE_RS15070	chr	-	WP_011426189.1	264	COG2207	K	AraC family transcriptional regulator	2901			RHE_RS15070	chr	-	WP_011426189.1	264	COG2207	K	AraC family transcriptional regulator
RHE_RS06580	chr	-	WP_011424625.1	223	COG0745	TK	DNA-binding response regulator			RHE_RS19030	chr	-	WP_011426931.1	319	COG3284	K	sigma-54-dependent Fis family transcriptional regulator			RHE_RS23180	p42c	-	WP_011427693.1	358	COG2207	K	AraC family transcriptional regulator	4437			RHE_RS23180	p42c	-	WP_011427693.1	358	COG2207	K	AraC family transcriptional regulator
RHE_RS27645	p42f	-	WP_011428542.1	237	COG2186	K	FadR family transcriptional regulator			RHE_RS32675	p42d	-	WP_004671987.1	168	COG1396	K	XRE family transcriptional regulator			RHE_RS05020	chr	-	WP_011424339.1	228	COG0640	K	ArsR family transcriptional regulator	963			RHE_RS05020	chr	-	WP_011424339.1	228	COG0640	K	ArsR family transcriptional regulator
RHE_RS11740	chr	-	WP_011425557.1	244	COG1802	K	GntR family transcriptional regulator													RHE_RS07105	chr	-	WP_011424727.1	250	COG0664	T	Crp/Fnr family transcriptional regulator	1370			RHE_RS07105	chr	-	WP_011424727.1	250	COG0664	T	Crp/Fnr family transcriptional regulator
RHE_RS24540	p42e	-	WP_029531946.1	236	COG1802	K	GntR family transcriptional regulator													RHE_RS00285	chr	-	WP_011423459.1	192	COG4567	TK	DNA-binding response regulator	55			RHE_RS00285	chr	-	WP_011423459.1	192	COG4567	TK	DNA-binding response regulator
RHE_RS04310	chr	-	WP_011424205.1	264	COG1414	K	IclR family transcriptional regulator			level_4										RHE_RS29195	p42f	-	WP_011428833.1	241	COG0745	TK	DNA-binding response regulator	5619			RHE_RS29195	p42f	-	WP_011428833.1	241	COG0745	TK	DNA-binding response regulator
RHE_RS24110	p42e	-	WP_011427876.1	345	COG1609	K	LacI family transcriptional regulator			RHE_RS11860	chr	-	WP_020921417.1	283	COG2207	K	AraC family transcriptional regulator			RHE_RS26115	p42e	-	WP_011428251.1	248	COG2186	K	FadR family transcriptional regulator	5012			RHE_RS26115	p42e	-	WP_011428251.1	248	COG2186	K	FadR family transcriptional regulator
RHE_RS21915	p42a	-	WP_032490539.1	246	COG2771	K	LuxR family transcriptional regulator			RHE_RS20490	chr	-	WP_020922551.1	258	COG1349	KG	DeoR/GlpR transcriptional regulator			RHE_RS12915	chr	-	WP_042118637.1	339	COG4977	K	GlxA family transcriptional regulator	2491			RHE_RS12915	chr	-	WP_042118637.1	339	COG4977	K	GlxA family transcriptional regulator
RHE_RS04030	chr	-	WP_011424150.1	318	COG0583	K	LysR family transcriptional regulator			RHE_RS12920	chr	-	WP_011425779.1	443	COG0745	TK	diguanylate cyclase response regulator			RHE_RS28465	p42f	-	WP_011428696.1	337	COG4977	K	GlxA family transcriptional regulator	5479			RHE_RS28465	p42f	-	WP_011428696.1	337	COG4977	K	GlxA family transcriptional regulator
RHE_RS10485	chr	-	WP_011425315.1	316	COG0583	K	LysR family transcriptional regulator			RHE_RS23325	p42c	-	WP_011427722.1	208	COG4566	TK	DNA-binding response regulator			RHE_RS26230	p42e	-	WP_020923233.1	227	COG1813	J	helix-turn-helix domain-containing protein	5037			RHE_RS26230	p42e	-	WP_020923233.1	227	COG1813	J	helix-turn-helix domain-containing protein
RHE_RS12775	chr	-	WP_011425753.1	299	COG0583	K	LysR family transcriptional regulator			RHE_RS27645	p42f	-	WP_011428542.1	237	COG2186	K	FadR family transcriptional regulator			RHE_RS29080	p42f	-	WP_042120025.1	641	COG0784	T	hybrid sensor histidine kinase/response regulator	5596			RHE_RS29080	p42f	-	WP_042120025.1	641	COG0784	T	hybrid sensor histidine kinase/response regulator
RHE_RS19745	chr	-	WP_011427055.1	297	COG0583	K	LysR family transcriptional regulator			RHE_RS28340	p42f	-	WP_011428673.1	232	COG1802	K	GntR family transcriptional regulator			RHE_RS26875	p42f	-	WP_073990435.1	332	COG1609	K	LacI family DNA-binding transcriptional regulator	5164			RHE_RS26875	p42f	-	WP_073990435.1	332	COG1609	K	LacI family DNA-binding transcriptional regulator
RHE_RS13345	chr	-	WP_011425856.1	495	COG5434	G	right-handed parallel beta-helix repeat-containing protein			RHE_RS04310	chr	-	WP_011424205.1	264	COG1414	K	IclR family transcriptional regulator			RHE_RS04315	chr	-	WP_042117980.1	244	COG2197	TK	LuxR family transcriptional regulator	826			RHE_RS04315	chr	-	WP_042117980.1	244	COG2197	TK	LuxR family transcriptional regulator
RHE_RS16825	chr	-	WP_011426523.1	216	COG1309	K	TetR family transcriptional regulator			RHE_RS14135	chr	-	WP_011426008.1	154	COG1522	K	Lrp/AsnC family transcriptional regulator			RHE_RS20460	chr	-	WP_011427189.1	251	COG2197	TK	LuxR family transcriptional regulator	3944			RHE_RS20460	chr	-	WP_011427189.1	251	COG2197	TK	LuxR family transcriptional regulator
RHE_RS06135	chr	-	WP_011424536.1	205	COG1309	K	TetR/AcrR family transcriptional regulator			RHE_RS11340	chr	-	WP_029531229.1	128	COG0789	K	MerR family DNA-binding transcriptional regulator			RHE_RS01740	chr	-	WP_011423728.1	303	COG0583	K	LysR family transcriptional regulator	329			RHE_RS01740	chr	-	WP_011423728.1	303	COG0583	K	LysR family transcriptional regulator
										RHE_RS06135	chr	-	WP_011424536.1	205	COG1309	K	TetR/AcrR family transcriptional regulator			RHE_RS05000	chr	-	WP_011424335.1	298	COG0583	K	LysR family transcriptional regulator	959			RHE_RS05000	chr	-	WP_011424335.1	298	COG0583	K	LysR family transcriptional regulator
										RHE_RS16760	chr	-	WP_011426509.1	264	COG0784	T	two-component response regulator			RHE_RS05750	chr	-	WP_073990369.1	296	COG0583	K	LysR family transcriptional regulator	1102			RHE_RS05750	chr	-	WP_073990369.1	296	COG0583	K	LysR family transcriptional regulator
level_5										RHE_RS04690	chr	-	WP_011424278.1	396	COG3214	R	winged helix-turn-helix domain-containing protein			RHE_RS13060	chr	-	WP_011425806.1	307	COG0583	K	LysR family transcriptional regulator	2518			RHE_RS13060	chr	-	WP_011425806.1	307	COG0583	K	LysR family transcriptional regulator
RHE_RS20490	chr	-	WP_020922551.1	258	COG1349	KG	DeoR/GlpR transcriptional regulator													RHE_RS15995	chr	-	WP_042118871.1	298	COG0583	K	LysR family transcriptional regulator	3077			RHE_RS15995	chr	-	WP_042118871.1	298	COG0583	K	LysR family transcriptional regulator
RHE_RS23325	p42c	-	WP_011427722.1	208	COG4566	TK	DNA-binding response regulator													RHE_RS18710	chr	-	WP_011426872.1	302	COG0583	K	LysR family transcriptional regulator	3603			RHE_RS18710	chr	-	WP_011426872.1	302	COG0583	K	LysR family transcriptional regulator
RHE_RS22190	p42b	-	WP_011427504.1	254	COG2186	K	FadR family transcriptional regulator			level_5										RHE_RS23885	p42c	-	WP_042119776.1	303	COG0583	K	LysR family transcriptional regulator	4578			RHE_RS23885	p42c	-	WP_042119776.1	303	COG0583	K	LysR family transcriptional regulator
RHE_RS29840	p42d	-	WP_004668612.1	226	COG1802	K	GntR family transcriptional regulator			RHE_RS03430	chr	-	WP_011424043.1	223	COG0745	TK	DNA-binding response regulator			RHE_RS12205	chr	-	WP_011425648.1	155	COG1846	K	MarR family transcriptional regulator	2360			RHE_RS12205	chr	-	WP_011425648.1	155	COG1846	K	MarR family transcriptional regulator
RHE_RS03180	chr	-	WP_011423993.1	234	COG2197	TK	helix-turn-helix transcriptional regulator			RHE_RS06580	chr	-	WP_011424625.1	223	COG0745	TK	DNA-binding response regulator			RHE_RS14175	chr	-	WP_011426016.1	230	COG0789	K	MerR family DNA-binding transcriptional regulator	2727			RHE_RS14175	chr	-	WP_011426016.1	230	COG0789	K	MerR family DNA-binding transcriptional regulator
RHE_RS23945	p42c	-	WP_041678980.1	337	COG1609	K	LacI family transcriptional regulator			RHE_RS18900	chr	-	WP_041678762.1	251	COG2186	K	FadR family transcriptional regulator			RHE_RS26505	p42f	-	WP_011428329.1	254	COG0702	R	NmrA family transcriptional regulator	5091			RHE_RS26505	p42f	-	WP_011428329.1	254	COG0702	R	NmrA family transcriptional regulator
RHE_RS12460	chr	-	WP_011425694.1	162	COG1522	K	Lrp/AsnC family transcriptional regulator			RHE_RS22190	p42b	-	WP_011427504.1	254	COG2186	K	FadR family transcriptional regulator			RHE_RS02600	chr	phoB	WP_004672768.1	227	COG0745	TK	phosphate regulon transcriptional regulatory protein PhoB	496			RHE_RS02600	chr	phoB	WP_004672768.1	227	COG0745	TK	phosphate regulon transcriptional regulatory protein PhoB
RHE_RS14135	chr	-	WP_011426008.1	154	COG1522	K	Lrp/AsnC family transcriptional regulator			RHE_RS22020	p42b	-	WP_011427471.1	240	COG1802	K	GntR family transcriptional regulator			RHE_RS08350	chr	-	WP_003547430.1	123	COG0784	T	response regulator	1610			RHE_RS08350	chr	-	WP_003547430.1	123	COG0784	T	response regulator
RHE_RS04065	chr	-	WP_011424157.1	298	COG0583	K	LysR family transcriptional regulator			RHE_RS23065	p42c	-	WP_011427670.1	234	COG1802	K	GntR family transcriptional regulator			RHE_RS15090	chr	-	WP_011426193.1	685	COG0568	K	RNA polymerase sigma factor RpoD	2905			RHE_RS15090	chr	-	WP_011426193.1	685	COG0568	K	RNA polymerase sigma factor RpoD
RHE_RS28160	p42f	-	WP_011428639.1	301	COG0583	K	LysR family transcriptional regulator			RHE_RS03180	chr	-	WP_011423993.1	234	COG2197	TK	helix-turn-helix transcriptional regulator			RHE_RS16670	chr	-	WP_042118936.1	187	COG1309	K	TetR/AcrR family transcriptional regulator	3207			RHE_RS16670	chr	-	WP_042118936.1	187	COG1309	K	TetR/AcrR family transcriptional regulator
RHE_RS11340	chr	-	WP_029531229.1	128	COG0789	K	MerR family DNA-binding transcriptional regulator			RHE_RS23945	p42c	-	WP_041678980.1	337	COG1609	K	LacI family transcriptional regulator			RHE_RS22030	p42b	-	WP_032490474.1	215	COG1309	K	TetR/AcrR family transcriptional regulator	4217			RHE_RS22030	p42b	-	WP_032490474.1	215	COG1309	K	TetR/AcrR family transcriptional regulator
RHE_RS00855	chr	phnF	WP_011423562.1	245	COG2188	K	phosphonate metabolism transcriptional regulator PhnF			RHE_RS28710	p42f	-	WP_011428743.1	154	COG1522	K	Lrp/AsnC family transcriptional regulator			RHE_RS24095	p42e	-	WP_041679049.1	246	COG1309	K	TetR/AcrR family transcriptional regulator	4618			RHE_RS24095	p42e	-	WP_041679049.1	246	COG1309	K	TetR/AcrR family transcriptional regulator
RHE_RS05790	chr	-	WP_011424474.1	148	COG1959	K	Rrf2 family transcriptional regulator			RHE_RS21915	p42a	-	WP_032490539.1	246	COG2771	K	LuxR family transcriptional regulator			RHE_RS05815	chr	-	WP_011424479.1	206	COG1309	K	transcriptional regulator BetI	1115			RHE_RS05815	chr	-	WP_011424479.1	206	COG1309	K	transcriptional regulator BetI
RHE_RS18865	chr	-	WP_011426901.1	202	COG1309	K	TetR/AcrR family transcriptional regulator			RHE_RS04030	chr	-	WP_011424150.1	318	COG0583	K	LysR family transcriptional regulator			RHE_RS03610	chr	-	WP_011424076.1	469	COG1396	K	XRE family transcriptional regulator	692			RHE_RS03610	chr	-	WP_011424076.1	469	COG1396	K	XRE family transcriptional regulator
RHE_RS27310	p42f	-	WP_011428477.1	215	COG1309	K	TetR/AcrR family transcriptional regulator			RHE_RS10485	chr	-	WP_011425315.1	316	COG0583	K	LysR family transcriptional regulator
RHE_RS04690	chr	-	WP_011424278.1	396	COG3214	R	winged helix-turn-helix domain-containing protein			RHE_RS16815	chr	-	WP_042118944.1	299	COG0583	K	LysR family transcriptional regulator
										RHE_RS17135	chr	-	WP_020922119.1	303	COG0583	K	LysR family transcriptional regulator			level_4											level_4
										RHE_RS28160	p42f	-	WP_011428639.1	301	COG0583	K	LysR family transcriptional regulator			RHE_RS04615	chr	-	WP_011424264.1	311	COG0123	BQ	acetoin utilization protein	885			RHE_RS04615	chr	-	WP_011424264.1	311	COG0123	BQ	acetoin utilization protein
level_6										RHE_RS13965	chr	-	WP_011425975.1	156	COG1846	K	MarR family transcriptional regulator			RHE_RS22450	p42b	-	WP_011427551.1	304	COG2421	C	acetamidase	4296			RHE_RS22450	p42b	-	WP_011427551.1	304	COG2421	C	acetamidase
RHE_RS18900	chr	-	WP_041678762.1	251	COG2186	K	FadR family transcriptional regulator			RHE_RS19020	chr	-	WP_011426929.1	140	COG0789	K	MerR family DNA-binding transcriptional regulator			RHE_RS20170	chr	acnA	WP_011427135.1	896	COG1048	C	aconitate hydratase AcnA	3885			RHE_RS20170	chr	acnA	WP_011427135.1	896	COG1048	C	aconitate hydratase AcnA
RHE_RS04625	chr	-	WP_011424266.1	216	COG1802	K	GntR family transcriptional regulator			RHE_RS00855	chr	phnF	WP_011423562.1	245	COG2188	K	phosphonate metabolism transcriptional regulator PhnF			RHE_RS12150	chr	-	WP_011425637.1	94	COG1254	C	acylphosphatase	2349			RHE_RS12150	chr	-	WP_011425637.1	94	COG1254	C	acylphosphatase
RHE_RS23065	p42c	-	WP_011427670.1	234	COG1802	K	GntR family transcriptional regulator			RHE_RS09015	chr	-	WP_011425055.1	191	COG1309	K	TetR/AcrR family transcriptional regulator			RHE_RS16180	chr	-	WP_011426397.1	477	COG1012	C	aldehyde dehydrogenase family protein	3113			RHE_RS16180	chr	-	WP_011426397.1	477	COG1012	C	aldehyde dehydrogenase family protein
RHE_RS28340	p42f	-	WP_011428673.1	232	COG1802	K	GntR family transcriptional regulator			RHE_RS18680	chr	-	WP_011426866.1	226	COG1309	K	TetR/AcrR family transcriptional regulator			RHE_RS14040	chr	-	WP_011425990.1	433	COG1035	C	coenzyme F420 hydrogenase	2701			RHE_RS14040	chr	-	WP_011425990.1	433	COG1035	C	coenzyme F420 hydrogenase
RHE_RS00380	chr	-	WP_011423471.1	342	COG1609	K	LacI family transcriptional regulator			RHE_RS18865	chr	-	WP_011426901.1	202	COG1309	K	TetR/AcrR family transcriptional regulator			RHE_RS04970	chr	-	WP_011424330.1	185	COG1622	C	cytochrome c oxidase subunit II	954			RHE_RS04970	chr	-	WP_011424330.1	185	COG1622	C	cytochrome c oxidase subunit II
RHE_RS27560	p42f	-	WP_011428526.1	367	COG1609	K	LacI family DNA-binding transcriptional regulator			RHE_RS25605	p42e	-	WP_011428157.1	207	COG1309	K	TetR/AcrR family transcriptional regulator			RHE_RS04985	chr	-	WP_011424332.1	237	COG2863	C	cytochrome c	956			RHE_RS04985	chr	-	WP_011424332.1	237	COG2863	C	cytochrome c
RHE_RS28710	p42f	-	WP_011428743.1	154	COG1522	K	Lrp/AsnC family transcriptional regulator			RHE_RS03720	chr	rirA	WP_011424096.1	160	COG1959	K	transcriptional regulator			RHE_RS06690	chr	-	WP_011424647.1	554	COG0644	C	electron transfer flavoprotein-ubiquinone oxidoreductase	1286			RHE_RS06690	chr	-	WP_011424647.1	554	COG0644	C	electron transfer flavoprotein-ubiquinone oxidoreductase
RHE_RS09025	chr	-	WP_011425057.1	322	COG0583	K	LysR family transcriptional regulator			RHE_RS01265	chr	-	WP_011423635.1	189	COG1396	K	XRE family transcriptional regulator			RHE_RS30500	p42d	-	WP_004678528.1	282	COG2086	C	electron transfer flavoprotein subunit beta/FixA family protein	5870			RHE_RS30500	p42d	-	WP_004678528.1	282	COG2086	C	electron transfer flavoprotein subunit beta/FixA family protein
RHE_RS17135	chr	-	WP_020922119.1	303	COG0583	K	LysR family transcriptional regulator			RHE_RS17755	chr	-	WP_011426698.1	248	COG0217	KJ	YebC/PmpR family DNA-binding transcriptional regulator			RHE_RS30505	p42d	-	WP_004678527.1	369	COG2025	C	electron transfer flavoprotein subunit alpha/FixB family protein	5871			RHE_RS30505	p42d	-	WP_004678527.1	369	COG2025	C	electron transfer flavoprotein subunit alpha/FixB family protein
RHE_RS13965	chr	-	WP_011425975.1	156	COG1846	K	MarR family transcriptional regulator													RHE_RS27455	p42f	-	WP_011428505.1	330	COG1853	C	flavin reductase	5280			RHE_RS27455	p42f	-	WP_011428505.1	330	COG1853	C	flavin reductase
RHE_RS14195	chr	-	WP_011426020.1	251	COG0702	R	NmrA family transcriptional regulator													RHE_RS19055	chr	-	WP_011426936.1	235	COG4221	C	KR domain-containing protein	3671			RHE_RS19055	chr	-	WP_011426936.1	235	COG4221	C	KR domain-containing protein
RHE_RS15925	chr	-	WP_011426350.1	191	COG1695	K	PadR family transcriptional regulator			level_6										RHE_RS00270	chr	-	WP_011423456.1	723	COG2225	C	malate synthase G	52			RHE_RS00270	chr	-	WP_011423456.1	723	COG2225	C	malate synthase G
RHE_RS09015	chr	-	WP_011425055.1	191	COG1309	K	TetR/AcrR family transcriptional regulator			RHE_RS16135	chr	-	WP_011426389.1	329	COG2207	K	AraC family transcriptional regulator			RHE_RS28200	p42f	gabD	WP_011428647.1	485	COG1012	C	NAD-dependent succinate-semialdehyde dehydrogenase	5427			RHE_RS28200	p42f	gabD	WP_011428647.1	485	COG1012	C	NAD-dependent succinate-semialdehyde dehydrogenase
RHE_RS18680	chr	-	WP_011426866.1	226	COG1309	K	TetR/AcrR family transcriptional regulator			RHE_RS18685	chr	-	WP_011426867.1	278	COG2207	K	AraC family transcriptional regulator			RHE_RS29885	p42d	gabD	WP_008534338.1	495	COG1012	C	NAD-dependent succinate-semialdehyde dehydrogenase	5755			RHE_RS29885	p42d	gabD	WP_008534338.1	495	COG1012	C	NAD-dependent succinate-semialdehyde dehydrogenase
RHE_RS25605	p42e	-	WP_011428157.1	207	COG1309	K	TetR/AcrR family transcriptional regulator			RHE_RS13705	chr	-	WP_011425927.1	216	COG0640	K	ArsR family transcriptional regulator			RHE_RS14130	chr	-	WP_011426006.1	421	COG1252	C	NAD(P)/FAD-dependent oxidoreductase	2717			RHE_RS14130	chr	-	WP_011426006.1	421	COG1252	C	NAD(P)/FAD-dependent oxidoreductase
RHE_RS03720	chr	rirA	WP_011424096.1	160	COG1959	K	transcriptional regulator			RHE_RS12670	chr	-	WP_011425734.1	239	COG0664	T	Crp/Fnr family transcriptional regulator			RHE_RS27610	p42f	-	WP_011428535.1	190	COG0431	C	NAD(P)H-dependent oxidoreductase	5309			RHE_RS27610	p42f	-	WP_011428535.1	190	COG0431	C	NAD(P)H-dependent oxidoreductase
RHE_RS05255	chr	-	WP_011424377.1	215	COG1974	KT	transcriptional regulator			RHE_RS22090	p42b	-	WP_011427484.1	257	COG1349	KG	DeoR/GlpR transcriptional regulator			RHE_RS00070	chr	-	WP_011423419.1	199	COG0778	C	oxidoreductase	13			RHE_RS00070	chr	-	WP_011423419.1	199	COG0778	C	oxidoreductase
RHE_RS01265	chr	-	WP_011423635.1	189	COG1396	K	XRE family transcriptional regulator			RHE_RS12325	chr	-	WP_011425670.1	246	COG0745	TK	DNA-binding response regulator			RHE_RS23870	p42c	ppk2	WP_020922899.1	304	COG2326	C	polyphosphate kinase 2	4575			RHE_RS23870	p42c	ppk2	WP_020922899.1	304	COG2326	C	polyphosphate kinase 2
RHE_RS01875	chr	-	WP_011423753.1	139	COG1396	K	XRE family transcriptional regulator			RHE_RS21355	p42a	-	WP_011427357.1	246	COG0745	TK	DNA-binding response regulator			RHE_RS09425	chr	-	WP_042118311.1	468	COG1249	C	Si-specific NAD(P)(+) transhydrogenase	1817			RHE_RS09425	chr	-	WP_042118311.1	468	COG1249	C	Si-specific NAD(P)(+) transhydrogenase
RHE_RS29835	p42d	-	WP_026188835.1	111	COG1813	J	XRE family transcriptional regulator			RHE_RS10545	chr	-	WP_011425327.1	236	COG2186	K	FadR family transcriptional regulator			RHE_RS17555	chr	-	WP_011426661.1	220	COG2041	C	sulfite oxidase-like oxidoreductase	3374			RHE_RS17555	chr	-	WP_011426661.1	220	COG2041	C	sulfite oxidase-like oxidoreductase
										RHE_RS28020	p42f	-	WP_020919624.1	242	COG2186	K	FadR family transcriptional regulator			RHE_RS06080	chr	-	WP_011424525.1	256	COG4106	C	trans-aconitate 2-methyltransferase	1164			RHE_RS06080	chr	-	WP_011424525.1	256	COG4106	C	trans-aconitate 2-methyltransferase
										RHE_RS29840	p42d	-	WP_004668612.1	226	COG1802	K	GntR family transcriptional regulator			RHE_RS00705	chr	-	WP_011423532.1	333	COG1052	CHR	D-glycerate dehydrogenase	131			RHE_RS00705	chr	-	WP_011423532.1	333	COG1052	CHR	D-glycerate dehydrogenase
level_7										RHE_RS03090	chr	-	WP_011423976.1	336	COG1609	K	LacI family transcriptional regulator			RHE_RS30635	p42d	-	WP_042120145.1	350	COG1304	CIR	type 2 isopentenyl-diphosphate Delta-isomerase	5892			RHE_RS30635	p42d	-	WP_042120145.1	350	COG1304	CIR	type 2 isopentenyl-diphosphate Delta-isomerase
RHE_RS14115	chr	-	WP_011426004.1	302	COG4977	K	AraC family transcriptional regulator			RHE_RS17450	chr	-	WP_011426640.1	347	COG1609	K	LacI family transcriptional regulator			RHE_RS05835	chr	-	WP_011424482.1	331	COG0604	CR	NAD(P)H quinone oxidoreductase	1118			RHE_RS05835	chr	-	WP_011424482.1	331	COG0604	CR	NAD(P)H quinone oxidoreductase
RHE_RS16135	chr	-	WP_011426389.1	329	COG2207	K	AraC family transcriptional regulator			RHE_RS23055	p42c	-	WP_011427668.1	352	COG1609	K	LacI family transcriptional regulator			RHE_RS29605	p42d	-	WP_018446454.1	649	COG2132	DPM	L-ascorbate oxidase	5700			RHE_RS29605	p42d	-	WP_018446454.1	649	COG2132	DPM	L-ascorbate oxidase
RHE_RS18685	chr	-	WP_011426867.1	278	COG2207	K	AraC family transcriptional regulator			RHE_RS23350	p42c	-	WP_042119731.1	349	COG1609	K	LacI family transcriptional regulator			RHE_RS01120	chr	-	WP_011423612.1	509	COG0747	E	ABC transporter substrate-binding protein	211			RHE_RS01120	chr	-	WP_011423612.1	509	COG0747	E	ABC transporter substrate-binding protein
RHE_RS13705	chr	-	WP_011425927.1	216	COG0640	K	ArsR family transcriptional regulator			RHE_RS27560	p42f	-	WP_011428526.1	367	COG1609	K	LacI family DNA-binding transcriptional regulator			RHE_RS03540	chr	-	WP_011424064.1	362	COG3842	E	ABC transporter ATP-binding protein	678			RHE_RS03540	chr	-	WP_011424064.1	362	COG3842	E	ABC transporter ATP-binding protein
RHE_RS28440	p42f	-	WP_011428691.1	164	COG1522	K	ArsR family transcriptional regulator			RHE_RS05735	chr	-	WP_011424463.1	306	COG0583	K	LysR family transcriptional regulator			RHE_RS10750	chr	-	WP_011425367.1	600	COG4166	E	ABC transporter substrate-binding protein	2075			RHE_RS10750	chr	-	WP_011425367.1	600	COG4166	E	ABC transporter substrate-binding protein
RHE_RS12670	chr	-	WP_011425734.1	239	COG0664	T	Crp/Fnr family transcriptional regulator			RHE_RS30790	p42d	-	WP_029532439.1	312	COG0583	K	LysR family transcriptional regulator			RHE_RS14870	chr	-	WP_011426153.1	362	COG3842	E	ABC transporter ATP-binding protein	2862			RHE_RS14870	chr	-	WP_011426153.1	362	COG3842	E	ABC transporter ATP-binding protein
RHE_RS22090	p42b	-	WP_011427484.1	257	COG1349	KG	DeoR/GlpR transcriptional regulator			RHE_RS07685	chr	-	WP_004673822.1	171	COG1846	K	MarR family transcriptional regulator			RHE_RS22645	p42b	-	WP_011427590.1	536	COG0747	E	ABC transporter substrate-binding protein	4334			RHE_RS22645	p42b	-	WP_011427590.1	536	COG0747	E	ABC transporter substrate-binding protein
RHE_RS03430	chr	-	WP_011424043.1	223	COG0745	TK	DNA-binding response regulator			RHE_RS15925	chr	-	WP_011426350.1	191	COG1695	K	PadR family transcriptional regulator			RHE_RS25965	p42e	-	WP_011428224.1	377	COG3842	E	ABC transporter ATP-binding protein	4984			RHE_RS25965	p42e	-	WP_011428224.1	377	COG3842	E	ABC transporter ATP-binding protein
RHE_RS12325	chr	-	WP_011425670.1	246	COG0745	TK	DNA-binding response regulator			RHE_RS07925	chr	-	WP_011424880.1	393	COG1846	K	ROK family transcriptional regulator			RHE_RS28255	p42f	-	WP_011428658.1	536	COG0747	E	ABC transporter substrate-binding protein	5438			RHE_RS28255	p42f	-	WP_011428658.1	536	COG0747	E	ABC transporter substrate-binding protein
RHE_RS21355	p42a	-	WP_011427357.1	246	COG0745	TK	DNA-binding response regulator			RHE_RS05790	chr	-	WP_011424474.1	148	COG1959	K	Rrf2 family transcriptional regulator			RHE_RS08005	chr	speB	WP_020920978.1	320	COG0010	E	agmatinase	1547			RHE_RS08005	chr	speB	WP_020920978.1	320	COG0010	E	agmatinase
RHE_RS10545	chr	-	WP_011425327.1	236	COG2186	K	FadR family transcriptional regulator			RHE_RS17200	chr	-	WP_011426596.1	154	COG1959	K	Rrf2 family transcriptional regulator			RHE_RS14760	chr	-	WP_011426132.1	516	COG0531	E	amino acid permease	2840			RHE_RS14760	chr	-	WP_011426132.1	516	COG0531	E	amino acid permease
RHE_RS28020	p42f	-	WP_020919624.1	242	COG2186	K	FadR family transcriptional regulator			RHE_RS18135	chr	-	WP_011426766.1	513	COG2204	T	sigma-54-dependent Fis family transcriptional regulator			RHE_RS26195	p42e	-	WP_042119910.1	377	COG0404	E	aminomethyl transferase family protein	5030			RHE_RS26195	p42e	-	WP_042119910.1	377	COG0404	E	aminomethyl transferase family protein
RHE_RS22020	p42b	-	WP_011427471.1	240	COG1802	K	GntR family transcriptional regulator			RHE_RS16825	chr	-	WP_011426523.1	216	COG1309	K	TetR family transcriptional regulator			RHE_RS14460	chr	-	WP_041678891.1	611	COG0006	E	aminopeptidase P family protein	2781			RHE_RS14460	chr	-	WP_041678891.1	611	COG0006	E	aminopeptidase P family protein
RHE_RS28510	p42f	-	WP_011428705.1	238	COG1802	K	GntR family transcriptional regulator			RHE_RS02660	chr	-	WP_011423897.1	195	COG1309	K	TetR/AcrR family transcriptional regulator			RHE_RS09885	chr	-	WP_011425212.1	213	COG2755	E	arylesterase	1903			RHE_RS09885	chr	-	WP_011425212.1	213	COG2755	E	arylesterase
RHE_RS25580	p42e	-	WP_011428152.1	279	COG1414	K	IclR family transcriptional regulator			RHE_RS03040	chr	-	WP_042117869.1	197	COG1309	K	TetR/AcrR family transcriptional regulator			RHE_RS27850	p42f	-	WP_042120054.1	392	COG1448	E	aspartate/tyrosine/aromatic aminotransferase	5359			RHE_RS27850	p42f	-	WP_042120054.1	392	COG1448	E	aspartate/tyrosine/aromatic aminotransferase
RHE_RS03090	chr	-	WP_011423976.1	336	COG1609	K	LacI family transcriptional regulator			RHE_RS05170	chr	-	WP_011424365.1	205	COG1309	K	TetR/AcrR family transcriptional regulator			RHE_RS01710	chr	-	WP_041678529.1	509	COG2939	E	carboxypeptidase	323			RHE_RS01710	chr	-	WP_041678529.1	509	COG2939	E	carboxypeptidase
RHE_RS17450	chr	-	WP_011426640.1	347	COG1609	K	LacI family transcriptional regulator			RHE_RS13215	chr	-	WP_011425833.1	216	COG1309	K	TetR/AcrR family transcriptional regulator			RHE_RS11520	chr	-	WP_020921378.1	388	COG1104	E	cysteine desulfurase	2227			RHE_RS11520	chr	-	WP_020921378.1	388	COG1104	E	cysteine desulfurase
RHE_RS23055	p42c	-	WP_011427668.1	352	COG1609	K	LacI family transcriptional regulator			RHE_RS14055	chr	-	WP_039620788.1	216	COG1309	K	TetR/AcrR family transcriptional regulator			RHE_RS07430	chr	-	WP_011424789.1	497	COG0260	E	cytosol aminopeptidase	1436			RHE_RS07430	chr	-	WP_011424789.1	497	COG0260	E	cytosol aminopeptidase
RHE_RS23350	p42c	-	WP_042119731.1	349	COG1609	K	LacI family transcriptional regulator			RHE_RS17430	chr	-	WP_011426636.1	200	COG1309	K	TetR/AcrR family transcriptional regulator			RHE_RS26150	p42e	-	WP_011428259.1	789	COG0404	E	DUF1989 domain-containing protein	5021			RHE_RS26150	p42e	-	WP_011428259.1	789	COG0404	E	DUF1989 domain-containing protein
RHE_RS05735	chr	-	WP_011424463.1	306	COG0583	K	LysR family transcriptional regulator			RHE_RS27310	p42f	-	WP_011428477.1	215	COG1309	K	TetR/AcrR family transcriptional regulator			RHE_RS05470	chr	-	WP_042119196.1	116	COG4766	E	ethanolamine utilization protein	1050			RHE_RS05470	chr	-	WP_042119196.1	116	COG4766	E	ethanolamine utilization protein
RHE_RS16815	chr	-	WP_042118944.1	299	COG0583	K	LysR family transcriptional regulator			RHE_RS02340	chr	-	WP_011423839.1	193			TetR/AcrR family transcriptional regulator			RHE_RS03755	chr	-	WP_011424101.1	415	COG0665	E	FAD-binding oxidoreductase	717			RHE_RS03755	chr	-	WP_011424101.1	415	COG0665	E	FAD-binding oxidoreductase
RHE_RS30790	p42d	-	WP_029532439.1	312	COG0583	K	LysR family transcriptional regulator			RHE_RS13190	chr	-	WP_011425830.1	173	COG1733	K	transcriptional regulator			RHE_RS20720	chr	-	WP_011427240.1	427	COG0665	E	FAD-binding oxidoreductase	3997			RHE_RS20720	chr	-	WP_011427240.1	427	COG0665	E	FAD-binding oxidoreductase
RHE_RS07685	chr	-	WP_004673822.1	171	COG1846	K	MarR family transcriptional regulator			RHE_RS26635	p42f	-	WP_011428354.1	234	COG2186	K	transcriptional regulator NanR			RHE_RS28205	p42f	-	WP_011428648.1	424	COG0665	E	FAD-binding oxidoreductase	5428			RHE_RS28205	p42f	-	WP_011428648.1	424	COG0665	E	FAD-binding oxidoreductase
RHE_RS03185	chr	-	WP_011423994.1	145	COG0784	T	response regulator													RHE_RS26135	p42e	-	WP_011428256.1	422	COG1231	E	FAD-dependent oxidoreductase	5018			RHE_RS26135	p42e	-	WP_011428256.1	422	COG1231	E	FAD-dependent oxidoreductase
RHE_RS07925	chr	-	WP_011424880.1	393	COG1846	K	ROK family transcriptional regulator													RHE_RS01780	chr	-	WP_011423736.1	525	COG2986	E	histidine ammonia-lyase	337			RHE_RS01780	chr	-	WP_011423736.1	525	COG2986	E	histidine ammonia-lyase
RHE_RS17200	chr	-	WP_011426596.1	154	COG1959	K	Rrf2 family transcriptional regulator			level_7										RHE_RS30550	p42d	hisC	WP_008536542.1	367	COG0079	E	histidinol-phosphate transaminase	5880			RHE_RS30550	p42d	hisC	WP_008536542.1	367	COG0079	E	histidinol-phosphate transaminase
RHE_RS18135	chr	-	WP_011426766.1	513	COG2204	T	sigma-54-dependent Fis family transcriptional regulator			RHE_RS11945	chr	-	WP_011425597.1	106	COG0633	C	(2Fe-2S) ferredoxin			RHE_RS18230	chr	-	WP_011426785.1	350	COG2008	E	low specificity L-threonine aldolase	3508			RHE_RS18230	chr	-	WP_011426785.1	350	COG2008	E	low specificity L-threonine aldolase
RHE_RS21205	p42a	-	WP_011427325.1	344	COG2390	K	sugar-binding transcriptional regulator			RHE_RS19890	chr	-	WP_011427083.1	994	COG0567	C	2-oxoglutarate dehydrogenase E1 component			RHE_RS26515	p42f	-	WP_011428331.1	427	COG0626	E	methionine gamma-lyase	5093			RHE_RS26515	p42f	-	WP_011428331.1	427	COG0626	E	methionine gamma-lyase
RHE_RS02660	chr	-	WP_011423897.1	195	COG1309	K	TetR/AcrR family transcriptional regulator			RHE_RS23200	p42c	-	WP_011427697.1	410	COG1071	C	3-methyl-2-oxobutanoate dehydrogenase (2-methylpropanoyl-transferring) subunit alpha			RHE_RS08335	chr	-	WP_042118249.1	195	COG1247	E	N-acetyltransferase	1607			RHE_RS08335	chr	-	WP_042118249.1	195	COG1247	E	N-acetyltransferase
RHE_RS03040	chr	-	WP_042117869.1	197	COG1309	K	TetR/AcrR family transcriptional regulator			RHE_RS17585	chr	-	WP_011426667.1	392	COG0282	C	acetate/propionate family kinase			RHE_RS13285	chr	-	WP_011425845.1	168	COG1247	E	N-acetyltransferase	2559			RHE_RS13285	chr	-	WP_011425845.1	168	COG1247	E	N-acetyltransferase
RHE_RS05170	chr	-	WP_011424365.1	205	COG1309	K	TetR/AcrR family transcriptional regulator			RHE_RS24270	p42e	-	WP_011427907.1	570	COG0633	C	adenylate/guanylate cyclase domain-containing protein			RHE_RS20990	chr	-	WP_011427286.1	1591	COG2902	E	NAD-glutamate dehydrogenase	4046			RHE_RS20990	chr	-	WP_011427286.1	1591	COG2902	E	NAD-glutamate dehydrogenase
RHE_RS13215	chr	-	WP_011425833.1	216	COG1309	K	TetR/AcrR family transcriptional regulator			RHE_RS19035	chr	-	WP_011426932.1	502	COG1012	C	aldehyde dehydrogenase family protein			RHE_RS14765	chr	-	WP_042119283.1	257	COG3931	E	N-formylglutamate amidohydrolase	2841			RHE_RS14765	chr	-	WP_042119283.1	257	COG3931	E	N-formylglutamate amidohydrolase
RHE_RS14055	chr	-	WP_039620788.1	216	COG1309	K	TetR/AcrR family transcriptional regulator			RHE_RS29210	p42f	-	WP_011428837.1	507	COG1012	C	aldehyde dehydrogenase (NADP(+))			RHE_RS02640	chr	-	WP_011423894.1	394	COG0626	E	O-succinylhomoserine sulfhydrylase	503			RHE_RS02640	chr	-	WP_011423894.1	394	COG0626	E	O-succinylhomoserine sulfhydrylase
RHE_RS17430	chr	-	WP_011426636.1	200	COG1309	K	TetR/AcrR family transcriptional regulator			RHE_RS15235	chr	-	WP_020921872.1	374	COG1902	C	alkene reductase			RHE_RS11260	chr	-	WP_011425464.1	150	COG0139	E	phosphoribosyl-AMP cyclohydrolase	2175			RHE_RS11260	chr	-	WP_011425464.1	150	COG0139	E	phosphoribosyl-AMP cyclohydrolase
RHE_RS02340	chr	-	WP_011423839.1	193			TetR/AcrR family transcriptional regulator			RHE_RS04360	chr	-	WP_011424214.1	207	COG0711	C	ATP synthase subunit b 2			RHE_RS06810	chr	-	WP_011424670.1	370	COG0079	E	pyridoxal phosphate-dependent aminotransferase	1310			RHE_RS06810	chr	-	WP_011424670.1	370	COG0079	E	pyridoxal phosphate-dependent aminotransferase
RHE_RS12790	chr	-	WP_011425755.1	297	COG0583	K	transcriptional regulator ArgP			RHE_RS09835	chr	gltA	WP_008526864.1	429	COG0372	C	citrate (Si)-synthase			RHE_RS20915	chr	-	WP_011427273.1	310	COG1171	E	serine dehydratase	4033			RHE_RS20915	chr	-	WP_011427273.1	310	COG1171	E	serine dehydratase
RHE_RS13190	chr	-	WP_011425830.1	173	COG1733	K	transcriptional regulator			RHE_RS29045	p42f	ccoG	WP_011428806.1	522	COG0348	C	cytochrome c oxidase accessory protein CcoG			RHE_RS16510	chr	-	WP_020922040.1	231	COG2755	E	SGNH/GDSL hydrolase family protein	3175			RHE_RS16510	chr	-	WP_020922040.1	231	COG2755	E	SGNH/GDSL hydrolase family protein
RHE_RS26635	p42f	-	WP_011428354.1	234	COG2186	K	transcriptional regulator NanR			RHE_RS19855	chr	-	WP_011427077.1	468	COG1249	C	dihydrolipoyl dehydrogenase			RHE_RS17225	chr	-	WP_011426601.1	369	COG3842	E	sn-glycerol-3-phosphate import ATP-binding protein UgpC 2	3316			RHE_RS17225	chr	-	WP_011426601.1	369	COG3842	E	sn-glycerol-3-phosphate import ATP-binding protein UgpC 2
RHE_RS28430	p42f	putA	WP_011428690.1	1235	COG0506	E	trifunctional transcriptional regulator/proline dehydrogenase/L-glutamate gamma-semialdehyde dehydrogenase			RHE_RS28540	p42f	-	WP_011428710.1	249	COG2086	C	electron transfer flavoprotein subunit beta/FixA family protein			RHE_RS16940	chr	urtE	WP_011426546.1	231	COG0410	E	urea ABC transporter ATP-binding subunit UrtE	3260			RHE_RS16940	chr	urtE	WP_011426546.1	231	COG0410	E	urea ABC transporter ATP-binding subunit UrtE
RHE_RS16760	chr	-	WP_011426509.1	264	COG0784	T	two-component response regulator			RHE_RS12025	chr	-	WP_011425613.1	479	COG0277	C	FAD-binding oxidoreductase			RHE_RS16930	chr	-	WP_011426544.1	100	COG0831	E	urease subunit gamma	3258			RHE_RS16930	chr	-	WP_011426544.1	100	COG0831	E	urease subunit gamma
RHE_RS17755	chr	-	WP_011426698.1	248	COG0217	KJ	YebC/PmpR family DNA-binding transcriptional regulator			RHE_RS14345	chr	-	WP_011426050.1	468	COG0277	C	FAD-binding protein			RHE_RS05785	chr	-	WP_011424473.1	245	COG0175	EH	phosphoadenylyl-sulfate reductase	1109			RHE_RS05785	chr	-	WP_011424473.1	245	COG0175	EH	phosphoadenylyl-sulfate reductase
										RHE_RS10645	chr	-	WP_011425346.1	270	COG1018	C	ferredoxin--NADP reductase			RHE_RS07055	chr	-	WP_011424717.1	294	COG0329	EM	4-hydroxy-tetrahydrodipicolinate synthase	1359			RHE_RS07055	chr	-	WP_011424717.1	294	COG0329	EM	4-hydroxy-tetrahydrodipicolinate synthase
										RHE_RS12185	chr	-	WP_020921459.1	535	COG1838	C	fumarate hydratase			RHE_RS14280	chr	-	WP_011426038.1	304	COG0329	EM	dihydrodipicolinate synthase family protein	2747			RHE_RS14280	chr	-	WP_011426038.1	304	COG0329	EM	dihydrodipicolinate synthase family protein
										RHE_RS15965	chr	glpK	WP_011426358.1	497	COG0554	C	glycerol kinase			RHE_RS19830	chr	-	WP_011427071.1	310	COG0329	EM	dihydrodipicolinate synthase family protein	3817			RHE_RS19830	chr	-	WP_011427071.1	310	COG0329	EM	dihydrodipicolinate synthase family protein
level_8										RHE_RS19905	chr	-	WP_004679265.1	320	COG0039	C	malate dehydrogenase			RHE_RS22155	p42b	-	WP_011427497.1	300	COG0329	EM	dihydrodipicolinate synthase family protein	4241			RHE_RS22155	p42b	-	WP_011427497.1	300	COG0329	EM	dihydrodipicolinate synthase family protein
RHE_RS11945	chr	-	WP_011425597.1	106	COG0633	C	(2Fe-2S) ferredoxin			RHE_RS07570	chr	-	WP_042118203.1	734	COG0243	C	molybdopterin oxidoreductase family protein			RHE_RS23060	p42c	-	WP_011427669.1	303	COG0329	EM	dihydrodipicolinate synthase family protein	4415			RHE_RS23060	p42c	-	WP_011427669.1	303	COG0329	EM	dihydrodipicolinate synthase family protein
RHE_RS19890	chr	-	WP_011427083.1	994	COG0567	C	2-oxoglutarate dehydrogenase E1 component			RHE_RS12030	chr	-	WP_011425614.1	770	COG0280	C	NADP-dependent malic enzyme			RHE_RS08930	chr	hppD	WP_011425038.1	369	COG3185	ER	4-hydroxyphenylpyruvate dioxygenase	1720			RHE_RS08930	chr	hppD	WP_011425038.1	369	COG3185	ER	4-hydroxyphenylpyruvate dioxygenase
RHE_RS23200	p42c	-	WP_011427697.1	410	COG1071	C	3-methyl-2-oxobutanoate dehydrogenase (2-methylpropanoyl-transferring) subunit alpha			RHE_RS29085	p42f	-	WP_011428813.1	147	COG3794	C	pseudoazurin			RHE_RS32825	p42d	-	WP_011053500.1	344	COG1063	ER	iditol 2-dehydrogenase	5989			RHE_RS32825	p42d	-	WP_011053500.1	344	COG1063	ER	iditol 2-dehydrogenase
RHE_RS17585	chr	-	WP_011426667.1	392	COG0282	C	acetate/propionate family kinase			RHE_RS30900	p42d	-	WP_004674399.1	147	COG3794	C	pseudoazurin			RHE_RS15095	chr	-	WP_011426194.1	345	COG1063	ER	L-threonine 3-dehydrogenase	2906			RHE_RS15095	chr	-	WP_011426194.1	345	COG1063	ER	L-threonine 3-dehydrogenase
RHE_RS24270	p42e	-	WP_011427907.1	570	COG0633	C	adenylate/guanylate cyclase domain-containing protein			RHE_RS20465	chr	pyc	WP_011427190.1	1154	COG1038	C	pyruvate carboxylase			RHE_RS22260	p42b	-	WP_011427517.1	329	COG1063	ER	oxidoreductase	4262			RHE_RS22260	p42b	-	WP_011427517.1	329	COG1063	ER	oxidoreductase
RHE_RS19035	chr	-	WP_011426932.1	502	COG1012	C	aldehyde dehydrogenase family protein			RHE_RS18475	chr	-	WP_042119023.1	382	COG3288	C	Re/Si-specific NAD(P)(+) transhydrogenase subunit alpha			RHE_RS22895	p42c	-	WP_042119781.1	312	COG0834	ET	ABC transporter substrate-binding protein	4382			RHE_RS22895	p42c	-	WP_042119781.1	312	COG0834	ET	ABC transporter substrate-binding protein
RHE_RS29210	p42f	-	WP_011428837.1	507	COG1012	C	aldehyde dehydrogenase (NADP(+))			RHE_RS26445	p42f	-	WP_011428317.1	241	COG4221	C	SDR family NAD(P)-dependent oxidoreductase			RHE_RS30295	p42d	-	WP_011053397.1	280	COG0834	ET	ABC transporter substrate-binding protein	5831			RHE_RS30295	p42d	-	WP_011053397.1	280	COG0834	ET	ABC transporter substrate-binding protein
RHE_RS15235	chr	-	WP_020921872.1	374	COG1902	C	alkene reductase			RHE_RS07795	chr	hppA	WP_011424858.1	712	COG3808	C	sodium-translocating pyrophosphatase			RHE_RS07475	chr	-	WP_042118194.1	276	COG0834	ET	amino acid ABC transporter	1445			RHE_RS07475	chr	-	WP_042118194.1	276	COG0834	ET	amino acid ABC transporter
RHE_RS04360	chr	-	WP_011424214.1	207	COG0711	C	ATP synthase subunit b 2			RHE_RS18325	chr	-	WP_042119013.1	314	COG3181	C	tripartite tricarboxylate transporter substrate binding protein			RHE_RS27430	p42f	-	WP_011428500.1	277	COG0834	ET	amino acid ABC transporter substrate-binding protein	5275			RHE_RS27430	p42f	-	WP_011428500.1	277	COG0834	ET	amino acid ABC transporter substrate-binding protein
RHE_RS19800	chr	atpD	WP_011427065.1	475	COG0055	C	ATP synthase subunit beta			RHE_RS20015	chr	-	WP_011427106.1	178	COG0221	CP	inorganic diphosphatase			RHE_RS15825	chr	ade	WP_011426330.1	565	COG1001	F	adenine deaminase	3043			RHE_RS15825	chr	ade	WP_011426330.1	565	COG1001	F	adenine deaminase
RHE_RS15195	chr	-	WP_011426214.1	443	COG1301	C	C4-dicarboxylate transporter			RHE_RS17885	chr	-	WP_011426721.1	624	COG3263	CP	potassium/proton antiporter			RHE_RS31115	p42d	-	WP_004672710.1	184	COG0503	F	adenine phosphoribosyltransferase	5982			RHE_RS31115	p42d	-	WP_004672710.1	184	COG0503	F	adenine phosphoribosyltransferase
RHE_RS09835	chr	gltA	WP_008526864.1	429	COG0372	C	citrate (Si)-synthase			RHE_RS12645	chr	-	WP_011425730.1	342	COG0604	CR	NADPH:quinone oxidoreductase			RHE_RS01775	chr	-	WP_011423735.1	459	COG0044	F	allantoinase	336			RHE_RS01775	chr	-	WP_011423735.1	459	COG0044	F	allantoinase
RHE_RS24165	p42e	cyoB	WP_011427888.1	667	COG0843	C	cytochrome o ubiquinol oxidase subunit I			RHE_RS13445	chr	-	WP_011425876.1	340	COG0206	D	cell division protein FtsZ			RHE_RS10775	chr	-	WP_042118467.1	490	COG0062	F	bifunctional ADP-dependent NAD(P)H-hydrate dehydratase/NAD(P)H-hydrate epimerase	2081			RHE_RS10775	chr	-	WP_042118467.1	490	COG0062	F	bifunctional ADP-dependent NAD(P)H-hydrate dehydratase/NAD(P)H-hydrate epimerase
RHE_RS29045	p42f	ccoG	WP_011428806.1	522	COG0348	C	cytochrome c oxidase accessory protein CcoG			RHE_RS19440	chr	ftsE	WP_041678766.1	219	COG2884	D	cell division ATP-binding protein FtsE			RHE_RS29805	p42d	-	WP_004675993.1	348	COG0503	F	hypothetical protein	5739			RHE_RS29805	p42d	-	WP_004675993.1	348	COG0503	F	hypothetical protein
RHE_RS30865	p42d	ccoG	WP_011053473.1	524	COG0348	C	cytochrome c oxidase accessory protein CcoG			RHE_RS05065	chr	-	WP_011424347.1	1153	COG1196	D	chromosome segregation protein SMC			RHE_RS06065	chr	-	WP_011424522.1	151	COG1051	F	NUDIX domain-containing protein	1161			RHE_RS06065	chr	-	WP_011424522.1	151	COG1051	F	NUDIX domain-containing protein
RHE_RS19855	chr	-	WP_011427077.1	468	COG1249	C	dihydrolipoyl dehydrogenase			RHE_RS00775	chr	-	WP_011423546.1	775	COG1674	D	DNA translocase FtsK			RHE_RS22550	p42b	-	WP_011427571.1	429	COG0402	FR	cytosine deaminase	4316			RHE_RS22550	p42b	-	WP_011427571.1	429	COG0402	FR	cytosine deaminase
RHE_RS19880	chr	-	WP_011427082.1	418	COG0508	C	dihydrolipoyllysine-residue succinyltransferase			RHE_RS09255	chr	-	WP_011425100.1	289	COG3827	D	DUF2497 domain-containing protein			RHE_RS07160	chr	-	WP_011424738.1	190	COG1896	FR	HD family hydrolase	1381			RHE_RS07160	chr	-	WP_011424738.1	190	COG1896	FR	HD family hydrolase
RHE_RS19390	chr	-	WP_011426993.1	309	COG2025	C	electron transfer flavoprotein subunit alpha/FixB family protein			RHE_RS07380	chr	-	WP_042119221.1	405	COG1559	D	endolytic transglycosylase MltG			RHE_RS09030	chr	-	WP_011425058.1	662	COG0737	FV	bifunctional 2\',3\'-cyclic-nucleotide 2\'-phosphodiesterase/3\'-nucleotidase	1740			RHE_RS09030	chr	-	WP_011425058.1	662	COG0737	FV	bifunctional 2\',3\'-cyclic-nucleotide 2\'-phosphodiesterase/3\'-nucleotidase
RHE_RS28535	p42f	-	WP_011426993.1	309	COG2025	C	electron transfer flavoprotein subunit alpha/FixB family protein			RHE_RS11955	chr	-	WP_011425599.1	2324	COG1196	D	membrane protein			RHE_RS18170	chr	-	WP_011426773.1	668	COG0737	FV	LysM peptidoglycan-binding domain-containing protein	3496			RHE_RS18170	chr	-	WP_011426773.1	668	COG0737	FV	LysM peptidoglycan-binding domain-containing protein
RHE_RS28540	p42f	-	WP_011428710.1	249	COG2086	C	electron transfer flavoprotein subunit beta/FixA family protein			RHE_RS10265	chr	-	WP_011425276.1	650	COG1475	D	ParB/RepB/Spo0J family partition protein			RHE_RS04240	chr	-	WP_011424191.1	269	COG0483	G	3\'(2\'),5\'-bisphosphate nucleotidase CysQ	811			RHE_RS04240	chr	-	WP_011424191.1	269	COG0483	G	3\'(2\'),5\'-bisphosphate nucleotidase CysQ
RHE_RS19805	chr	-	WP_011427066.1	294	COG0224	C	F0F1 ATP synthase subunit gamma			RHE_RS07975	chr	-	WP_011424889.1	724	COG0455	DN	chain-length determining protein			RHE_RS26125	p42e	-	WP_011428253.1	278	COG3717	G	5-dehydro-4-deoxy-D-glucuronate isomerase	5014			RHE_RS26125	p42e	-	WP_011428253.1	278	COG3717	G	5-dehydro-4-deoxy-D-glucuronate isomerase
RHE_RS19815	chr	-	WP_011427068.1	188	COG0712	C	F0F1 ATP synthase subunit delta			RHE_RS09570	chr	-	WP_011425160.1	385	COG0436	E	1-aminocyclopropane-1-carboxylate deaminase			RHE_RS17825	chr	gnd	WP_011426711.1	343	COG1023	G	6-phosphogluconate dehydrogenase (decarboxylating)	3427			RHE_RS17825	chr	gnd	WP_011426711.1	343	COG1023	G	6-phosphogluconate dehydrogenase (decarboxylating)
RHE_RS04520	chr	-	WP_011424245.1	477	COG0277	C	FAD-binding oxidoreductase			RHE_RS02120	chr	dapD	WP_011423799.1	286	COG2171	E	2,3,4,5-tetrahydropyridine-2,6-dicarboxylate N-succinyltransferase			RHE_RS14090	chr	-	WP_042118732.1	452	COG1653	G	ABC transporter substrate-binding protein	2710			RHE_RS14090	chr	-	WP_042118732.1	452	COG1653	G	ABC transporter substrate-binding protein
RHE_RS12025	chr	-	WP_011425613.1	479	COG0277	C	FAD-binding oxidoreductase			RHE_RS12130	chr	-	WP_011425634.1	457	COG3200	E	3-deoxy-7-phosphoheptulonate synthase class II			RHE_RS22710	p42b	-	WP_011427603.1	448	COG2182	G	ABC transporter substrate-binding protein	4347			RHE_RS22710	p42b	-	WP_011427603.1	448	COG2182	G	ABC transporter substrate-binding protein
RHE_RS14345	chr	-	WP_011426050.1	468	COG0277	C	FAD-binding protein			RHE_RS20270	chr	leuC	WP_011427156.1	469	COG0065	E	3-isopropylmalate dehydratase large subunit			RHE_RS06095	chr	-	WP_011424528.1	347	COG1064	G	alcohol dehydrogenase	1167			RHE_RS06095	chr	-	WP_011424528.1	347	COG1064	G	alcohol dehydrogenase
RHE_RS10645	chr	-	WP_011425346.1	270	COG1018	C	ferredoxin--NADP reductase			RHE_RS20910	chr	leuD	WP_011427272.1	202	COG0066	E	3-isopropylmalate dehydratase small subunit			RHE_RS28215	p42f	-	WP_011428650.1	222	COG0235	G	aldolase	5430			RHE_RS28215	p42f	-	WP_011428650.1	222	COG0235	G	aldolase
RHE_RS22910	p42c	msuE	WP_011427639.1	186	COG0431	C	FMN reductase			RHE_RS04450	chr	aroA	WP_011424232.1	420	COG0128	E	3-phosphoshikimate 1-carboxyvinyltransferase			RHE_RS22045	p42b	-	WP_011427476.1	289	COG2017	G	aldose 1-epimerase family protein	4220			RHE_RS22045	p42b	-	WP_011427476.1	289	COG2017	G	aldose 1-epimerase family protein
RHE_RS12185	chr	-	WP_020921459.1	535	COG1838	C	fumarate hydratase			RHE_RS10550	chr	-	WP_011425328.1	531	COG0747	E	ABC transporter substrate-binding protein			RHE_RS15830	chr	-	WP_011426331.1	573	COG0366	G	alpha-glucosidase	3044			RHE_RS15830	chr	-	WP_011426331.1	573	COG0366	G	alpha-glucosidase
RHE_RS15655	chr	-	WP_011426298.1	328	COG0435	C	glutathione S-transferase family protein			RHE_RS12355	chr	-	WP_011425676.1	268	COG4215	E	ABC transporter permease			RHE_RS06365	chr	-	WP_011424581.1	736	COG3408	G	amylo-alpha-1,6-glucosidase	1222			RHE_RS06365	chr	-	WP_011424581.1	736	COG3408	G	amylo-alpha-1,6-glucosidase
RHE_RS12140	chr	gor	WP_011425636.1	461	COG1249	C	glutathione-disulfide reductase			RHE_RS17605	chr	-	WP_011426671.1	390	COG0683	E	ABC transporter substrate-binding protein			RHE_RS31105	p42d	-	WP_004677031.1	257	COG0580	G	aquaporin	5980			RHE_RS31105	p42d	-	WP_004677031.1	257	COG0580	G	aquaporin
RHE_RS15965	chr	glpK	WP_011426358.1	497	COG0554	C	glycerol kinase			RHE_RS22160	p42b	-	WP_011427498.1	545	COG0747	E	ABC transporter substrate-binding protein			RHE_RS29645	p42d	-	WP_004674391.1	814	COG1472	G	beta-glucosidase	5707			RHE_RS29645	p42d	-	WP_004674391.1	814	COG1472	G	beta-glucosidase
RHE_RS22130	p42b	glpK	WP_011427492.1	500	COG0554	C	glycerol kinase			RHE_RS23370	p42c	-	WP_011427731.1	355	COG3842	E	ABC transporter ATP-binding protein			RHE_RS20850	chr	-	WP_042119122.1	398	COG2861	G	divergent polysaccharide deacetylase family protein	4022			RHE_RS20850	chr	-	WP_042119122.1	398	COG2861	G	divergent polysaccharide deacetylase family protein
RHE_RS22095	p42b	-	WP_011427485.1	504	COG0578	C	glycerol-3-phosphate dehydrogenase			RHE_RS26890	p42f	-	WP_011428400.1	355	COG3842	E	ABC transporter ATP-binding protein			RHE_RS27870	p42f	-	WP_011428584.1	1075	COG0366	G	DUF3416 domain-containing protein	5363			RHE_RS27870	p42f	-	WP_011428584.1	1075	COG0366	G	DUF3416 domain-containing protein
RHE_RS17540	chr	-	WP_011426658.1	327	COG3181	C	hypothetical protein			RHE_RS02610	chr	-	WP_011423889.1	399	COG4992	E	acetylornithine transaminase			RHE_RS16435	chr	-	WP_011426446.1	357	COG3693	G	endo-1,4-beta-xylanase	3160			RHE_RS16435	chr	-	WP_011426446.1	357	COG3693	G	endo-1,4-beta-xylanase
RHE_RS15385	chr	-	WP_011426248.1	290	COG4221	C	KR domain-containing protein			RHE_RS09690	chr	-	WP_042118350.1	400	COG4597	E	amino acid ABC transporter permease			RHE_RS02420	chr	-	WP_011423855.1	541	COG0166	G	glucose-6-phosphate isomerase	460			RHE_RS02420	chr	-	WP_011423855.1	541	COG0166	G	glucose-6-phosphate isomerase
RHE_RS19905	chr	-	WP_004679265.1	320	COG0039	C	malate dehydrogenase			RHE_RS28350	p42f	-	WP_011428675.1	396	COG0006	E	aminopeptidase P family protein			RHE_RS03560	chr	zwf	WP_011424068.1	491	COG0364	G	glucose-6-phosphate dehydrogenase	682			RHE_RS03560	chr	zwf	WP_011424068.1	491	COG0364	G	glucose-6-phosphate dehydrogenase
RHE_RS03695	chr	mmsA	WP_011424092.1	498	COG1012	C	methylmalonate-semialdehyde dehydrogenase (CoA acylating)			RHE_RS08055	chr	-	WP_011424904.1	427	COG2873	E	aminotransferase class V-fold PLP-dependent enzyme			RHE_RS06075	chr	-	WP_011424524.1	505	COG0364	G	glucose-6-phosphate dehydrogenase	1163			RHE_RS06075	chr	-	WP_011424524.1	505	COG0364	G	glucose-6-phosphate dehydrogenase
RHE_RS07570	chr	-	WP_042118203.1	734	COG0243	C	molybdopterin oxidoreductase family protein			RHE_RS19405	chr	argH	WP_011426996.1	467	COG0165	E	argininosuccinate lyase			RHE_RS06265	chr	-	WP_011424561.1	779	COG4993	G	glucose/quinate/shikimate family membrane-bound PQQ-dependent dehydrogenase	1202			RHE_RS06265	chr	-	WP_011424561.1	779	COG4993	G	glucose/quinate/shikimate family membrane-bound PQQ-dependent dehydrogenase
RHE_RS00470	chr	gabD	WP_011423489.1	494	COG1012	C	NAD-dependent succinate-semialdehyde dehydrogenase			RHE_RS20070	chr	-	WP_011427116.1	407	COG0137	E	argininosuccinate synthase			RHE_RS18370	chr	-	WP_011426808.1	820	COG0058	G	glycogen/starch/alpha-glucan phosphorylase	3536			RHE_RS18370	chr	-	WP_011426808.1	820	COG0058	G	glycogen/starch/alpha-glucan phosphorylase
RHE_RS19120	chr	-	WP_042119339.1	174	COG1905	C	NADH-quinone oxidoreductase subunit NuoE			RHE_RS25855	p42e	aspA	WP_011428205.1	475	COG1027	E	aspartate ammonia-lyase			RHE_RS04495	chr	-	WP_011424241.1	193	COG0406	G	histidine phosphatase family protein	861			RHE_RS04495	chr	-	WP_011424241.1	193	COG0406	G	histidine phosphatase family protein
RHE_RS01970	chr	-	WP_011423771.1	760	COG0280	C	NADP-dependent malic enzyme			RHE_RS20960	chr	-	WP_011427281.1	344	COG0136	E	aspartate-semialdehyde dehydrogenase			RHE_RS24065	p42e	treY	WP_011427867.1	867	COG3280	G	malto-oligosyltrehalose synthase	4613			RHE_RS24065	p42e	treY	WP_011427867.1	867	COG3280	G	malto-oligosyltrehalose synthase
RHE_RS12030	chr	-	WP_011425614.1	770	COG0280	C	NADP-dependent malic enzyme			RHE_RS04715	chr	-	WP_011424282.1	365	COG0082	E	chorismate synthase			RHE_RS27800	p42f	treZ	WP_011428570.1	597	COG0296	G	malto-oligosyltrehalose trehalohydrolase	5349			RHE_RS27800	p42f	treZ	WP_011428570.1	597	COG0296	G	malto-oligosyltrehalose trehalohydrolase
RHE_RS20470	chr	-	WP_011427191.1	190	COG0431	C	NADPH-dependent oxidoreductase			RHE_RS07245	chr	-	WP_011424754.1	537	COG0119	E	citramalate synthase			RHE_RS09465	chr	-	WP_011425141.1	234	COG2220	G	metal-dependent hydrolase	1825			RHE_RS09465	chr	-	WP_011425141.1	234	COG2220	G	metal-dependent hydrolase
RHE_RS11220	chr	-	WP_011425456.1	194	COG0778	C	nitroreductase			RHE_RS09700	chr	-	WP_011425181.1	396	COG0626	E	cystathionine beta-lyase			RHE_RS31100	p42d	-	WP_011053494.1	392	COG3594	G	nodulation protein NolL	5979			RHE_RS31100	p42d	-	WP_011053494.1	392	COG3594	G	nodulation protein NolL
RHE_RS02675	chr	-	WP_011423900.1	273	COG4221	C	oxidoreductase			RHE_RS28700	p42f	-	WP_011428741.1	422	COG0665	E	D-amino acid dehydrogenase small subunit			RHE_RS17590	chr	-	WP_011426668.1	795	COG3957	G	phosphoketolase family protein	3381			RHE_RS17590	chr	-	WP_011426668.1	795	COG3957	G	phosphoketolase family protein
RHE_RS00190	chr	-	WP_011423441.1	536	COG1866	C	phosphoenolpyruvate carboxykinase (ATP)			RHE_RS01815	chr	-	WP_011423743.1	360	COG1748	E	dehydrogenase			RHE_RS03110	chr	-	WP_011423980.1	381	COG5434	G	polysaccharidase	593			RHE_RS03110	chr	-	WP_011423980.1	381	COG5434	G	polysaccharidase
RHE_RS12165	chr	gph	WP_011425640.1	234	COG0546	C	phosphoglycolate phosphatase			RHE_RS24455	p42e	-	WP_011427942.1	853	COG0404	E	FAD-dependent oxidoreductase			RHE_RS14065	chr	-	WP_011425994.1	543	COG1069	G	ribulokinase	2705			RHE_RS14065	chr	-	WP_011425994.1	543	COG1069	G	ribulokinase
RHE_RS02565	chr	ppk2	WP_011423882.1	293	COG2326	C	polyphosphate kinase 2			RHE_RS11460	chr	gcvT	WP_011425502.1	378	COG0404	E	glycine cleavage system protein T			RHE_RS17240	chr	-	WP_011426604.1	451	COG1653	G	sn-glycerol 3-phosphate ABC transporter	3319			RHE_RS17240	chr	-	WP_011426604.1	451	COG1653	G	sn-glycerol 3-phosphate ABC transporter
RHE_RS29085	p42f	-	WP_011428813.1	147	COG3794	C	pseudoazurin			RHE_RS19480	chr	-	WP_020922413.1	369	COG0079	E	histidinol-phosphate transaminase			RHE_RS23240	p42c	-	WP_011427705.1	440	COG1653	G	sn-glycerol-3-phosphate ABC transporter substrate-binding protein UgpB	4451			RHE_RS23240	p42c	-	WP_011427705.1	440	COG1653	G	sn-glycerol-3-phosphate ABC transporter substrate-binding protein UgpB
RHE_RS30900	p42d	-	WP_004674399.1	147	COG3794	C	pseudoazurin			RHE_RS09595	chr	-	WP_011425165.1	441	COG0460	E	homoserine dehydrogenase			RHE_RS10680	chr	-	WP_011425353.1	320	COG1879	G	sugar ABC transporter substrate-binding protein	2062			RHE_RS10680	chr	-	WP_011425353.1	320	COG1879	G	sugar ABC transporter substrate-binding protein
RHE_RS20465	chr	pyc	WP_011427190.1	1154	COG1038	C	pyruvate carboxylase			RHE_RS20615	chr	-	WP_020922563.1	307	COG1897	E	homoserine O-succinyltransferase			RHE_RS17235	chr	-	WP_011426603.1	294	COG1175	G	sugar ABC transporter permease	3318			RHE_RS17235	chr	-	WP_011426603.1	294	COG1175	G	sugar ABC transporter permease
RHE_RS18475	chr	-	WP_042119023.1	382	COG3288	C	Re/Si-specific NAD(P)(+) transhydrogenase subunit alpha			RHE_RS01080	chr	-	WP_011423606.1	463	COG0260	E	leucyl aminopeptidase			RHE_RS22625	p42b	-	WP_011427586.1	348	COG1879	G	sugar ABC transporter substrate-binding protein	4330			RHE_RS22625	p42b	-	WP_011427586.1	348	COG1879	G	sugar ABC transporter substrate-binding protein
RHE_RS26445	p42f	-	WP_011428317.1	241	COG4221	C	SDR family NAD(P)-dependent oxidoreductase			RHE_RS14830	chr	-	WP_042118777.1	1257	COG0646	E	methionine synthase			RHE_RS22705	p42b	-	WP_011427602.1	433	COG1175	G	sugar ABC transporter permease	4346			RHE_RS22705	p42b	-	WP_011427602.1	433	COG1175	G	sugar ABC transporter permease
RHE_RS07795	chr	hppA	WP_011424858.1	712	COG3808	C	sodium-translocating pyrophosphatase			RHE_RS00105	chr	-	WP_011423425.1	222	COG0135	E	N-(5\'-phosphoribosyl)anthranilate isomerase			RHE_RS29865	p42d	-	WP_008534334.1	388	COG1879	G	sugar ABC transporter substrate-binding protein	5751			RHE_RS29865	p42d	-	WP_008534334.1	388	COG1879	G	sugar ABC transporter substrate-binding protein
RHE_RS19920	chr	-	WP_011427088.1	259	COG0479	C	succinate dehydrogenase iron-sulfur subunit			RHE_RS18115	chr	-	WP_011426763.1	262	COG3931	E	N-formylglutamate amidohydrolase			RHE_RS15155	chr	-	WP_011426206.1	414	COG2814	G	tetracycline resistance MFS efflux pump	2918			RHE_RS15155	chr	-	WP_011426206.1	414	COG2814	G	tetracycline resistance MFS efflux pump
RHE_RS19895	chr	-	WP_011427084.1	300	COG0074	C	succinate--CoA ligase subunit alpha			RHE_RS27640	p42f	-	WP_011428541.1	645	COG0747	E	peptide ABC transporter			RHE_RS18755	chr	tal	WP_011426880.1	321	COG0176	G	transaldolase	3612			RHE_RS18755	chr	tal	WP_011426880.1	321	COG0176	G	transaldolase
RHE_RS19900	chr	-	WP_011427085.1	397	COG0045	C	succinyl-CoA ligase subunit beta			RHE_RS24485	p42e	-	WP_041679054.1	695	COG0747	E	periplasmic alpha-galactoside-binding protein			RHE_RS11550	chr	-	WP_011425520.1	553	COG0366	G	trehalose synthase	2232			RHE_RS11550	chr	-	WP_011425520.1	553	COG0366	G	trehalose synthase
RHE_RS17930	chr	-	WP_011426729.1	330	COG3181	C	tripartite tricarboxylate transporter substrate binding protein			RHE_RS15340	chr	-	WP_011426240.1	400	COG0436	E	pyridoxal phosphate-dependent aminotransferase			RHE_RS24005	p42c	otsB	WP_041678969.1	252	COG1877	G	trehalose-phosphatase	4601			RHE_RS24005	p42c	otsB	WP_041678969.1	252	COG1877	G	trehalose-phosphatase
RHE_RS18325	chr	-	WP_042119013.1	314	COG3181	C	tripartite tricarboxylate transporter substrate binding protein			RHE_RS18420	chr	-	WP_011426818.1	417	COG0665	E	sarcosine oxidase subunit beta family protein			RHE_RS12285	chr	-	WP_042118578.1	302	COG0697	GER	EamA/RhaT family transporter	2374			RHE_RS12285	chr	-	WP_042118578.1	302	COG0697	GER	EamA/RhaT family transporter
RHE_RS24170	p42e	cyoA	WP_041679050.1	394	COG1622	C	ubiquinol oxidase subunit II			RHE_RS07695	chr	glyA	WP_011424840.1	432	COG0112	E	serine hydroxymethyltransferase			RHE_RS16080	chr	-	WP_011426378.1	307	COG0726	GM	allantoinase PuuE	3093			RHE_RS16080	chr	-	WP_011426378.1	307	COG0726	GM	allantoinase PuuE
RHE_RS20920	chr	leuB	WP_011427274.1	370	COG0473	CE	3-isopropylmalate dehydrogenase			RHE_RS18715	chr	-	WP_011426873.1	386	COG0687	E	spermidine/putrescine ABC transporter substrate-binding protein			RHE_RS04750	chr	-	WP_042118002.1	345	COG0726	GM	polysaccharide deacetylase	911			RHE_RS04750	chr	-	WP_042118002.1	345	COG0726	GM	polysaccharide deacetylase
RHE_RS18515	chr	-	WP_011426834.1	318	COG1052	CHR	2-hydroxyacid dehydrogenase			RHE_RS04950	chr	-	WP_011424326.1	474	COG0498	E	threonine synthase			RHE_RS18805	chr	-	WP_011426890.1	229	COG0637	GR	hydrolase	3622			RHE_RS18805	chr	-	WP_011426890.1	229	COG0637	GR	hydrolase
RHE_RS16015	chr	lldD	WP_011426367.1	380	COG1304	CIR	alpha-hydroxy-acid oxidizing protein			RHE_RS18080	chr	-	WP_011426756.1	324	COG1171	E	threonine/serine dehydratase			RHE_RS08750	chr	-	WP_011425003.1	332	COG1893	H	2-dehydropantoate 2-reductase	1686			RHE_RS08750	chr	-	WP_011425003.1	332	COG1893	H	2-dehydropantoate 2-reductase
RHE_RS20015	chr	-	WP_011427106.1	178	COG0221	CP	inorganic diphosphatase			RHE_RS18555	chr	-	WP_020922297.1	377	COG0019	E	type III PLP-dependent enzyme			RHE_RS29610	p42d	-	WP_004674381.1	233	COG1985	H	5-amino-6-(5-phosphoribosylamino)uracil reductase	5701			RHE_RS29610	p42d	-	WP_004674381.1	233	COG1985	H	5-amino-6-(5-phosphoribosylamino)uracil reductase
RHE_RS17885	chr	-	WP_011426721.1	624	COG3263	CP	potassium/proton antiporter			RHE_RS15125	chr	-	WP_011426200.1	401	COG0505	EF	carbamoyl-phosphate synthase small subunit			RHE_RS24750	p42e	-	WP_042119848.1	275	COG0510	H	aminoglycoside phosphotransferase family protein	4750			RHE_RS24750	p42e	-	WP_042119848.1	275	COG0510	H	aminoglycoside phosphotransferase family protein
RHE_RS12645	chr	-	WP_011425730.1	342	COG0604	CR	NADPH:quinone oxidoreductase			RHE_RS16175	chr	-	WP_011426396.1	579	COG0129	EG	dihydroxy-acid dehydratase			RHE_RS06125	chr	-	WP_011424534.1	277	COG0171	H	ammonia-dependent NAD(+) synthetase	1174			RHE_RS06125	chr	-	WP_011424534.1	277	COG0171	H	ammonia-dependent NAD(+) synthetase
RHE_RS26475	p42f	-	WP_011428323.1	322	COG0604	CR	oxidoreductase			RHE_RS18145	chr	pabB	WP_011426768.1	385	COG0147	EH	aminodeoxychorismate synthase, component I			RHE_RS06730	chr	-	WP_011424655.1	455	COG0161	H	aspartate aminotransferase family protein	1294			RHE_RS06730	chr	-	WP_011424655.1	455	COG0161	H	aspartate aminotransferase family protein
RHE_RS13445	chr	-	WP_011425876.1	340	COG0206	D	cell division protein FtsZ			RHE_RS14050	chr	-	WP_004668557.1	339	COG0059	EH	ketol-acid reductoisomerase			RHE_RS15805	chr	-	WP_011426326.1	441	COG0161	H	aspartate aminotransferase family protein	3039			RHE_RS15805	chr	-	WP_011426326.1	441	COG0161	H	aspartate aminotransferase family protein
RHE_RS17855	chr	-	WP_011426716.1	125	COG3027	D	cell division protein ZapA			RHE_RS05785	chr	-	WP_011424473.1	245	COG0175	EH	phosphoadenylyl-sulfate reductase			RHE_RS28690	p42f	-	WP_011428739.1	444	COG0161	H	aspartate aminotransferase family protein	5522			RHE_RS28690	p42f	-	WP_011428739.1	444	COG0161	H	aspartate aminotransferase family protein
RHE_RS19440	chr	ftsE	WP_041678766.1	219	COG2884	D	cell division ATP-binding protein FtsE			RHE_RS05780	chr	-	WP_011424472.1	317	COG0175	EH	sulfate adenylyltransferase subunit 2			RHE_RS01730	chr	-	WP_011423726.1	402	COG0452	H	bifunctional phosphopantothenoylcysteine decarboxylase/phosphopantothenate--cysteine ligase CoaBC	327			RHE_RS01730	chr	-	WP_011423726.1	402	COG0452	H	bifunctional phosphopantothenoylcysteine decarboxylase/phosphopantothenate--cysteine ligase CoaBC
RHE_RS05065	chr	-	WP_011424347.1	1153	COG1196	D	chromosome segregation protein SMC			RHE_RS27660	p42f	-	WP_011428545.1	316	COG0329	EM	dihydrodipicolinate synthase family protein			RHE_RS00445	chr	-	WP_011423484.1	291	COG0510	H	choline kinase	80			RHE_RS00445	chr	-	WP_011423484.1	291	COG0510	H	choline kinase
RHE_RS00775	chr	-	WP_011423546.1	775	COG1674	D	DNA translocase FtsK			RHE_RS16770	chr	-	WP_011426511.1	453	COG0493	ER	FAD-binding protein			RHE_RS23115	p42c	-	WP_011427681.1	287	COG2226	H	class I SAM-dependent methyltransferase	4424			RHE_RS23115	p42c	-	WP_011427681.1	287	COG2226	H	class I SAM-dependent methyltransferase
RHE_RS20305	chr	-	WP_011427163.1	894	COG1674	D	DNA translocase FtsK			RHE_RS23450	p42c	fdhA	WP_011427745.1	396	COG1063	ER	formaldehyde dehydrogenase, glutathione-independent			RHE_RS01495	chr	-	WP_011423679.1	176	COG0262	H	deaminase reductase	283			RHE_RS01495	chr	-	WP_011423679.1	176	COG0262	H	deaminase reductase
RHE_RS09255	chr	-	WP_011425100.1	289	COG3827	D	DUF2497 domain-containing protein			RHE_RS15165	chr	-	WP_011426208.1	342	COG1063	ER	iditol 2-dehydrogenase			RHE_RS02790	chr	-	WP_011423921.1	185	COG0262	H	dihydrofolate reductase	531			RHE_RS02790	chr	-	WP_011423921.1	185	COG0262	H	dihydrofolate reductase
RHE_RS07380	chr	-	WP_042119221.1	405	COG1559	D	endolytic transglycosylase MltG			RHE_RS02695	chr	-	WP_020920318.1	291	COG0834	ET	ABC transporter substrate-binding protein			RHE_RS11935	chr	folP	WP_041678874.1	289	COG0294	H	dihydropteroate synthase	2308			RHE_RS11935	chr	folP	WP_041678874.1	289	COG0294	H	dihydropteroate synthase
RHE_RS11955	chr	-	WP_011425599.1	2324	COG1196	D	membrane protein			RHE_RS11720	chr	-	WP_011425553.1	274	COG0834	ET	ABC transporter substrate-binding protein			RHE_RS15100	chr	-	WP_011426195.1	395	COG0156	H	glycine C-acetyltransferase	2907			RHE_RS15100	chr	-	WP_011426195.1	395	COG0156	H	glycine C-acetyltransferase
RHE_RS10265	chr	-	WP_011425276.1	650	COG1475	D	ParB/RepB/Spo0J family partition protein			RHE_RS20485	chr	-	WP_011427194.1	257	COG0834	ET	amino acid ABC transporter substrate-binding protein			RHE_RS04115	chr	-	WP_011424167.1	234	COG1011	H	haloacid dehalogenase	786			RHE_RS04115	chr	-	WP_011424167.1	234	COG1011	H	haloacid dehalogenase
RHE_RS21060	chr	-	WP_011427299.1	293	COG1475	D	ParB/RepB/Spo0J family partition protein			RHE_RS27400	p42f	ehuB	WP_011428494.1	282	COG0834	ET	ectoine/hydroxyectoine ABC transporter substrate-binding protein EhuB			RHE_RS28210	p42f	-	WP_011428649.1	222	COG1011	H	haloacid dehalogenase type II	5429			RHE_RS28210	p42f	-	WP_011428649.1	222	COG1011	H	haloacid dehalogenase type II
RHE_RS20840	chr	-	WP_011427260.1	466	COG4942	D	peptidase M23			RHE_RS11615	chr	-	WP_011425533.1	435	COG0015	F	adenylosuccinate lyase			RHE_RS07990	chr	-	WP_011424892.1	367	COG1612	H	heme A synthase	1544			RHE_RS07990	chr	-	WP_011424892.1	367	COG1612	H	heme A synthase
RHE_RS21985	p42a	-	WP_011427465.1	335	COG1475	D	plasmid partitioning protein RepB			RHE_RS07290	chr	-	WP_011424763.1	496	COG0034	F	amidophosphoribosyltransferase			RHE_RS16030	chr	-	WP_011426370.1	594	COG2226	H	hypothetical protein	3084			RHE_RS16030	chr	-	WP_011426370.1	594	COG2226	H	hypothetical protein
RHE_RS22840	p42b	repB	WP_011427626.1	349	COG1475	D	plasmid partitioning protein RepB			RHE_RS08405	chr	-	WP_011424957.1	318	COG0540	F	aspartate carbamoyltransferase			RHE_RS30730	p42d	hemN	WP_080712026.1	448	COG0635	H	oxygen-independent coproporphyrinogen III oxidase	5909			RHE_RS30730	p42d	hemN	WP_080712026.1	448	COG0635	H	oxygen-independent coproporphyrinogen III oxidase
RHE_RS29420	p42f	repB	WP_011428874.1	324	COG1475	D	plasmid partitioning protein RepB			RHE_RS07750	chr	-	WP_011424850.1	397	COG0027	F	ATP-grasp domain-containing protein			RHE_RS07675	chr	-	WP_011424837.1	337	COG0113	H	porphobilinogen synthase	1485			RHE_RS07675	chr	-	WP_011424837.1	337	COG0113	H	porphobilinogen synthase
RHE_RS26160	p42e	minD	WP_011428261.1	271	COG2894	D	septum site-determining protein MinD			RHE_RS11170	chr	-	WP_011425446.1	542	COG0504	F	CTP synthetase			RHE_RS01790	chr	-	WP_011423738.1	258	COG2226	H	ubiquinone/menaquinone biosynthesis C-methyltransferase UbiE	339			RHE_RS01790	chr	-	WP_011423738.1	258	COG2226	H	ubiquinone/menaquinone biosynthesis C-methyltransferase UbiE
RHE_RS20790	chr	obgE	WP_011427250.1	363	COG0536	DL	GTPase ObgE			RHE_RS02380	chr	-	WP_011423847.1	348	COG0418	F	dihydroorotase			RHE_RS00005	chr	-	WP_011427305.1	323	COG0407	H	uroporphyrinogen decarboxylase	4067			RHE_RS00005	chr	-	WP_011427305.1	323	COG0407	H	uroporphyrinogen decarboxylase
RHE_RS07975	chr	-	WP_011424889.1	724	COG0455	DN	chain-length determining protein			RHE_RS26225	p42e	-	WP_011428274.1	301	COG0034	F	glutamine amidotransferase			RHE_RS20325	chr	-	WP_011427166.1	404	COG0654	HC	2-octaprenyl-6-methoxyphenyl hydroxylase	3918			RHE_RS20325	chr	-	WP_011427166.1	404	COG0654	HC	2-octaprenyl-6-methoxyphenyl hydroxylase
RHE_RS09570	chr	-	WP_011425160.1	385	COG0436	E	1-aminocyclopropane-1-carboxylate deaminase			RHE_RS01240	chr	-	WP_011423630.1	245	COG0518	F	GMP synthase			RHE_RS10015	chr	-	WP_042118372.1	403	COG0654	HC	FAD-binding protein	1928			RHE_RS10015	chr	-	WP_042118372.1	403	COG0654	HC	FAD-binding protein
RHE_RS02120	chr	dapD	WP_011423799.1	286	COG2171	E	2,3,4,5-tetrahydropyridine-2,6-dicarboxylate N-succinyltransferase			RHE_RS08765	chr	-	WP_011425006.1	187	COG3613	F	nucleoside 2-deoxyribosyltransferase			RHE_RS10420	chr	-	WP_011425302.1	504	COG0654	HC	FAD-binding protein	2009			RHE_RS10420	chr	-	WP_011425302.1	504	COG0654	HC	FAD-binding protein
RHE_RS12100	chr	-	WP_011425628.1	354	COG0722	E	3-deoxy-7-phosphoheptulonate synthase			RHE_RS15660	chr	-	WP_020921929.1	166	COG1051	F	NUDIX domain-containing protein			RHE_RS10365	chr	-	WP_011425291.1	497	COG0654	HC	hypothetical protein	1997			RHE_RS10365	chr	-	WP_011425291.1	497	COG0654	HC	hypothetical protein
RHE_RS12130	chr	-	WP_011425634.1	457	COG3200	E	3-deoxy-7-phosphoheptulonate synthase class II			RHE_RS04460	chr	-	WP_011424234.1	427	COG0151	F	phosphoribosylamine--glycine ligase			RHE_RS09705	chr	-	WP_011425182.1	384	COG0654	HC	salicylate hydroxylase	1867			RHE_RS09705	chr	-	WP_011425182.1	384	COG0654	HC	salicylate hydroxylase
RHE_RS20270	chr	leuC	WP_011427156.1	469	COG0065	E	3-isopropylmalate dehydratase large subunit			RHE_RS11645	chr	-	WP_011425538.1	254	COG0152	F	phosphoribosylaminoimidazolesuccinocarboxamide synthase			RHE_RS12420	chr	ssuD	WP_011425689.1	391	COG2141	HR	alkanesulfonate monooxygenase, FMNH(2)-dependent	2399			RHE_RS12420	chr	ssuD	WP_011425689.1	391	COG2141	HR	alkanesulfonate monooxygenase, FMNH(2)-dependent
RHE_RS20910	chr	leuD	WP_011427272.1	202	COG0066	E	3-isopropylmalate dehydratase small subunit			RHE_RS15775	chr	-	WP_011426320.1	200	COG1435	F	thymidine kinase			RHE_RS12330	chr	-	WP_011425671.1	350	COG0596	HR	alpha/beta hydrolase	2381			RHE_RS12330	chr	-	WP_011425671.1	350	COG0596	HR	alpha/beta hydrolase
RHE_RS04450	chr	aroA	WP_011424232.1	420	COG0128	E	3-phosphoshikimate 1-carboxyvinyltransferase			RHE_RS14315	chr	-	WP_011426045.1	264	COG0207	F	thymidylate synthase			RHE_RS12340	chr	-	WP_011425673.1	252	COG0596	HR	alpha/beta hydrolase	2383			RHE_RS12340	chr	-	WP_011425673.1	252	COG0596	HR	alpha/beta hydrolase
RHE_RS00475	chr	gabT	WP_011423490.1	426	COG0160	E	4-aminobutyrate--2-oxoglutarate transaminase			RHE_RS08965	chr	-	WP_011425046.1	1271	COG0209	F	vitamin B12-dependent ribonucleotide reductase			RHE_RS24285	p42e	-	WP_011427910.1	280	COG0596	HR	alpha/beta hydrolase	4655			RHE_RS24285	p42e	-	WP_011427910.1	280	COG0596	HR	alpha/beta hydrolase
RHE_RS02295	chr	-	WP_011423830.1	345	COG3938	E	4-hydroxyproline 2-epimerase			RHE_RS09745	chr	-	WP_011425188.1	141	COG0537	FGR	HIT family protein			RHE_RS22610	p42b	-	WP_011427583.1	445	COG2141	HR	FMN-dependent monooxygenase	4327			RHE_RS22610	p42b	-	WP_011427583.1	445	COG2141	HR	FMN-dependent monooxygenase
RHE_RS00865	chr	-	WP_011423564.1	274	COG0289	E	4-hydroxy-tetrahydrodipicolinate reductase			RHE_RS06870	chr	iolC	WP_011424681.1	644	COG0524	G	5-dehydro-2-deoxygluconokinase			RHE_RS22640	p42b	-	WP_011427589.1	465	COG2141	HR	FMN-dependent monooxygenase	4333			RHE_RS22640	p42b	-	WP_011427589.1	465	COG2141	HR	FMN-dependent monooxygenase
RHE_RS00890	chr	-	WP_011423569.1	610	COG4166	E	ABC transporter substrate-binding protein			RHE_RS06855	chr	iolB	WP_011424678.1	265	COG3718	G	5-deoxy-glucuronate isomerase			RHE_RS29795	p42d	-	WP_004675991.1	249	COG0561	HR	hypothetical protein	5737			RHE_RS29795	p42d	-	WP_004675991.1	249	COG0561	HR	hypothetical protein
RHE_RS03620	chr	-	WP_011424078.1	380	COG3842	E	ABC transporter ATP-binding protein			RHE_RS22100	p42b	-	WP_011427486.1	364	COG3839	G	ABC transporter ATP-binding protein			RHE_RS07450	chr	-	WP_011424793.1	434	COG2141	HR	LLM class flavin-dependent oxidoreductase	1440			RHE_RS07450	chr	-	WP_011424793.1	434	COG2141	HR	LLM class flavin-dependent oxidoreductase
RHE_RS10550	chr	-	WP_011425328.1	531	COG0747	E	ABC transporter substrate-binding protein			RHE_RS22765	p42b	-	WP_011427612.1	424	COG1653	G	ABC transporter substrate-binding protein			RHE_RS17760	chr	-	WP_011426699.1	333	COG2141	HR	LLM class flavin-dependent oxidoreductase	3415			RHE_RS17760	chr	-	WP_011426699.1	333	COG2141	HR	LLM class flavin-dependent oxidoreductase
RHE_RS10605	chr	-	WP_011425339.1	359	COG3842	E	ABC transporter ATP-binding protein			RHE_RS27555	p42f	-	WP_011428525.1	320	COG1879	G	ABC transporter substrate-binding protein			RHE_RS29270	p42f	-	WP_011428849.1	428	COG0596	HR	multidrug MFS transporter	5634			RHE_RS29270	p42f	-	WP_011428849.1	428	COG0596	HR	multidrug MFS transporter
RHE_RS12355	chr	-	WP_011425676.1	268	COG4215	E	ABC transporter permease			RHE_RS29385	p42f	-	WP_011428867.1	432	COG1653	G	ABC transporter substrate-binding protein			RHE_RS24320	p42e	pcaD	WP_011427917.1	269	COG2267	I	3-oxoadipate enol-lactonase	4662			RHE_RS24320	p42e	pcaD	WP_011427917.1	269	COG2267	I	3-oxoadipate enol-lactonase
RHE_RS17605	chr	-	WP_011426671.1	390	COG0683	E	ABC transporter substrate-binding protein			RHE_RS00695	chr	-	WP_011423529.1	330	COG0524	G	adenosine kinase			RHE_RS02820	chr	-	WP_011423927.1	402	COG0183	I	acetyl-CoA acetyltransferase	537			RHE_RS02820	chr	-	WP_011423927.1	402	COG0183	I	acetyl-CoA acetyltransferase
RHE_RS20405	chr	-	WP_011427180.1	547	COG0747	E	ABC transporter substrate-binding protein			RHE_RS23380	p42c	-	WP_042119733.1	360	COG1064	G	alcohol dehydrogenase AdhP			RHE_RS20545	chr	-	WP_011427205.1	393	COG0183	I	acetyl-CoA C-acetyltransferase	3961			RHE_RS20545	chr	-	WP_011427205.1	393	COG0183	I	acetyl-CoA C-acetyltransferase
RHE_RS22160	p42b	-	WP_011427498.1	545	COG0747	E	ABC transporter substrate-binding protein			RHE_RS18615	chr	-	WP_011426853.1	457	COG2723	G	beta-glucosidase			RHE_RS04555	chr	-	WP_011424252.1	593	COG1960	I	acyl-CoA dehydrogenase	873			RHE_RS04555	chr	-	WP_011424252.1	593	COG1960	I	acyl-CoA dehydrogenase
RHE_RS23370	p42c	-	WP_011427731.1	355	COG3842	E	ABC transporter ATP-binding protein			RHE_RS28885	p42f	-	WP_011428778.1	821	COG1472	G	beta-glucosidase			RHE_RS05955	chr	-	WP_011424501.1	267	COG2267	I	alpha/beta hydrolase	1139			RHE_RS05955	chr	-	WP_011424501.1	267	COG2267	I	alpha/beta hydrolase
RHE_RS26890	p42f	-	WP_011428400.1	355	COG3842	E	ABC transporter ATP-binding protein			RHE_RS09305	chr	-	WP_042119237.1	337	COG1472	G	beta-N-acetylhexosaminidase			RHE_RS08770	chr	-	WP_011425007.1	347	COG0657	I	alpha/beta hydrolase	1690			RHE_RS08770	chr	-	WP_011425007.1	347	COG0657	I	alpha/beta hydrolase
RHE_RS27665	p42f	-	WP_011428546.1	528	COG0747	E	ABC transporter substrate-binding protein			RHE_RS00375	chr	-	WP_011423470.1	428	COG1653	G	carbohydrate ABC transporter substrate-binding protein			RHE_RS13150	chr	-	WP_011425823.1	278	COG2267	I	alpha/beta hydrolase	2535			RHE_RS13150	chr	-	WP_011425823.1	278	COG2267	I	alpha/beta hydrolase
RHE_RS28085	p42f	-	WP_011428626.1	369	COG3842	E	ABC transporter ATP-binding protein			RHE_RS02410	chr	-	WP_011423853.1	308	COG0524	G	carbohydrate kinase			RHE_RS22560	p42b	-	WP_011427573.1	292	COG2267	I	alpha/beta hydrolase	4317			RHE_RS22560	p42b	-	WP_011427573.1	292	COG2267	I	alpha/beta hydrolase
RHE_RS02170	chr	argB	WP_011423809.1	295	COG0548	E	acetylglutamate kinase			RHE_RS12580	chr	-	WP_011425717.1	410	COG1653	G	carbohydrate ABC transporter substrate-binding protein			RHE_RS04490	chr	-	WP_011424240.1	419	COG2230	I	class I SAM-dependent methyltransferase	860			RHE_RS04490	chr	-	WP_011424240.1	419	COG2230	I	class I SAM-dependent methyltransferase
RHE_RS02610	chr	-	WP_011423889.1	399	COG4992	E	acetylornithine transaminase			RHE_RS14815	chr	-	WP_011426142.1	419	COG1653	G	carbohydrate ABC transporter substrate-binding protein			RHE_RS08790	chr	-	WP_042119230.1	537	COG4670	I	CoA-transferase	1693			RHE_RS08790	chr	-	WP_042119230.1	537	COG4670	I	CoA-transferase
RHE_RS09050	chr	ald	WP_011425062.1	372	COG0686	E	alanine dehydrogenase			RHE_RS22125	p42b	-	WP_011427491.1	574	COG1653	G	carbohydrate ABC transporter substrate-binding protein			RHE_RS29830	p42d	-	WP_011053336.1	796	COG3243	I	DUF3141 domain-containing protein	5744			RHE_RS29830	p42d	-	WP_011053336.1	796	COG3243	I	DUF3141 domain-containing protein
RHE_RS09680	chr	-	WP_011425177.1	257	COG1126	E	amino acid ABC transporter ATP-binding protein			RHE_RS20895	chr	-	WP_011427269.1	301	COG2301	G	CoA ester lyase			RHE_RS04560	chr	-	WP_011424253.1	250	COG1024	I	enoyl-CoA hydratase	874			RHE_RS04560	chr	-	WP_011424253.1	250	COG1024	I	enoyl-CoA hydratase
RHE_RS09690	chr	-	WP_042118350.1	400	COG4597	E	amino acid ABC transporter permease			RHE_RS20390	chr	-	WP_011427177.1	513	COG1129	G	D-ribose transporter ATP-binding protein			RHE_RS14075	chr	-	WP_011425996.1	242	COG0584	I	glycerophosphoryl diester phosphodiesterase	2707			RHE_RS14075	chr	-	WP_011425996.1	242	COG0584	I	glycerophosphoryl diester phosphodiesterase
RHE_RS25845	p42e	-	WP_041679079.1	487	COG1113	E	amino acid permease			RHE_RS16235	chr	xylF	WP_011426408.1	346	COG4213	G	D-xylose ABC transporter substrate-binding protein			RHE_RS23260	p42c	-	WP_011427709.1	249	COG0584	I	glycerophosphoryl diester phosphodiesterase	4455			RHE_RS23260	p42c	-	WP_011427709.1	249	COG0584	I	glycerophosphoryl diester phosphodiesterase
RHE_RS05970	chr	-	WP_011424504.1	307	COG1506	E	aminopeptidase			RHE_RS09860	chr	-	WP_004678645.1	424	COG0148	G	enolase			RHE_RS07425	chr	-	WP_011424788.1	257	COG0671	I	Lipid A 4\'-phosphatase	1435			RHE_RS07425	chr	-	WP_011424788.1	257	COG0671	I	Lipid A 4\'-phosphatase
RHE_RS06640	chr	-	WP_011424637.1	882	COG0308	E	aminopeptidase N			RHE_RS17895	chr	-	WP_011426723.1	340	COG3588	G	fructose-bisphosphate aldolase class I			RHE_RS14025	chr	-	WP_011425987.1	367	COG1260	I	myo-inositol-1-phosphate synthase	2698			RHE_RS14025	chr	-	WP_011425987.1	367	COG1260	I	myo-inositol-1-phosphate synthase
RHE_RS28350	p42f	-	WP_011428675.1	396	COG0006	E	aminopeptidase P family protein			RHE_RS18380	chr	glgC	WP_011426810.1	420	COG0448	G	glucose-1-phosphate adenylyltransferase			RHE_RS29845	p42d	-	WP_011053340.1	294	COG2084	I	NAD(P)-dependent oxidoreductase	5747			RHE_RS29845	p42d	-	WP_011053340.1	294	COG2084	I	NAD(P)-dependent oxidoreductase
RHE_RS08055	chr	-	WP_011424904.1	427	COG2873	E	aminotransferase class V-fold PLP-dependent enzyme			RHE_RS00460	chr	-	WP_011423487.1	471	COG1904	G	glucuronate isomerase			RHE_RS16970	chr	-	WP_042118950.1	634	COG0671	I	phosphatase PAP2 family protein	3266			RHE_RS16970	chr	-	WP_042118950.1	634	COG0671	I	phosphatase PAP2 family protein
RHE_RS19700	chr	rocF	WP_011427047.1	311	COG0010	E	arginase			RHE_RS12540	chr	-	WP_011425709.1	537	COG3507	G	glycoside hydrolase family 43 protein			RHE_RS11290	chr	pip	WP_011425470.1	324	COG2267	I	prolyl aminopeptidase	2181			RHE_RS11290	chr	pip	WP_011425470.1	324	COG2267	I	prolyl aminopeptidase
RHE_RS19405	chr	argH	WP_011426996.1	467	COG0165	E	argininosuccinate lyase			RHE_RS26105	p42e	-	WP_011428249.1	1101	COG3459	G	hypothetical protein			RHE_RS09265	chr	-	WP_011425102.1	415	COG2067	I	transporter	1785			RHE_RS09265	chr	-	WP_011425102.1	415	COG2067	I	transporter
RHE_RS20070	chr	-	WP_011427116.1	407	COG0137	E	argininosuccinate synthase			RHE_RS10865	chr	-	WP_011425389.1	269	COG0483	G	inositol monophosphatase			RHE_RS15970	chr	-	WP_011426359.1	258	COG1028	IQR	3-hydroxybutyrate dehydrogenase	3071			RHE_RS15970	chr	-	WP_011426359.1	258	COG1028	IQR	3-hydroxybutyrate dehydrogenase
RHE_RS03835	chr	asnB	WP_011424117.1	613	COG0367	E	asparagine synthase (glutamine-hydrolyzing)			RHE_RS17960	chr	-	WP_011426735.1	266	COG0483	G	inositol monophosphatase			RHE_RS17205	chr	-	WP_011426597.1	262	COG1028	IQR	KR domain-containing protein	3312			RHE_RS17205	chr	-	WP_011426597.1	262	COG1028	IQR	KR domain-containing protein
RHE_RS13305	chr	-	WP_011425849.1	471	COG0076	E	aspartate aminotransferase family protein			RHE_RS10540	chr	-	WP_011425326.1	324	COG1312	G	mannonate dehydratase			RHE_RS24945	p42e	-	WP_011428035.1	242	COG1028	IQR	KR domain-containing protein	4787			RHE_RS24945	p42e	-	WP_011428035.1	242	COG1028	IQR	KR domain-containing protein
RHE_RS19210	chr	-	WP_011426959.1	424	COG0527	E	aspartate kinase			RHE_RS14155	chr	-	WP_011426012.1	404	COG2814	G	MFS transporter			RHE_RS05340	chr	-	WP_011424392.1	263	COG1028	IQR	SDR family NAD(P)-dependent oxidoreductase	1027			RHE_RS05340	chr	-	WP_011424392.1	263	COG1028	IQR	SDR family NAD(P)-dependent oxidoreductase
RHE_RS25855	p42e	aspA	WP_011428205.1	475	COG1027	E	aspartate ammonia-lyase			RHE_RS19305	chr	-	WP_011426977.1	431	COG2271	G	MFS transporter			RHE_RS18915	chr	-	WP_011426911.1	259	COG1028	IQR	SDR family NAD(P)-dependent oxidoreductase	3644			RHE_RS18915	chr	-	WP_011426911.1	259	COG1028	IQR	SDR family NAD(P)-dependent oxidoreductase
RHE_RS20960	chr	-	WP_011427281.1	344	COG0136	E	aspartate-semialdehyde dehydrogenase			RHE_RS24105	p42e	-	WP_011427875.1	430	COG2271	G	MFS transporter			RHE_RS19755	chr	-	WP_042119344.1	256	COG1028	IQR	SDR family NAD(P)-dependent oxidoreductase	3802			RHE_RS19755	chr	-	WP_042119344.1	256	COG1028	IQR	SDR family NAD(P)-dependent oxidoreductase
RHE_RS04140	chr	hisZ	WP_011424172.1	373	COG3705	E	ATP phosphoribosyltransferase regulatory subunit			RHE_RS06860	chr	iolE	WP_011424679.1	305	COG1082	G	myo-inosose-2 dehydratase			RHE_RS25095	p42e	-	WP_011428061.1	264	COG1028	IQR	SDR family NAD(P)-dependent oxidoreductase	4815			RHE_RS25095	p42e	-	WP_011428061.1	264	COG1028	IQR	SDR family NAD(P)-dependent oxidoreductase
RHE_RS19265	chr	-	WP_011426969.1	413	COG1364	E	bifunctional glutamate N-acetyltransferase/amino-acid acetyltransferase ArgJ			RHE_RS14820	chr	-	WP_011426143.1	294	COG2971	G	N-acetylglucosamine kinase			RHE_RS25585	p42e	-	WP_011428153.1	285	COG1028	IQR	SDR family NAD(P)-dependent oxidoreductase	4908			RHE_RS25585	p42e	-	WP_011428153.1	285	COG1028	IQR	SDR family NAD(P)-dependent oxidoreductase
RHE_RS04715	chr	-	WP_011424282.1	365	COG0082	E	chorismate synthase			RHE_RS17665	chr	-	WP_011426682.1	450	COG1109	G	phosphoglucosamine mutase			RHE_RS26275	p42e	-	WP_011428284.1	244	COG1028	IQR	SDR family NAD(P)-dependent oxidoreductase	5046			RHE_RS26275	p42e	-	WP_011428284.1	244	COG1028	IQR	SDR family NAD(P)-dependent oxidoreductase
RHE_RS20235	chr	-	WP_011427149.1	106	COG1605	E	chorismate mutase			RHE_RS20440	chr	-	WP_042119097.1	2840	COG3459	G	protein ndvB			RHE_RS29240	p42f	-	WP_011428843.1	241	COG1028	IQR	SDR family NAD(P)-dependent oxidoreductase	5628			RHE_RS29240	p42f	-	WP_011428843.1	241	COG1028	IQR	SDR family NAD(P)-dependent oxidoreductase
RHE_RS07245	chr	-	WP_011424754.1	537	COG0119	E	citramalate synthase			RHE_RS05080	chr	-	WP_011424350.1	888	COG0574	G	pyruvate, phosphate dikinase			RHE_RS29990	p42d	-	WP_004671535.1	255	COG1028	IQR	SDR family NAD(P)-dependent oxidoreductase	5774			RHE_RS29990	p42d	-	WP_004671535.1	255	COG1028	IQR	SDR family NAD(P)-dependent oxidoreductase
RHE_RS09700	chr	-	WP_011425181.1	396	COG0626	E	cystathionine beta-lyase			RHE_RS20385	chr	-	WP_011427176.1	309	COG1879	G	rhizopine-binding protein			RHE_RS01805	chr	-	WP_011423741.1	92	COG0268	J	30S ribosomal protein S20	342			RHE_RS01805	chr	-	WP_011423741.1	92	COG0268	J	30S ribosomal protein S20
RHE_RS28700	p42f	-	WP_011428741.1	422	COG0665	E	D-amino acid dehydrogenase small subunit			RHE_RS09135	chr	-	WP_011425079.1	379	COG1879	G	ribose ABC transporter substrate-binding protein			RHE_RS00195	chr	-	WP_011423442.1	145	COG1186	J	aminoacyl-tRNA hydrolase	37			RHE_RS00195	chr	-	WP_011423442.1	145	COG1186	J	aminoacyl-tRNA hydrolase
RHE_RS01815	chr	-	WP_011423743.1	360	COG1748	E	dehydrogenase			RHE_RS11600	chr	-	WP_011425530.1	225	COG0036	G	ribulose-phosphate 3-epimerase			RHE_RS16740	chr	-	WP_011426506.1	114	COG4575	J	DUF883 domain-containing protein	3221			RHE_RS16740	chr	-	WP_011426506.1	114	COG4575	J	DUF883 domain-containing protein
RHE_RS20220	chr	-	WP_011427146.1	301	COG0253	E	diaminopimelate epimerase			RHE_RS18940	chr	-	WP_011426916.1	303	COG3386	G	SMP-30/gluconolactonase/LRE family protein			RHE_RS05445	chr	-	WP_011424409.1	653	COG0480	J	elongation factor G	1045			RHE_RS05445	chr	-	WP_011424409.1	653	COG0480	J	elongation factor G
RHE_RS27370	p42f	doeA	WP_011428488.1	393	COG0006	E	ectoine hydrolase DoeA			RHE_RS23550	p42c	-	WP_011427766.1	308	COG3386	G	SMP-30/gluconolactonase/LRE family protein			RHE_RS25710	p42e	-	WP_011428176.1	456	COG0154	J	hypothetical protein	4933			RHE_RS25710	p42e	-	WP_011428176.1	456	COG0154	J	hypothetical protein
RHE_RS14615	chr	-	WP_042118765.1	395	COG0665	E	FAD-dependent oxidoreductase			RHE_RS02360	chr	-	WP_011423843.1	339	COG1879	G	sugar ABC transporter substrate-binding protein			RHE_RS26305	p42e	-	WP_011428290.1	420	COG1944	J	hypothetical protein	5052			RHE_RS26305	p42e	-	WP_011428290.1	420	COG1944	J	hypothetical protein
RHE_RS24455	p42e	-	WP_011427942.1	853	COG0404	E	FAD-dependent oxidoreductase			RHE_RS02485	chr	-	WP_011423868.1	517	COG1129	G	sugar ABC transporter ATP-binding protein			RHE_RS29800	p42d	-	WP_004675992.1	366	COG1358	J	hypothetical protein	5738			RHE_RS29800	p42d	-	WP_004675992.1	366	COG1358	J	hypothetical protein
RHE_RS18225	chr	-	WP_011426783.1	1573	COG0067	E	glutamate synthase large subunit			RHE_RS03100	chr	-	WP_042119158.1	506	COG1129	G	sugar ABC transporter ATP-binding protein			RHE_RS07935	chr	-	WP_011424882.1	204	COG0456	J	N-acetyltransferase	1533			RHE_RS07935	chr	-	WP_011424882.1	204	COG0456	J	N-acetyltransferase
RHE_RS06725	chr	-	WP_041678595.1	449	COG0174	E	glutamine synthetase			RHE_RS06200	chr	-	WP_011424549.1	307	COG1879	G	sugar ABC transporter substrate-binding protein			RHE_RS09505	chr	-	WP_042118325.1	169	COG0456	J	N-acetyltransferase	1831			RHE_RS09505	chr	-	WP_042118325.1	169	COG0456	J	N-acetyltransferase
RHE_RS14755	chr	-	WP_011426131.1	455	COG0174	E	glutamine synthetase			RHE_RS16195	chr	-	WP_020922005.1	512	COG1129	G	sugar ABC transporter ATP-binding protein			RHE_RS00485	chr	-	WP_011423492.1	208	COG0349	J	ribonuclease D	88			RHE_RS00485	chr	-	WP_011423492.1	208	COG0349	J	ribonuclease D
RHE_RS15875	chr	-	WP_011426340.1	346	COG0174	E	glutamine synthetase			RHE_RS16240	chr	-	WP_042118901.1	437	COG4214	G	sugar ABC transporter permease			RHE_RS11900	chr	dksA	WP_008525884.1	139	COG1734	J	RNA polymerase-binding protein DksA	2301			RHE_RS11900	chr	dksA	WP_008525884.1	139	COG1734	J	RNA polymerase-binding protein DksA
RHE_RS11460	chr	gcvT	WP_011425502.1	378	COG0404	E	glycine cleavage system protein T			RHE_RS16325	chr	-	WP_073990407.1	247	COG1129	G	sugar ABC transporter ATP-binding protein			RHE_RS01840	chr	hrcA	WP_020920218.1	362	COG1420	K	heat-inducible transcriptional repressor HrcA	349			RHE_RS01840	chr	hrcA	WP_020920218.1	362	COG1420	K	heat-inducible transcriptional repressor HrcA
RHE_RS02940	chr	hisD	WP_011423948.1	431	COG0141	E	histidinol dehydrogenase			RHE_RS19665	chr	-	WP_011427040.1	412	COG1653	G	sugar ABC transporter substrate-binding protein			RHE_RS15245	chr	-	WP_011426223.1	340	COG1609	K	LacI family DNA-binding transcriptional regulator	2935			RHE_RS15245	chr	-	WP_011426223.1	340	COG1609	K	LacI family DNA-binding transcriptional regulator
RHE_RS19480	chr	-	WP_020922413.1	369	COG0079	E	histidinol-phosphate transaminase			RHE_RS23365	p42c	-	WP_011427730.1	546	COG1653	G	sugar ABC transporter substrate-binding protein			RHE_RS31005	p42d	-	WP_004677768.1	318	COG0583	K	Nodulation protein D 2	5962			RHE_RS31005	p42d	-	WP_004677768.1	318	COG0583	K	Nodulation protein D 2
RHE_RS23660	p42c	-	WP_011427789.1	302	COG2040	E	homocysteine S-methyltransferase			RHE_RS23585	p42c	-	WP_011427773.1	498	COG1129	G	sugar ABC transporter ATP-binding protein			RHE_RS30480	p42d	rpoN	WP_011053429.1	483	COG1508	K	RNA polymerase sigma-54 factor	5864			RHE_RS30480	p42d	rpoN	WP_011053429.1	483	COG1508	K	RNA polymerase sigma-54 factor
RHE_RS09595	chr	-	WP_011425165.1	441	COG0460	E	homoserine dehydrogenase			RHE_RS24535	p42e	-	WP_011427958.1	492	COG1653	G	sugar ABC transporter substrate-binding protein			RHE_RS24010	p42c	-	WP_011427854.1	361	COG1940	KG	glucokinase	4602			RHE_RS24010	p42c	-	WP_011427854.1	361	COG1940	KG	glucokinase
RHE_RS20615	chr	-	WP_020922563.1	307	COG1897	E	homoserine O-succinyltransferase			RHE_RS28070	p42f	-	WP_042120001.1	318	COG1175	G	sugar ABC transporter permease			RHE_RS14145	chr	-	WP_011426010.1	305	COG0454	KR	GNAT family N-acetyltransferase	2721			RHE_RS14145	chr	-	WP_011426010.1	305	COG0454	KR	GNAT family N-acetyltransferase
RHE_RS08080	chr	-	WP_042119229.1	172	COG0703	E	hypothetical protein			RHE_RS28420	p42f	-	WP_011428688.1	295	COG1082	G	sugar phosphate isomerase/epimerase			RHE_RS16315	chr	-	WP_011426423.1	180	COG0454	KR	N-acetyltransferase	3138			RHE_RS16315	chr	-	WP_011426423.1	180	COG0454	KR	N-acetyltransferase
RHE_RS00245	chr	-	WP_011423451.1	202	COG0131	E	imidazoleglycerol-phosphate dehydratase			RHE_RS29405	p42f	-	WP_011428871.1	284	COG1082	G	sugar phosphate isomerase/epimerase			RHE_RS17110	chr	-	WP_011426578.1	282	COG0454	KR	N-acetyltransferase	3293			RHE_RS17110	chr	-	WP_011426578.1	282	COG0454	KR	N-acetyltransferase
RHE_RS01080	chr	-	WP_011423606.1	463	COG0260	E	leucyl aminopeptidase			RHE_RS30060	p42d	-	WP_004671515.1	362	COG1879	G	sugar ABC transporter substrate-binding protein			RHE_RS16040	chr	-	WP_042118874.1	379	COG1842	KT	PspA/IM30 family protein	3086			RHE_RS16040	chr	-	WP_042118874.1	379	COG1842	KT	PspA/IM30 family protein
RHE_RS14830	chr	-	WP_042118777.1	1257	COG0646	E	methionine synthase			RHE_RS22400	p42b	-	WP_042119667.1	342	COG1879	G	transporter			RHE_RS05965	chr	-	WP_011424503.1	541	COG1793	L	ATP-dependent DNA ligase	1141			RHE_RS05965	chr	-	WP_011424503.1	541	COG1793	L	ATP-dependent DNA ligase
RHE_RS22810	p42b	-	WP_011427621.1	361	COG1135	E	methionine import ATP-binding protein MetN			RHE_RS16660	chr	-	WP_011426490.1	261	COG4813	G	trehalose utilization protein ThuA			RHE_RS02775	chr	-	WP_011423918.1	836	COG1201	L	DNA ligase-associated DEXH box helicase	528			RHE_RS02775	chr	-	WP_011423918.1	836	COG1201	L	DNA ligase-associated DEXH box helicase
RHE_RS00105	chr	-	WP_011423425.1	222	COG0135	E	N-(5\'-phosphoribosyl)anthranilate isomerase			RHE_RS17870	chr	gap	WP_011426719.1	336	COG0057	G	type I glyceraldehyde-3-phosphate dehydrogenase			RHE_RS07115	chr	-	WP_011424729.1	256	COG1381	L	DNA repair protein RecO	1372			RHE_RS07115	chr	-	WP_011424729.1	256	COG1381	L	DNA repair protein RecO
RHE_RS06330	chr	-	WP_041678592.1	183	COG1247	E	N-acetyltransferase			RHE_RS18660	chr	xylB	WP_011426862.1	484	COG1070	G	xylulokinase			RHE_RS10720	chr	-	WP_011425361.1	701	COG1200	L	DNA helicase RecG	2070			RHE_RS10720	chr	-	WP_011425361.1	701	COG1200	L	DNA helicase RecG
RHE_RS18115	chr	-	WP_011426763.1	262	COG3931	E	N-formylglutamate amidohydrolase			RHE_RS02060	chr	ptsN	WP_011423788.1	154	COG1762	GT	PTS IIA-like nitrogen-regulatory protein PtsN			RHE_RS14500	chr	-	WP_011426080.1	718	COG0272	L	DNA ligase (NAD(+)) LigA	2789			RHE_RS14500	chr	-	WP_011426080.1	718	COG0272	L	DNA ligase (NAD(+)) LigA
RHE_RS18265	chr	-	WP_011426791.1	293	COG3741	E	N-formylglutamate amidohydrolase			RHE_RS26335	p42e	-	WP_011428296.1	270	COG0413	H	3-methyl-2-oxobutanoate hydroxymethyltransferase			RHE_RS25335	p42e	ligD	WP_011428106.1	882	COG1793	L	DNA ligase D	4860			RHE_RS25335	p42e	ligD	WP_011428106.1	882	COG1793	L	DNA ligase D
RHE_RS00300	chr	-	WP_011423462.1	315	COG2423	E	ornithine cyclodeaminase family protein			RHE_RS06125	chr	-	WP_011424534.1	277	COG0171	H	ammonia-dependent NAD(+) synthetase			RHE_RS06055	chr	-	WP_011424520.1	518	COG0433	L	DUF853 domain-containing protein	1159			RHE_RS06055	chr	-	WP_011424520.1	518	COG0433	L	DUF853 domain-containing protein
RHE_RS02615	chr	argF	WP_011423890.1	304	COG0078	E	ornithine carbamoyltransferase			RHE_RS10975	chr	-	WP_011425411.1	460	COG0161	H	aspartate aminotransferase family protein			RHE_RS01455	chr	-	WP_011423671.1	187	COG0350	L	methylated-DNA-	276			RHE_RS01455	chr	-	WP_011423671.1	187	COG0350	L	methylated-DNA-
RHE_RS19705	chr	-	WP_011427048.1	399	COG4992	E	ornithine--oxo-acid transaminase			RHE_RS24565	p42e	-	WP_011427964.1	347	COG2227	H	class I SAM-dependent methyltransferase			RHE_RS26810	p42f	-	WP_042120044.1	1323	COG1193	L	PAS domain S-box protein	5151			RHE_RS26810	p42f	-	WP_042120044.1	1323	COG1193	L	PAS domain S-box protein
RHE_RS20400	chr	-	WP_011427179.1	352	COG2355	E	peptidase			RHE_RS12755	chr	-	WP_011425749.1	484	COG1492	H	cobyric acid synthase CobQ			RHE_RS01190	chr	-	WP_011423625.1	189	COG1961	L	recombinase family protein	225			RHE_RS01190	chr	-	WP_011423625.1	189	COG1961	L	recombinase family protein
RHE_RS23500	p42c	-	WP_042119747.1	529	COG0747	E	peptide ABC transporter substrate-binding protein			RHE_RS12220	chr	-	WP_011425651.1	348	COG2896	H	cyclic pyranopterin monophosphate synthase			RHE_RS12470	chr	-	WP_011425696.1	185	COG1525	L	thermonuclease family protein	2407			RHE_RS12470	chr	-	WP_011425696.1	185	COG1525	L	thermonuclease family protein
RHE_RS23525	p42c	-	WP_011427761.1	525	COG0747	E	peptide ABC transporter substrate-binding protein			RHE_RS11370	chr	-	WP_011425484.1	239	COG0321	H	lipoate-protein ligase B			RHE_RS14140	chr	-	WP_011426009.1	239	COG1794	M	aspartate/glutamate racemase family protein	2720			RHE_RS14140	chr	-	WP_011426009.1	239	COG1794	M	aspartate/glutamate racemase family protein
RHE_RS27640	p42f	-	WP_011428541.1	645	COG0747	E	peptide ABC transporter			RHE_RS01870	chr	-	WP_011423752.1	417	COG0192	H	methionine adenosyltransferase			RHE_RS09165	chr	-	WP_011425085.1	317	COG0451	M	epimerase	1766			RHE_RS09165	chr	-	WP_011425085.1	317	COG0451	M	epimerase
RHE_RS24485	p42e	-	WP_041679054.1	695	COG0747	E	periplasmic alpha-galactoside-binding protein			RHE_RS13710	chr	-	WP_011425928.1	227	COG2226	H	methyltransferase domain-containing protein			RHE_RS06360	chr	-	WP_011424580.1	364	COG0438	M	glycosyltransferase family 4 protein	1221			RHE_RS06360	chr	-	WP_011424580.1	364	COG0438	M	glycosyltransferase family 4 protein
RHE_RS08915	chr	-	WP_011425035.1	263	COG3186	E	phenylalanine 4-monooxygenase			RHE_RS19240	chr	-	WP_011426965.1	294	COG2226	H	methyltransferase domain-containing protein			RHE_RS15880	chr	-	WP_011426341.1	393	COG0438	M	glycosyltransferase family 1 protein	3054			RHE_RS15880	chr	-	WP_011426341.1	393	COG0438	M	glycosyltransferase family 1 protein
RHE_RS09590	chr	-	WP_042118343.1	405	COG0436	E	pyridoxal phosphate-dependent aminotransferase			RHE_RS00920	chr	pncB	WP_011423575.1	434	COG1488	H	nicotinate phosphoribosyltransferase			RHE_RS06820	chr	-	WP_011424673.1	148	COG5622	M	host attachment protein	1313			RHE_RS06820	chr	-	WP_011424673.1	148	COG5622	M	host attachment protein
RHE_RS15340	chr	-	WP_011426240.1	400	COG0436	E	pyridoxal phosphate-dependent aminotransferase			RHE_RS12485	chr	cobT	WP_011425699.1	338	COG2038	H	nicotinate-nucleotide--dimethylbenzimidazole phosphoribosyltransferase			RHE_RS24670	p42e	-	WP_011427983.1	534	COG0791	M	hypothetical protein	4733			RHE_RS24670	p42e	-	WP_011427983.1	534	COG0791	M	hypothetical protein
RHE_RS07445	chr	-	WP_011424792.1	680	COG1505	E	S9 family peptidase			RHE_RS29140	p42f	hemN	WP_011428822.1	450	COG0635	H	oxygen-independent coproporphyrinogen III oxidase			RHE_RS06750	chr	-	WP_011424659.1	497	COG1807	M	membrane protein	1298			RHE_RS06750	chr	-	WP_011424659.1	497	COG1807	M	membrane protein
RHE_RS18415	chr	-	WP_011426817.1	113	COG4311	E	sarcosine oxidase subunit delta family protein			RHE_RS26425	p42f	-	WP_011428313.1	297	COG0414	H	pantoate--beta-alanine ligase			RHE_RS16330	chr	-	WP_011426426.1	326	COG0451	M	NAD(P)-dependent oxidoreductase	3141			RHE_RS16330	chr	-	WP_011426426.1	326	COG0451	M	NAD(P)-dependent oxidoreductase
RHE_RS18420	chr	-	WP_011426818.1	417	COG0665	E	sarcosine oxidase subunit beta family protein			RHE_RS22425	p42b	-	WP_011427546.1	610	COG0422	H	phosphomethylpyrimidine synthase			RHE_RS17845	chr	-	WP_011426715.1	327	COG0451	M	NAD(P)-dependent oxidoreductase	3431			RHE_RS17845	chr	-	WP_011426715.1	327	COG0451	M	NAD(P)-dependent oxidoreductase
RHE_RS07695	chr	glyA	WP_011424840.1	432	COG0112	E	serine hydroxymethyltransferase			RHE_RS01260	chr	tenA	WP_011423634.1	232	COG0819	H	thiaminase II			RHE_RS28875	p42f	-	WP_011428776.1	178	COG2885	M	OmpA family protein	5559			RHE_RS28875	p42f	-	WP_011428776.1	178	COG2885	M	OmpA family protein
RHE_RS09720	chr	cysE	WP_004675925.1	277	COG1045	E	serine O-acetyltransferase			RHE_RS08970	chr	-	WP_010025058.1	164	COG2236	H	xanthine phosphoribosyltransferase			RHE_RS03170	chr	-	WP_042117875.1	714	COG1807	M	PAS domain-containing sensor histidine kinase	604			RHE_RS03170	chr	-	WP_042117875.1	714	COG1807	M	PAS domain-containing sensor histidine kinase
RHE_RS18545	chr	cysE	WP_011426840.1	273	COG1045	E	serine O-acetyltransferase			RHE_RS17655	chr	-	WP_011426680.1	392	COG1932	HE	phosphoserine transaminase			RHE_RS13810	chr	-	WP_011425948.1	326	COG0451	M	RNA-binding protein	2658			RHE_RS13810	chr	-	WP_011425948.1	326	COG0451	M	RNA-binding protein
RHE_RS22575	p42b	-	WP_042119681.1	358	COG3842	E	sn-glycerol-3-phosphate ABC transporter ATP-binding protein UgpC			RHE_RS22735	p42b	-	WP_011427606.1	343	COG0111	HR	2-hydroxyacid dehydrogenase			RHE_RS12000	chr	-	WP_042118560.1	383	COG0767	M	STAS domain-containing protein	2319			RHE_RS12000	chr	-	WP_042118560.1	383	COG0767	M	STAS domain-containing protein
RHE_RS22750	p42b	-	WP_011427609.1	360	COG3842	E	sn-glycerol-3-phosphate ABC transporter ATP-binding protein UgpC			RHE_RS19455	chr	-	WP_011427004.1	265	COG0204	I	1-acyl-sn-glycerol-3-phosphate acyltransferase			RHE_RS12015	chr	-	WP_042118563.1	280	COG2908	M	UDP-2,3-diacylglucosamine diphosphatase	2322			RHE_RS12015	chr	-	WP_042118563.1	280	COG2908	M	UDP-2,3-diacylglucosamine diphosphatase
RHE_RS29410	p42f	-	WP_011428872.1	353	COG3842	E	sn-glycerol-3-phosphate ABC transporter ATP-binding protein UgpC			RHE_RS25065	p42e	-	WP_011428055.1	235	COG1788	I	3-oxoacid CoA-transferase subunit A			RHE_RS07420	chr	-	WP_011424787.1	393	COG0795	MN	LptF/LptG family permease	1434			RHE_RS07420	chr	-	WP_011424787.1	393	COG0795	MN	LptF/LptG family permease
RHE_RS18715	chr	-	WP_011426873.1	386	COG0687	E	spermidine/putrescine ABC transporter substrate-binding protein			RHE_RS03640	chr	-	WP_011424082.1	650	COG0365	I	acetoacetate--CoA ligase			RHE_RS24515	p42e	-	WP_011427954.1	387	COG4948	MR	mandelate racemase/muconate lactonizing enzyme family protein	4703			RHE_RS24515	p42e	-	WP_011427954.1	387	COG4948	MR	mandelate racemase/muconate lactonizing enzyme family protein
RHE_RS02115	chr	-	WP_042117802.1	397	COG0624	E	succinyl-diaminopimelate desuccinylase			RHE_RS00120	chr	-	WP_011423428.1	301	COG0777	I	acetyl-CoA carboxylase carboxyl transferase subunit beta			RHE_RS25915	p42e	-	WP_011428216.1	410	COG0845	MV	hemolysin D	4974			RHE_RS25915	p42e	-	WP_011428216.1	410	COG0845	MV	hemolysin D
RHE_RS11810	chr	-	WP_011425571.1	309	COG2066	E	thermolabile glutaminase			RHE_RS23190	p42c	-	WP_011427695.1	395	COG0183	I	acetyl-CoA C-acyltransferase			RHE_RS31080	p42d	-	WP_008533948.1	361	COG0845	MV	hemolysin secretion protein D	5974			RHE_RS31080	p42d	-	WP_008533948.1	361	COG0845	MV	hemolysin secretion protein D
RHE_RS04950	chr	-	WP_011424326.1	474	COG0498	E	threonine synthase			RHE_RS21025	chr	acs	WP_011427293.1	651	COG0365	I	acetyl-coenzyme A synthetase			RHE_RS17180	chr	-	WP_011426592.1	392	COG0845	MV	MexE family multidrug efflux RND transporter periplasmic adaptor subunit	3307			RHE_RS17180	chr	-	WP_011426592.1	392	COG0845	MV	MexE family multidrug efflux RND transporter periplasmic adaptor subunit
RHE_RS08995	chr	-	WP_042118298.1	416	COG1171	E	threonine ammonia-lyase			RHE_RS11415	chr	-	WP_011425493.1	510	COG4799	I	acyl-CoA carboxylase subunit beta			RHE_RS16475	chr	-	WP_011426454.1	321	COG1215	N	glycosyltransferase family 2 protein	3168			RHE_RS16475	chr	-	WP_011426454.1	321	COG1215	N	glycosyltransferase family 2 protein
RHE_RS18080	chr	-	WP_011426756.1	324	COG1171	E	threonine/serine dehydratase			RHE_RS25445	p42e	-	WP_011428126.1	395	COG1960	I	acyl-CoA dehydrogenase			RHE_RS26805	p42f	-	WP_011428385.1	340	COG2201	NT	chemotaxis protein CheB	5150			RHE_RS26805	p42f	-	WP_011428385.1	340	COG2201	NT	chemotaxis protein CheB
RHE_RS09560	chr	aroQ	WP_011425158.1	145	COG0757	E	type II 3-dehydroquinate dehydratase			RHE_RS19835	chr	-	WP_042119068.1	316	COG0204	I	acyltransferase			RHE_RS27360	p42f	-	WP_042119987.1	605	COG0840	NT	methyl-accepting chemotaxis protein	5261			RHE_RS27360	p42f	-	WP_042119987.1	605	COG0840	NT	methyl-accepting chemotaxis protein
RHE_RS18555	chr	-	WP_020922297.1	377	COG0019	E	type III PLP-dependent enzyme			RHE_RS13960	chr	-	WP_011425974.1	255	COG1075	I	alpha/beta hydrolase			RHE_RS05110	chr	-	WP_011424355.1	226	COG1225	O	AhpC/TSA family protein	983			RHE_RS05110	chr	-	WP_011424355.1	226	COG1225	O	AhpC/TSA family protein
RHE_RS15125	chr	-	WP_011426200.1	401	COG0505	EF	carbamoyl-phosphate synthase small subunit			RHE_RS19290	chr	-	WP_011426974.1	550	COG0365	I	AMP-dependent synthetase			RHE_RS05760	chr	-	WP_011424468.1	213	COG1225	O	AhpC/TSA family protein	1104			RHE_RS05760	chr	-	WP_011424468.1	213	COG1225	O	AhpC/TSA family protein
RHE_RS15170	chr	-	WP_011426209.1	1162	COG0458	EF	carbamoyl-phosphate synthase large subunit			RHE_RS14710	chr	-	WP_042118770.1	400	COG1804	I	CoA transferase			RHE_RS10935	chr	-	WP_011425403.1	226	COG1225	O	AhpC/TSA family protein	2113			RHE_RS10935	chr	-	WP_011425403.1	226	COG1225	O	AhpC/TSA family protein
RHE_RS08720	chr	-	WP_011424997.1	612	COG0129	EG	dihydroxy-acid dehydratase			RHE_RS02885	chr	-	WP_011423940.1	350	COG1024	I	enoyl-CoA hydratase/isomerase family protein			RHE_RS06630	chr	-	WP_011424635.1	985	COG1391	O	bifunctional glutamine-synthetase adenylyltransferase/deadenyltransferase	1274			RHE_RS06630	chr	-	WP_011424635.1	985	COG1391	O	bifunctional glutamine-synthetase adenylyltransferase/deadenyltransferase
RHE_RS16175	chr	-	WP_011426396.1	579	COG0129	EG	dihydroxy-acid dehydratase			RHE_RS08395	chr	-	WP_011424955.1	206	COG0344	I	glycerol-3-phosphate acyltransferase			RHE_RS04175	chr	-	WP_004675403.1	98	COG0234	O	co-chaperone GroES	798			RHE_RS04175	chr	-	WP_004675403.1	98	COG0234	O	co-chaperone GroES
RHE_RS18145	chr	pabB	WP_011426768.1	385	COG0147	EH	aminodeoxychorismate synthase, component I			RHE_RS15515	chr	-	WP_020921911.1	163	COG2030	I	MaoC-like hydratase			RHE_RS11940	chr	-	WP_020921428.1	208	COG5661	O	DUF922 domain-containing protein	2309			RHE_RS11940	chr	-	WP_020921428.1	208	COG5661	O	DUF922 domain-containing protein
RHE_RS15725	chr	-	WP_011426312.1	729	COG0147	EH	anthranilate synthase component I			RHE_RS22720	p42b	-	WP_011427605.1	337	COG4395	I	membrane protein			RHE_RS08125	chr	-	WP_011424914.1	805	COG0466	O	endopeptidase La	1570			RHE_RS08125	chr	-	WP_011424914.1	805	COG0466	O	endopeptidase La
RHE_RS09970	chr	-	WP_011425229.1	287	COG0115	EH	D-amino-acid transaminase			RHE_RS22800	p42b	-	WP_011427619.1	712	COG1884	I	methylmalonyl-CoA mutase			RHE_RS07165	chr	-	WP_011424739.1	281	COG0354	O	folate-binding protein	1382			RHE_RS07165	chr	-	WP_011424739.1	281	COG0354	O	folate-binding protein
RHE_RS14050	chr	-	WP_004668557.1	339	COG0059	EH	ketol-acid reductoisomerase			RHE_RS01600	chr	-	WP_011423700.1	199	COG3963	I	methyltransferase domain-containing protein			RHE_RS04155	chr	-	WP_011424175.1	236	COG0625	O	glutathione S-transferase	794			RHE_RS04155	chr	-	WP_011424175.1	236	COG0625	O	glutathione S-transferase
RHE_RS05785	chr	-	WP_011424473.1	245	COG0175	EH	phosphoadenylyl-sulfate reductase			RHE_RS17195	chr	-	WP_011426595.1	382	COG1960	I	monooxygenase			RHE_RS05070	chr	-	WP_011424348.1	217	COG0625	O	glutathione S-transferase family protein	975			RHE_RS05070	chr	-	WP_011424348.1	217	COG0625	O	glutathione S-transferase family protein
RHE_RS05780	chr	-	WP_011424472.1	317	COG0175	EH	sulfate adenylyltransferase subunit 2			RHE_RS00090	chr	-	WP_011423422.1	425	COG4553	I	polyhydroxyalkanoate depolymerase			RHE_RS07560	chr	-	WP_011424815.1	198	COG0625	O	glutathione S-transferase	1463			RHE_RS07560	chr	-	WP_011424815.1	198	COG0625	O	glutathione S-transferase
RHE_RS10535	chr	kdgD	WP_011425325.1	308	COG0329	EM	5-dehydro-4-deoxyglucarate dehydratase			RHE_RS21035	chr	prpE	WP_011427294.1	636	COG0365	I	propionyl-CoA synthetase			RHE_RS12380	chr	-	WP_011425681.1	228	COG0625	O	glutathione S-transferase family protein	2391			RHE_RS12380	chr	-	WP_011425681.1	228	COG0625	O	glutathione S-transferase family protein
RHE_RS03065	chr	-	WP_011423971.1	305	COG0329	EM	dihydrodipicolinate synthase family protein			RHE_RS05335	chr	-	WP_042118056.1	248	COG1028	IQR	3-oxoacyl-ACP reductase			RHE_RS13665	chr	-	WP_011425919.1	209	COG3823	O	hypothetical protein	2628			RHE_RS13665	chr	-	WP_011425919.1	209	COG3823	O	hypothetical protein
RHE_RS26910	p42f	-	WP_042120045.1	294	COG0329	EM	dihydrodipicolinate synthase family protein			RHE_RS20550	chr	-	WP_011427206.1	241	COG1028	IQR	beta-ketoacyl-ACP reductase			RHE_RS04170	chr	groL	WP_011424178.1	545	COG0459	O	molecular chaperone GroEL	797			RHE_RS04170	chr	groL	WP_011424178.1	545	COG0459	O	molecular chaperone GroEL
RHE_RS27660	p42f	-	WP_011428545.1	316	COG0329	EM	dihydrodipicolinate synthase family protein			RHE_RS21235	p42a	-	WP_011427331.1	682	COG1028	IQR	bifunctional aldolase/short-chain dehydrogenase			RHE_RS06350	chr	groL	WP_011424578.1	542	COG0459	O	molecular chaperone GroEL	1219			RHE_RS06350	chr	groL	WP_011424578.1	542	COG0459	O	molecular chaperone GroEL
RHE_RS20410	chr	-	WP_011427181.1	355	COG0601	EP	ABC transporter permease			RHE_RS25545	p42e	-	WP_011428145.1	698	COG1028	IQR	bifunctional rhamnulose-1-phosphate aldolase/short-chain dehydrogenase			RHE_RS06505	chr	groL	WP_011424610.1	544	COG0459	O	molecular chaperone GroEL	1250			RHE_RS06505	chr	groL	WP_011424610.1	544	COG0459	O	molecular chaperone GroEL
RHE_RS02475	chr	-	WP_011423866.1	339	COG1063	ER	dehydrogenase			RHE_RS06685	chr	-	WP_011424646.1	262	COG1028	IQR	KR domain-containing protein			RHE_RS28145	p42f	groL	WP_011428637.1	542	COG0459	O	molecular chaperone GroEL	5416			RHE_RS28145	p42f	groL	WP_011428637.1	542	COG0459	O	molecular chaperone GroEL
RHE_RS16770	chr	-	WP_011426511.1	453	COG0493	ER	FAD-binding protein			RHE_RS09010	chr	-	WP_011425054.1	258	COG1028	IQR	KR domain-containing protein			RHE_RS28880	p42f	-	WP_042120017.1	156	COG0071	O	molecular chaperone Hsp20	5560			RHE_RS28880	p42f	-	WP_042120017.1	156	COG0071	O	molecular chaperone Hsp20
RHE_RS23450	p42c	fdhA	WP_011427745.1	396	COG1063	ER	formaldehyde dehydrogenase, glutathione-independent			RHE_RS23570	p42c	-	WP_011427770.1	254	COG1028	IQR	KR domain-containing protein			RHE_RS06395	chr	msrB	WP_011424586.1	137	COG0229	O	peptide-methionine (R)-S-oxide reductase	1228			RHE_RS06395	chr	msrB	WP_011424586.1	137	COG0229	O	peptide-methionine (R)-S-oxide reductase
RHE_RS18220	chr	gltD	WP_004677801.1	484	COG0493	ER	glutamate synthase subunit beta			RHE_RS05805	chr	betA	WP_011424477.1	549	COG2303	IR	oxygen-dependent choline dehydrogenase			RHE_RS30475	p42d	-	WP_004678566.1	179	COG0678	O	peroxiredoxin	5863			RHE_RS30475	p42d	-	WP_004678566.1	179	COG0678	O	peroxiredoxin
RHE_RS22230	p42b	-	WP_011427511.1	389	COG1063	ER	glutathione-dependent formaldehyde dehydrogenase			RHE_RS01615	chr	rsmI	WP_020920194.1	305	COG0313	J	16S rRNA (cytidine(1402)-2\'-O)-methyltransferase			RHE_RS21015	chr	-	WP_011427291.1	318	COG0501	O	protease HtpX	4051			RHE_RS21015	chr	-	WP_011427291.1	318	COG0501	O	protease HtpX
RHE_RS15165	chr	-	WP_011426208.1	342	COG1063	ER	iditol 2-dehydrogenase			RHE_RS07565	chr	-	WP_011424816.1	289	COG2961	J	23S rRNA (adenine(2030)-N(6))-methyltransferase RlmJ			RHE_RS13125	chr	-	WP_011425818.1	240	COG2135	O	SOS response-associated peptidase	2530			RHE_RS13125	chr	-	WP_011425818.1	240	COG2135	O	SOS response-associated peptidase
RHE_RS02695	chr	-	WP_020920318.1	291	COG0834	ET	ABC transporter substrate-binding protein			RHE_RS08475	chr	-	WP_011424969.1	296	COG0566	J	23S rRNA (guanosine(2251)-2\'-O)-methyltransferase RlmB			RHE_RS16880	chr	ureG	WP_011426534.1	203	COG0378	O	urease accessory protein UreG	3248			RHE_RS16880	chr	ureG	WP_011426534.1	203	COG0378	O	urease accessory protein UreG
RHE_RS11720	chr	-	WP_011425553.1	274	COG0834	ET	ABC transporter substrate-binding protein			RHE_RS00495	chr	-	WP_011423494.1	567	COG0539	J	30S ribosomal protein S1			RHE_RS20885	chr	-	WP_008528622.1	145	COG3824	O	Zn-dependent protease	4027			RHE_RS20885	chr	-	WP_008528622.1	145	COG3824	O	Zn-dependent protease
RHE_RS15485	chr	-	WP_011426267.1	237	COG0834	ET	ABC transporter substrate-binding protein			RHE_RS01805	chr	-	WP_011423741.1	92	COG0268	J	30S ribosomal protein S20			RHE_RS23680	p42c	-	WP_011427793.1	327	COG0715	P	ABC transporter substrate-binding protein	4537			RHE_RS23680	p42c	-	WP_011427793.1	327	COG0715	P	ABC transporter substrate-binding protein
RHE_RS20485	chr	-	WP_011427194.1	257	COG0834	ET	amino acid ABC transporter substrate-binding protein			RHE_RS06005	chr	rpsU	WP_011424510.1	78	COG0828	J	30S ribosomal protein S21			RHE_RS27830	p42f	-	WP_042119994.1	341	COG0614	P	ABC transporter substrate-binding protein	5355			RHE_RS27830	p42f	-	WP_042119994.1	341	COG0614	P	ABC transporter substrate-binding protein
RHE_RS23445	p42c	-	WP_011427744.1	268	COG0834	ET	amino acid ABC transporter substrate-binding protein			RHE_RS08550	chr	-	WP_011424978.1	123	COG0048	J	30S ribosomal protein S12			RHE_RS28035	p42f	-	WP_011428616.1	293	COG0600	P	ABC transporter permease	5394			RHE_RS28035	p42f	-	WP_011428616.1	293	COG0600	P	ABC transporter permease
RHE_RS20260	chr	-	WP_011427154.1	265	COG0834	ET	basic amino acid ABC transporter substrate-binding protein			RHE_RS08570	chr	-	WP_003547547.1	102	COG0051	J	30S ribosomal protein S10			RHE_RS07580	chr	-	WP_011424819.1	389	COG3454	P	alpha-D-ribose 1-methylphosphonate 5-triphosphate diphosphatase	1467			RHE_RS07580	chr	-	WP_011424819.1	389	COG3454	P	alpha-D-ribose 1-methylphosphonate 5-triphosphate diphosphatase
RHE_RS27400	p42f	ehuB	WP_011428494.1	282	COG0834	ET	ectoine/hydroxyectoine ABC transporter substrate-binding protein EhuB			RHE_RS08660	chr	-	WP_003573784.1	189	COG0098	J	30S ribosomal protein S5			RHE_RS25720	p42e	betC	WP_011428178.1	504	COG3119	P	choline-sulfatase	4935			RHE_RS25720	p42e	betC	WP_011428178.1	504	COG3119	P	choline-sulfatase
RHE_RS15525	chr	-	WP_020921912.1	180	COG0503	F	adenine phosphoribosyltransferase			RHE_RS08685	chr	-	WP_011424992.1	122	COG0099	J	30S ribosomal protein S13			RHE_RS11450	chr	-	WP_011425500.1	347	COG2847	P	DUF1775 domain-containing protein	2212			RHE_RS11450	chr	-	WP_011425500.1	347	COG2847	P	DUF1775 domain-containing protein
RHE_RS11615	chr	-	WP_011425533.1	435	COG0015	F	adenylosuccinate lyase			RHE_RS09770	chr	rpsB	WP_003573382.1	255	COG0052	J	30S ribosomal protein S2			RHE_RS02345	chr	-	WP_011423840.1	425	COG3546	P	DUF892 domain-containing protein	446			RHE_RS02345	chr	-	WP_011423840.1	425	COG3546	P	DUF892 domain-containing protein
RHE_RS17100	chr	-	WP_011426576.1	432	COG0104	F	adenylosuccinate synthetase			RHE_RS01320	chr	-	WP_011423646.1	67	COG0291	J	50S ribosomal protein L35			RHE_RS13955	chr	-	WP_011425973.1	325	COG1840	P	Fe(3+) ABC transporter substrate-binding protein	2684			RHE_RS13955	chr	-	WP_011425973.1	325	COG1840	P	Fe(3+) ABC transporter substrate-binding protein
RHE_RS07290	chr	-	WP_011424763.1	496	COG0034	F	amidophosphoribosyltransferase			RHE_RS08625	chr	-	WP_003573790.1	122	COG0093	J	50S ribosomal protein L14			RHE_RS01355	chr	-	WP_011423653.1	165	COG3685	P	ferritin-like domain-containing protein	257			RHE_RS01355	chr	-	WP_011423653.1	165	COG3685	P	ferritin-like domain-containing protein
RHE_RS08405	chr	-	WP_011424957.1	318	COG0540	F	aspartate carbamoyltransferase			RHE_RS08700	chr	-	WP_011424993.1	140	COG0203	J	50S ribosomal protein L17			RHE_RS26675	p42f	-	WP_011428362.1	167	COG3685	P	ferritin-like domain-containing protein	5125			RHE_RS26675	p42f	-	WP_011428362.1	167	COG3685	P	ferritin-like domain-containing protein
RHE_RS07750	chr	-	WP_011424850.1	397	COG0027	F	ATP-grasp domain-containing protein			RHE_RS19510	chr	-	WP_008527777.1	98	COG0227	J	50S ribosomal protein L28			RHE_RS26705	p42f	-	WP_011428369.1	170	COG3685	P	ferritin-like domain-containing protein	5131			RHE_RS26705	p42f	-	WP_011428369.1	170	COG3685	P	ferritin-like domain-containing protein
RHE_RS21000	chr	-	WP_011427288.1	538	COG0138	F	bifunctional phosphoribosylaminoimidazolecarboxamide formyltransferase/inosine monophosphate cyclohydrolase			RHE_RS20765	chr	rplU	WP_007824851.1	105	COG0261	J	50S ribosomal protein L21			RHE_RS19460	chr	-	WP_041678768.1	176	COG3703	P	gamma-glutamylcyclotransferase	3745			RHE_RS19460	chr	-	WP_041678768.1	176	COG3703	P	gamma-glutamylcyclotransferase
RHE_RS19005	chr	-	WP_011426927.1	134	COG1780	F	class Ib ribonucleoside-diphosphate reductase assembly flavoprotein NrdI			RHE_RS20770	chr	-	WP_004676172.1	89	COG0211	J	50S ribosomal protein L27			RHE_RS01295	chr	-	WP_011423641.1	155	COG2346	P	hypothetical protein	245			RHE_RS01295	chr	-	WP_011423641.1	155	COG2346	P	hypothetical protein
RHE_RS11170	chr	-	WP_011425446.1	542	COG0504	F	CTP synthetase			RHE_RS11865	chr	-	WP_042118550.1	884	COG0013	J	alanine--tRNA ligase			RHE_RS08775	chr	-	WP_011425008.1	207	COG2128	P	hypothetical protein	1691			RHE_RS08775	chr	-	WP_011425008.1	207	COG2128	P	hypothetical protein
RHE_RS09290	chr	-	WP_011425107.1	405	COG0232	F	deoxyguanosinetriphosphate triphosphohydrolase			RHE_RS07635	chr	-	WP_020920939.1	596	COG0173	J	aspartate--tRNA ligase			RHE_RS15795	chr	-	WP_011426324.1	249	COG0748	P	hypothetical protein	3037			RHE_RS15795	chr	-	WP_011426324.1	249	COG0748	P	hypothetical protein
RHE_RS02380	chr	-	WP_011423847.1	348	COG0418	F	dihydroorotase			RHE_RS09475	chr	gatA	WP_011425143.1	493	COG0154	J	Asp-tRNA(Asn)/Glu-tRNA(Gln) amidotransferase GatCAB subunit A			RHE_RS06710	chr	mgtE	WP_011424651.1	457	COG2239	P	magnesium transporter	1290			RHE_RS06710	chr	mgtE	WP_011424651.1	457	COG2239	P	magnesium transporter
RHE_RS11050	chr	-	WP_041678649.1	226	COG0125	F	dTMP kinase			RHE_RS00565	chr	-	WP_011423506.1	338	COG2813	J	class I SAM-dependent methyltransferase			RHE_RS24295	p42e	-	WP_011427912.1	276	COG1235	P	MBL fold metallo-hydrolase	4657			RHE_RS24295	p42e	-	WP_011427912.1	276	COG1235	P	MBL fold metallo-hydrolase
RHE_RS26205	p42e	purU	WP_011428270.1	294	COG0788	F	formyltetrahydrofolate deformylase			RHE_RS18695	chr	-	WP_011426869.1	488	COG0008	J	glutamate--tRNA ligase			RHE_RS01300	chr	-	WP_011423642.1	327	COG1633	P	membrane protein	246			RHE_RS01300	chr	-	WP_011423642.1	327	COG1633	P	membrane protein
RHE_RS26225	p42e	-	WP_011428274.1	301	COG0034	F	glutamine amidotransferase			RHE_RS04435	chr	-	WP_011424229.1	318	COG0752	J	glycine--tRNA ligase subunit alpha			RHE_RS30945	p42d	nifK	WP_004677342.1	513	COG2710	P	nitrogenase molybdenum-iron protein subunit beta	5953			RHE_RS30945	p42d	nifK	WP_004677342.1	513	COG2710	P	nitrogenase molybdenum-iron protein subunit beta
RHE_RS01240	chr	-	WP_011423630.1	245	COG0518	F	GMP synthase			RHE_RS31040	p42d	-	WP_004677747.1	173	COG2606	J	hypothetical protein			RHE_RS30955	p42d	nifH	WP_004675840.1	297	COG1348	P	nitrogenase iron protein	5955			RHE_RS30955	p42d	nifH	WP_004675840.1	297	COG1348	P	nitrogenase iron protein
RHE_RS01505	chr	-	WP_011423681.1	520	COG0518	F	GMP synthase (glutamine-hydrolyzing)			RHE_RS04190	chr	-	WP_011424181.1	968	COG0060	J	isoleucine--tRNA ligase			RHE_RS02580	chr	pstC	WP_011423885.1	493	COG0573	P	phosphate ABC transporter permease subunit PstC	492			RHE_RS02580	chr	pstC	WP_011423885.1	493	COG0573	P	phosphate ABC transporter permease subunit PstC
RHE_RS16775	chr	-	WP_011426512.1	437	COG0167	F	NAD-dependent dihydropyrimidine dehydrogenase subunit PreA			RHE_RS11035	chr	-	WP_011425422.1	516	COG0143	J	methionine--tRNA ligase			RHE_RS02590	chr	-	WP_011423887.1	271	COG1117	P	phosphate ABC transporter ATP-binding protein	494			RHE_RS02590	chr	-	WP_011423887.1	271	COG1117	P	phosphate ABC transporter ATP-binding protein
RHE_RS08765	chr	-	WP_011425006.1	187	COG3613	F	nucleoside 2-deoxyribosyltransferase			RHE_RS11850	chr	-	WP_011425579.1	148	COG0456	J	N-acetyltransferase			RHE_RS02595	chr	phoU	WP_004672769.1	237	COG0704	P	phosphate transport system regulatory protein PhoU	495			RHE_RS02595	chr	phoU	WP_004672769.1	237	COG0704	P	phosphate transport system regulatory protein PhoU
RHE_RS07510	chr	-	WP_011424805.1	140	COG0105	F	nucleoside-diphosphate kinase			RHE_RS08300	chr	-	WP_011424940.1	440	COG0442	J	proline--tRNA ligase			RHE_RS00805	chr	phnE	WP_011423552.1	319	COG3639	P	phosphonate ABC transporter, permease protein PhnE	151			RHE_RS00805	chr	phnE	WP_011423552.1	319	COG3639	P	phosphonate ABC transporter, permease protein PhnE
RHE_RS04060	chr	-	WP_011424156.1	169	COG1051	F	NUDIX domain-containing protein			RHE_RS15505	chr	ychF	WP_011426271.1	367	COG0012	J	redox-regulated ATPase YchF			RHE_RS00810	chr	phnD	WP_011423553.1	301	COG3221	P	phosphonate ABC transporter substrate-binding protein	152			RHE_RS00810	chr	phnD	WP_011423553.1	301	COG3221	P	phosphonate ABC transporter substrate-binding protein
RHE_RS15660	chr	-	WP_020921929.1	166	COG1051	F	NUDIX domain-containing protein			RHE_RS07625	chr	rnd	WP_011424828.1	381	COG0349	J	ribonuclease D			RHE_RS00815	chr	phnC	WP_082239827.1	282	COG3638	P	phosphonate ABC transporter ATP-binding protein	153			RHE_RS00815	chr	phnC	WP_082239827.1	282	COG3638	P	phosphonate ABC transporter ATP-binding protein
RHE_RS02405	chr	-	WP_011423852.1	229	COG0461	F	orotate phosphoribosyltransferase			RHE_RS00590	chr	-	WP_011423510.1	136	COG0858	J	ribosome-binding factor A			RHE_RS00825	chr	phnL	WP_011423556.1	235	COG4778	P	phosphonate C-P lyase system protein PhnL	155			RHE_RS00825	chr	phnL	WP_011423556.1	235	COG4778	P	phosphonate C-P lyase system protein PhnL
RHE_RS04460	chr	-	WP_011424234.1	427	COG0151	F	phosphoribosylamine--glycine ligase			RHE_RS09785	chr	-	WP_004678618.1	186	COG0233	J	ribosome-recycling factor			RHE_RS00850	chr	phnG	WP_011423561.1	158	COG3624	P	phosphonate C-P lyase system protein PhnG	160			RHE_RS00850	chr	phnG	WP_011423561.1	158	COG3624	P	phosphonate C-P lyase system protein PhnG
RHE_RS11645	chr	-	WP_011425538.1	254	COG0152	F	phosphoribosylaminoimidazolesuccinocarboxamide synthase			RHE_RS11435	chr	-	WP_042118517.1	332	COG0564	J	RluA family pseudouridine synthase			RHE_RS02575	chr	-	WP_011423884.1	344	COG0226	P	phosphonate ABC transporter substrate-binding protein	491			RHE_RS02575	chr	-	WP_011423884.1	344	COG0226	P	phosphonate ABC transporter substrate-binding protein
RHE_RS07590	chr	-	WP_011424821.1	357	COG0150	F	phosphoribosylformylglycinamidine cyclo-ligase			RHE_RS04585	chr	-	WP_011424258.1	248	COG1189	J	TlyA family rRNA (cytidine-2\'-O)-methyltransferase			RHE_RS07605	chr	-	WP_011424824.1	734	COG0855	P	RNA degradosome polyphosphate kinase	1472			RHE_RS07605	chr	-	WP_011424824.1	734	COG0855	P	RNA degradosome polyphosphate kinase
RHE_RS11685	chr	-	WP_011425546.1	743	COG0046	F	phosphoribosylformylglycinamidine synthase subunit PurL			RHE_RS02955	chr	-	WP_003545338.1	72	COG0361	J	translation initiation factor IF-1			RHE_RS13900	chr	-	WP_011425966.1	271	COG0607	P	sulfurtransferase	2675			RHE_RS13900	chr	-	WP_011425966.1	271	COG0607	P	sulfurtransferase
RHE_RS11880	chr	-	WP_011425585.1	308	COG2313	F	pseudouridine-5\'-phosphate glycosidase			RHE_RS13140	chr	-	WP_042119258.1	333	COG0042	J	tRNA dihydrouridine(20/20a) synthase DusA			RHE_RS07145	chr	-	WP_011424735.1	171	COG2032	P	superoxide dismutase family protein	1378			RHE_RS07145	chr	-	WP_011424735.1	171	COG2032	P	superoxide dismutase family protein
RHE_RS15775	chr	-	WP_011426320.1	200	COG1435	F	thymidine kinase			RHE_RS21080	chr	-	WP_042119137.1	437	COG0486	J	tRNA uridine-5-carboxymethylaminomethyl(34) synthesis GTPase MnmE			RHE_RS04550	chr	-	WP_011424251.1	331	COG0598	P	transporter	872			RHE_RS04550	chr	-	WP_011424251.1	331	COG0598	P	transporter
RHE_RS14315	chr	-	WP_011426045.1	264	COG0207	F	thymidylate synthase			RHE_RS01935	chr	trpS	WP_011423765.1	354	COG0180	J	tryptophan--tRNA ligase			RHE_RS20950	chr	-	WP_011427280.1	584	COG1785	PR	alkaline phosphatase	4040			RHE_RS20950	chr	-	WP_011427280.1	584	COG1785	PR	alkaline phosphatase
RHE_RS04180	chr	-	WP_011424179.1	282	COG0647	F	TIGR01459 family HAD-type hydrolase			RHE_RS09440	chr	map	WP_011425137.1	278	COG0024	J	type I methionyl aminopeptidase			RHE_RS11155	chr	-	WP_011425444.1	175	COG3712	PT	membrane protein	2155			RHE_RS11155	chr	-	WP_011425444.1	175	COG3712	PT	membrane protein
RHE_RS09780	chr	-	WP_011425194.1	240	COG0528	F	UMP kinase			RHE_RS11540	chr	-	WP_011425518.1	418	COG0162	J	tyrosine--tRNA ligase			RHE_RS14260	chr	-	WP_042119277.1	282	COG0656	Q	aldo/keto reductase	2743			RHE_RS14260	chr	-	WP_042119277.1	282	COG0656	Q	aldo/keto reductase
RHE_RS00995	chr	-	WP_020920114.1	209	COG0035	F	uracil phosphoribosyltransferase			RHE_RS18580	chr	-	WP_011426846.1	231	COG1670	JO	N-acetyltransferase			RHE_RS13375	chr	-	WP_011425862.1	193	COG0412	Q	dienelactone hydrolase	2575			RHE_RS13375	chr	-	WP_011425862.1	193	COG0412	Q	dienelactone hydrolase
RHE_RS08965	chr	-	WP_011425046.1	1271	COG0209	F	vitamin B12-dependent ribonucleotide reductase			RHE_RS20775	chr	-	WP_011427247.1	218	COG1670	JO	N-acetyltransferase			RHE_RS25940	p42e	-	WP_011428220.1	295	COG0412	Q	dienelactone hydrolase family protein	4979			RHE_RS25940	p42e	-	WP_011428220.1	295	COG0412	Q	dienelactone hydrolase family protein
RHE_RS15975	chr	xdhA	WP_011426360.1	488	COG4630	F	xanthine dehydrogenase small subunit			RHE_RS05995	chr	-	WP_011424508.1	69	COG1278	K	cold-shock protein			RHE_RS13760	chr	-	WP_011425938.1	229	COG0346	Q	glyoxalase	2648			RHE_RS13760	chr	-	WP_011425938.1	229	COG0346	Q	glyoxalase
RHE_RS15980	chr	xdhB	WP_011426361.1	779	COG4631	F	xanthine dehydrogenase molybdopterin binding subunit			RHE_RS09635	chr	-	WP_011425169.1	192	COG1278	K	cold-shock protein			RHE_RS08935	chr	-	WP_011425039.1	453	COG3508	Q	homogentisate 1,2-dioxygenase	1721			RHE_RS08935	chr	-	WP_011425039.1	453	COG3508	Q	homogentisate 1,2-dioxygenase
RHE_RS15465	chr	-	WP_011426263.1	310	COG0462	FE	ribose-phosphate pyrophosphokinase			RHE_RS13135	chr	-	WP_011425820.1	70	COG1278	K	cold-shock protein			RHE_RS09630	chr	gloA	WP_011425168.1	146	COG0346	Q	lactoylglutathione lyase	1853			RHE_RS09630	chr	gloA	WP_011425168.1	146	COG0346	Q	lactoylglutathione lyase
RHE_RS09745	chr	-	WP_011425188.1	141	COG0537	FGR	HIT family protein			RHE_RS00480	chr	-	WP_011423491.1	269	COG0789	K	cupin domain-containing protein			RHE_RS24745	p42e	-	WP_011427997.1	121	COG0346	Q	lactoylglutathione lyase	4749			RHE_RS24745	p42e	-	WP_011427997.1	121	COG0346	Q	lactoylglutathione lyase
RHE_RS03970	chr	-	WP_042119172.1	519	COG0248	FTP	exopolyphosphatase			RHE_RS07070	chr	-	WP_011424719.1	134	COG1758	K	DNA-directed RNA polymerase subunit omega			RHE_RS03985	chr	-	WP_011424141.1	127	COG0346	Q	VOC family protein	759			RHE_RS03985	chr	-	WP_011424141.1	127	COG0346	Q	VOC family protein
RHE_RS01670	chr	-	WP_011423714.1	156	COG0756	FV	deoxyuridine 5\'-triphosphate nucleotidohydrolase			RHE_RS08535	chr	rpoB	WP_011424975.1	1379	COG0085	K	DNA-directed RNA polymerase subunit beta			RHE_RS06480	chr	-	WP_011424605.1	126	COG0346	Q	VOC family protein	1245			RHE_RS06480	chr	-	WP_011424605.1	126	COG0346	Q	VOC family protein
RHE_RS00860	chr	-	WP_011423563.1	211	COG0588	G	2,3-bisphosphoglycerate-dependent phosphoglycerate mutase			RHE_RS08540	chr	rpoC	WP_011424976.1	1402	COG0086	K	DNA-directed RNA polymerase subunit beta\'			RHE_RS09850	chr	-	WP_011425206.1	298	COG0346	Q	VOC family protein	1896			RHE_RS09850	chr	-	WP_011425206.1	298	COG0346	Q	VOC family protein
RHE_RS04295	chr	-	WP_011424202.1	210	COG0800	G	2-dehydro-3-deoxy-6-phosphogalactonate aldolase			RHE_RS00380	chr	-	WP_011423471.1	342	COG1609	K	LacI family transcriptional regulator			RHE_RS13430	chr	-	WP_011425873.1	124	COG0346	Q	VOC family protein	2586			RHE_RS13430	chr	-	WP_011425873.1	124	COG0346	Q	VOC family protein
RHE_RS06865	chr	iolD	WP_011424680.1	616	COG3962	G	3D-(3,5/4)-trihydroxycyclohexane-1,2-dione acylhydrolase (decyclizing)			RHE_RS14685	chr	-	WP_042119281.1	341	COG0640	K	methyltransferase domain-containing protein			RHE_RS13885	chr	-	WP_011425963.1	127	COG0346	Q	VOC family protein	2672			RHE_RS13885	chr	-	WP_011425963.1	127	COG0346	Q	VOC family protein
RHE_RS06870	chr	iolC	WP_011424681.1	644	COG0524	G	5-dehydro-2-deoxygluconokinase			RHE_RS31010	p42d	-	WP_004677763.1	302	COG0583	K	Nodulation protein D 3			RHE_RS12605	chr	-	WP_011425722.1	205	COG0500	QR	class I SAM-dependent methyltransferase	2433			RHE_RS12605	chr	-	WP_011425722.1	205	COG0500	QR	class I SAM-dependent methyltransferase
RHE_RS06855	chr	iolB	WP_011424678.1	265	COG3718	G	5-deoxy-glucuronate isomerase			RHE_RS20580	chr	-	WP_011427212.1	287	COG0568	K	RNA polymerase factor sigma-32			RHE_RS00265	chr	-	WP_011423455.1	470	COG2124	QV	cytochrome P450	51			RHE_RS00265	chr	-	WP_011423455.1	470	COG2124	QV	cytochrome P450
RHE_RS22100	p42b	-	WP_011427486.1	364	COG3839	G	ABC transporter ATP-binding protein			RHE_RS04485	chr	-	WP_011424239.1	769	COG2183	K	RNA-binding transcriptional accessory protein			RHE_RS30465	p42d	-	WP_042120111.1	392	COG2124	QV	cytochrome P450	5861			RHE_RS30465	p42d	-	WP_042120111.1	392	COG2124	QV	cytochrome P450
RHE_RS22765	p42b	-	WP_011427612.1	424	COG1653	G	ABC transporter substrate-binding protein			RHE_RS12795	chr	-	WP_011425756.1	160	COG0782	K	transcription elongation factor			RHE_RS00955	chr	-	WP_011423581.1	503	COG3845	R	ABC transporter ATP-binding protein	179			RHE_RS00955	chr	-	WP_011423581.1	503	COG3845	R	ABC transporter ATP-binding protein
RHE_RS26770	p42f	-	WP_011428378.1	324	COG1638	G	ABC transporter substrate-binding protein			RHE_RS15185	chr	-	WP_011426212.1	158	COG0782	K	transcription elongation factor GreA			RHE_RS14780	chr	-	WP_011426136.1	297	COG4132	R	ABC transporter	2844			RHE_RS14780	chr	-	WP_011426136.1	297	COG4132	R	ABC transporter
RHE_RS27555	p42f	-	WP_011428525.1	320	COG1879	G	ABC transporter substrate-binding protein			RHE_RS21085	chr	-	WP_003589536.1	421	COG1158	K	transcription termination factor Rho			RHE_RS06260	chr	-	WP_011424560.1	669	COG0457	R	adenylate cyclase	1201			RHE_RS06260	chr	-	WP_011424560.1	669	COG0457	R	adenylate cyclase
RHE_RS29385	p42f	-	WP_011428867.1	432	COG1653	G	ABC transporter substrate-binding protein			RHE_RS04880	chr	-	WP_011424313.1	201	COG1678	K	YqgE/AlgH family protein			RHE_RS01345	chr	-	WP_011423651.1	331	COG0667	R	aldo/keto reductase	255			RHE_RS01345	chr	-	WP_011423651.1	331	COG0667	R	aldo/keto reductase
RHE_RS00695	chr	-	WP_011423529.1	330	COG0524	G	adenosine kinase			RHE_RS09845	chr	-	WP_042119239.1	239	COG1974	KT	LexA repressor			RHE_RS02280	chr	-	WP_011423827.1	293	COG0667	R	aldo/keto reductase	434			RHE_RS02280	chr	-	WP_011423827.1	293	COG0667	R	aldo/keto reductase
RHE_RS23380	p42c	-	WP_042119733.1	360	COG1064	G	alcohol dehydrogenase AdhP			RHE_RS02810	chr	-	WP_011423925.1	227	COG2818	L	3-methyladenine DNA glycosylase			RHE_RS13970	chr	-	WP_011425976.1	352	COG0667	R	aldo/keto reductase	2687			RHE_RS13970	chr	-	WP_011425976.1	352	COG0667	R	aldo/keto reductase
RHE_RS02415	chr	otsA	WP_011423854.1	468	COG0380	G	alpha,alpha-trehalose-phosphate synthase (UDP-forming)			RHE_RS11820	chr	-	WP_042118546.1	503	COG0433	L	ATP-binding protein			RHE_RS19295	chr	-	WP_011426975.1	326	COG0667	R	aldo/keto reductase	3713			RHE_RS19295	chr	-	WP_011426975.1	326	COG0667	R	aldo/keto reductase
RHE_RS24480	p42e	-	WP_011427947.1	488	COG1486	G	alpha-glucosidase/alpha-galactosidase			RHE_RS14420	chr	-	WP_042118751.1	825	COG0210	L	ATP-dependent DNA helicase			RHE_RS28605	p42f	-	WP_011428723.1	342	COG0667	R	aldo/keto reductase	5507			RHE_RS28605	p42f	-	WP_011428723.1	342	COG0667	R	aldo/keto reductase
RHE_RS24505	p42e	-	WP_011427952.1	456	COG1486	G	alpha-glucosidase/alpha-galactosidase			RHE_RS01810	chr	-	WP_011423742.1	516	COG0593	L	chromosomal replication initiator protein DnaA			RHE_RS17525	chr	-	WP_011426655.1	389	COG1473	R	amidohydrolase	3368			RHE_RS17525	chr	-	WP_011426655.1	389	COG1473	R	amidohydrolase
RHE_RS28005	p42f	-	WP_011428611.1	432	COG3669	G	alpha-L-fucosidase			RHE_RS17770	chr	-	WP_011426701.1	169	COG0817	L	crossover junction endodeoxyribonuclease RuvC			RHE_RS24690	p42e	-	WP_011427987.1	538	COG4249	R	caspase	4738			RHE_RS24690	p42e	-	WP_011427987.1	538	COG4249	R	caspase
RHE_RS28950	p42f	-	WP_042120020.1	1008	COG0383	G	alpha-mannosidase			RHE_RS00065	chr	gyrB	WP_011423418.1	811	COG0187	L	DNA topoisomerase (ATP-hydrolyzing) subunit B			RHE_RS08050	chr	-	WP_011424903.1	142	COG1832	R	CoA-binding protein	1555			RHE_RS08050	chr	-	WP_011424903.1	142	COG1832	R	CoA-binding protein
RHE_RS27520	p42f	-	WP_011428518.1	421	COG1653	G	autotransporter outer membrane beta-barrel domain-containing protein			RHE_RS02075	chr	-	WP_042117797.1	406	COG1322	L	DNA recombination protein RmuC			RHE_RS08095	chr	-	WP_042118237.1	114	COG3450	R	cupin domain-containing protein	1564			RHE_RS08095	chr	-	WP_042118237.1	114	COG3450	R	cupin domain-containing protein
RHE_RS11780	chr	-	WP_011425565.1	401	COG2814	G	Bcr/CflA family drug resistance efflux transporter			RHE_RS04270	chr	-	WP_011424197.1	610	COG0323	L	DNA mismatch repair protein MutL			RHE_RS08155	chr	-	WP_020920998.1	133	COG1917	R	cupin domain-containing protein	1574			RHE_RS08155	chr	-	WP_020920998.1	133	COG1917	R	cupin domain-containing protein
RHE_RS13590	chr	-	WP_042118690.1	710	COG1874	G	beta-galactosidase			RHE_RS08320	chr	-	WP_011424944.1	1165	COG0587	L	DNA polymerase III subunit alpha			RHE_RS13630	chr	-	WP_042119270.1	128	COG1917	R	cupin domain-containing protein	2622			RHE_RS13630	chr	-	WP_042119270.1	128	COG1917	R	cupin domain-containing protein
RHE_RS18945	chr	-	WP_011426917.1	748	COG3250	G	beta-galactosidase			RHE_RS10805	chr	-	WP_011425376.1	941	COG0188	L	DNA gyrase subunit A			RHE_RS05135	chr	-	WP_011424359.1	149	COG3011	R	DUF393 domain-containing protein	987			RHE_RS05135	chr	-	WP_011424359.1	149	COG3011	R	DUF393 domain-containing protein
RHE_RS18615	chr	-	WP_011426853.1	457	COG2723	G	beta-glucosidase			RHE_RS11190	chr	parE	WP_042118501.1	695	COG0187	L	DNA topoisomerase IV subunit B			RHE_RS13085	chr	-	WP_011425811.1	262	COG4312	R	DUF899 domain-containing protein	2523			RHE_RS13085	chr	-	WP_011425811.1	262	COG4312	R	DUF899 domain-containing protein
RHE_RS28885	p42f	-	WP_011428778.1	821	COG1472	G	beta-glucosidase			RHE_RS14490	chr	-	WP_011426078.1	196	COG0847	L	DNA polymerase III subunit epsilon			RHE_RS25240	p42e	-	WP_011428088.1	271	COG3568	R	EEP domain-containing protein	4843			RHE_RS25240	p42e	-	WP_011428088.1	271	COG3568	R	EEP domain-containing protein
RHE_RS09305	chr	-	WP_042119237.1	337	COG1472	G	beta-N-acetylhexosaminidase			RHE_RS22430	p42b	-	WP_042119672.1	422	COG0420	L	DNA repair exonuclease			RHE_RS13940	chr	-	WP_011425970.1	369	COG2374	R	endonuclease	2682			RHE_RS13940	chr	-	WP_011425970.1	369	COG2374	R	endonuclease
RHE_RS00375	chr	-	WP_011423470.1	428	COG1653	G	carbohydrate ABC transporter substrate-binding protein			RHE_RS14275	chr	-	WP_042118744.1	674	COG0433	L	DUF87 domain-containing protein			RHE_RS13845	chr	-	WP_011425955.1	132	COG5485	R	ester cyclase	2665			RHE_RS13845	chr	-	WP_011425955.1	132	COG5485	R	ester cyclase
RHE_RS02410	chr	-	WP_011423853.1	308	COG0524	G	carbohydrate kinase			RHE_RS20295	chr	-	WP_011427161.1	267	COG0708	L	exodeoxyribonuclease III			RHE_RS07440	chr	-	WP_011424791.1	308	COG0673	R	gfo/Idh/MocA family oxidoreductase	1438			RHE_RS07440	chr	-	WP_011424791.1	308	COG0673	R	gfo/Idh/MocA family oxidoreductase
RHE_RS12580	chr	-	WP_011425717.1	410	COG1653	G	carbohydrate ABC transporter substrate-binding protein			RHE_RS19825	chr	-	WP_011427070.1	738	COG1198	L	primosomal protein N\'			RHE_RS18625	chr	-	WP_011426855.1	395	COG0673	R	gfo/Idh/MocA family oxidoreductase	3586			RHE_RS18625	chr	-	WP_011426855.1	395	COG0673	R	gfo/Idh/MocA family oxidoreductase
RHE_RS14815	chr	-	WP_011426142.1	419	COG1653	G	carbohydrate ABC transporter substrate-binding protein			RHE_RS07330	chr	-	WP_011424771.1	498	COG0305	L	replicative DNA helicase			RHE_RS22600	p42b	-	WP_020922725.1	344	COG0673	R	gfo/Idh/MocA family oxidoreductase	4325			RHE_RS22600	p42b	-	WP_020922725.1	344	COG0673	R	gfo/Idh/MocA family oxidoreductase
RHE_RS22125	p42b	-	WP_011427491.1	574	COG1653	G	carbohydrate ABC transporter substrate-binding protein			RHE_RS08385	chr	topA	WP_011424953.1	884	COG0550	L	type I DNA topoisomerase			RHE_RS22790	p42b	-	WP_011427617.1	336	COG0673	R	gfo/Idh/MocA family oxidoreductase	4362			RHE_RS22790	p42b	-	WP_011427617.1	336	COG0673	R	gfo/Idh/MocA family oxidoreductase
RHE_RS20895	chr	-	WP_011427269.1	301	COG2301	G	CoA ester lyase			RHE_RS04250	chr	-	WP_011424193.1	439	COG1519	M	3-deoxy-D-manno-octulosonic acid transferase			RHE_RS01975	chr	-	WP_011423772.1	289	COG3176	R	GNAT family N-acetyltransferase	376			RHE_RS01975	chr	-	WP_011423772.1	289	COG3176	R	GNAT family N-acetyltransferase
RHE_RS20390	chr	-	WP_011427177.1	513	COG1129	G	D-ribose transporter ATP-binding protein			RHE_RS07690	chr	-	WP_011424839.1	433	COG2989	M	amidase			RHE_RS09750	chr	-	WP_011425189.1	396	COG3146	R	GNAT family N-acetyltransferase	1876			RHE_RS09750	chr	-	WP_011425189.1	396	COG3146	R	GNAT family N-acetyltransferase
RHE_RS27870	p42f	-	WP_011428584.1	1075	COG0366	G	DUF3416 domain-containing protein			RHE_RS11535	chr	-	WP_011425517.1	370	COG2377	M	anhydro-N-acetylmuramic acid kinase			RHE_RS03670	chr	-	WP_011424087.1	328	COG1708	R	HEPN domain-containing protein	701			RHE_RS03670	chr	-	WP_011424087.1	328	COG1708	R	HEPN domain-containing protein
RHE_RS16235	chr	xylF	WP_011426408.1	346	COG4213	G	D-xylose ABC transporter substrate-binding protein			RHE_RS01880	chr	-	WP_011423754.1	530	COG0815	M	apolipoprotein N-acyltransferase			RHE_RS26860	p42f	-	WP_011428394.1	165	COG4186	R	hydrolase	5161			RHE_RS26860	p42f	-	WP_011428394.1	165	COG4186	R	hydrolase
RHE_RS09860	chr	-	WP_004678645.1	424	COG0148	G	enolase			RHE_RS10705	chr	glmU	WP_011425358.1	453	COG1207	M	bifunctional N-acetylglucosamine-1-phosphate uridyltransferase/glucosamine-1-phosphate acetyltransferase			RHE_RS11910	chr	-	WP_011425591.1	490	COG3106	R	hypothetical protein	2303			RHE_RS11910	chr	-	WP_011425591.1	490	COG3106	R	hypothetical protein
RHE_RS17895	chr	-	WP_011426723.1	340	COG3588	G	fructose-bisphosphate aldolase class I			RHE_RS22525	p42b	-	WP_011427566.1	328	COG1744	M	BMP family ABC transporter substrate-binding protein			RHE_RS20365	chr	-	WP_011427172.1	214	COG3828	R	hypothetical protein	3925			RHE_RS20365	chr	-	WP_011427172.1	214	COG3828	R	hypothetical protein
RHE_RS23345	p42c	-	WP_011427726.1	153	COG4154	G	fucose dissimilation pathway protein			RHE_RS14375	chr	-	WP_011426055.1	221	COG2885	M	cell envelope biogenesis protein OmpA			RHE_RS26025	p42e	-	WP_011428235.1	491	COG5476	R	hypothetical protein	4995			RHE_RS26025	p42e	-	WP_011428235.1	491	COG5476	R	hypothetical protein
RHE_RS18380	chr	glgC	WP_011426810.1	420	COG0448	G	glucose-1-phosphate adenylyltransferase			RHE_RS19595	chr	-	WP_041678770.1	377	COG1686	M	D-alanyl-D-alanine carboxypeptidase			RHE_RS09085	chr	-	WP_011425069.1	274	COG0300	R	KR domain-containing protein	1750			RHE_RS09085	chr	-	WP_011425069.1	274	COG0300	R	KR domain-containing protein
RHE_RS00460	chr	-	WP_011423487.1	471	COG1904	G	glucuronate isomerase			RHE_RS17020	chr	-	WP_020922107.1	240	COG2148	M	exopolysaccharide production protein Pss 1			RHE_RS22225	p42b	-	WP_011427510.1	266	COG0300	R	KR domain-containing protein	4255			RHE_RS22225	p42b	-	WP_011427510.1	266	COG0300	R	KR domain-containing protein
RHE_RS12540	chr	-	WP_011425709.1	537	COG3507	G	glycoside hydrolase family 43 protein			RHE_RS07280	chr	-	WP_011424761.1	249	COG3757	M	glycosyl hydrolase			RHE_RS02890	chr	-	WP_011423941.1	312	COG0491	R	MBL fold metallo-hydrolase	551			RHE_RS02890	chr	-	WP_011423941.1	312	COG0491	R	MBL fold metallo-hydrolase
RHE_RS12560	chr	-	WP_011425713.1	819	COG3250	G	glycoside hydrolase family 2 protein			RHE_RS20690	chr	-	WP_011427234.1	392	COG0438	M	glycosyl transferase			RHE_RS27880	p42f	-	WP_011428586.1	293	COG0491	R	MBL fold metallo-hydrolase	5365			RHE_RS27880	p42f	-	WP_011428586.1	293	COG0491	R	MBL fold metallo-hydrolase
RHE_RS16355	chr	-	WP_011426431.1	392	COG1216	G	glycosyl transferase			RHE_RS15190	chr	-	WP_041678711.1	352	COG0438	M	glycosyltransferase family 1 protein			RHE_RS17040	chr	-	WP_041678741.1	92	COG2388	R	N-acetyltransferase	3279			RHE_RS17040	chr	-	WP_041678741.1	92	COG2388	R	N-acetyltransferase
RHE_RS16470	chr	-	WP_011426453.1	314	COG1216	G	glycosyltransferase family 2 protein			RHE_RS15325	chr	-	WP_073990387.1	301	COG1442	M	glycosyltransferase family 8 protein			RHE_RS30525	p42d	nifB	WP_011053432.1	492	COG0535	R	nitrogenase cofactor biosynthesis protein NifB	5875			RHE_RS30525	p42d	nifB	WP_011053432.1	492	COG0535	R	nitrogenase cofactor biosynthesis protein NifB
RHE_RS16480	chr	-	WP_041678734.1	325	COG1216	G	glycosyltransferase family 2 protein			RHE_RS20700	chr	-	WP_011427236.1	392	COG0438	M	glycosyltransferase family 1 protein			RHE_RS02555	chr	-	WP_011423880.1	319	COG2070	R	nitronate monooxygenase	487			RHE_RS02555	chr	-	WP_011423880.1	319	COG2070	R	nitronate monooxygenase
RHE_RS18255	chr	hisN	WP_020922256.1	257	COG0483	G	histidinol-phosphatase			RHE_RS04100	chr	-	WP_011424164.1	249	COG1376	M	L,D-transpeptidase			RHE_RS04700	chr	-	WP_011424279.1	310	COG0702	R	NmrA/HSCARG family protein	901			RHE_RS04700	chr	-	WP_011424279.1	310	COG0702	R	NmrA/HSCARG family protein
RHE_RS26105	p42e	-	WP_011428249.1	1101	COG3459	G	hypothetical protein			RHE_RS14735	chr	-	WP_011426127.1	466	COG1376	M	L,D-transpeptidase			RHE_RS13055	chr	-	WP_011425805.1	293	COG0702	R	NmrA/HSCARG family protein	2517			RHE_RS13055	chr	-	WP_011425805.1	293	COG0702	R	NmrA/HSCARG family protein
RHE_RS10865	chr	-	WP_011425389.1	269	COG0483	G	inositol monophosphatase			RHE_RS25550	p42e	rhaI	WP_011428146.1	430	COG4952	M	L-rhamnose catabolism isomerase			RHE_RS13930	chr	-	WP_011425968.1	303	COG0384	R	PhzF family phenazine biosynthesis protein	2680			RHE_RS13930	chr	-	WP_011425968.1	303	COG0384	R	PhzF family phenazine biosynthesis protein
RHE_RS11800	chr	-	WP_011425569.1	275	COG0483	G	inositol monophosphatase			RHE_RS07050	chr	-	WP_011424716.1	691	COG0741	M	lytic transglycosylase domain-containing protein			RHE_RS09415	chr	-	WP_011425132.1	589	COG1032	R	radical SAM protein	1816			RHE_RS09415	chr	-	WP_011425132.1	589	COG1032	R	radical SAM protein
RHE_RS17960	chr	-	WP_011426735.1	266	COG0483	G	inositol monophosphatase			RHE_RS20965	chr	-	WP_011427282.1	274	COG2951	M	lytic transglycosylase			RHE_RS31120	p42d	-	WP_011053496.1	422	COG0535	R	radical SAM/SPASM domain-containing protein	5983			RHE_RS31120	p42d	-	WP_011053496.1	422	COG0535	R	radical SAM/SPASM domain-containing protein
RHE_RS22570	p42b	-	WP_011427575.1	277	COG0483	G	inositol monophosphatase			RHE_RS12970	chr	-	WP_041678679.1	840	COG3264	M	mechanosensitive ion channel family protein			RHE_RS03770	chr	-	WP_011424104.1	178	COG0457	R	tetratricopeptide repeat protein	720			RHE_RS03770	chr	-	WP_011424104.1	178	COG0457	R	tetratricopeptide repeat protein
RHE_RS10540	chr	-	WP_011425326.1	324	COG1312	G	mannonate dehydratase			RHE_RS04500	chr	-	WP_011424242.1	270	COG3713	M	MipA/OmpV family protein			RHE_RS10930	chr	-	WP_011425402.1	502	COG0457	R	tetratricopeptide repeat protein	2112			RHE_RS10930	chr	-	WP_011425402.1	502	COG0457	R	tetratricopeptide repeat protein
RHE_RS14155	chr	-	WP_011426012.1	404	COG2814	G	MFS transporter			RHE_RS20515	chr	-	WP_041678781.1	245	COG0744	M	monofunctional biosynthetic peptidoglycan transglycosylase			RHE_RS24935	p42e	-	WP_011428033.1	590	COG0457	R	tetratricopeptide repeat protein	4785			RHE_RS24935	p42e	-	WP_011428033.1	590	COG0457	R	tetratricopeptide repeat protein
RHE_RS19305	chr	-	WP_011426977.1	431	COG2271	G	MFS transporter			RHE_RS08430	chr	-	WP_042118261.1	419	COG0860	M	N-acetylmuramoyl-L-alanine amidase			RHE_RS01535	chr	-	WP_011423687.1	512	COG3488	R	thiol oxidoreductase	290			RHE_RS01535	chr	-	WP_011423687.1	512	COG3488	R	thiol oxidoreductase
RHE_RS24105	p42e	-	WP_011427875.1	430	COG2271	G	MFS transporter			RHE_RS27650	p42f	-	WP_011428543.1	276	COG0451	M	NAD(P)-dependent oxidoreductase			RHE_RS07235	chr	-	WP_011424752.1	207	COG1611	R	TIGR00730 family Rossman fold protein	1396			RHE_RS07235	chr	-	WP_011424752.1	207	COG1611	R	TIGR00730 family Rossman fold protein
RHE_RS06860	chr	iolE	WP_011424679.1	305	COG1082	G	myo-inosose-2 dehydratase			RHE_RS07800	chr	-	WP_020920958.1	177	COG2913	M	outer membrane protein assembly factor BamE			RHE_RS13505	chr	-	WP_011425888.1	230	COG0693	R	type 1 glutamine amidotransferase domain-containing protein	2600			RHE_RS13505	chr	-	WP_011425888.1	230	COG0693	R	type 1 glutamine amidotransferase domain-containing protein
RHE_RS14820	chr	-	WP_011426143.1	294	COG2971	G	N-acetylglucosamine kinase			RHE_RS14515	chr	-	WP_041678705.1	281	COG4105	M	outer membrane protein assembly factor BamD			RHE_RS06040	chr	-	WP_011424517.1	259	COG3324	R	VOC family protein	1156			RHE_RS06040	chr	-	WP_011424517.1	259	COG3324	R	VOC family protein
RHE_RS12615	chr	-	WP_042118602.1	476	COG0362	G	phosphogluconate dehydrogenase (NADP(+)-dependent, decarboxylating)			RHE_RS00885	chr	-	WP_011423568.1	357	COG3770	M	penicillin-insensitive murein endopeptidase			RHE_RS08145	chr	-	WP_011424916.1	732	COG4222	S	alkaline phosphatase	1572			RHE_RS08145	chr	-	WP_011424916.1	732	COG4222	S	alkaline phosphatase
RHE_RS17665	chr	-	WP_011426682.1	450	COG1109	G	phosphoglucosamine mutase			RHE_RS06895	chr	-	WP_011424685.1	340	COG3203	M	porin			RHE_RS13495	chr	-	WP_011425886.1	147	COG3832	S	ATPase	2598			RHE_RS13495	chr	-	WP_011425886.1	147	COG3832	S	ATPase
RHE_RS17890	chr	pgk	WP_011426722.1	418	COG0126	G	phosphoglycerate kinase			RHE_RS17660	chr	-	WP_011426681.1	279	COG3637	M	porin family protein			RHE_RS17830	chr	-	WP_011426712.1	160	COG3832	S	ATPase	3428			RHE_RS17830	chr	-	WP_011426712.1	160	COG3832	S	ATPase
RHE_RS01005	chr	-	WP_042117715.1	406	COG1015	G	phosphopentomutase			RHE_RS01160	chr	-	WP_011423619.1	535	COG3206	M	sugar transporter			RHE_RS11355	chr	-	WP_011425482.1	170	COG2823	S	BON domain-containing protein	2194			RHE_RS11355	chr	-	WP_011425482.1	170	COG2823	S	BON domain-containing protein
RHE_RS15360	chr	-	WP_011426244.1	380	COG2133	G	PQQ-dependent sugar dehydrogenase			RHE_RS14645	chr	-	WP_011426109.1	313	COG0741	M	transglycosylase			RHE_RS09210	chr	-	WP_011425094.1	67	COG3237	S	CsbD family protein	1776			RHE_RS09210	chr	-	WP_011425094.1	67	COG3237	S	CsbD family protein
RHE_RS20440	chr	-	WP_042119097.1	2840	COG3459	G	protein ndvB			RHE_RS09810	chr	-	WP_011425199.1	354	COG1044	M	UDP-3-O-(3-hydroxymyristoyl)glucosamine N-acyltransferase			RHE_RS09660	chr	-	WP_011425172.1	115	COG3795	S	dehydrogenase	1858			RHE_RS09660	chr	-	WP_011425172.1	115	COG3795	S	dehydrogenase
RHE_RS05080	chr	-	WP_011424350.1	888	COG0574	G	pyruvate, phosphate dikinase			RHE_RS16565	chr	-	WP_020922045.1	439	COG1004	M	UDP-glucose/GDP-mannose dehydrogenase family protein			RHE_RS15590	chr	-	WP_011426288.1	61	COG5466	S	DUF1059 domain-containing protein	3001			RHE_RS15590	chr	-	WP_011426288.1	61	COG5466	S	DUF1059 domain-containing protein
RHE_RS25535	p42e	rhaS	WP_011428143.1	331	COG1879	G	rhamnose ABC transporter substrate-binding protein			RHE_RS12595	chr	-	WP_011425720.1	358	COG1181	MR	D-alanine--D-alanine ligase A			RHE_RS15410	chr	-	WP_011426253.1	205	COG4991	S	DUF1236 domain-containing protein	2966			RHE_RS15410	chr	-	WP_011426253.1	205	COG4991	S	DUF1236 domain-containing protein
RHE_RS20385	chr	-	WP_011427176.1	309	COG1879	G	rhizopine-binding protein			RHE_RS14540	chr	-	WP_011426088.1	308	COG1181	MR	D-alanine--D-alanine ligase			RHE_RS06280	chr	-	WP_011424564.1	172	COG3797	S	DUF1697 domain-containing protein	1205			RHE_RS06280	chr	-	WP_011424564.1	172	COG3797	S	DUF1697 domain-containing protein
RHE_RS27985	p42f	-	WP_011428607.1	309	COG1879	G	rhizopine-binding protein			RHE_RS24550	p42e	-	WP_011427961.1	453	COG4948	MR	mandelate racemase/muconate lactonizing enzyme family protein			RHE_RS25700	p42e	-	WP_011428174.1	145	COG5579	S	DUF1810 domain-containing protein	4931			RHE_RS25700	p42e	-	WP_011428174.1	145	COG5579	S	DUF1810 domain-containing protein
RHE_RS02070	chr	-	WP_020920237.1	299	COG0524	G	ribokinase			RHE_RS24555	p42e	-	WP_011427962.1	399	COG4948	MR	mandelate racemase/muconate lactonizing enzyme family protein			RHE_RS20520	chr	-	WP_011427201.1	240	COG5255	S	DUF1868 domain-containing protein	3956			RHE_RS20520	chr	-	WP_011427201.1	240	COG5255	S	DUF1868 domain-containing protein
RHE_RS09135	chr	-	WP_011425079.1	379	COG1879	G	ribose ABC transporter substrate-binding protein			RHE_RS14390	chr	-	WP_011426058.1	401	COG0845	MV	efflux RND transporter periplasmic adaptor subunit			RHE_RS14370	chr	-	WP_011426054.1	135	COG4954	S	DUF2000 domain-containing protein	2763			RHE_RS14370	chr	-	WP_011426054.1	135	COG4954	S	DUF2000 domain-containing protein
RHE_RS25530	p42e	-	WP_011428142.1	511	COG1129	G	ribose import ATP-binding protein RbsA 3			RHE_RS16870	chr	-	WP_011426532.1	396	COG0845	MV	efflux RND transporter periplasmic adaptor subunit			RHE_RS15700	chr	-	WP_011426307.1	253	COG3416	S	DUF2076 domain-containing protein	3021			RHE_RS15700	chr	-	WP_011426307.1	253	COG3416	S	DUF2076 domain-containing protein
RHE_RS11600	chr	-	WP_011425530.1	225	COG0036	G	ribulose-phosphate 3-epimerase			RHE_RS17435	chr	-	WP_011426637.1	403	COG0845	MV	efflux RND transporter periplasmic adaptor subunit			RHE_RS12810	chr	-	WP_011425758.1	77	COG3798	S	DUF2171 domain-containing protein	2473			RHE_RS12810	chr	-	WP_011425758.1	77	COG3798	S	DUF2171 domain-containing protein
RHE_RS18940	chr	-	WP_011426916.1	303	COG3386	G	SMP-30/gluconolactonase/LRE family protein			RHE_RS07870	chr	bcsA	WP_020920965.1	730	COG1215	N	cellulose synthase catalytic subunit (UDP-forming)			RHE_RS27975	p42f	-	WP_011428605.1	420	COG4949	S	DUF3422 domain-containing protein	5383			RHE_RS27975	p42f	-	WP_011428605.1	420	COG4949	S	DUF3422 domain-containing protein
RHE_RS23550	p42c	-	WP_011427766.1	308	COG3386	G	SMP-30/gluconolactonase/LRE family protein			RHE_RS03290	chr	flhB	WP_042119162.1	359	COG1377	N	flagellar biosynthesis protein FlhB			RHE_RS22200	p42b	-	WP_011427506.1	175	COG3652	S	DUF4142 domain-containing protein	4250			RHE_RS22200	p42b	-	WP_011427506.1	175	COG3652	S	DUF4142 domain-containing protein
RHE_RS02360	chr	-	WP_011423843.1	339	COG1879	G	sugar ABC transporter substrate-binding protein			RHE_RS03450	chr	-	WP_010028573.1	115	COG5442	N	flagellar biosynthesis regulatory protein FlaF			RHE_RS15055	chr	-	WP_011426186.1	132	COG2343	S	DUF427 domain-containing protein	2898			RHE_RS15055	chr	-	WP_011426186.1	132	COG2343	S	DUF427 domain-containing protein
RHE_RS02485	chr	-	WP_011423868.1	517	COG1129	G	sugar ABC transporter ATP-binding protein			RHE_RS03385	chr	-	WP_011424034.1	301	COG1344	N	flagellin			RHE_RS18585	chr	-	WP_011426847.1	239	COG2979	S	DUF533 domain-containing protein	3579			RHE_RS18585	chr	-	WP_011426847.1	239	COG2979	S	DUF533 domain-containing protein
RHE_RS03100	chr	-	WP_042119158.1	506	COG1129	G	sugar ABC transporter ATP-binding protein			RHE_RS03390	chr	-	WP_011424035.1	302	COG1344	N	flagellin			RHE_RS27700	p42f	-	WP_011428553.1	416	COG1415	S	DUF763 domain-containing protein	5327			RHE_RS27700	p42f	-	WP_011428553.1	416	COG1415	S	DUF763 domain-containing protein
RHE_RS06200	chr	-	WP_011424549.1	307	COG1879	G	sugar ABC transporter substrate-binding protein			RHE_RS03400	chr	-	WP_042119164.1	320	COG1344	N	flagellin			RHE_RS12975	chr	-	WP_011425791.1	183	COG3803	S	DUF924 domain-containing protein	2503			RHE_RS12975	chr	-	WP_011425791.1	183	COG3803	S	DUF924 domain-containing protein
RHE_RS12555	chr	-	WP_011425712.1	253	COG1082	G	sugar phosphate isomerase/epimerase			RHE_RS07980	chr	-	WP_042118226.1	413	COG5653	N	GNAT family N-acetyltransferase			RHE_RS18840	chr	-	WP_020922336.1	219	COG3932	S	exopolysaccharide biosynthesis ExoD family protein	3629			RHE_RS18840	chr	-	WP_020922336.1	219	COG3932	S	exopolysaccharide biosynthesis ExoD family protein
RHE_RS15865	chr	-	WP_073990389.1	307	COG0524	G	sugar kinase			RHE_RS14740	chr	-	WP_020921819.1	232	COG1192	N	ParA family protein			RHE_RS15120	chr	-	WP_011426199.1	151	COG1610	S	GatB/YqeY domain-containing protein	2911			RHE_RS15120	chr	-	WP_011426199.1	151	COG1610	S	GatB/YqeY domain-containing protein
RHE_RS16195	chr	-	WP_020922005.1	512	COG1129	G	sugar ABC transporter ATP-binding protein			RHE_RS21265	p42a	repA	WP_011427337.1	402	COG1192	N	plasmid partitioning protein RepA			RHE_RS24290	p42e	-	WP_011427911.1	124	COG3791	S	GFA family protein	4656			RHE_RS24290	p42e	-	WP_011427911.1	124	COG3791	S	GFA family protein
RHE_RS16200	chr	-	WP_011426401.1	354	COG4213	G	sugar ABC transporter substrate-binding protein			RHE_RS04470	chr	-	WP_042117989.1	607	COG0840	NT	HAMP domain-containing protein			RHE_RS15085	chr	-	WP_011426192.1	97	COG4274	S	GYD domain-containing protein	2904			RHE_RS15085	chr	-	WP_011426192.1	97	COG4274	S	GYD domain-containing protein
RHE_RS16240	chr	-	WP_042118901.1	437	COG4214	G	sugar ABC transporter permease			RHE_RS03580	chr	-	WP_011424072.1	843	COG0840	NT	methyl-accepting chemotaxis protein			RHE_RS04870	chr	-	WP_011424311.1	356	COG4307	S	hypothetical protein	934			RHE_RS04870	chr	-	WP_011424311.1	356	COG4307	S	hypothetical protein
RHE_RS16325	chr	-	WP_073990407.1	247	COG1129	G	sugar ABC transporter ATP-binding protein			RHE_RS04590	chr	-	WP_011424259.1	647	COG0840	NT	methyl-accepting chemotaxis protein			RHE_RS07615	chr	-	WP_011424826.1	452	COG4222	S	hypothetical protein	1474			RHE_RS07615	chr	-	WP_011424826.1	452	COG4222	S	hypothetical protein
RHE_RS18645	chr	-	WP_011426859.1	508	COG1129	G	sugar ABC transporter ATP-binding protein			RHE_RS06430	chr	-	WP_011424593.1	482	COG0840	NT	methyl-accepting chemotaxis protein			RHE_RS13255	chr	-	WP_042119260.1	258	COG3698	S	hypothetical protein	2554			RHE_RS13255	chr	-	WP_042119260.1	258	COG3698	S	hypothetical protein
RHE_RS19665	chr	-	WP_011427040.1	412	COG1653	G	sugar ABC transporter substrate-binding protein			RHE_RS17765	chr	-	WP_011426700.1	771	COG0840	NT	methyl-accepting chemotaxis protein			RHE_RS17805	chr	-	WP_011426707.1	187	COG2318	S	hypothetical protein	3423			RHE_RS17805	chr	-	WP_011426707.1	187	COG2318	S	hypothetical protein
RHE_RS23365	p42c	-	WP_011427730.1	546	COG1653	G	sugar ABC transporter substrate-binding protein			RHE_RS28775	p42f	-	WP_011428756.1	625	COG0840	NT	methyl-accepting chemotaxis protein			RHE_RS26100	p42e	-	WP_011428248.1	162	COG4297	S	hypothetical protein	5009			RHE_RS26100	p42e	-	WP_011428248.1	162	COG4297	S	hypothetical protein
RHE_RS23585	p42c	-	WP_011427773.1	498	COG1129	G	sugar ABC transporter ATP-binding protein			RHE_RS05950	chr	-	WP_011424500.1	596	COG0840	NT	PAS domain S-box protein			RHE_RS04445	chr	-	WP_011424231.1	183	COG1704	S	LemA family protein	851			RHE_RS04445	chr	-	WP_011424231.1	183	COG1704	S	LemA family protein
RHE_RS23940	p42c	-	WP_011427841.1	629	COG1082	G	sugar phosphate isomerase/epimerase and 4-hydroxyphenylpyruvate domain-containing protein			RHE_RS07225	chr	-	WP_011424750.1	625	COG5265	O	ABC transporter ATP-binding protein/permease			RHE_RS00635	chr	-	WP_011423519.1	218	COG2258	S	MOSC domain-containing protein	117			RHE_RS00635	chr	-	WP_011423519.1	218	COG2258	S	MOSC domain-containing protein
RHE_RS24535	p42e	-	WP_011427958.1	492	COG1653	G	sugar ABC transporter substrate-binding protein			RHE_RS08115	chr	clpP	WP_003573944.1	209	COG0740	O	ATP-dependent Clp protease proteolytic subunit			RHE_RS26330	p42e	-	WP_020923246.1	298	COG4111	S	nicotinic acid mononucleotide biosynthesis protein	5057			RHE_RS26330	p42e	-	WP_020923246.1	298	COG4111	S	nicotinic acid mononucleotide biosynthesis protein
RHE_RS26360	p42e	-	WP_011428301.1	270	COG4130	G	sugar epimerase			RHE_RS08120	chr	-	WP_004680013.1	425	COG1219	O	ATP-dependent Clp protease ATP-binding subunit ClpX			RHE_RS20335	chr	-	WP_041678918.1	223	COG2802	S	peptidase S16	3920			RHE_RS20335	chr	-	WP_041678918.1	223	COG2802	S	peptidase S16
RHE_RS26920	p42f	-	WP_011428406.1	442	COG1653	G	sugar ABC transporter substrate-binding protein			RHE_RS20175	chr	ccmA	WP_011427136.1	215	COG4133	O	cytochrome c biogenesis ATP-binding export protein CcmA			RHE_RS31110	p42d	-	WP_018247122.1	151	COG5490	S	phasin	5981			RHE_RS31110	p42d	-	WP_018247122.1	151	COG5490	S	phasin
RHE_RS28070	p42f	-	WP_042120001.1	318	COG1175	G	sugar ABC transporter permease			RHE_RS07300	chr	-	WP_011424765.1	466	COG1066	O	DNA repair protein RadA			RHE_RS02430	chr	-	WP_011423857.1	130	COG3861	S	PRC-barrel domain containing protein	462			RHE_RS02430	chr	-	WP_011423857.1	130	COG3861	S	PRC-barrel domain containing protein
RHE_RS28420	p42f	-	WP_011428688.1	295	COG1082	G	sugar phosphate isomerase/epimerase			RHE_RS05060	chr	-	WP_011424346.1	259	COG1651	O	DsbA family protein			RHE_RS01235	chr	-	WP_011423629.1	97	COG3526	S	SelT/SelW/SelH family protein	233			RHE_RS01235	chr	-	WP_011423629.1	97	COG3526	S	SelT/SelW/SelH family protein
RHE_RS29405	p42f	-	WP_011428871.1	284	COG1082	G	sugar phosphate isomerase/epimerase			RHE_RS06130	chr	-	WP_042119205.1	227	COG0625	O	glutathione transferase GstA			RHE_RS19360	chr	-	WP_011426987.1	307	COG1295	S	YihY/virulence factor BrkB family protein	3725			RHE_RS19360	chr	-	WP_011426987.1	307	COG1295	S	YihY/virulence factor BrkB family protein
RHE_RS29870	p42d	-	WP_011053341.1	517	COG1129	G	sugar ABC transporter ATP-binding protein			RHE_RS11855	chr	-	WP_011425580.1	208	COG0625	O	glutathione S-transferase family protein			RHE_RS14395	chr	-	WP_011426059.1	304	COG2114	T	adenylate cyclase	2768			RHE_RS14395	chr	-	WP_011426059.1	304	COG2114	T	adenylate cyclase
RHE_RS30010	p42d	-	WP_004671529.1	389	COG1879	G	sugar ABC transporter substrate-binding protein			RHE_RS22490	p42b	-	WP_011427559.1	291	COG0625	O	glutathione-dependent disulfide-bond oxidoreductase			RHE_RS10375	chr	-	WP_011425293.1	468	COG2114	T	adenylate/guanylate cyclase domain-containing protein	1999			RHE_RS10375	chr	-	WP_011425293.1	468	COG2114	T	adenylate/guanylate cyclase domain-containing protein
RHE_RS30060	p42d	-	WP_004671515.1	362	COG1879	G	sugar ABC transporter substrate-binding protein			RHE_RS03380	chr	-	WP_042117898.1	638	COG3914	O	glycosyl transferase			RHE_RS12750	chr	-	WP_041678879.1	362	COG2114	T	adenylate/guanylate cyclase domain-containing protein	2461			RHE_RS12750	chr	-	WP_041678879.1	362	COG2114	T	adenylate/guanylate cyclase domain-containing protein
RHE_RS22400	p42b	-	WP_042119667.1	342	COG1879	G	transporter			RHE_RS01855	chr	-	WP_010032703.1	141	COG0071	O	heat-shock protein Hsp20			RHE_RS13090	chr	-	WP_020921593.1	256	COG2114	T	adenylate/guanylate cyclase domain-containing protein	2524			RHE_RS13090	chr	-	WP_020921593.1	256	COG2114	T	adenylate/guanylate cyclase domain-containing protein
RHE_RS16660	chr	-	WP_011426490.1	261	COG4813	G	trehalose utilization protein ThuA			RHE_RS26550	p42f	-	WP_011428338.1	344	COG0330	O	hypothetical protein			RHE_RS13735	chr	-	WP_011425933.1	365	COG2114	T	adenylate/guanylate cyclase domain-containing protein	2642			RHE_RS13735	chr	-	WP_011425933.1	365	COG2114	T	adenylate/guanylate cyclase domain-containing protein
RHE_RS17870	chr	gap	WP_011426719.1	336	COG0057	G	type I glyceraldehyde-3-phosphate dehydrogenase			RHE_RS24370	p42e	-	WP_011427926.1	209	COG0484	O	J domain-containing protein			RHE_RS18920	chr	-	WP_011426912.1	405	COG2114	T	adenylate/guanylate cyclase domain-containing protein	3645			RHE_RS18920	chr	-	WP_011426912.1	405	COG2114	T	adenylate/guanylate cyclase domain-containing protein
RHE_RS18655	chr	xylA	WP_011426861.1	436	COG2115	G	xylose isomerase			RHE_RS14630	chr	-	WP_011426106.1	235	COG1076	O	molecular chaperone DjlA			RHE_RS06680	chr	-	WP_011424645.1	293	COG2334	T	aminoglycoside phosphotransferase family protein	1284			RHE_RS06680	chr	-	WP_011424645.1	293	COG2334	T	aminoglycoside phosphotransferase family protein
RHE_RS18660	chr	xylB	WP_011426862.1	484	COG1070	G	xylulokinase			RHE_RS19540	chr	-	WP_042119057.1	205	COG0484	O	molecular chaperone DnaJ			RHE_RS19325	chr	-	WP_011426980.1	581	COG0664	T	cation transporter	3718			RHE_RS19325	chr	-	WP_011426980.1	581	COG0664	T	cation transporter
RHE_RS30825	p42d	nodB	WP_011053465.1	219	COG0726	GM	chitooligosaccharide deacetylase NodB			RHE_RS01925	chr	-	WP_011423763.1	188	COG0694	O	NifU family protein			RHE_RS12440	chr	-	WP_011425692.1	145	COG0517	T	CBS domain-containing protein	2402			RHE_RS12440	chr	-	WP_011425692.1	145	COG0517	T	CBS domain-containing protein
RHE_RS16460	chr	-	WP_011426451.1	343	COG5039	GM	exopolysaccharide biosynthesis protein			RHE_RS01845	chr	-	WP_011423749.1	211	COG0576	O	nucleotide exchange factor GrpE			RHE_RS19135	chr	-	WP_011426950.1	146	COG0517	T	CBS domain-containing protein	3687			RHE_RS19135	chr	-	WP_011426950.1	146	COG0517	T	CBS domain-containing protein
RHE_RS07890	chr	-	WP_011424875.1	222	COG0637	GR	glycerol-3-phosphatase			RHE_RS06615	chr	-	WP_011424632.1	529	COG0265	O	PDZ domain-containing protein			RHE_RS16260	chr	-	WP_011426415.1	355	COG0664	T	cyclic nucleotide-gated potassium channel protein	3129			RHE_RS16260	chr	-	WP_011426415.1	355	COG0664	T	cyclic nucleotide-gated potassium channel protein
RHE_RS04990	chr	-	WP_011424333.1	229	COG0637	GR	haloacid dehalogenase			RHE_RS29525	p42d	-	WP_011053299.1	451	COG0265	O	PDZ domain-containing protein			RHE_RS02330	chr	-	WP_011423837.1	513	COG5001	T	GGDEF-domain containing protein	443			RHE_RS02330	chr	-	WP_011423837.1	513	COG5001	T	GGDEF-domain containing protein
RHE_RS02060	chr	ptsN	WP_011423788.1	154	COG1762	GT	PTS IIA-like nitrogen-regulatory protein PtsN			RHE_RS22565	p42b	msrA	WP_011427574.1	169	COG0225	O	peptide-methionine (S)-S-oxide reductase			RHE_RS13540	chr	-	WP_011425894.1	548	COG5001	T	GGDEF-domain containing protein	2605			RHE_RS13540	chr	-	WP_011425894.1	548	COG5001	T	GGDEF-domain containing protein
RHE_RS26335	p42e	-	WP_011428296.1	270	COG0413	H	3-methyl-2-oxobutanoate hydroxymethyltransferase			RHE_RS11115	chr	-	WP_042118491.1	630	COG0760	O	peptidylprolyl isomerase			RHE_RS27165	p42f	-	WP_011428449.1	540	COG5001	T	GGDEF-domain containing protein	5223			RHE_RS27165	p42f	-	WP_011428449.1	540	COG5001	T	GGDEF-domain containing protein
RHE_RS12490	chr	-	WP_011425700.1	260	COG0368	H	adenosylcobinamide-GDP ribazoletransferase			RHE_RS09250	chr	-	WP_042119235.1	220	COG2518	O	protein-L-isoaspartate O-methyltransferase			RHE_RS18455	chr	-	WP_011426823.1	550	COG3920	T	HAMP domain-containing protein	3553			RHE_RS18455	chr	-	WP_011426823.1	550	COG3920	T	HAMP domain-containing protein
RHE_RS00160	chr	-	WP_011423435.1	466	COG0499	H	adenosylhomocysteinase			RHE_RS04425	chr	-	WP_011424227.1	286	COG0616	O	S49 family peptidase			RHE_RS26835	p42f	-	WP_011428389.1	557	COG2770	T	HAMP domain-containing protein	5156			RHE_RS26835	p42f	-	WP_011428389.1	557	COG2770	T	HAMP domain-containing protein
RHE_RS06125	chr	-	WP_011424534.1	277	COG0171	H	ammonia-dependent NAD(+) synthetase			RHE_RS27200	p42f	-	WP_042119982.1	196	COG2135	O	SOS response-associated peptidase			RHE_RS11905	chr	-	WP_011425590.1	164	COG2062	T	histidine phosphatase family protein	2302			RHE_RS11905	chr	-	WP_011425590.1	164	COG2062	T	histidine phosphatase family protein
RHE_RS10975	chr	-	WP_011425411.1	460	COG0161	H	aspartate aminotransferase family protein			RHE_RS18180	chr	-	WP_011426775.1	343	COG0330	O	SPFH/Band 7/PHB domain protein			RHE_RS14485	chr	-	WP_011426077.1	163	COG3045	T	hypothetical protein	2786			RHE_RS14485	chr	-	WP_011426077.1	163	COG3045	T	hypothetical protein
RHE_RS13050	chr	-	WP_011425804.1	266	COG2226	H	class I SAM-dependent methyltransferase			RHE_RS24150	p42e	-	WP_011427885.1	251	COG3346	O	SURF1 family protein			RHE_RS03645	chr	-	WP_011424083.1	1266	COG5002	T	PAS domain-containing sensor histidine kinase	699			RHE_RS03645	chr	-	WP_011424083.1	1266	COG5002	T	PAS domain-containing sensor histidine kinase
RHE_RS24565	p42e	-	WP_011427964.1	347	COG2227	H	class I SAM-dependent methyltransferase			RHE_RS15215	chr	trxB	WP_011426218.1	324	COG0492	O	thioredoxin-disulfide reductase			RHE_RS24140	p42e	-	WP_011427883.1	645	COG0784	T	PAS domain-containing sensor histidine kinase	4627			RHE_RS24140	p42e	-	WP_011427883.1	645	COG0784	T	PAS domain-containing sensor histidine kinase
RHE_RS19375	chr	-	WP_011426990.1	192	COG2096	H	cob(I)yrinic acid a,c-diamide adenosyltransferase			RHE_RS19400	chr	-	WP_011426995.1	220	COG0526	O	TlpA family protein disulfide reductase			RHE_RS27580	p42f	-	WP_011428529.1	1211	COG2202	T	PAS domain S-box protein	5303			RHE_RS27580	p42f	-	WP_011428529.1	1211	COG2202	T	PAS domain S-box protein
RHE_RS12755	chr	-	WP_011425749.1	484	COG1492	H	cobyric acid synthase CobQ			RHE_RS09405	chr	-	WP_011425130.1	494	COG0544	O	trigger factor			RHE_RS24660	p42e	-	WP_011427981.1	862	COG0790	T	peptidase	4731			RHE_RS24660	p42e	-	WP_011427981.1	862	COG0790	T	peptidase
RHE_RS15580	chr	-	WP_011426286.1	303	COG0408	H	coproporphyrinogen III oxidase			RHE_RS09800	chr	rseP	WP_011425197.1	375	COG0750	OK	RIP metalloprotease RseP			RHE_RS02570	chr	phoR	WP_042119155.1	406	COG5002	T	phosphate regulon sensor histidine kinase PhoR	490			RHE_RS02570	chr	phoR	WP_042119155.1	406	COG5002	T	phosphate regulon sensor histidine kinase PhoR
RHE_RS12220	chr	-	WP_011425651.1	348	COG2896	H	cyclic pyranopterin monophosphate synthase			RHE_RS01955	chr	-	WP_020920228.1	968	COG2844	OT	[protein-PII] uridylyltransferase [Rhizobium etli]			RHE_RS14410	chr	-	WP_020921781.1	647	COG2766	T	PrkA family serine protein kinase	2771			RHE_RS14410	chr	-	WP_020921781.1	647	COG2766	T	PrkA family serine protein kinase
RHE_RS04045	chr	-	WP_011424153.1	457	COG3572	H	glutamate--cysteine ligase			RHE_RS30365	p42d	-	WP_042120140.1	242	COG0288	P	carbonic anhydrase			RHE_RS02190	chr	-	WP_011423813.1	356	COG3920	T	sensor histidine kinase	418			RHE_RS02190	chr	-	WP_011423813.1	356	COG3920	T	sensor histidine kinase
RHE_RS11255	chr	folE	WP_011425463.1	204	COG0302	H	GTP cyclohydrolase I FolE			RHE_RS02760	chr	-	WP_011423916.1	153	COG2128	P	carboxymuconolactone decarboxylase family protein			RHE_RS08870	chr	-	WP_011425028.1	462	COG4585	T	sensor histidine kinase	1709			RHE_RS08870	chr	-	WP_011425028.1	462	COG4585	T	sensor histidine kinase
RHE_RS25790	p42e	-	WP_042119898.1	267	COG2145	H	hydroxyethylthiazole kinase			RHE_RS25150	p42e	-	WP_011428072.1	459	COG0053	P	cation transporter			RHE_RS16765	chr	-	WP_011426510.1	317	COG3920	T	sensor histidine kinase	3226			RHE_RS16765	chr	-	WP_011426510.1	317	COG3920	T	sensor histidine kinase
RHE_RS11370	chr	-	WP_011425484.1	239	COG0321	H	lipoate-protein ligase B			RHE_RS13730	chr	-	WP_011425932.1	322	COG4594	P	ferrichrome ABC transporter substrate-binding protein			RHE_RS24705	p42e	-	WP_011427990.1	801	COG0515	T	serine/threonine protein kinase	4741			RHE_RS24705	p42e	-	WP_011427990.1	801	COG0515	T	serine/threonine protein kinase
RHE_RS09910	chr	lipA	WP_011425217.1	323	COG0320	H	lipoyl synthase			RHE_RS19015	chr	-	WP_011426928.1	748	COG2217	P	heavy metal translocating P-type ATPase			RHE_RS01930	chr	-	WP_011423764.1	163	COG0589	T	universal stress protein	367			RHE_RS01930	chr	-	WP_011423764.1	163	COG0589	T	universal stress protein
RHE_RS01870	chr	-	WP_011423752.1	417	COG0192	H	methionine adenosyltransferase			RHE_RS04330	chr	-	WP_041678828.1	325	COG0598	P	magnesium transporter			RHE_RS06320	chr	-	WP_011424572.1	139	COG0589	T	universal stress protein	1213			RHE_RS06320	chr	-	WP_011424572.1	139	COG0589	T	universal stress protein
RHE_RS13710	chr	-	WP_011425928.1	227	COG2226	H	methyltransferase domain-containing protein			RHE_RS27890	p42f	-	WP_042119996.1	347	COG0598	P	magnesium and cobalt transport protein CorA			RHE_RS08975	chr	-	WP_011425047.1	278	COG0589	T	universal stress protein	1729			RHE_RS08975	chr	-	WP_011425047.1	278	COG0589	T	universal stress protein
RHE_RS19240	chr	-	WP_011426965.1	294	COG2226	H	methyltransferase domain-containing protein			RHE_RS04230	chr	-	WP_042117976.1	604	COG0475	P	potassium transporter TrkA			RHE_RS12105	chr	-	WP_011425629.1	275	COG0823	U	hypothetical protein	2340			RHE_RS12105	chr	-	WP_011425629.1	275	COG0823	U	hypothetical protein
RHE_RS00920	chr	pncB	WP_011423575.1	434	COG1488	H	nicotinate phosphoribosyltransferase			RHE_RS22940	p42c	tauB	WP_011427645.1	262	COG4525	P	taurine import ATP-binding protein TauB			RHE_RS21350	p42a	virB11	WP_011427356.1	344	COG0630	U	P-type DNA transfer ATPase VirB11	4110			RHE_RS21350	p42a	virB11	WP_011427356.1	344	COG0630	U	P-type DNA transfer ATPase VirB11
RHE_RS12485	chr	cobT	WP_011425699.1	338	COG2038	H	nicotinate-nucleotide--dimethylbenzimidazole phosphoribosyltransferase			RHE_RS28865	p42f	-	WP_011428774.1	724	COG4774	P	TonB-dependent siderophore receptor			RHE_RS15670	chr	-	WP_011426301.1	186	COG5010	UW	hypothetical protein	3015			RHE_RS15670	chr	-	WP_011426301.1	186	COG5010	UW	hypothetical protein
RHE_RS29140	p42f	hemN	WP_011428822.1	450	COG0635	H	oxygen-independent coproporphyrinogen III oxidase			RHE_RS04685	chr	-	WP_011424277.1	224	COG1122	PR	biotin transport ATP-binding protein BioM			RHE_RS10390	chr	-	WP_011425296.1	596	COG1132	V	ABC transporter ATP-binding protein	2002			RHE_RS10390	chr	-	WP_011425296.1	596	COG1132	V	ABC transporter ATP-binding protein
RHE_RS30905	p42d	hemN	WP_011053474.1	450	COG0635	H	oxygen-independent coproporphyrinogen III oxidase			RHE_RS18505	chr	-	WP_011426832.1	368	COG4663	Q	ABC transporter substrate-binding protein			RHE_RS12125	chr	-	WP_011425633.1	612	COG1132	V	ABC transporter ATP-binding protein	2344			RHE_RS12125	chr	-	WP_011425633.1	612	COG1132	V	ABC transporter ATP-binding protein
RHE_RS26425	p42f	-	WP_011428313.1	297	COG0414	H	pantoate--beta-alanine ligase			RHE_RS11745	chr	-	WP_011425558.1	297	COG3485	Q	catechol 1,2-dioxygenase			RHE_RS24195	p42e	-	WP_011427893.1	904	COG1132	V	ABC transporter ATP-binding protein	4638			RHE_RS24195	p42e	-	WP_011427893.1	904	COG1132	V	ABC transporter ATP-binding protein
RHE_RS22425	p42b	-	WP_011427546.1	610	COG0422	H	phosphomethylpyrimidine synthase			RHE_RS00085	chr	-	WP_011423421.1	280	COG0179	Q	FAA hydrolase family protein			RHE_RS31085	p42d	-	WP_004676279.1	715	COG2274	V	peptidase domain-containing ABC transporter	5975			RHE_RS31085	p42d	-	WP_004676279.1	715	COG2274	V	peptidase domain-containing ABC transporter
RHE_RS20510	chr	-	WP_042119104.1	304	COG0142	H	polyprenyl synthetase family protein			RHE_RS00670	chr	-	WP_011423524.1	122	COG0346	Q	glyoxalase			RHE_RS09155	chr	-	WP_011425083.1	219	COG0450	V	peroxiredoxin	1764			RHE_RS09155	chr	-	WP_011425083.1	219	COG0450	V	peroxiredoxin
RHE_RS26325	p42e	-	WP_011428294.1	323	COG0379	H	quinolinate synthase NadA			RHE_RS00895	chr	-	WP_011423570.1	362	COG4174	Q	microcin C ABC transporter permease YejB			RHE_RS03045	chr	-	WP_011423967.1	130	COG0251	V	RidA family protein	579			RHE_RS03045	chr	-	WP_011423967.1	130	COG0251	V	RidA family protein
RHE_RS01260	chr	tenA	WP_011423634.1	232	COG0819	H	thiaminase II			RHE_RS01515	chr	-	WP_011423683.1	149	COG2050	Q	PaaI family thioesterase			RHE_RS08170	chr	-	WP_011424921.1	182	COG0386	VI	glutathione peroxidase	1577			RHE_RS08170	chr	-	WP_011424921.1	182	COG0386	VI	glutathione peroxidase
RHE_RS18025	chr	-	WP_020922232.1	217	COG0352	H	thiamine phosphate synthase			RHE_RS18930	chr	-	WP_011426914.1	394	COG5285	Q	phytanoyl-CoA dioxygenase			RHE_RS05420	chr	-	WP_011424405.1	438			alkyl/aryl-sulfatase	1040			RHE_RS05420	chr	-	WP_011424405.1	438			alkyl/aryl-sulfatase
RHE_RS20600	chr	-	WP_011427216.1	216	COG1564	H	thiamine diphosphokinase			RHE_RS02960	chr	maf	WP_011423951.1	206	COG0424	Q	septum formation inhibitor Maf			RHE_RS14035	chr	-	WP_011425989.1	324			beta-xylosidase	2700			RHE_RS14035	chr	-	WP_011425989.1	324			beta-xylosidase
RHE_RS12700	chr	cobA	WP_011425739.1	279	COG0007	H	uroporphyrinogen-III C-methyltransferase			RHE_RS18090	chr	-	WP_011426758.1	139	COG1942	Q	tautomerase family protein			RHE_RS29820	p42d	-	WP_029875549.1	503			monooxygenase	5741			RHE_RS29820	p42d	-	WP_029875549.1	503			monooxygenase
RHE_RS08970	chr	-	WP_010025058.1	164	COG2236	H	xanthine phosphoribosyltransferase			RHE_RS29540	p42d	-	WP_008534153.1	350	COG3424	Q	type III polyketide synthase			RHE_RS30460	p42d	-	WP_004678571.1	84			ferredoxin	5860			RHE_RS30460	p42d	-	WP_004678571.1	84			ferredoxin
RHE_RS17655	chr	-	WP_011426680.1	392	COG1932	HE	phosphoserine transaminase			RHE_RS06805	chr	-	WP_011424669.1	145	COG0346	Q	VOC family protein			RHE_RS05350	chr	-	WP_082239832.1	411			hypothetical protein	1029			RHE_RS05350	chr	-	WP_082239832.1	411			hypothetical protein
RHE_RS04595	chr	-	WP_011424260.1	638	COG1154	HI	1-deoxy-D-xylulose-5-phosphate synthase			RHE_RS07490	chr	-	WP_011424801.1	627	COG0488	R	ABC transporter ATP-binding protein			RHE_RS05465	chr	-	WP_042118068.1	96			hypothetical protein	1049			RHE_RS05465	chr	-	WP_042118068.1	96			hypothetical protein
RHE_RS09555	chr	accB	WP_011425157.1	158	COG0511	HI	acetyl-CoA carboxylase biotin carboxyl carrier protein			RHE_RS20095	chr	-	WP_011427121.1	317	COG2984	R	ABC transporter substrate-binding protein			RHE_RS05555	chr	-	WP_011424430.1	110			hypothetical protein	1066			RHE_RS05555	chr	-	WP_011424430.1	110			hypothetical protein
RHE_RS22735	p42b	-	WP_011427606.1	343	COG0111	HR	2-hydroxyacid dehydrogenase			RHE_RS20610	chr	-	WP_011427218.1	618	COG4178	R	ABC transporter ATP-binding protein/permease			RHE_RS05860	chr	-	WP_011424487.1	118			hypothetical protein	1123			RHE_RS05860	chr	-	WP_011424487.1	118			hypothetical protein
RHE_RS29980	p42d	-	WP_008534369.1	409	COG0596	HR	alpha/beta hydrolase			RHE_RS07595	chr	-	WP_011424822.1	374	COG0628	R	AI-2E family transporter			RHE_RS05980	chr	-	WP_042118117.1	232			hypothetical protein	1144			RHE_RS05980	chr	-	WP_042118117.1	232			hypothetical protein
RHE_RS28405	p42f	-	WP_011428685.1	324	COG0111	HR	dehydrogenase			RHE_RS11195	chr	-	WP_041678651.1	400	COG0628	R	AI-2E family transporter			RHE_RS06370	chr	-	WP_011424582.1	73			hypothetical protein	1223			RHE_RS06370	chr	-	WP_011424582.1	73			hypothetical protein
RHE_RS30005	p42d	-	WP_011053356.1	373	COG2141	HR	LLM class flavin-dependent oxidoreductase			RHE_RS07120	chr	-	WP_011424730.1	331	COG0667	R	aldo/keto reductase			RHE_RS06495	chr	-	WP_011424608.1	87			hypothetical protein	1248			RHE_RS06495	chr	-	WP_011424608.1	87			hypothetical protein
RHE_RS17650	chr	-	WP_011426679.1	531	COG0111	HR	phosphoglycerate dehydrogenase			RHE_RS11525	chr	-	WP_011425515.1	225	COG2945	R	alpha/beta hydrolase			RHE_RS08855	chr	-	WP_011425025.1	165			hypothetical protein	1706			RHE_RS08855	chr	-	WP_011425025.1	165			hypothetical protein
RHE_RS01785	chr	ubiB	WP_011423737.1	524	COG0661	HT	2-polyprenylphenol 6-hydroxylase			RHE_RS26285	p42e	-	WP_020923242.1	278	COG3618	R	amidohydrolase			RHE_RS09190	chr	-	WP_011425090.1	306			hypothetical protein	1771			RHE_RS09190	chr	-	WP_011425090.1	306			hypothetical protein
RHE_RS01905	chr	-	WP_042117786.1	265	COG0204	I	1-acyl-sn-glycerol-3-phosphate acyltransferase			RHE_RS19025	chr	-	WP_011426930.1	402	COG2081	R	aminoacetone oxidase family FAD-binding enzyme			RHE_RS10910	chr	-	WP_011425398.1	131			hypothetical protein	2108			RHE_RS10910	chr	-	WP_011425398.1	131			hypothetical protein
RHE_RS19455	chr	-	WP_011427004.1	265	COG0204	I	1-acyl-sn-glycerol-3-phosphate acyltransferase			RHE_RS19910	chr	-	WP_011427086.1	387	COG1485	R	cell division protein ZapE			RHE_RS10990	chr	-	WP_011425414.1	753			diguanylate cyclase	2124			RHE_RS10990	chr	-	WP_011425414.1	753			diguanylate cyclase
RHE_RS19640	chr	-	WP_011427035.1	396	COG0743	I	1-deoxy-D-xylulose-5-phosphate reductoisomerase			RHE_RS06560	chr	-	WP_042118151.1	214	COG3179	R	chitinase			RHE_RS11015	chr	-	WP_042118486.1	225			hypothetical protein	2128			RHE_RS11015	chr	-	WP_042118486.1	225			hypothetical protein
RHE_RS00550	chr	fabA	WP_011423503.1	171	COG0764	I	3-hydroxyacyl			RHE_RS01725	chr	-	WP_011423725.1	270	COG0121	R	class II glutamine amidotransferase			RHE_RS11110	chr	-	WP_011425435.1	93			hypothetical protein	2146			RHE_RS11110	chr	-	WP_011425435.1	93			hypothetical protein
RHE_RS12660	chr	-	WP_011425733.1	160	COG0764	I	3-hydroxyacyl-ACP dehydratase			RHE_RS18595	chr	-	WP_020922302.1	162	COG2954	R	CYTH domain-containing protein			RHE_RS12930	chr	-	WP_011425782.1	327			hypothetical protein	2494			RHE_RS12930	chr	-	WP_011425782.1	327			hypothetical protein
RHE_RS25065	p42e	-	WP_011428055.1	235	COG1788	I	3-oxoacid CoA-transferase subunit A			RHE_RS24365	p42e	-	WP_011427925.1	233	COG4312	R	DUF899 domain-containing protein			RHE_RS13440	chr	-	WP_011425875.1	131			hypothetical protein	2588			RHE_RS13440	chr	-	WP_011425875.1	131			hypothetical protein
RHE_RS03640	chr	-	WP_011424082.1	650	COG0365	I	acetoacetate--CoA ligase			RHE_RS00410	chr	-	WP_011423477.1	382	COG0673	R	gfo/Idh/MocA family oxidoreductase			RHE_RS13545	chr	-	WP_041678685.1	168			hypothetical protein	2606			RHE_RS13545	chr	-	WP_041678685.1	168			hypothetical protein
RHE_RS00120	chr	-	WP_011423428.1	301	COG0777	I	acetyl-CoA carboxylase carboxyl transferase subunit beta			RHE_RS06880	chr	-	WP_011424683.1	371	COG0673	R	gfo/Idh/MocA family oxidoreductase			RHE_RS13835	chr	-	WP_042118711.1	133			hypothetical protein	2663			RHE_RS13835	chr	-	WP_042118711.1	133			hypothetical protein
RHE_RS19575	chr	-	WP_011427025.1	317	COG0825	I	acetyl-CoA carboxylase carboxyl transferase subunit alpha			RHE_RS25945	p42e	-	WP_011428221.1	385	COG0673	R	gfo/Idh/MocA family oxidoreductase			RHE_RS15045	chr	-	WP_011426184.1	81			hypothetical protein	2896			RHE_RS15045	chr	-	WP_011426184.1	81			hypothetical protein
RHE_RS23190	p42c	-	WP_011427695.1	395	COG0183	I	acetyl-CoA C-acyltransferase			RHE_RS29380	p42f	-	WP_011428866.1	348	COG0673	R	gfo/Idh/MocA family oxidoreductase			RHE_RS15575	chr	-	WP_011426285.1	86			hypothetical protein	2998			RHE_RS15575	chr	-	WP_011426285.1	86			hypothetical protein
RHE_RS21025	chr	acs	WP_011427293.1	651	COG0365	I	acetyl-coenzyme A synthetase			RHE_RS24210	p42e	-	WP_020922951.1	402	COG4671	R	glycosyltransferase family 28 protein			RHE_RS20555	chr	-	WP_009991900.1	86			glycine zipper 2TM domain-containing protein	3963			RHE_RS20555	chr	-	WP_009991900.1	86			glycine zipper 2TM domain-containing protein
RHE_RS11385	chr	-	WP_011425487.1	669	COG4770	I	acetyl/propionyl/methylcrotonyl-CoA carboxylase subunit alpha			RHE_RS19590	chr	-	WP_011427028.1	387	COG0523	R	GTP-binding protein			RHE_RS17150	chr	-	WP_011426586.1	104			hypothetical protein	3301			RHE_RS17150	chr	-	WP_011426586.1	104			hypothetical protein
RHE_RS05185	chr	-	WP_042118039.1	1131	COG0204	I	acyl			RHE_RS28445	p42f	-	WP_011428692.1	550	COG0110	R	hexapeptide transferase			RHE_RS17400	chr	-	WP_011426630.1	112			hypothetical protein	3343			RHE_RS17400	chr	-	WP_011426630.1	112			hypothetical protein
RHE_RS11415	chr	-	WP_011425493.1	510	COG4799	I	acyl-CoA carboxylase subunit beta			RHE_RS18065	chr	-	WP_011426753.1	204	COG0457	R	hypothetical protein			RHE_RS17645	chr	-	WP_011426678.1	88			hypothetical protein	3391			RHE_RS17645	chr	-	WP_011426678.1	88			hypothetical protein
RHE_RS20320	chr	tesB	WP_011427165.1	294	COG1946	I	acyl-CoA thioesterase II			RHE_RS10755	chr	-	WP_011425368.1	217	COG5342	R	invasion associated locus B family protein			RHE_RS17875	chr	-	WP_011426720.1	104			hypothetical protein	3436			RHE_RS17875	chr	-	WP_011426720.1	104			hypothetical protein
RHE_RS25445	p42e	-	WP_011428126.1	395	COG1960	I	acyl-CoA dehydrogenase			RHE_RS00040	chr	-	WP_011423413.1	168	COG3030	R	membrane protein FxsA			RHE_RS17955	chr	-	WP_011426734.1	367			hypothetical protein	3453			RHE_RS17955	chr	-	WP_011426734.1	367			hypothetical protein
RHE_RS19835	chr	-	WP_042119068.1	316	COG0204	I	acyltransferase			RHE_RS24075	p42e	-	WP_011427869.1	1823	COG0457	R	membrane protein			RHE_RS20645	chr	-	WP_011427225.1	142			hypothetical protein	3982			RHE_RS20645	chr	-	WP_011427225.1	142			hypothetical protein
RHE_RS13960	chr	-	WP_011425974.1	255	COG1075	I	alpha/beta hydrolase			RHE_RS20585	chr	-	WP_042119108.1	514	COG4784	R	metalloprotease			RHE_RS21755	p42a	-	WP_011427421.1	150			hypothetical protein	4164			RHE_RS21755	p42a	-	WP_011427421.1	150			hypothetical protein
RHE_RS15885	chr	-	WP_011426342.1	337	COG0657	I	alpha/beta hydrolase			RHE_RS30975	p42d	-	WP_004679687.1	195	COG3153	R	nodulation protein A			RHE_RS02270	chr	-	WP_011423825.1	97			hypothetical protein	432			RHE_RS02270	chr	-	WP_011423825.1	97			hypothetical protein
RHE_RS19290	chr	-	WP_011426974.1	550	COG0365	I	AMP-dependent synthetase			RHE_RS09985	chr	-	WP_011425231.1	281	COG3956	R	nucleoside triphosphate pyrophosphohydrolase			RHE_RS24250	p42e	-	WP_011427904.1	159			hypothetical protein	4649			RHE_RS24250	p42e	-	WP_011427904.1	159			hypothetical protein
RHE_RS09930	chr	ispDF	WP_011425221.1	406	COG0245	I	bifunctional 2-C-methyl-D-erythritol 4-phosphate cytidylyltransferase/2-C-methyl-D-erythritol 2,4-cyclodiphosphate synthase			RHE_RS11185	chr	-	WP_011425449.1	299	COG0400	R	phospholipase			RHE_RS24665	p42e	-	WP_011427982.1	217			hypothetical protein	4732			RHE_RS24665	p42e	-	WP_011427982.1	217			hypothetical protein
RHE_RS00045	chr	-	WP_011423414.1	234	COG4395	I	calcium-binding protein			RHE_RS07755	chr	-	WP_011424851.1	790	COG0535	R	radical SAM protein			RHE_RS25120	p42e	-	WP_011428066.1	104			hypothetical protein	4820			RHE_RS25120	p42e	-	WP_011428066.1	104			hypothetical protein
RHE_RS14710	chr	-	WP_042118770.1	400	COG1804	I	CoA transferase			RHE_RS12375	chr	-	WP_011425680.1	272	COG4976	R	S-adenosylmethionine-dependent methyltransferase			RHE_RS02720	chr	-	WP_042119156.1	132			hypothetical protein	517			RHE_RS02720	chr	-	WP_042119156.1	132			hypothetical protein
RHE_RS04730	chr	-	WP_011424285.1	272	COG0623	I	enoyl			RHE_RS05220	chr	-	WP_011424373.1	282	COG0702	R	SDR family NAD(P)-dependent oxidoreductase			RHE_RS27340	p42f	-	WP_011428483.1	297			hypothetical protein	5258			RHE_RS27340	p42f	-	WP_011428483.1	297			hypothetical protein
RHE_RS02885	chr	-	WP_011423940.1	350	COG1024	I	enoyl-CoA hydratase/isomerase family protein			RHE_RS14165	chr	-	WP_011426014.1	302	COG0702	R	SDR family NAD(P)-dependent oxidoreductase			RHE_RS27350	p42f	-	WP_042120052.1	82			hypothetical protein	5260			RHE_RS27350	p42f	-	WP_042120052.1	82			hypothetical protein
RHE_RS08035	chr	-	WP_011424900.1	275	COG1024	I	enoyl-CoA hydratase			RHE_RS13790	chr	-	WP_011425944.1	1239	COG0457	R	tetratricopeptide repeat protein			RHE_RS27730	p42f	-	WP_011428559.1	169			hypothetical protein	5333			RHE_RS27730	p42f	-	WP_011428559.1	169			hypothetical protein
RHE_RS08395	chr	-	WP_011424955.1	206	COG0344	I	glycerol-3-phosphate acyltransferase			RHE_RS00530	chr	-	WP_011423499.1	262	COG1434	R	YdcF family protein			RHE_RS27770	p42f	-	WP_011428564.1	135			hypothetical protein	5341			RHE_RS27770	p42f	-	WP_011428564.1	135			hypothetical protein
RHE_RS04125	chr	-	WP_011424169.1	610	COG1502	I	hypothetical protein			RHE_RS07295	chr	-	WP_011424764.1	205	COG1286	S	CvpA family protein			RHE_RS27815	p42f	-	WP_011428573.1	150			hypothetical protein	5352			RHE_RS27815	p42f	-	WP_011428573.1	150			hypothetical protein
RHE_RS22675	p42b	-	WP_011427596.1	289	COG0584	I	hypothetical protein			RHE_RS18110	chr	-	WP_011426762.1	161	COG5480	S	DUF1036 domain-containing protein			RHE_RS28130	p42f	-	WP_011428634.1	118			hypothetical protein	5413			RHE_RS28130	p42f	-	WP_011428634.1	118			hypothetical protein
RHE_RS09790	chr	-	WP_042118361.1	247	COG0020	I	isoprenyl transferase			RHE_RS15605	chr	-	WP_011426291.1	207	COG3816	S	DUF1285 domain-containing protein			RHE_RS28530	p42f	-	WP_011428709.1	230			hypothetical protein	5492			RHE_RS28530	p42f	-	WP_011428709.1	230			hypothetical protein
RHE_RS07820	chr	-	WP_011424863.1	323	COG0332	I	ketoacyl-ACP synthase III			RHE_RS01585	chr	-	WP_011423697.1	95	COG5470	S	DUF1330 domain-containing protein			RHE_RS31310	p42d	-	WP_011053289.1	1471			HNH endonuclease	5676			RHE_RS31310	p42d	-	WP_011053289.1	1471			HNH endonuclease
RHE_RS15515	chr	-	WP_020921911.1	163	COG2030	I	MaoC-like hydratase			RHE_RS17915	chr	-	WP_004679442.1	171	COG5317	S	DUF1465 domain-containing protein			RHE_RS29600	p42d	-	WP_004674379.1	130			hypothetical protein	5699			RHE_RS29600	p42d	-	WP_004674379.1	130			hypothetical protein
RHE_RS22720	p42b	-	WP_011427605.1	337	COG4395	I	membrane protein			RHE_RS11315	chr	-	WP_011425475.1	145	COG5458	S	DUF1489 domain-containing protein			RHE_RS29685	p42d	-	WP_011053319.1	869			hypothetical protein	5715			RHE_RS29685	p42d	-	WP_011053319.1	869			hypothetical protein
RHE_RS22800	p42b	-	WP_011427619.1	712	COG1884	I	methylmalonyl-CoA mutase			RHE_RS06435	chr	-	WP_011424594.1	114	COG5447	S	DUF1491 domain-containing protein			RHE_RS32525	p42d	-	WP_011053334.1	151			hypothetical protein	5742			RHE_RS32525	p42d	-	WP_011053334.1	151			hypothetical protein
RHE_RS01600	chr	-	WP_011423700.1	199	COG3963	I	methyltransferase domain-containing protein			RHE_RS12395	chr	-	WP_011425684.1	151	COG5649	S	DUF1801 domain-containing protein			RHE_RS29825	p42d	-	WP_004668604.1	509			hypothetical protein	5743			RHE_RS29825	p42d	-	WP_004668604.1	509			hypothetical protein
RHE_RS02275	chr	-	WP_011423826.1	222	COG3963	I	methyltransferase domain-containing protein			RHE_RS07080	chr	-	WP_011424722.1	196	COG3216	S	DUF2062 domain-containing protein			RHE_RS30740	p42d	-	WP_004679185.1	179			hypothetical protein	5911			RHE_RS30740	p42d	-	WP_004679185.1	179			hypothetical protein
RHE_RS17195	chr	-	WP_011426595.1	382	COG1960	I	monooxygenase			RHE_RS29145	p42f	-	WP_011428823.1	94	COG4309	S	DUF2249 domain-containing protein			RHE_RS30930	p42d	-	WP_009991124.1	67			hypothetical protein	5950			RHE_RS30930	p42d	-	WP_009991124.1	67			hypothetical protein
RHE_RS28225	p42f	-	WP_011428652.1	314	COG2084	I	NAD(P)-dependent oxidoreductase			RHE_RS18125	chr	-	WP_008533181.1	87	COG3750	S	DUF2312 domain-containing protein			RHE_RS05085	chr	-	WP_042118024.1	91			hypothetical protein	978			RHE_RS05085	chr	-	WP_042118024.1	91			hypothetical protein
RHE_RS07815	chr	-	WP_020920961.1	348	COG0416	I	phosphate acyltransferase			RHE_RS04770	chr	-	WP_011424294.1	213	COG1392	S	DUF47 domain-containing protein			RHE_RS05100	chr	-	WP_011424353.1	129			hypothetical protein	981			RHE_RS05100	chr	-	WP_011424353.1	129			hypothetical protein
RHE_RS00090	chr	-	WP_011423422.1	425	COG4553	I	polyhydroxyalkanoate depolymerase			RHE_RS10715	chr	-	WP_011425360.1	235	COG2928	S	DUF502 domain-containing protein			RHE_RS05150	chr	-	WP_011424361.1	240			hypothetical protein	989			RHE_RS05150	chr	-	WP_011424361.1	240			hypothetical protein
RHE_RS21035	chr	prpE	WP_011427294.1	636	COG0365	I	propionyl-CoA synthetase			RHE_RS11330	chr	-	WP_011425477.1	255	COG3821	S	DUF599 domain-containing protein			RHE_RS10280	chr	-	WP_082239844.1	554			sensor domain-containing diguanylate cyclase	1981			RHE_RS10280	chr	-	WP_082239844.1	554			sensor domain-containing diguanylate cyclase
RHE_RS17715	chr	ybgC	WP_011426690.1	151	COG0824	I	tol-pal system-associated acyl-CoA thioesterase			RHE_RS16185	chr	-	WP_020922003.1	331	COG3802	S	fumarylacetoacetate hydrolase			RHE_RS01340	chr	-	WP_011423650.1	119			nuclear transport factor 2 family protein	254			RHE_RS01340	chr	-	WP_011423650.1	119			nuclear transport factor 2 family protein
RHE_RS07375	chr	fabF	WP_011424778.1	420	COG0304	IQ	beta-ketoacyl			RHE_RS24255	p42e	-	WP_011427905.1	166	COG3791	S	GFA family protein			RHE_RS12770	chr	-	WP_011425752.1	51			entericidin, EcnA/B family	2465			RHE_RS12770	chr	-	WP_011425752.1	51			entericidin, EcnA/B family
RHE_RS12650	chr	-	WP_011425731.1	428	COG0304	IQ	beta-ketoacyl-ACP synthase II			RHE_RS21005	chr	-	WP_042119131.1	556	COG5360	S	heparinase			RHE_RS16035	chr	-	WP_011426371.1	203			CDP-alcohol phosphatidyltransferase family protein	3085			RHE_RS16035	chr	-	WP_011426371.1	203			CDP-alcohol phosphatidyltransferase family protein
RHE_RS23185	p42c	-	WP_011427694.1	255	COG1028	IQR	3-hydroxyacyl-CoA dehydrogenase			RHE_RS17060	chr	-	WP_011426568.1	215	COG5385	S	histidine phosphotransferase			RHE_RS31095	p42d	-	WP_004677039.1	161			NifX-associated nitrogen fixation protein	5976			RHE_RS31095	p42d	-	WP_004677039.1	161			NifX-associated nitrogen fixation protein
RHE_RS07365	chr	fabG	WP_011424777.1	245	COG1028	IQR	3-oxoacyl			RHE_RS00465	chr	-	WP_011423488.1	69	COG2900	S	hypothetical protein			RHE_RS16600	chr	-	WP_020922051.1	475			mannose-1-phosphate guanylyltransferase/mannose-6-phosphate isomerase	3193			RHE_RS16600	chr	-	WP_020922051.1	475			mannose-1-phosphate guanylyltransferase/mannose-6-phosphate isomerase
RHE_RS05335	chr	-	WP_042118056.1	248	COG1028	IQR	3-oxoacyl-ACP reductase			RHE_RS00700	chr	-	WP_011423530.1	179	COG3807	S	hypothetical protein			RHE_RS30495	p42d	-	WP_004678534.1	127			nitrogenase-stabilizing/protective protein NifW	5869			RHE_RS30495	p42d	-	WP_004678534.1	127			nitrogenase-stabilizing/protective protein NifW
RHE_RS20550	chr	-	WP_011427206.1	241	COG1028	IQR	beta-ketoacyl-ACP reductase			RHE_RS14325	chr	-	WP_011426046.1	171	COG3814	S	hypothetical protein			RHE_RS00095	chr	-	WP_042117672.1	144			DUF2852 domain-containing protein	17			RHE_RS00095	chr	-	WP_042117672.1	144			DUF2852 domain-containing protein
RHE_RS21235	p42a	-	WP_011427331.1	682	COG1028	IQR	bifunctional aldolase/short-chain dehydrogenase			RHE_RS18195	chr	-	WP_011426778.1	511	COG5338	S	hypothetical protein			RHE_RS05560	chr	-	WP_011424431.1	177			DUF937 domain-containing protein	1067			RHE_RS05560	chr	-	WP_011424431.1	177			DUF937 domain-containing protein
RHE_RS25545	p42e	-	WP_011428145.1	698	COG1028	IQR	bifunctional rhamnulose-1-phosphate aldolase/short-chain dehydrogenase			RHE_RS21050	chr	-	WP_011427297.1	157	COG5468	S	hypothetical protein			RHE_RS06035	chr	-	WP_011424516.1	155			DUF1579 domain-containing protein	1155			RHE_RS06035	chr	-	WP_011424516.1	155			DUF1579 domain-containing protein
RHE_RS06685	chr	-	WP_011424646.1	262	COG1028	IQR	KR domain-containing protein			RHE_RS02030	chr	-	WP_011423782.1	221	COG5375	S	membrane protein			RHE_RS07845	chr	-	WP_011424868.1	104			DUF1236 domain-containing protein	1519			RHE_RS07845	chr	-	WP_011424868.1	104			DUF1236 domain-containing protein
RHE_RS07285	chr	-	WP_011424762.1	246	COG1028	IQR	KR domain-containing protein			RHE_RS17095	chr	-	WP_011426575.1	828	COG5373	S	membrane protein			RHE_RS12090	chr	-	WP_011425626.1	365			DUF2865 domain-containing protein	2337			RHE_RS12090	chr	-	WP_011425626.1	365			DUF2865 domain-containing protein
RHE_RS09010	chr	-	WP_011425054.1	258	COG1028	IQR	KR domain-containing protein			RHE_RS01540	chr	-	WP_011423688.1	424	COG3487	S	peptidase			RHE_RS12345	chr	-	WP_011425674.1	738			OmpA family protein	2384			RHE_RS12345	chr	-	WP_011425674.1	738			OmpA family protein
RHE_RS20075	chr	-	WP_041678917.1	283	COG1028	IQR	KR domain-containing protein			RHE_RS19845	chr	-	WP_041678775.1	358	COG3735	S	polysaccharide biosynthesis protein GumN			RHE_RS16085	chr	-	WP_011426379.1	235			DUF1045 domain-containing protein	3094			RHE_RS16085	chr	-	WP_011426379.1	235			DUF1045 domain-containing protein
RHE_RS23570	p42c	-	WP_011427770.1	254	COG1028	IQR	KR domain-containing protein			RHE_RS20345	chr	-	WP_042119094.1	169	COG3760	S	prolyl-tRNA synthetase associated domain-containing protein			RHE_RS22015	p42b	-	WP_011427470.1	128			DUF2934 domain-containing protein	4214			RHE_RS22015	p42b	-	WP_011427470.1	128			DUF2934 domain-containing protein
RHE_RS04570	chr	-	WP_011424255.1	272	COG1028	IQR	oxidoreductase			RHE_RS28515	p42f	gfa	WP_011428706.1	190	COG3791	S	S-(hydroxymethyl)glutathione synthase			RHE_RS24245	p42e	-	WP_011427903.1	391			DUF3095 domain-containing protein	4648			RHE_RS24245	p42e	-	WP_011427903.1	391			DUF3095 domain-containing protein
RHE_RS18935	chr	-	WP_011426915.1	273	COG1028	IQR	SDR family NAD(P)-dependent oxidoreductase			RHE_RS15015	chr	-	WP_011426178.1	246	COG2968	S	SIMPL domain-containing protein			RHE_RS26180	p42e	-	WP_011428265.1	346			DUF3445 domain-containing protein	5027			RHE_RS26180	p42e	-	WP_011428265.1	346			DUF3445 domain-containing protein
RHE_RS06470	chr	-	WP_042118145.1	304	COG1028	IQR	short-chain dehydrogenase			RHE_RS07805	chr	-	WP_042119223.1	196	COG5452	S	ubiquinol-cytochrome c chaperone			RHE_RS28315	p42f	-	WP_011428668.1	846			methyl-accepting chemotaxis protein	5449			RHE_RS28315	p42f	-	WP_011428668.1	846			methyl-accepting chemotaxis protein
RHE_RS25490	p42e	-	WP_011428134.1	531	COG2303	IR	GMC family oxidoreductase			RHE_RS23385	p42c	-	WP_011427734.1	240	COG0517	T	CBS domain-containing protein			RHE_RS30535	p42d	-	WP_008536544.1	105			nitrogen fixation protein NifZ	5877			RHE_RS30535	p42d	-	WP_008536544.1	105			nitrogen fixation protein NifZ
RHE_RS05805	chr	betA	WP_011424477.1	549	COG2303	IR	oxygen-dependent choline dehydrogenase			RHE_RS28975	p42f	-	WP_011428795.1	225	COG0517	T	CBS domain-containing protein			RHE_RS30715	p42d	-	WP_008536495.1	236			nitrogen fixation protein NifQ	5906			RHE_RS30715	p42d	-	WP_008536495.1	236			nitrogen fixation protein NifQ
RHE_RS01615	chr	rsmI	WP_020920194.1	305	COG0313	J	16S rRNA (cytidine(1402)-2\'-O)-methyltransferase			RHE_RS12190	chr	-	WP_011425645.1	355	COG2199	T	GGDEF domain-containing protein			RHE_RS24080	p42e	msrA	WP_011427870.1	234			peptide-methionine (S)-S-oxide reductase	4616			RHE_RS24080	p42e	msrA	WP_011427870.1	234			peptide-methionine (S)-S-oxide reductase
RHE_RS04050	chr	-	WP_011424154.1	245	COG1385	J	16S rRNA (uracil(1498)-N(3))-methyltransferase			RHE_RS21975	p42a	-	WP_011427463.1	207	COG3916	T	GNAT family N-acetyltransferase			RHE_RS05425	chr	-	WP_011424406.1	208			class I SAM-dependent methyltransferase	1041			RHE_RS05425	chr	-	WP_011424406.1	208			class I SAM-dependent methyltransferase
RHE_RS07565	chr	-	WP_011424816.1	289	COG2961	J	23S rRNA (adenine(2030)-N(6))-methyltransferase RlmJ			RHE_RS02805	chr	-	WP_011423924.1	1249	COG0790	T	hemagglutinin			RHE_RS24925	p42e	-	WP_020923055.1	636			PAS domain-containing sensor histidine kinase	4783			RHE_RS24925	p42e	-	WP_020923055.1	636			PAS domain-containing sensor histidine kinase
RHE_RS08475	chr	-	WP_011424969.1	296	COG0566	J	23S rRNA (guanosine(2251)-2\'-O)-methyltransferase RlmB			RHE_RS23630	p42c	-	WP_011427783.1	461	COG4564	T	histidine kinase			RHE_RS22960	p42c	-	WP_011427649.1	200			amino acid synthesis family protein	4394			RHE_RS22960	p42c	-	WP_011427649.1	200			amino acid synthesis family protein
RHE_RS20100	chr	rlmN	WP_042119079.1	409	COG0820	J	23S rRNA (adenine(2503)-C(2))-methyltransferase RlmN			RHE_RS11950	chr	-	WP_011425598.1	127	COG2198	T	Hpt domain-containing protein			RHE_RS27465	p42f	-	WP_011428507.1	200			amino acid synthesis family protein	5282			RHE_RS27465	p42f	-	WP_011428507.1	200			amino acid synthesis family protein
RHE_RS00495	chr	-	WP_011423494.1	567	COG0539	J	30S ribosomal protein S1			RHE_RS18485	chr	-	WP_042119025.1	250	COG3916	T	hypothetical protein			RHE_RS01180	chr	-	WP_042117735.1	331			XRE family transcriptional regulator	223			RHE_RS01180	chr	-	WP_042117735.1	331			XRE family transcriptional regulator
RHE_RS00575	chr	-	WP_009997779.1	89	COG0184	J	30S ribosomal protein S15, partial			RHE_RS18190	chr	-	WP_011426777.1	331	COG0517	T	KpsF/GutQ family sugar-phosphate isomerase
RHE_RS01805	chr	-	WP_011423741.1	92	COG0268	J	30S ribosomal protein S20			RHE_RS00155	chr	-	WP_011423434.1	860	COG2205	T	PAS domain-containing protein
RHE_RS06005	chr	rpsU	WP_011424510.1	78	COG0828	J	30S ribosomal protein S21			RHE_RS17190	chr	-	WP_011426594.1	245	COG0639	T	serine/threonine protein phosphatase
RHE_RS07345	chr	rpsR	WP_004680498.1	82	COG0238	J	30S ribosomal protein S18			RHE_RS20025	chr	typA	WP_011427108.1	606	COG1217	T	translational GTPase TypA
RHE_RS08550	chr	-	WP_011424978.1	123	COG0048	J	30S ribosomal protein S12			RHE_RS07075	chr	-	WP_011424720.1	744	COG0317	TK	bifunctional (p)ppGpp synthetase/guanosine-3\',5\'-bis(diphosphate) 3\'-pyrophosphohydrolase
RHE_RS08555	chr	-	WP_004669085.1	156	COG0049	J	30S ribosomal protein S7			RHE_RS12925	chr	-	WP_041678678.1	276	COG3706	TK	chemotaxis protein CheY
RHE_RS08570	chr	-	WP_003547547.1	102	COG0051	J	30S ribosomal protein S10			RHE_RS27810	p42f	-	WP_011428572.1	2099	COG0745	TK	diguanylate cyclase
RHE_RS08595	chr	-	WP_003573797.1	92	COG0185	J	30S ribosomal protein S19			RHE_RS20970	chr	-	WP_011427283.1	539	COG3706	TK	GGDEF domain-containing protein
RHE_RS08620	chr	-	WP_011424984.1	79	COG0186	J	30S ribosomal protein S17			RHE_RS08675	chr	-	WP_011424990.1	446	COG0201	U	preprotein translocase subunit SecY
RHE_RS08640	chr	-	WP_003573787.1	101	COG0199	J	30S ribosomal protein S14			RHE_RS03195	chr	-	WP_011423996.1	849	COG0341	U	protein translocase subunit SecDF
RHE_RS08660	chr	-	WP_003573784.1	189	COG0098	J	30S ribosomal protein S5			RHE_RS17710	chr	tolQ	WP_004671617.1	239	COG0811	U	protein TolQ
RHE_RS08685	chr	-	WP_011424992.1	122	COG0099	J	30S ribosomal protein S13			RHE_RS01075	chr	-	WP_011423605.1	279	COG5010	UW	hypothetical protein
RHE_RS08690	chr	-	WP_003547577.1	129	COG0100	J	30S ribosomal protein S11			RHE_RS01020	chr	-	WP_042117718.1	136	COG4964	UW	membrane protein
RHE_RS09770	chr	rpsB	WP_003573382.1	255	COG0052	J	30S ribosomal protein S2			RHE_RS25630	p42e	-	WP_011428160.1	495	COG4964	UW	type II and III secretion system protein family protein
RHE_RS11815	chr	-	WP_011425572.1	205	COG0522	J	30S ribosomal protein S4			RHE_RS00870	chr	-	WP_011423565.1	595	COG1132	V	ABC transporter ATP-binding protein
RHE_RS23905	p42c	rpsU	WP_011427834.1	77	COG0828	J	30S ribosomal protein S21			RHE_RS20455	chr	-	WP_020922545.1	587	COG1132	V	beta-(1-->2)glucan export ATP-binding/permease NdvA
RHE_RS01320	chr	-	WP_011423646.1	67	COG0291	J	50S ribosomal protein L35			RHE_RS04835	chr	-	WP_011424305.1	213	COG3896	V	chloramphenicol phosphotransferase
RHE_RS01325	chr	-	WP_011423647.1	134	COG0292	J	50S ribosomal protein L20			RHE_RS16345	chr	-	WP_042118917.1	382	COG1680	V	class C beta-lactamase
RHE_RS02225	chr	-	WP_008524438.1	44	COG0230	J	50S ribosomal protein L34			RHE_RS18675	chr	-	WP_042119032.1	403	COG1566	V	HlyD family secretion protein
RHE_RS07335	chr	-	WP_011424772.1	192	COG0359	J	50S ribosomal protein L9			RHE_RS17120	chr	-	WP_011426580.1	1066	COG0841	V	multidrug efflux RND transporter permease subunit
RHE_RS08020	chr	-	WP_011424898.1	154	COG0102	J	50S ribosomal protein L13			RHE_RS23415	p42c	-	WP_011427738.1	151	COG3467	V	pyridoxamine 5\'-phosphate oxidase family protein
RHE_RS08525	chr	-	WP_008521410.1	172	COG0244	J	50S ribosomal protein L10			RHE_RS04760	chr	-	WP_011424292.1	105	COG1694	V	pyrophosphatase
RHE_RS08575	chr	-	WP_011424981.1	213	COG0087	J	50S ribosomal protein L3			RHE_RS14720	chr	-	WP_011426124.1	114	COG0251	V	RidA family protein
RHE_RS08590	chr	-	WP_011424982.1	278	COG0090	J	50S ribosomal protein L2			RHE_RS30350	p42d	-	WP_011053408.1	473	COG2801	X	ISNCY-like element ISRel10 family transposase
RHE_RS08610	chr	-	WP_003573792.1	137	COG0197	J	50S ribosomal protein L16			RHE_RS07760	chr	-	WP_011424852.1	298			glucosyltransferase
RHE_RS08625	chr	-	WP_003573790.1	122	COG0093	J	50S ribosomal protein L14			RHE_RS08470	chr	-	WP_011424968.1	230			metalloprotease
RHE_RS08650	chr	-	WP_011424986.1	177	COG0097	J	50S ribosomal protein L6			RHE_RS20560	chr	-	WP_042119351.1	1059			helicase
RHE_RS08655	chr	-	WP_011424987.1	120	COG0256	J	50S ribosomal protein L18			RHE_RS05200	chr	-	WP_010055906.1	135			hypothetical protein
RHE_RS08670	chr	-	WP_011424989.1	158	COG0200	J	50S ribosomal protein L15			RHE_RS05295	chr	-	WP_011424383.1	377			hypothetical protein
RHE_RS08700	chr	-	WP_011424993.1	140	COG0203	J	50S ribosomal protein L17			RHE_RS07640	chr	-	WP_011424831.1	395			membrane protein
RHE_RS15475	chr	-	WP_011426265.1	204	COG1825	J	50S ribosomal protein L25			RHE_RS08070	chr	-	WP_080655787.1	71			hypothetical protein
RHE_RS17920	chr	-	WP_003566413.1	73	COG0254	J	50S ribosomal protein L31			RHE_RS09380	chr	-	WP_020921137.1	155			hypothetical protein
RHE_RS19510	chr	-	WP_008527777.1	98	COG0227	J	50S ribosomal protein L28			RHE_RS09650	chr	-	WP_011425171.1	101			NADH-ubiquinone oxidoreductase
RHE_RS20530	chr	-	WP_003543812.1	61	COG0333	J	50S ribosomal protein L32			RHE_RS10095	chr	-	WP_011425250.1	350			hypothetical protein
RHE_RS20765	chr	rplU	WP_007824851.1	105	COG0261	J	50S ribosomal protein L21			RHE_RS11300	chr	-	WP_041678653.1	261			hypothetical protein
RHE_RS20770	chr	-	WP_004676172.1	89	COG0211	J	50S ribosomal protein L27			RHE_RS11310	chr	-	WP_011425474.1	91			hypothetical protein
RHE_RS18975	chr	queC	WP_011426921.1	236	COG0603	J	7-cyano-7-deazaguanine synthase			RHE_RS11590	chr	-	WP_041678657.1	164			4-hydroxyphenylacetate 3-monooxygenase
RHE_RS11865	chr	-	WP_042118550.1	884	COG0013	J	alanine--tRNA ligase			RHE_RS11665	chr	-	WP_011425542.1	132			hypothetical protein
RHE_RS25820	p42e	-	WP_011428198.1	398	COG1921	J	aminotransferase class V-fold PLP-dependent enzyme			RHE_RS11765	chr	-	WP_011425562.1	396			hypothetical protein
RHE_RS09295	chr	-	WP_011425108.1	585	COG0018	J	arginine--tRNA ligase			RHE_RS14885	chr	-	WP_011426156.1	127			hypothetical protein
RHE_RS07635	chr	-	WP_020920939.1	596	COG0173	J	aspartate--tRNA ligase			RHE_RS31225	chr	-	WP_011426165.1	164			hypothetical protein
RHE_RS09475	chr	gatA	WP_011425143.1	493	COG0154	J	Asp-tRNA(Asn)/Glu-tRNA(Gln) amidotransferase GatCAB subunit A			RHE_RS15025	chr	-	WP_011426180.1	101			hypothetical protein
RHE_RS09515	chr	gatB	WP_011425149.1	500	COG0064	J	Asp-tRNA(Asn)/Glu-tRNA(Gln) amidotransferase GatCAB subunit B			RHE_RS15115	chr	-	WP_011426198.1	296			hypothetical protein
RHE_RS00565	chr	-	WP_011423506.1	338	COG2813	J	class I SAM-dependent methyltransferase			RHE_RS16755	chr	-	WP_011426508.1	68			hypothetical protein
RHE_RS01995	chr	-	WP_011423776.1	364	COG1092	J	class I SAM-dependent rRNA methyltransferase			RHE_RS16945	chr	-	WP_011426547.1	172			hypothetical protein
RHE_RS05960	chr	-	WP_011424502.1	336	COG1236	J	DNA ligase-associated DEXH box helicase			RHE_RS17045	chr	-	WP_011426566.1	117			hypothetical protein
RHE_RS20655	chr	-	WP_011427227.1	353	COG2269	J	EF-P lysine aminoacylase GenX			RHE_RS17405	chr	-	WP_011426631.1	68			hypothetical protein
RHE_RS01255	chr	-	WP_011423633.1	610	COG0481	J	elongation factor 4			RHE_RS18705	chr	-	WP_011426871.1	251			hypothetical protein
RHE_RS08560	chr	fusA	WP_011424979.1	699	COG0480	J	elongation factor G			RHE_RS19915	chr	-	WP_011427087.1	171			membrane protein
RHE_RS08565	chr	tuf	WP_011424980.1	392	COG0050	J	elongation factor Tu			RHE_RS02560	chr	-	WP_020920305.1	405			hypothetical protein
RHE_RS09775	chr	tsf	WP_011425193.1	308	COG0264	J	elongation factor Ts			RHE_RS26030	p42e	-	WP_011428236.1	160			hypothetical protein
RHE_RS20650	chr	efp	WP_011427226.1	189	COG0231	J	elongation factor P			RHE_RS26095	p42e	-	WP_011428247.1	136			hypothetical protein
RHE_RS18695	chr	-	WP_011426869.1	488	COG0008	J	glutamate--tRNA ligase			RHE_RS26260	p42e	-	WP_011428281.1	138			hypothetical protein
RHE_RS04435	chr	-	WP_011424229.1	318	COG0752	J	glycine--tRNA ligase subunit alpha			RHE_RS26265	p42e	-	WP_011428282.1	139			hypothetical protein
RHE_RS04480	chr	-	WP_011424238.1	704	COG0751	J	glycine--tRNA ligase subunit beta			RHE_RS27690	p42f	-	WP_042120053.1	364			hypothetical protein
RHE_RS04135	chr	-	WP_042117966.1	507	COG0124	J	histidine--tRNA ligase			RHE_RS27790	p42f	-	WP_011428568.1	69			hypothetical protein
RHE_RS31040	p42d	-	WP_004677747.1	173	COG2606	J	hypothetical protein			RHE_RS29465	p42d	-	WP_011053288.1	356			hypothetical protein
RHE_RS04190	chr	-	WP_011424181.1	968	COG0060	J	isoleucine--tRNA ligase			RHE_RS03405	chr	-	WP_011424038.1	209			hypothetical protein
RHE_RS21045	chr	-	WP_011427296.1	876	COG0495	J	leucine--tRNA ligase			RHE_RS03490	chr	-	WP_011424054.1	121			hypothetical protein
RHE_RS18700	chr	lysS	WP_011426870.1	498	COG1190	J	lysine--tRNA ligase			RHE_RS04085	chr	-	WP_011424161.1	146			hypothetical protein
RHE_RS11035	chr	-	WP_011425422.1	516	COG0143	J	methionine--tRNA ligase			RHE_RS04320	chr	-	WP_011424208.1	389			Fe-S-binding ATPase
RHE_RS02100	chr	-	WP_011423795.1	311	COG0223	J	methionyl-tRNA formyltransferase			RHE_RS04510	chr	-	WP_004680407.1	188			hypothetical protein
RHE_RS01270	chr	-	WP_011423636.1	172	COG0456	J	N-acetyltransferase			RHE_RS04530	chr	-	WP_011424247.1	202			hypothetical protein
RHE_RS11200	chr	-	WP_011425452.1	152	COG0456	J	N-acetyltransferase			RHE_RS04955	chr	-	WP_011424327.1	214			hypothetical protein
RHE_RS11850	chr	-	WP_011425579.1	148	COG0456	J	N-acetyltransferase			RHE_RS30830	p42d	-	WP_010025697.1	328			nodulation protein NodZ
RHE_RS09990	chr	-	WP_011425232.1	195	COG0590	J	nucleoside deaminase			RHE_RS02015	chr	-	WP_011423780.1	110			LapA family protein
RHE_RS01675	chr	-	WP_011423715.1	527	COG4108	J	peptide chain release factor 3			RHE_RS03025	chr	-	WP_080655774.1	121			DUF1476 domain-containing protein
RHE_RS02085	chr	-	WP_011423793.1	171	COG0242	J	peptide deformylase			RHE_RS04455	chr	-	WP_011424233.1	643			DUF2207 domain-containing protein
RHE_RS08440	chr	-	WP_020921034.1	342	COG1186	J	peptide chain release factor 2			RHE_RS04735	chr	-	WP_011424286.1	394			J domain-containing protein
RHE_RS19200	chr	-	WP_020922380.1	359	COG0216	J	peptide chain release factor 1			RHE_RS09725	chr	-	WP_011425185.1	67			DUF3126 domain-containing protein
RHE_RS15490	chr	-	WP_011426268.1	240	COG0193	J	peptidyl-tRNA hydrolase			RHE_RS11285	chr	-	WP_020921348.1	203			PilZ domain-containing protein
RHE_RS01330	chr	-	WP_011423648.1	360	COG0016	J	phenylalanine--tRNA ligase subunit alpha			RHE_RS11890	chr	-	WP_042118552.1	343			flagellar biosynthesis protein FliO
RHE_RS01335	chr	-	WP_011423649.1	807	COG0072	J	phenylalanine--tRNA ligase subunit beta			RHE_RS13170	chr	-	WP_011425827.1	290			DUF3313 domain-containing protein
RHE_RS00570	chr	pnp	WP_011423507.1	712	COG1185	J	polyribonucleotide nucleotidyltransferase			RHE_RS16890	chr	-	WP_020922091.1	193			urease accessory protein UreE
RHE_RS08300	chr	-	WP_011424940.1	440	COG0442	J	proline--tRNA ligase			RHE_RS19505	chr	-	WP_011427014.1	259			DUF3108 domain-containing protein
RHE_RS15505	chr	ychF	WP_011426271.1	367	COG0012	J	redox-regulated ATPase YchF			RHE_RS19615	chr	-	WP_042119061.1	81			DUF982 domain-containing protein
RHE_RS02220	chr	-	WP_011423818.1	133	COG0594	J	ribonuclease P protein component			RHE_RS20255	chr	-	WP_011427153.1	178			50S ribosomal protein L19
RHE_RS07625	chr	rnd	WP_011424828.1	381	COG0349	J	ribonuclease D			RHE_RS31740	chr	-	WP_011426007.1	175			BA14K family protein
RHE_RS14695	chr	-	WP_011426119.1	246	COG3719	J	ribonuclease			RHE_RS04205	chr	-	WP_011424184.1	628			pseudouridylate synthase subunit B protein
RHE_RS14600	chr	-	WP_011426100.1	341	COG0275	J	ribosomal RNA small subunit methyltransferase H			RHE_RS11175	chr	-	WP_011425447.1	162			preprotein translocase subunit SecG
RHE_RS00610	chr	-	WP_041678513.1	201	COG0779	J	ribosome maturation factor RimP
RHE_RS20245	chr	-	WP_042119348.1	188	COG0806	J	ribosome maturation factor RimM
RHE_RS02055	chr	raiA	WP_020920235.1	191	COG1544	J	ribosome-associated translation inhibitor RaiA
RHE_RS00590	chr	-	WP_011423510.1	136	COG0858	J	ribosome-binding factor A
RHE_RS09785	chr	-	WP_004678618.1	186	COG0233	J	ribosome-recycling factor
RHE_RS11435	chr	-	WP_042118517.1	332	COG0564	J	RluA family pseudouridine synthase
RHE_RS17085	chr	-	WP_042118958.1	341	COG0564	J	RluA family pseudouridine synthase
RHE_RS11655	chr	-	WP_042118537.1	184	COG1859	J	RNA 2\'-phosphotransferase
RHE_RS01545	chr	-	WP_011423689.1	429	COG0144	J	RsmB/NOP family class I SAM-dependent RNA methyltransferase
RHE_RS09335	chr	-	WP_011425116.1	427	COG0172	J	serine--tRNA ligase
RHE_RS11230	chr	-	WP_011425458.1	668	COG0441	J	threonine--tRNA ligase
RHE_RS04525	chr	-	WP_020920546.1	326	COG0009	J	threonylcarbamoyl-AMP synthase
RHE_RS04585	chr	-	WP_011424258.1	248	COG1189	J	TlyA family rRNA (cytidine-2\'-O)-methyltransferase
RHE_RS01315	chr	-	WP_073990355.1	178	COG0290	J	translation initiation factor IF-3
RHE_RS02955	chr	-	WP_003545338.1	72	COG0361	J	translation initiation factor IF-1
RHE_RS01900	chr	-	WP_011423758.1	469	COG0621	J	tRNA (N6-isopentenyl adenosine(37)-C2)-methylthiotransferase MiaB
RHE_RS11805	chr	-	WP_011425570.1	290	COG0037	J	tRNA 2-thiocytidine(32) synthetase TtcA
RHE_RS13140	chr	-	WP_042119258.1	333	COG0042	J	tRNA dihydrouridine(20/20a) synthase DusA
RHE_RS15565	chr	-	WP_011426283.1	153	COG0219	J	tRNA (cytidine(34)-2\'-O)-methyltransferase
RHE_RS17640	chr	-	WP_042118981.1	399	COG0482	J	tRNA 2-thiouridine(34) synthase MnmA
RHE_RS21075	chr	-	WP_011427302.1	632	COG0445	J	tRNA uridine-5-carboxymethylaminomethyl(34) synthesis enzyme MnmG
RHE_RS21080	chr	-	WP_042119137.1	437	COG0486	J	tRNA uridine-5-carboxymethylaminomethyl(34) synthesis GTPase MnmE
RHE_RS01935	chr	trpS	WP_011423765.1	354	COG0180	J	tryptophan--tRNA ligase
RHE_RS09440	chr	map	WP_011425137.1	278	COG0024	J	type I methionyl aminopeptidase
RHE_RS15935	chr	map	WP_011426352.1	252	COG0024	J	type I methionyl aminopeptidase
RHE_RS11540	chr	-	WP_011425518.1	418	COG0162	J	tyrosine--tRNA ligase
RHE_RS09260	chr	-	WP_011425101.1	947	COG0525	J	valine--tRNA ligase
RHE_RS14495	chr	-	WP_011426079.1	178	COG1670	JO	GNAT family N-acetyltransferase
RHE_RS01490	chr	-	WP_011423678.1	156	COG1670	JO	N-acetyltransferase
RHE_RS18580	chr	-	WP_011426846.1	231	COG1670	JO	N-acetyltransferase
RHE_RS20775	chr	-	WP_011427247.1	218	COG1670	JO	N-acetyltransferase
RHE_RS07130	chr	-	WP_011424732.1	214	COG1418	JR	HD domain-containing protein
RHE_RS02205	chr	-	WP_016737600.1	69	COG1278	K	cold-shock protein
RHE_RS05995	chr	-	WP_011424508.1	69	COG1278	K	cold-shock protein
RHE_RS09635	chr	-	WP_011425169.1	192	COG1278	K	cold-shock protein
RHE_RS13135	chr	-	WP_011425820.1	70	COG1278	K	cold-shock protein
RHE_RS15375	chr	-	WP_003561293.1	71	COG1278	K	cold-shock protein
RHE_RS00480	chr	-	WP_011423491.1	269	COG0789	K	cupin domain-containing protein
RHE_RS07070	chr	-	WP_011424719.1	134	COG1758	K	DNA-directed RNA polymerase subunit omega
RHE_RS08535	chr	rpoB	WP_011424975.1	1379	COG0085	K	DNA-directed RNA polymerase subunit beta
RHE_RS08540	chr	rpoC	WP_011424976.1	1402	COG0086	K	DNA-directed RNA polymerase subunit beta\'
RHE_RS08695	chr	-	WP_003547579.1	336	COG0202	K	DNA-directed RNA polymerase subunit alpha
RHE_RS10700	chr	-	WP_042118450.1	258	COG2186	K	FadR family transcriptional regulator
RHE_RS02510	chr	-	WP_011423873.1	299	COG1802	K	FCD domain-containing protein
RHE_RS26915	p42f	-	WP_011428405.1	219	COG1802	K	GntR family transcriptional regulator
RHE_RS09460	chr	-	WP_011425140.1	164	COG0816	K	Holliday junction resolvase RuvX
RHE_RS14685	chr	-	WP_042119281.1	341	COG0640	K	methyltransferase domain-containing protein
RHE_RS31010	p42d	-	WP_004677763.1	302	COG0583	K	Nodulation protein D 3
RHE_RS22845	p42b	-	WP_011427627.1	430	COG1414	K	replication initiation protein
RHE_RS15675	chr	-	WP_011426302.1	169	COG1595	K	RNA polymerase sigma factor
RHE_RS17090	chr	-	WP_011426574.1	302	COG0568	K	RNA polymerase sigma factor RpoH
RHE_RS20580	chr	-	WP_011427212.1	287	COG0568	K	RNA polymerase factor sigma-32
RHE_RS24045	p42e	-	WP_011427863.1	179	COG1595	K	RNA polymerase sigma factor
RHE_RS04485	chr	-	WP_011424239.1	769	COG2183	K	RNA-binding transcriptional accessory protein
RHE_RS00605	chr	-	WP_011423513.1	533	COG0195	K	transcription termination/antitermination protein NusA
RHE_RS08510	chr	-	WP_007791989.1	176	COG0250	K	transcription termination/antitermination protein NusG
RHE_RS12795	chr	-	WP_011425756.1	160	COG0782	K	transcription elongation factor
RHE_RS15185	chr	-	WP_011426212.1	158	COG0782	K	transcription elongation factor GreA
RHE_RS21085	chr	-	WP_003589536.1	421	COG1158	K	transcription termination factor Rho
RHE_RS21910	p42a	-	WP_011427451.1	239	COG2771	K	transcriptional regulator
RHE_RS04880	chr	-	WP_011424313.1	201	COG1678	K	YqgE/AlgH family protein
RHE_RS06525	chr	-	WP_020920788.1	467	COG1167	KE	PLP-dependent aminotransferase family protein
RHE_RS11675	chr	-	WP_011425544.1	472	COG1167	KE	PLP-dependent aminotransferase family protein
RHE_RS13975	chr	-	WP_011425977.1	406	COG1167	KE	PLP-dependent aminotransferase family protein
RHE_RS18845	chr	-	WP_042119040.1	305	COG1940	KG	N-acetylglucosamine kinase
RHE_RS09845	chr	-	WP_042119239.1	239	COG1974	KT	LexA repressor
RHE_RS26130	p42e	-	WP_011428255.1	326	COG0847	L	3\'-5\' exonuclease
RHE_RS02810	chr	-	WP_011423925.1	227	COG2818	L	3-methyladenine DNA glycosylase
RHE_RS02145	chr	-	WP_011423804.1	357	COG0350	L	6-O-methylguanine DNA methyltransferase
RHE_RS05050	chr	mutY	WP_011424344.1	367	COG1194	L	A/G-specific adenine glycosylase
RHE_RS11820	chr	-	WP_042118546.1	503	COG0433	L	ATP-binding protein
RHE_RS14180	chr	-	WP_011426017.1	375	COG0507	L	ATP-binding protein
RHE_RS02895	chr	-	WP_011423942.1	686	COG0210	L	ATP-dependent helicase
RHE_RS11145	chr	-	WP_011425442.1	651	COG0513	L	ATP-dependent helicase
RHE_RS11575	chr	-	WP_042118531.1	505	COG0513	L	ATP-dependent helicase
RHE_RS14420	chr	-	WP_042118751.1	825	COG0210	L	ATP-dependent DNA helicase
RHE_RS01810	chr	-	WP_011423742.1	516	COG0593	L	chromosomal replication initiator protein DnaA
RHE_RS17770	chr	-	WP_011426701.1	169	COG0817	L	crossover junction endodeoxyribonuclease RuvC
RHE_RS00065	chr	gyrB	WP_011423418.1	811	COG0187	L	DNA topoisomerase (ATP-hydrolyzing) subunit B
RHE_RS01965	chr	-	WP_011423770.1	908	COG0249	L	DNA mismatch repair protein MutS
RHE_RS02075	chr	-	WP_042117797.1	406	COG1322	L	DNA recombination protein RmuC
RHE_RS02965	chr	-	WP_011423952.1	70	COG3024	L	DNA gyrase inhibitor YacG
RHE_RS04270	chr	-	WP_011424197.1	610	COG0323	L	DNA mismatch repair protein MutL
RHE_RS07645	chr	parC	WP_011424832.1	751	COG0188	L	DNA topoisomerase IV subunit A
RHE_RS08320	chr	-	WP_011424944.1	1165	COG0587	L	DNA polymerase III subunit alpha
RHE_RS10805	chr	-	WP_011425376.1	941	COG0188	L	DNA gyrase subunit A
RHE_RS11190	chr	parE	WP_042118501.1	695	COG0187	L	DNA topoisomerase IV subunit B
RHE_RS11870	chr	recA	WP_011425583.1	362	COG0468	L	DNA recombination/repair protein RecA
RHE_RS14490	chr	-	WP_011426078.1	196	COG0847	L	DNA polymerase III subunit epsilon
RHE_RS15110	chr	-	WP_011426197.1	665	COG0358	L	DNA primase
RHE_RS22430	p42b	-	WP_042119672.1	422	COG0420	L	DNA repair exonuclease
RHE_RS08130	chr	-	WP_003558438.1	91	COG0776	L	DNA-binding protein HRL53
RHE_RS14275	chr	-	WP_042118744.1	674	COG0433	L	DUF87 domain-containing protein
RHE_RS18775	chr	nth	WP_020922328.1	257	COG0177	L	endonuclease III
RHE_RS10790	chr	-	WP_011425373.1	973	COG0178	L	excinuclease ABC subunit UvrA
RHE_RS13105	chr	-	WP_042118655.1	995	COG0556	L	excinuclease ABC subunit UvrB
RHE_RS01400	chr	-	WP_011423661.1	526	COG1570	L	exodeoxyribonuclease VII large subunit
RHE_RS20295	chr	-	WP_011427161.1	267	COG0708	L	exodeoxyribonuclease III
RHE_RS17790	chr	-	WP_011426705.1	346	COG2255	L	Holliday junction branch migration DNA helicase RuvB
RHE_RS19825	chr	-	WP_011427070.1	738	COG1198	L	primosomal protein N\'
RHE_RS07330	chr	-	WP_011424771.1	498	COG0305	L	replicative DNA helicase
RHE_RS04370	chr	-	WP_011424216.1	229	COG0164	L	ribonuclease HII
RHE_RS09605	chr	recJ	WP_011425166.1	600	COG0608	L	single-stranded-DNA-specific exonuclease RecJ
RHE_RS05035	chr	-	WP_011424342.1	380	COG2189	L	site-specific DNA-methyltransferase
RHE_RS21870	p42a	traA	WP_011427443.1	1103	COG0507	L	Ti-type conjugative transfer relaxase TraA
RHE_RS30255	p42d	traA	WP_011053391.1	1552	COG0507	L	Ti-type conjugative transfer relaxase TraA
RHE_RS08385	chr	topA	WP_011424953.1	884	COG0550	L	type I DNA topoisomerase
RHE_RS01220	chr	-	WP_082239828.1	531	COG0582	LX	hypothetical protein
RHE_RS04250	chr	-	WP_011424193.1	439	COG1519	M	3-deoxy-D-manno-octulosonic acid transferase
RHE_RS00680	chr	-	WP_011423526.1	251	COG1212	M	3-deoxy-manno-octulosonate cytidylyltransferase
RHE_RS28705	p42f	alr	WP_011428742.1	377	COG0787	M	alanine racemase
RHE_RS07690	chr	-	WP_011424839.1	433	COG2989	M	amidase
RHE_RS11535	chr	-	WP_011425517.1	370	COG2377	M	anhydro-N-acetylmuramic acid kinase
RHE_RS01880	chr	-	WP_011423754.1	530	COG0815	M	apolipoprotein N-acyltransferase
RHE_RS03635	chr	-	WP_011424081.1	630	COG2982	M	AsmA family protein
RHE_RS10705	chr	glmU	WP_011425358.1	453	COG1207	M	bifunctional N-acetylglucosamine-1-phosphate uridyltransferase/glucosamine-1-phosphate acetyltransferase
RHE_RS22525	p42b	-	WP_011427566.1	328	COG1744	M	BMP family ABC transporter substrate-binding protein
RHE_RS14375	chr	-	WP_011426055.1	221	COG2885	M	cell envelope biogenesis protein OmpA
RHE_RS11475	chr	-	WP_011425505.1	346	COG3757	M	cell-wall lytic enzyme
RHE_RS11305	chr	-	WP_011425473.1	525	COG1686	M	D-alanyl-D-alanine carboxypeptidase
RHE_RS19595	chr	-	WP_041678770.1	377	COG1686	M	D-alanyl-D-alanine carboxypeptidase
RHE_RS17020	chr	-	WP_020922107.1	240	COG2148	M	exopolysaccharide production protein Pss 1
RHE_RS06900	chr	gmd	WP_011424686.1	363	COG1089	M	GDP-mannose 4,6-dehydratase
RHE_RS10710	chr	glmS	WP_011425359.1	608	COG0449	M	glutamine--fructose-6-phosphate transaminase (isomerizing)
RHE_RS01385	chr	-	WP_011423659.1	335	COG0463	M	glycosyl transferase
RHE_RS03785	chr	-	WP_011424107.1	371	COG0438	M	glycosyl transferase family 1
RHE_RS07280	chr	-	WP_011424761.1	249	COG3757	M	glycosyl hydrolase
RHE_RS20690	chr	-	WP_011427234.1	392	COG0438	M	glycosyl transferase
RHE_RS06745	chr	-	WP_011424658.1	338	COG0463	M	glycosyltransferase
RHE_RS15190	chr	-	WP_041678711.1	352	COG0438	M	glycosyltransferase family 1 protein
RHE_RS15325	chr	-	WP_073990387.1	301	COG1442	M	glycosyltransferase family 8 protein
RHE_RS20700	chr	-	WP_011427236.1	392	COG0438	M	glycosyltransferase family 1 protein
RHE_RS03790	chr	-	WP_011424108.1	323	COG0463	M	hemolysin activation protein
RHE_RS19580	chr	-	WP_011427026.1	410	COG3034	M	hypothetical protein
RHE_RS00275	chr	-	WP_011423457.1	227	COG1376	M	L,D-transpeptidase
RHE_RS04095	chr	-	WP_011424163.1	230	COG1376	M	L,D-transpeptidase
RHE_RS04100	chr	-	WP_011424164.1	249	COG1376	M	L,D-transpeptidase
RHE_RS05985	chr	-	WP_011424506.1	268	COG1376	M	L,D-transpeptidase
RHE_RS06695	chr	-	WP_011424648.1	204	COG1376	M	L,D-transpeptidase
RHE_RS14735	chr	-	WP_011426127.1	466	COG1376	M	L,D-transpeptidase
RHE_RS16455	chr	-	WP_011426450.1	500	COG2244	M	lipopolysaccharide biosynthesis protein
RHE_RS08310	chr	-	WP_011424942.1	227	COG1136	M	lipoprotein-releasing system ATP-binding protein LolD
RHE_RS02040	chr	lptB	WP_011423784.1	258	COG1137	M	LPS export ABC transporter ATP-binding protein
RHE_RS25550	p42e	rhaI	WP_011428146.1	430	COG4952	M	L-rhamnose catabolism isomerase
RHE_RS09350	chr	-	WP_011425119.1	529	COG1388	M	LysM peptidoglycan-binding domain-containing protein
RHE_RS07050	chr	-	WP_011424716.1	691	COG0741	M	lytic transglycosylase domain-containing protein
RHE_RS20965	chr	-	WP_011427282.1	274	COG2951	M	lytic transglycosylase
RHE_RS19180	chr	-	WP_042119044.1	646	COG0739	M	M23 family peptidase
RHE_RS07150	chr	-	WP_011424736.1	293	COG0668	M	mechanosensitive ion channel protein
RHE_RS12970	chr	-	WP_041678679.1	840	COG3264	M	mechanosensitive ion channel family protein
RHE_RS04500	chr	-	WP_011424242.1	270	COG3713	M	MipA/OmpV family protein
RHE_RS20515	chr	-	WP_041678781.1	245	COG0744	M	monofunctional biosynthetic peptidoglycan transglycosylase
RHE_RS08430	chr	-	WP_042118261.1	419	COG0860	M	N-acetylmuramoyl-L-alanine amidase
RHE_RS17720	chr	-	WP_011426691.1	406	COG0451	M	NAD-dependent dehydratase
RHE_RS27650	p42f	-	WP_011428543.1	276	COG0451	M	NAD(P)-dependent oxidoreductase
RHE_RS03980	chr	-	WP_042117959.1	424	COG3307	M	O-antigen ligase domain-containing protein
RHE_RS07800	chr	-	WP_020920958.1	177	COG2913	M	outer membrane protein assembly factor BamE
RHE_RS14515	chr	-	WP_041678705.1	281	COG4105	M	outer membrane protein assembly factor BamD
RHE_RS05755	chr	-	WP_011424467.1	763	COG0744	M	penicillin-binding protein B
RHE_RS08435	chr	-	WP_011424962.1	819	COG5009	M	penicillin-binding protein 1A
RHE_RS00885	chr	-	WP_011423568.1	357	COG3770	M	penicillin-insensitive murein endopeptidase
RHE_RS12170	chr	-	WP_011425641.1	633	COG2989	M	peptidoglycan-binding protein
RHE_RS22005	p42b	-	WP_042119636.1	424	COG3307	M	polymerase
RHE_RS04090	chr	-	WP_011424162.1	224	COG3637	M	porin family protein
RHE_RS06895	chr	-	WP_011424685.1	340	COG3203	M	porin
RHE_RS17660	chr	-	WP_011426681.1	279	COG3637	M	porin family protein
RHE_RS25375	p42e	-	WP_011428114.1	338	COG3203	M	porin
RHE_RS03845	chr	-	WP_011424119.1	302	COG1087	M	SDR family NAD-dependent epimerase/dehydratase
RHE_RS01160	chr	-	WP_011423619.1	535	COG3206	M	sugar transporter
RHE_RS14645	chr	-	WP_011426109.1	313	COG0741	M	transglycosylase
RHE_RS09810	chr	-	WP_011425199.1	354	COG1044	M	UDP-3-O-(3-hydroxymyristoyl)glucosamine N-acyltransferase
RHE_RS14520	chr	-	WP_011426084.1	318	COG0774	M	UDP-3-O-acyl-N-acetylglucosamine deacetylase
RHE_RS16350	chr	-	WP_011426430.1	317	COG0451	M	UDP-glucose 4-epimerase
RHE_RS16565	chr	-	WP_020922045.1	439	COG1004	M	UDP-glucose/GDP-mannose dehydrogenase family protein
RHE_RS16615	chr	-	WP_011426481.1	338	COG0451	M	UDP-glucuronic acid epimerase
RHE_RS02930	chr	murA	WP_011423946.1	430	COG0766	M	UDP-N-acetylglucosamine 1-carboxyvinyltransferase
RHE_RS14585	chr	-	WP_042118762.1	486	COG0769	M	UDP-N-acetylmuramoyl-L-alanyl-D-glutamate--2,6-diaminopimelate ligase
RHE_RS29450	p42d	-	WP_011053285.1	334	COG0464	MDT	ATP-binding protein
RHE_RS12595	chr	-	WP_011425720.1	358	COG1181	MR	D-alanine--D-alanine ligase A
RHE_RS14540	chr	-	WP_011426088.1	308	COG1181	MR	D-alanine--D-alanine ligase
RHE_RS18905	chr	-	WP_011426909.1	382	COG4948	MR	galactonate dehydratase
RHE_RS24550	p42e	-	WP_011427961.1	453	COG4948	MR	mandelate racemase/muconate lactonizing enzyme family protein
RHE_RS24555	p42e	-	WP_011427962.1	399	COG4948	MR	mandelate racemase/muconate lactonizing enzyme family protein
RHE_RS27615	p42f	-	WP_020919703.1	395	COG4948	MR	mandelate racemase/muconate lactonizing enzyme family protein
RHE_RS14390	chr	-	WP_011426058.1	401	COG0845	MV	efflux RND transporter periplasmic adaptor subunit
RHE_RS16870	chr	-	WP_011426532.1	396	COG0845	MV	efflux RND transporter periplasmic adaptor subunit
RHE_RS17435	chr	-	WP_011426637.1	403	COG0845	MV	efflux RND transporter periplasmic adaptor subunit
RHE_RS18860	chr	-	WP_011426900.1	379	COG0845	MV	efflux RND transporter periplasmic adaptor subunit
RHE_RS27915	p42f	-	WP_011428593.1	357	COG0845	MV	efflux RND transporter periplasmic adaptor subunit
RHE_RS17125	chr	-	WP_011426581.1	396	COG0845	MV	MexE family multidrug efflux RND transporter periplasmic adaptor subunit
RHE_RS07870	chr	bcsA	WP_020920965.1	730	COG1215	N	cellulose synthase catalytic subunit (UDP-forming)
RHE_RS03290	chr	flhB	WP_042119162.1	359	COG1377	N	flagellar biosynthesis protein FlhB
RHE_RS03295	chr	-	WP_011424016.1	346	COG1536	N	flagellar motor switch protein FliG
RHE_RS03310	chr	motA	WP_020920386.1	290	COG1291	N	flagellar motor stator protein MotA
RHE_RS03315	chr	flgF	WP_011424020.1	244	COG4786	N	flagellar basal-body rod protein FlgF
RHE_RS03345	chr	flgG	WP_011424026.1	262	COG4786	N	flagellar basal-body rod protein FlgG
RHE_RS03370	chr	-	WP_011424031.1	168	COG1580	N	flagellar basal body protein FliL
RHE_RS03440	chr	-	WP_011424045.1	495	COG1256	N	flagellar hook-associated protein FlgK
RHE_RS03450	chr	-	WP_010028573.1	115	COG5442	N	flagellar biosynthesis regulatory protein FlaF
RHE_RS03470	chr	-	WP_011424050.1	695	COG1298	N	flagellar biosynthesis protein FlhA
RHE_RS03385	chr	-	WP_011424034.1	301	COG1344	N	flagellin
RHE_RS03390	chr	-	WP_011424035.1	302	COG1344	N	flagellin
RHE_RS03395	chr	-	WP_011424036.1	303	COG1344	N	flagellin
RHE_RS03400	chr	-	WP_042119164.1	320	COG1344	N	flagellin
RHE_RS14110	chr	-	WP_011426003.1	352	COG1215	N	glycosyltransferase
RHE_RS07980	chr	-	WP_042118226.1	413	COG5653	N	GNAT family N-acetyltransferase
RHE_RS14740	chr	-	WP_020921819.1	232	COG1192	N	ParA family protein
RHE_RS21265	p42a	repA	WP_011427337.1	402	COG1192	N	plasmid partitioning protein RepA
RHE_RS21980	p42a	repA	WP_032490543.1	410	COG1192	N	plasmid partitioning protein RepA
RHE_RS22835	p42b	repA	WP_011427625.1	404	COG1192	N	plasmid partitioning protein RepA
RHE_RS24015	p42c	repA	WP_011427857.1	405	COG1192	N	plasmid partitioning protein RepA
RHE_RS27540	p42f	repA	WP_011428522.1	397	COG1192	N	plasmid partitioning protein RepA
RHE_RS29415	p42f	repA	WP_011428873.1	402	COG1192	N	plasmid partitioning protein RepA
RHE_RS31165	p42d	repA	WP_011053501.1	404	COG1192	N	plasmid partitioning protein RepA
RHE_RS03235	chr	-	WP_011424004.1	760	COG0643	NT	chemotaxis protein CheA
RHE_RS02080	chr	-	WP_042119151.1	498	COG0840	NT	globin-coupled sensor protein
RHE_RS03220	chr	-	WP_011424001.1	543	COG0840	NT	globin-coupled sensor protein
RHE_RS04470	chr	-	WP_042117989.1	607	COG0840	NT	HAMP domain-containing protein
RHE_RS02065	chr	-	WP_011423789.1	784	COG0840	NT	methyl-accepting chemotaxis protein
RHE_RS02690	chr	-	WP_042117840.1	668	COG0840	NT	methyl-accepting chemotaxis protein
RHE_RS03580	chr	-	WP_011424072.1	843	COG0840	NT	methyl-accepting chemotaxis protein
RHE_RS03585	chr	-	WP_011424073.1	615	COG0840	NT	methyl-accepting chemotaxis protein
RHE_RS04590	chr	-	WP_011424259.1	647	COG0840	NT	methyl-accepting chemotaxis protein
RHE_RS06430	chr	-	WP_011424593.1	482	COG0840	NT	methyl-accepting chemotaxis protein
RHE_RS17765	chr	-	WP_011426700.1	771	COG0840	NT	methyl-accepting chemotaxis protein
RHE_RS17980	chr	-	WP_042118997.1	608	COG0840	NT	methyl-accepting chemotaxis protein
RHE_RS17990	chr	-	WP_011426741.1	567	COG0840	NT	methyl-accepting chemotaxis protein
RHE_RS27980	p42f	-	WP_011428606.1	714	COG0840	NT	methyl-accepting chemotaxis protein
RHE_RS28775	p42f	-	WP_011428756.1	625	COG0840	NT	methyl-accepting chemotaxis protein
RHE_RS05950	chr	-	WP_011424500.1	596	COG0840	NT	PAS domain S-box protein
RHE_RS07225	chr	-	WP_011424750.1	625	COG5265	O	ABC transporter ATP-binding protein/permease
RHE_RS08115	chr	clpP	WP_003573944.1	209	COG0740	O	ATP-dependent Clp protease proteolytic subunit
RHE_RS08120	chr	-	WP_004680013.1	425	COG1219	O	ATP-dependent Clp protease ATP-binding subunit ClpX
RHE_RS09735	chr	-	WP_008526939.1	117	COG2127	O	ATP-dependent Clp protease adapter ClpS
RHE_RS15695	chr	-	WP_011426306.1	194	COG0740	O	ATP-dependent Clp protease proteolytic subunit
RHE_RS17670	chr	-	WP_011426683.1	643	COG0465	O	ATP-dependent metallopeptidase FtsH/Yme1/Tma family protein
RHE_RS06410	chr	-	WP_041678593.1	140	COG2166	O	cysteine desulfuration protein SufE
RHE_RS20175	chr	ccmA	WP_011427136.1	215	COG4133	O	cytochrome c biogenesis ATP-binding export protein CcmA
RHE_RS07300	chr	-	WP_011424765.1	466	COG1066	O	DNA repair protein RadA
RHE_RS05060	chr	-	WP_011424346.1	259	COG1651	O	DsbA family protein
RHE_RS09565	chr	-	WP_042118333.1	252	COG1651	O	DsbA family protein
RHE_RS11500	chr	sufD	WP_011425510.1	424	COG0719	O	Fe-S cluster assembly protein SufD
RHE_RS11505	chr	sufC	WP_011425511.1	251	COG0396	O	Fe-S cluster assembly ATPase SufC
RHE_RS11515	chr	-	WP_011425513.1	489	COG0719	O	Fe-S cluster assembly protein SufB
RHE_RS14305	chr	hflK	WP_011426043.1	362	COG0330	O	FtsH protease activity modulator HflK
RHE_RS19230	chr	grxC	WP_042119047.1	85	COG0695	O	glutaredoxin 3
RHE_RS01425	chr	-	WP_011423666.1	227	COG0625	O	glutathione S-transferase family protein
RHE_RS05865	chr	-	WP_011424488.1	206	COG0625	O	glutathione S-transferase family protein
RHE_RS06130	chr	-	WP_042119205.1	227	COG0625	O	glutathione transferase GstA
RHE_RS06230	chr	-	WP_011424555.1	209	COG0625	O	glutathione S-transferase
RHE_RS11855	chr	-	WP_011425580.1	208	COG0625	O	glutathione S-transferase family protein
RHE_RS22490	p42b	-	WP_011427559.1	291	COG0625	O	glutathione-dependent disulfide-bond oxidoreductase
RHE_RS03380	chr	-	WP_042117898.1	638	COG3914	O	glycosyl transferase
RHE_RS10760	chr	-	WP_008526562.1	109	COG3785	O	heat shock protein HspQ
RHE_RS01855	chr	-	WP_010032703.1	141	COG0071	O	heat-shock protein Hsp20
RHE_RS00255	chr	-	WP_011423453.1	435	COG1220	O	HslU--HslV peptidase ATPase subunit
RHE_RS02620	chr	-	WP_011423891.1	330	COG1281	O	Hsp33 family molecular chaperone
RHE_RS06665	chr	-	WP_011424642.1	430	COG0443	O	Hsp70 family protein
RHE_RS26550	p42f	-	WP_011428338.1	344	COG0330	O	hypothetical protein
RHE_RS18350	chr	-	WP_011426804.1	1107	COG1305	O	IMP dehydrogenase
RHE_RS11250	chr	-	WP_011425462.1	148	COG0822	O	iron-sulfur cluster assembly scaffold protein
RHE_RS22500	p42b	-	WP_011427561.1	304	COG0484	O	J domain-containing protein
RHE_RS24370	p42e	-	WP_011427926.1	209	COG0484	O	J domain-containing protein
RHE_RS12310	chr	maiA	WP_011425667.1	211	COG0625	O	maleylacetoacetate isomerase
RHE_RS00735	chr	dnaJ	WP_011423538.1	375	COG0484	O	molecular chaperone DnaJ
RHE_RS00740	chr	-	WP_011423539.1	638	COG0443	O	molecular chaperone DnaK
RHE_RS07405	chr	-	WP_011424784.1	314	COG0760	O	molecular chaperone SurA
RHE_RS14630	chr	-	WP_011426106.1	235	COG1076	O	molecular chaperone DjlA
RHE_RS19540	chr	-	WP_042119057.1	205	COG0484	O	molecular chaperone DnaJ
RHE_RS27070	p42f	-	WP_011428431.1	630	COG0326	O	molecular chaperone HtpG
RHE_RS01925	chr	-	WP_011423763.1	188	COG0694	O	NifU family protein
RHE_RS01845	chr	-	WP_011423749.1	211	COG0576	O	nucleotide exchange factor GrpE
RHE_RS06615	chr	-	WP_011424632.1	529	COG0265	O	PDZ domain-containing protein
RHE_RS29525	p42d	-	WP_011053299.1	451	COG0265	O	PDZ domain-containing protein
RHE_RS22565	p42b	msrA	WP_011427574.1	169	COG0225	O	peptide-methionine (S)-S-oxide reductase
RHE_RS10825	chr	-	WP_011425381.1	169	COG0652	O	peptidylprolyl isomerase
RHE_RS11115	chr	-	WP_042118491.1	630	COG0760	O	peptidylprolyl isomerase
RHE_RS19270	chr	-	WP_011426970.1	293	COG0760	O	peptidylprolyl isomerase
RHE_RS11560	chr	-	WP_011425522.1	157	COG1225	O	peroxiredoxin
RHE_RS09250	chr	-	WP_042119235.1	220	COG2518	O	protein-L-isoaspartate O-methyltransferase
RHE_RS04425	chr	-	WP_011424227.1	286	COG0616	O	S49 family peptidase
RHE_RS24700	p42e	-	WP_011427989.1	393	COG4826	O	serine protease inhibitor
RHE_RS27200	p42f	-	WP_042119982.1	196	COG2135	O	SOS response-associated peptidase
RHE_RS18180	chr	-	WP_011426775.1	343	COG0330	O	SPFH/Band 7/PHB domain protein
RHE_RS07060	chr	-	WP_004675044.1	159	COG0691	O	SsrA-binding protein
RHE_RS10725	chr	-	WP_042118458.1	101	COG2938	O	succinate dehydrogenase assembly factor 2 family protein
RHE_RS11490	chr	-	WP_004675587.1	126	COG2151	O	SUF system Fe-S cluster assembly protein
RHE_RS24150	p42e	-	WP_011427885.1	251	COG3346	O	SURF1 family protein
RHE_RS15215	chr	trxB	WP_011426218.1	324	COG0492	O	thioredoxin-disulfide reductase
RHE_RS19400	chr	-	WP_011426995.1	220	COG0526	O	TlpA family protein disulfide reductase
RHE_RS09405	chr	-	WP_011425130.1	494	COG0544	O	trigger factor
RHE_RS16935	chr	-	WP_042118949.1	273	COG0829	O	urease accessory protein
RHE_RS09800	chr	rseP	WP_011425197.1	375	COG0750	OK	RIP metalloprotease RseP
RHE_RS01955	chr	-	WP_020920228.1	968	COG2844	OT	[protein-PII] uridylyltransferase [Rhizobium etli]
RHE_RS27830	p42f	-	WP_042119994.1	341	COG0614	P	ABC transporter substrate-binding protein
RHE_RS05430	chr	-	WP_011424407.1	234	COG0288	P	carbonic anhydrase
RHE_RS30365	p42d	-	WP_042120140.1	242	COG0288	P	carbonic anhydrase
RHE_RS02760	chr	-	WP_011423916.1	153	COG2128	P	carboxymuconolactone decarboxylase family protein
RHE_RS26440	p42f	katG	WP_011428316.1	728	COG0376	P	catalase peroxidase
RHE_RS25150	p42e	-	WP_011428072.1	459	COG0053	P	cation transporter
RHE_RS24060	p42e	-	WP_011427866.1	840	COG2217	P	copper-translocating P-type ATPase
RHE_RS04420	chr	-	WP_011424226.1	446	COG1914	P	divalent metal cation transporter
RHE_RS13730	chr	-	WP_011425932.1	322	COG4594	P	ferrichrome ABC transporter substrate-binding protein
RHE_RS16675	chr	-	WP_011426493.1	135	COG2346	P	globin
RHE_RS19015	chr	-	WP_011426928.1	748	COG2217	P	heavy metal translocating P-type ATPase
RHE_RS16720	chr	-	WP_011426502.1	349	COG3720	P	hemin-degrading factor
RHE_RS02700	chr	-	WP_011423905.1	137	COG3793	P	hypothetical protein
RHE_RS10880	chr	-	WP_011425392.1	341	COG1840	P	iron ABC transporter substrate-binding protein
RHE_RS03205	chr	-	WP_011423998.1	605	COG1226	P	Kef family K(+) transporter
RHE_RS24655	p42e	-	WP_011427980.1	357	COG0715	P	lipid kinase
RHE_RS04330	chr	-	WP_041678828.1	325	COG0598	P	magnesium transporter
RHE_RS11345	chr	mgtE	WP_011425480.1	468	COG2239	P	magnesium transporter
RHE_RS27890	p42f	-	WP_042119996.1	347	COG0598	P	magnesium and cobalt transport protein CorA
RHE_RS19775	chr	-	WP_011427061.1	336	COG0715	P	myristoyl transferase
RHE_RS26175	p42e	-	WP_011428264.1	445	COG2072	P	NAD(P)/FAD-dependent oxidoreductase
RHE_RS15570	chr	-	WP_011426284.1	548	COG1283	P	Na/Pi cotransporter family protein
RHE_RS28780	p42f	-	WP_011428757.1	437	COG0715	P	nitrate ABC transporter substrate-binding protein
RHE_RS16865	chr	-	WP_020922088.1	323	COG0715	P	NMT1/THI5 like domain-containing protein
RHE_RS15450	chr	-	WP_020921901.1	264	COG1496	P	peptidoglycan editing factor PgeF
RHE_RS04230	chr	-	WP_042117976.1	604	COG0475	P	potassium transporter TrkA
RHE_RS04335	chr	trkD	WP_011424210.1	632	COG3158	P	potassium transporter Kup
RHE_RS22940	p42c	tauB	WP_011427645.1	262	COG4525	P	taurine import ATP-binding protein TauB
RHE_RS28865	p42f	-	WP_011428774.1	724	COG4774	P	TonB-dependent siderophore receptor
RHE_RS00545	chr	-	WP_011423502.1	139	COG0735	P	transcriptional repressor
RHE_RS01910	chr	-	WP_011423760.1	142	COG0735	P	transcriptional repressor
RHE_RS13870	chr	-	WP_011425960.1	312	COG1121	P	zinc import ATP-binding protein ZnuC
RHE_RS13875	chr	-	WP_011425961.1	352	COG4531	P	zinc ABC transporter substrate-binding protein
RHE_RS04535	chr	-	WP_011424248.1	414	COG4638	PR	aromatic ring-hydroxylating dioxygenase subunit alpha
RHE_RS04685	chr	-	WP_011424277.1	224	COG1122	PR	biotin transport ATP-binding protein BioM
RHE_RS25505	p42e	-	WP_011428137.1	252	COG3971	Q	2-keto-4-pentenoate hydratase
RHE_RS18505	chr	-	WP_011426832.1	368	COG4663	Q	ABC transporter substrate-binding protein
RHE_RS20140	chr	-	WP_011427129.1	235	COG4181	Q	ABC transporter ATP-binding protein
RHE_RS24230	p42e	-	WP_011427900.1	629	COG4172	Q	ABC transporter ATP-binding protein
RHE_RS25825	p42e	-	WP_011428199.1	618	COG4172	Q	ABC transporter ATP-binding protein
RHE_RS11745	chr	-	WP_011425558.1	297	COG3485	Q	catechol 1,2-dioxygenase
RHE_RS00085	chr	-	WP_011423421.1	280	COG0179	Q	FAA hydrolase family protein
RHE_RS00670	chr	-	WP_011423524.1	122	COG0346	Q	glyoxalase
RHE_RS03155	chr	-	WP_042119161.1	539	COG0346	Q	glyoxalase
RHE_RS18160	chr	-	WP_011426771.1	483	COG5310	Q	homospermidine synthase
RHE_RS00895	chr	-	WP_011423570.1	362	COG4174	Q	microcin C ABC transporter permease YejB
RHE_RS28805	p42f	-	WP_011428762.1	1330	COG1020	Q	non-ribosomal peptide synthetase
RHE_RS01515	chr	-	WP_011423683.1	149	COG2050	Q	PaaI family thioesterase
RHE_RS18930	chr	-	WP_011426914.1	394	COG5285	Q	phytanoyl-CoA dioxygenase
RHE_RS22205	p42b	-	WP_042119649.1	658	COG2312	Q	protein-L-isoaspartate(D-aspartate) O-methyltransferase
RHE_RS02960	chr	maf	WP_011423951.1	206	COG0424	Q	septum formation inhibitor Maf
RHE_RS18090	chr	-	WP_011426758.1	139	COG1942	Q	tautomerase family protein
RHE_RS29540	p42d	-	WP_008534153.1	350	COG3424	Q	type III polyketide synthase
RHE_RS06805	chr	-	WP_011424669.1	145	COG0346	Q	VOC family protein
RHE_RS30815	p42d	-	WP_011053463.1	205	COG0500	QR	methyltransferase domain-containing protein
RHE_RS00265	chr	-	WP_011423455.1	470	COG2124	QV	cytochrome P450
RHE_RS08105	chr	-	WP_011424912.1	414	COG2124	QV	cytochrome P450
RHE_RS29850	p42d	-	WP_032983735.1	109	COG0599	R	4-carboxymuconolactone decarboxylase
RHE_RS07490	chr	-	WP_011424801.1	627	COG0488	R	ABC transporter ATP-binding protein
RHE_RS10660	chr	-	WP_011425349.1	522	COG3845	R	ABC transporter ATP-binding protein
RHE_RS11985	chr	-	WP_011425605.1	203	COG3218	R	ABC transporter
RHE_RS20095	chr	-	WP_011427121.1	317	COG2984	R	ABC transporter substrate-binding protein
RHE_RS20610	chr	-	WP_011427218.1	618	COG4178	R	ABC transporter ATP-binding protein/permease
RHE_RS22055	p42b	-	WP_011427478.1	540	COG0488	R	ABC transporter ATP-binding protein
RHE_RS06305	chr	-	WP_042118137.1	388	COG0628	R	AI-2E family transporter
RHE_RS07595	chr	-	WP_011424822.1	374	COG0628	R	AI-2E family transporter
RHE_RS11195	chr	-	WP_041678651.1	400	COG0628	R	AI-2E family transporter
RHE_RS02500	chr	-	WP_011423871.1	339	COG0667	R	aldo/keto reductase
RHE_RS04120	chr	-	WP_011424168.1	349	COG0667	R	aldo/keto reductase
RHE_RS07120	chr	-	WP_011424730.1	331	COG0667	R	aldo/keto reductase
RHE_RS11525	chr	-	WP_011425515.1	225	COG2945	R	alpha/beta hydrolase
RHE_RS26285	p42e	-	WP_020923242.1	278	COG3618	R	amidohydrolase
RHE_RS19025	chr	-	WP_011426930.1	402	COG2081	R	aminoacetone oxidase family FAD-binding enzyme
RHE_RS29360	p42f	-	WP_042120035.1	408	COG1373	R	ATP-binding protein
RHE_RS19225	chr	-	WP_011426962.1	285	COG0388	R	carbon-nitrogen hydrolase family protein
RHE_RS29130	p42f	-	WP_011428820.1	271	COG0714	R	CbbQ/NirQ/NorQ/GpvN family protein
RHE_RS19910	chr	-	WP_011427086.1	387	COG1485	R	cell division protein ZapE
RHE_RS06560	chr	-	WP_042118151.1	214	COG3179	R	chitinase
RHE_RS01725	chr	-	WP_011423725.1	270	COG0121	R	class II glutamine amidotransferase
RHE_RS15445	chr	-	WP_011426259.1	366	COG1565	R	class I SAM-dependent methyltransferase
RHE_RS06090	chr	-	WP_011424527.1	154	COG1917	R	cupin domain-containing protein
RHE_RS18595	chr	-	WP_020922302.1	162	COG2954	R	CYTH domain-containing protein
RHE_RS12040	chr	-	WP_011425616.1	339	COG0673	R	dehydrogenase
RHE_RS08445	chr	-	WP_011424964.1	339	COG4188	R	dienelactone hydrolase
RHE_RS20715	chr	-	WP_011427239.1	470	COG5383	R	DUF1338 domain-containing protein
RHE_RS29235	p42f	-	WP_042120067.1	377	COG2070	R	DUF561 domain-containing protein
RHE_RS09355	chr	-	WP_011425120.1	290	COG2607	R	DUF815 domain-containing protein
RHE_RS24365	p42e	-	WP_011427925.1	233	COG4312	R	DUF899 domain-containing protein
RHE_RS15545	chr	-	WP_011426279.1	310	COG3021	R	endonuclease
RHE_RS14690	chr	-	WP_011426118.1	549	COG0488	R	energy-dependent translational throttle protein EttA
RHE_RS19730	chr	-	WP_011427052.1	959	COG3383	R	formate dehydrogenase subunit alpha
RHE_RS00410	chr	-	WP_011423477.1	382	COG0673	R	gfo/Idh/MocA family oxidoreductase
RHE_RS01375	chr	-	WP_011423657.1	328	COG0673	R	gfo/Idh/MocA family oxidoreductase
RHE_RS06880	chr	-	WP_011424683.1	371	COG0673	R	gfo/Idh/MocA family oxidoreductase
RHE_RS10505	chr	-	WP_011425319.1	366	COG0673	R	gfo/Idh/MocA family oxidoreductase
RHE_RS25945	p42e	-	WP_011428221.1	385	COG0673	R	gfo/Idh/MocA family oxidoreductase
RHE_RS27495	p42f	-	WP_011428513.1	345	COG0673	R	gfo/Idh/MocA family oxidoreductase
RHE_RS29380	p42f	-	WP_011428866.1	348	COG0673	R	gfo/Idh/MocA family oxidoreductase
RHE_RS12545	chr	-	WP_011425710.1	343	COG0667	R	glyceraldehyde 3-phosphate reductase
RHE_RS24210	p42e	-	WP_020922951.1	402	COG4671	R	glycosyltransferase family 28 protein
RHE_RS18535	chr	-	WP_011426838.1	365	COG0523	R	GTP-binding protein
RHE_RS19590	chr	-	WP_011427028.1	387	COG0523	R	GTP-binding protein
RHE_RS28445	p42f	-	WP_011428692.1	550	COG0110	R	hexapeptide transferase
RHE_RS19490	chr	gloB	WP_011427011.1	256	COG0491	R	hydroxyacylglutathione hydrolase
RHE_RS04215	chr	-	WP_011424186.1	293	COG1752	R	hypothetical protein
RHE_RS10500	chr	-	WP_011425318.1	213	COG3828	R	hypothetical protein
RHE_RS18065	chr	-	WP_011426753.1	204	COG0457	R	hypothetical protein
RHE_RS20755	chr	-	WP_011427246.1	480	COG5476	R	hypothetical protein
RHE_RS10755	chr	-	WP_011425368.1	217	COG5342	R	invasion associated locus B family protein
RHE_RS03995	chr	-	WP_011424143.1	330	COG0491	R	MBL fold metallo-hydrolase
RHE_RS00040	chr	-	WP_011423413.1	168	COG3030	R	membrane protein FxsA
RHE_RS17565	chr	-	WP_011426663.1	244	COG5446	R	membrane protein
RHE_RS24075	p42e	-	WP_011427869.1	1823	COG0457	R	membrane protein
RHE_RS20585	chr	-	WP_042119108.1	514	COG4784	R	metalloprotease
RHE_RS02750	chr	-	WP_042117845.1	310	COG4976	R	methyltransferase domain-containing protein
RHE_RS07125	chr	-	WP_011424731.1	285	COG3217	R	MOSC domain-containing protein
RHE_RS15650	chr	-	WP_073990388.1	180	COG3153	R	N-acetyltransferase
RHE_RS18550	chr	-	WP_011426841.1	196	COG3153	R	N-acetyltransferase
RHE_RS30050	p42d	-	WP_004671520.1	368	COG1062	R	NAD(P)-dependent alcohol dehydrogenase
RHE_RS30755	p42d	-	WP_011053454.1	685	COG2192	R	nodulation protein
RHE_RS30975	p42d	-	WP_004679687.1	195	COG3153	R	nodulation protein A
RHE_RS09985	chr	-	WP_011425231.1	281	COG3956	R	nucleoside triphosphate pyrophosphohydrolase
RHE_RS03140	chr	-	WP_011423985.1	144	COG1765	R	OsmC family peroxiredoxin
RHE_RS22745	p42b	-	WP_011427608.1	667	COG0667	R	oxidoreductase
RHE_RS23530	p42c	-	WP_011427762.1	667	COG2936	R	peptidase
RHE_RS11185	chr	-	WP_011425449.1	299	COG0400	R	phospholipase
RHE_RS28345	p42f	-	WP_011428674.1	197	COG0693	R	protease
RHE_RS12195	chr	-	WP_011425646.1	203	COG3576	R	pyridoxamine 5\'-phosphate oxidase family protein
RHE_RS07755	chr	-	WP_011424851.1	790	COG0535	R	radical SAM protein
RHE_RS15895	chr	der	WP_011426344.1	473	COG1160	R	ribosome biogenesis GTPase Der
RHE_RS12375	chr	-	WP_011425680.1	272	COG4976	R	S-adenosylmethionine-dependent methyltransferase
RHE_RS05220	chr	-	WP_011424373.1	282	COG0702	R	SDR family NAD(P)-dependent oxidoreductase
RHE_RS14165	chr	-	WP_011426014.1	302	COG0702	R	SDR family NAD(P)-dependent oxidoreductase
RHE_RS28525	p42f	-	WP_011428708.1	375	COG1062	R	S-(hydroxymethyl)glutathione dehydrogenase/class III alcohol dehydrogenase
RHE_RS05880	chr	-	WP_011424491.1	334	COG4586	R	sugar ABC transporter ATP-binding protein
RHE_RS18605	chr	-	WP_020922304.1	309	COG1054	R	sulfurtransferase
RHE_RS04400	chr	-	WP_011424222.1	610	COG0457	R	tetratricopeptide repeat protein
RHE_RS13790	chr	-	WP_011425944.1	1239	COG0457	R	tetratricopeptide repeat protein
RHE_RS18450	chr	-	WP_011426822.1	288	COG0457	R	tetratricopeptide repeat protein
RHE_RS17680	chr	ygbF	WP_020922193.1	329	COG1729	R	tol-pal system protein YbgF
RHE_RS29230	p42f	-	WP_011428841.1	233	COG0693	R	type 1 glutamine amidotransferase domain-containing protein
RHE_RS00530	chr	-	WP_011423499.1	262	COG1434	R	YdcF family protein
RHE_RS21040	chr	-	WP_011427295.1	219	COG0325	R	YggS family pyridoxal phosphate-dependent enzyme
RHE_RS16150	chr	-	WP_041678724.1	469	COG2308	S	circularly permuted type 2 ATP-grasp protein
RHE_RS07295	chr	-	WP_011424764.1	205	COG1286	S	CvpA family protein
RHE_RS07500	chr	-	WP_011424803.1	169	COG2318	S	damage-inducible protein DinB
RHE_RS21030	chr	-	WP_010019544.1	233	COG3820	S	DUF1013 domain-containing protein
RHE_RS18110	chr	-	WP_011426762.1	161	COG5480	S	DUF1036 domain-containing protein
RHE_RS15605	chr	-	WP_011426291.1	207	COG3816	S	DUF1285 domain-containing protein
RHE_RS16915	chr	-	WP_011426541.1	134	COG3755	S	DUF1311 domain-containing protein
RHE_RS01585	chr	-	WP_011423697.1	95	COG5470	S	DUF1330 domain-containing protein
RHE_RS06550	chr	-	WP_011424619.1	153	COG3558	S	DUF1348 domain-containing protein
RHE_RS17915	chr	-	WP_004679442.1	171	COG5317	S	DUF1465 domain-containing protein
RHE_RS11315	chr	-	WP_011425475.1	145	COG5458	S	DUF1489 domain-containing protein
RHE_RS06435	chr	-	WP_011424594.1	114	COG5447	S	DUF1491 domain-containing protein
RHE_RS29090	p42f	-	WP_011428814.1	175	COG4549	S	DUF1775 domain-containing protein
RHE_RS12395	chr	-	WP_011425684.1	151	COG5649	S	DUF1801 domain-containing protein
RHE_RS20380	chr	-	WP_011427175.1	165	COG3812	S	DUF1993 domain-containing protein
RHE_RS07080	chr	-	WP_011424722.1	196	COG3216	S	DUF2062 domain-containing protein
RHE_RS19465	chr	-	WP_011427006.1	338	COG4093	S	DUF2125 domain-containing protein
RHE_RS14445	chr	-	WP_011426069.1	81	COG5460	S	DUF2164 domain-containing protein
RHE_RS29145	p42f	-	WP_011428823.1	94	COG4309	S	DUF2249 domain-containing protein
RHE_RS18125	chr	-	WP_008533181.1	87	COG3750	S	DUF2312 domain-containing protein
RHE_RS24330	p42e	-	WP_011427919.1	170	COG5642	S	DUF2384 domain-containing protein
RHE_RS04770	chr	-	WP_011424294.1	213	COG1392	S	DUF47 domain-containing protein
RHE_RS10715	chr	-	WP_011425360.1	235	COG2928	S	DUF502 domain-containing protein
RHE_RS15615	chr	-	WP_020921924.1	306	COG1721	S	DUF58 domain-containing protein
RHE_RS11330	chr	-	WP_011425477.1	255	COG3821	S	DUF599 domain-containing protein
RHE_RS19040	chr	-	WP_011426933.1	130	COG3564	S	DUF779 domain-containing protein
RHE_RS16185	chr	-	WP_020922003.1	331	COG3802	S	fumarylacetoacetate hydrolase
RHE_RS24255	p42e	-	WP_011427905.1	166	COG3791	S	GFA family protein
RHE_RS19650	chr	-	WP_011427037.1	640	COG3533	S	glycoside hydrolase family 127 protein
RHE_RS21005	chr	-	WP_042119131.1	556	COG5360	S	heparinase
RHE_RS17060	chr	-	WP_011426568.1	215	COG5385	S	histidine phosphotransferase
RHE_RS00465	chr	-	WP_011423488.1	69	COG2900	S	hypothetical protein
RHE_RS00700	chr	-	WP_011423530.1	179	COG3807	S	hypothetical protein
RHE_RS02605	chr	-	WP_011423888.1	177	COG5352	S	hypothetical protein
RHE_RS09000	chr	-	WP_011425052.1	108	COG5453	S	hypothetical protein
RHE_RS09730	chr	-	WP_011425186.1	123	COG5490	S	hypothetical protein
RHE_RS14325	chr	-	WP_011426046.1	171	COG3814	S	hypothetical protein
RHE_RS18195	chr	-	WP_011426778.1	511	COG5338	S	hypothetical protein
RHE_RS18355	chr	-	WP_011426805.1	805	COG2307	S	hypothetical protein
RHE_RS21050	chr	-	WP_011427297.1	157	COG5468	S	hypothetical protein
RHE_RS21570	p42a	-	WP_009996985.1	521	COG4372	S	IS66 family transposase ISRel19
RHE_RS02030	chr	-	WP_011423782.1	221	COG5375	S	membrane protein
RHE_RS04020	chr	-	WP_011424148.1	138	COG5331	S	membrane protein
RHE_RS11555	chr	-	WP_011425521.1	1132	COG3164	S	membrane protein
RHE_RS15900	chr	-	WP_011426345.1	227	COG4649	S	membrane protein
RHE_RS17095	chr	-	WP_011426575.1	828	COG5373	S	membrane protein
RHE_RS13410	chr	-	WP_011425869.1	307	COG4286	S	metal-dependent hydrolase
RHE_RS01540	chr	-	WP_011423688.1	424	COG3487	S	peptidase
RHE_RS19845	chr	-	WP_041678775.1	358	COG3735	S	polysaccharide biosynthesis protein GumN
RHE_RS20345	chr	-	WP_042119094.1	169	COG3760	S	prolyl-tRNA synthetase associated domain-containing protein
RHE_RS01175	chr	-	WP_086005026.1	330	COG4748	S	restriction endonuclease
RHE_RS28515	p42f	gfa	WP_011428706.1	190	COG3791	S	S-(hydroxymethyl)glutathione synthase
RHE_RS15015	chr	-	WP_011426178.1	246	COG2968	S	SIMPL domain-containing protein
RHE_RS07805	chr	-	WP_042119223.1	196	COG5452	S	ubiquinol-cytochrome c chaperone
RHE_RS07385	chr	-	WP_011424780.1	295	COG1561	S	YicC family protein
RHE_RS18920	chr	-	WP_011426912.1	405	COG2114	T	adenylate/guanylate cyclase domain-containing protein
RHE_RS18990	chr	-	WP_011426924.1	407	COG2114	T	adenylate/guanylate cyclase domain-containing protein
RHE_RS01310	chr	-	WP_011423644.1	271	COG1073	T	alpha/beta hydrolase
RHE_RS18490	chr	-	WP_042119027.1	766	COG5001	T	bifunctional diguanylate cyclase/phosphodiesterase
RHE_RS11270	chr	-	WP_011425466.1	144	COG0517	T	CBS domain-containing protein
RHE_RS23385	p42c	-	WP_011427734.1	240	COG0517	T	CBS domain-containing protein
RHE_RS28975	p42f	-	WP_011428795.1	225	COG0517	T	CBS domain-containing protein
RHE_RS20290	chr	-	WP_011427160.1	151	COG0664	T	cyclic nucleotide-binding domain-containing protein
RHE_RS11640	chr	-	WP_011425537.1	764	COG2202	T	GGDEF domain-containing protein
RHE_RS12190	chr	-	WP_011425645.1	355	COG2199	T	GGDEF domain-containing protein
RHE_RS28600	p42f	-	WP_042120011.1	628	COG3275	T	GGDEF domain-containing protein
RHE_RS28770	p42f	-	WP_011428755.1	588	COG5001	T	GGDEF domain-containing protein
RHE_RS21975	p42a	-	WP_011427463.1	207	COG3916	T	GNAT family N-acetyltransferase
RHE_RS02805	chr	-	WP_011423924.1	1249	COG0790	T	hemagglutinin
RHE_RS23630	p42c	-	WP_011427783.1	461	COG4564	T	histidine kinase
RHE_RS04855	chr	-	WP_011424309.1	321	COG2334	T	homoserine kinase
RHE_RS28155	p42f	-	WP_042120003.1	376	COG3448	T	HPP family protein
RHE_RS11950	chr	-	WP_011425598.1	127	COG2198	T	Hpt domain-containing protein
RHE_RS18485	chr	-	WP_042119025.1	250	COG3916	T	hypothetical protein
RHE_RS18190	chr	-	WP_011426777.1	331	COG0517	T	KpsF/GutQ family sugar-phosphate isomerase
RHE_RS20695	chr	-	WP_042119111.1	1103	COG1073	T	membrane protein
RHE_RS00155	chr	-	WP_011423434.1	860	COG2205	T	PAS domain-containing protein
RHE_RS01895	chr	-	WP_011423757.1	350	COG1702	T	phosphate starvation-inducible protein PhoH
RHE_RS19205	chr	ptsP	WP_011426958.1	755	COG3605	T	phosphoenolpyruvate--protein phosphotransferase
RHE_RS02235	chr	-	WP_011423820.1	505	COG3852	T	sensor histidine kinase
RHE_RS17190	chr	-	WP_011426594.1	245	COG0639	T	serine/threonine protein phosphatase
RHE_RS20025	chr	typA	WP_011427108.1	606	COG1217	T	translational GTPase TypA
RHE_RS07075	chr	-	WP_011424720.1	744	COG0317	TK	bifunctional (p)ppGpp synthetase/guanosine-3\',5\'-bis(diphosphate) 3\'-pyrophosphohydrolase
RHE_RS12925	chr	-	WP_041678678.1	276	COG3706	TK	chemotaxis protein CheY
RHE_RS27810	p42f	-	WP_011428572.1	2099	COG0745	TK	diguanylate cyclase
RHE_RS28910	p42f	-	WP_011428784.1	240	COG2197	TK	DNA-binding response regulator
RHE_RS20970	chr	-	WP_011427283.1	539	COG3706	TK	GGDEF domain-containing protein
RHE_RS11980	chr	-	WP_011425604.1	417	COG3706	TK	sensor domain-containing diguanylate cyclase
RHE_RS21935	p42a	-	WP_011427456.1	220	COG3701	U	conjugal transfer protein TrbF
RHE_RS08675	chr	-	WP_011424990.1	446	COG0201	U	preprotein translocase subunit SecY
RHE_RS09360	chr	yajC	WP_011425121.1	115	COG1862	U	preprotein translocase subunit YajC
RHE_RS03195	chr	-	WP_011423996.1	849	COG0341	U	protein translocase subunit SecDF
RHE_RS17705	chr	tolR	WP_008536277.1	151	COG0848	U	protein TolR
RHE_RS17710	chr	tolQ	WP_004671617.1	239	COG0811	U	protein TolQ
RHE_RS19275	chr	-	WP_011426971.1	904	COG0653	U	protein translocase subunit SecA
RHE_RS00035	chr	-	WP_011423412.1	160	COG1952	U	protein-export protein SecB
RHE_RS20210	chr	-	WP_011427144.1	522	COG0552	U	signal recognition particle-docking protein FtsY
RHE_RS01055	chr	-	WP_011423601.1	491	COG4962	UW	CpaF family protein
RHE_RS01075	chr	-	WP_011423605.1	279	COG5010	UW	hypothetical protein
RHE_RS01020	chr	-	WP_042117718.1	136	COG4964	UW	membrane protein
RHE_RS01050	chr	-	WP_011423600.1	425	COG4963	UW	pilus assembly regulator protein
RHE_RS24795	p42e	-	WP_042119852.1	632	COG4962	UW	pilus assembly protein
RHE_RS25655	p42e	-	WP_011428165.1	380	COG4963	UW	pilus assembly protein
RHE_RS01040	chr	-	WP_011423598.1	498	COG4964	UW	type II and III secretion system protein family protein
RHE_RS25630	p42e	-	WP_011428160.1	495	COG4964	UW	type II and III secretion system protein family protein
RHE_RS00870	chr	-	WP_011423565.1	595	COG1132	V	ABC transporter ATP-binding protein
RHE_RS15560	chr	-	WP_011426282.1	618	COG1132	V	ABC transporter ATP-binding protein
RHE_RS17925	chr	-	WP_042118995.1	600	COG1132	V	ABC transporter
RHE_RS30805	p42d	nodI	WP_016737487.1	316	COG1131	V	ABC transporter ATP-binding protein
RHE_RS20455	chr	-	WP_020922545.1	587	COG1132	V	beta-(1-->2)glucan export ATP-binding/permease NdvA
RHE_RS04835	chr	-	WP_011424305.1	213	COG3896	V	chloramphenicol phosphotransferase
RHE_RS16345	chr	-	WP_042118917.1	382	COG1680	V	class C beta-lactamase
RHE_RS18675	chr	-	WP_042119032.1	403	COG1566	V	HlyD family secretion protein
RHE_RS17120	chr	-	WP_011426580.1	1066	COG0841	V	multidrug efflux RND transporter permease subunit
RHE_RS17440	chr	-	WP_011426638.1	1036	COG0841	V	multidrug efflux RND transporter permease subunit
RHE_RS06020	chr	-	WP_011424513.1	140	COG1764	V	organic hydroperoxide resistance protein
RHE_RS10735	chr	-	WP_011425364.1	155	COG1764	V	peroxiredoxin
RHE_RS23415	p42c	-	WP_011427738.1	151	COG3467	V	pyridoxamine 5\'-phosphate oxidase family protein
RHE_RS04760	chr	-	WP_011424292.1	105	COG1694	V	pyrophosphatase
RHE_RS14720	chr	-	WP_011426124.1	114	COG0251	V	RidA family protein
RHE_RS23730	p42c	-	WP_011427802.1	114	COG0251	V	RidA family protein
RHE_RS01065	chr	-	WP_011423603.1	328	COG2064	W	type II secretion system F family protein
RHE_RS33080	p42d	-	WP_076612137.1	315	COG3335	X	IS630 family transposase ISRel6
RHE_RS30350	p42d	-	WP_011053408.1	473	COG2801	X	ISNCY-like element ISRel10 family transposase
RHE_RS02990
RHE_RS07760	chr	-	WP_011424852.1	298			glucosyltransferase
RHE_RS08470	chr	-	WP_011424968.1	230			metalloprotease
RHE_RS10240	chr	-	WP_011425272.1	337			nucleotidyltransferase
RHE_RS20560	chr	-	WP_042119351.1	1059			helicase
RHE_RS21695
RHE_RS31185
RHE_RS05200	chr	-	WP_010055906.1	135			hypothetical protein
RHE_RS05295	chr	-	WP_011424383.1	377			hypothetical protein
RHE_RS05645	chr	-	WP_011424446.1	284			hypothetical protein
RHE_RS05670	chr	-	WP_011424452.1	661			hypothetical protein
RHE_RS06000	chr	-	WP_011424509.1	94			hypothetical protein
RHE_RS07640	chr	-	WP_011424831.1	395			membrane protein
RHE_RS07735	chr	-	WP_042118210.1	664			hypothetical protein
RHE_RS08070	chr	-	WP_080655787.1	71			hypothetical protein
RHE_RS08165	chr	-	WP_011424920.1	120			hypothetical protein
RHE_RS09380	chr	-	WP_020921137.1	155			hypothetical protein
RHE_RS09650	chr	-	WP_011425171.1	101			NADH-ubiquinone oxidoreductase
RHE_RS10095	chr	-	WP_011425250.1	350			hypothetical protein
RHE_RS10170	chr	-	WP_011425262.1	170			hypothetical protein
RHE_RS11300	chr	-	WP_041678653.1	261			hypothetical protein
RHE_RS11310	chr	-	WP_011425474.1	91			hypothetical protein
RHE_RS11590	chr	-	WP_041678657.1	164			4-hydroxyphenylacetate 3-monooxygenase
RHE_RS11665	chr	-	WP_011425542.1	132			hypothetical protein
RHE_RS11765	chr	-	WP_011425562.1	396			hypothetical protein
RHE_RS12895	chr	-	WP_011425775.1	94			hypothetical protein
RHE_RS13225	chr	-	WP_011425835.1	270			hypothetical protein
RHE_RS13740	chr	-	WP_020921685.1	74			hypothetical protein
RHE_RS13745	chr	-	WP_011425935.1	102			hypothetical protein
RHE_RS13915	chr	-	WP_011425967.1	100			hypothetical protein
RHE_RS14885	chr	-	WP_011426156.1	127			hypothetical protein
RHE_RS31225	chr	-	WP_011426165.1	164			hypothetical protein
RHE_RS15025	chr	-	WP_011426180.1	101			hypothetical protein
RHE_RS15115	chr	-	WP_011426198.1	296			hypothetical protein
RHE_RS16130	chr	-	WP_042118890.1	555			ATP-dependent helicase
RHE_RS16755	chr	-	WP_011426508.1	68			hypothetical protein
RHE_RS16945	chr	-	WP_011426547.1	172			hypothetical protein
RHE_RS17045	chr	-	WP_011426566.1	117			hypothetical protein
RHE_RS17080	chr	-	WP_011426572.1	127			hypothetical protein
RHE_RS17405	chr	-	WP_011426631.1	68			hypothetical protein
RHE_RS18705	chr	-	WP_011426871.1	251			hypothetical protein
RHE_RS19915	chr	-	WP_011427087.1	171			membrane protein
RHE_RS02245	chr	-	WP_011423821.1	292			hypothetical protein
RHE_RS24115	p42e	-	WP_011427877.1	103			hypothetical protein
RHE_RS25005	p42e	-	WP_011428043.1	878			hypothetical protein
RHE_RS25285	p42e	-	WP_011428096.1	191			hypothetical protein
RHE_RS02560	chr	-	WP_020920305.1	405			hypothetical protein
RHE_RS26030	p42e	-	WP_011428236.1	160			hypothetical protein
RHE_RS26095	p42e	-	WP_011428247.1	136			hypothetical protein
RHE_RS26260	p42e	-	WP_011428281.1	138			hypothetical protein
RHE_RS26265	p42e	-	WP_011428282.1	139			hypothetical protein
RHE_RS26950	p42f	-	WP_011428411.1	318			hypothetical protein
RHE_RS27040	p42f	-	WP_011428427.1	290			hypothetical protein
RHE_RS27160	p42f	-	WP_011428448.1	312			hypothetical protein
RHE_RS27690	p42f	-	WP_042120053.1	364			hypothetical protein
RHE_RS27790	p42f	-	WP_011428568.1	69			hypothetical protein
RHE_RS28060	p42f	-	WP_011428621.1	282			carbohydrate-binding protein
RHE_RS28650	p42f	-	WP_063503105.1	172			hypothetical protein
RHE_RS28655	p42f	-	WP_042120059.1	279			hypothetical protein
RHE_RS02925	chr	-	WP_011423945.1	64			hypothetical protein
RHE_RS29465	p42d	-	WP_011053288.1	356			hypothetical protein
RHE_RS29690	p42d	-	WP_011053320.1	947			hypothetical protein
RHE_RS29855	p42d	-	WP_004668622.1	127			hypothetical protein
RHE_RS30785	p42d	-	WP_010022281.1	110			hypothetical protein
RHE_RS31045	p42d	-	WP_004677746.1	231			hypothetical protein
RHE_RS03405	chr	-	WP_011424038.1	209			hypothetical protein
RHE_RS03490	chr	-	WP_011424054.1	121			hypothetical protein
RHE_RS03945	chr	-	WP_011424134.1	343			hypothetical protein
RHE_RS04085	chr	-	WP_011424161.1	146			hypothetical protein
RHE_RS04195	chr	-	WP_011424182.1	209			hypothetical protein
RHE_RS04320	chr	-	WP_011424208.1	389			Fe-S-binding ATPase
RHE_RS04510	chr	-	WP_004680407.1	188			hypothetical protein
RHE_RS04530	chr	-	WP_011424247.1	202			hypothetical protein
RHE_RS04930	chr	-	WP_042118010.1	139			hypothetical protein
RHE_RS04955	chr	-	WP_011424327.1	214			hypothetical protein
RHE_RS00535	chr	-	WP_011423500.1	157			hypothetical protein
RHE_RS05160	chr	-	WP_042118033.1	324			hypothetical protein
RHE_RS29020	p42f	ccmI	WP_011428801.1	289			c-type cytochrome biogenesis protein CcmI
RHE_RS00595	chr	-	WP_011423511.1	916			translation initiation factor IF-2
RHE_RS26045	p42e	-	WP_011428239.1	258			SDR family NAD(P)-dependent oxidoreductase
RHE_RS30830	p42d	-	WP_010025697.1	328			nodulation protein NodZ
RHE_RS02015	chr	-	WP_011423780.1	110			LapA family protein
RHE_RS02935	chr	-	WP_011423947.1	143			DUF2948 domain-containing protein
RHE_RS03025	chr	-	WP_080655774.1	121			DUF1476 domain-containing protein
RHE_RS04455	chr	-	WP_011424233.1	643			DUF2207 domain-containing protein
RHE_RS04515	chr	-	WP_011424244.1	1110			DUF1217 domain-containing protein
RHE_RS04735	chr	-	WP_011424286.1	394			J domain-containing protein
RHE_RS05655	chr	-	WP_011424449.1	297			methyltransferase domain-containing protein
RHE_RS06565	chr	-	WP_011424622.1	101			Dabb family protein
RHE_RS07340	chr	-	WP_042118186.1	328			DUF2232 domain-containing protein
RHE_RS07350	chr	-	WP_011424774.1	152			30S ribosomal protein S6
RHE_RS08745	chr	-	WP_011425002.1	103			DUF1883 domain-containing protein
RHE_RS08950	chr	-	WP_011425042.1	156			MEKHLA domain-containing protein
RHE_RS09300	chr	-	WP_011425109.1	1063			SPOR domain-containing protein
RHE_RS09540	chr	-	WP_042118328.1	308			DUF2167 domain-containing protein
RHE_RS09725	chr	-	WP_011425185.1	67			DUF3126 domain-containing protein
RHE_RS09765	chr	-	WP_011425192.1	278			DUF1849 domain-containing protein
RHE_RS10060	chr	-	WP_011425244.1	357			conjugal transfer protein
RHE_RS11285	chr	-	WP_020921348.1	203			PilZ domain-containing protein
RHE_RS11890	chr	-	WP_042118552.1	343			flagellar biosynthesis protein FliO
RHE_RS13170	chr	-	WP_011425827.1	290			DUF3313 domain-containing protein
RHE_RS14950	chr	-	WP_011426167.1	327			DGQHR domain-containing protein
RHE_RS15380	chr	-	WP_011426247.1	150			BA14K family protein
RHE_RS16890	chr	-	WP_020922091.1	193			urease accessory protein UreE
RHE_RS17030	chr	-	WP_007533628.1	91			DUF1153 domain-containing protein
RHE_RS18445	chr	rpsU	WP_003585885.1	70			30S ribosomal protein S21
RHE_RS19190	chr	-	WP_011426955.1	242			DUF4167 domain-containing protein
RHE_RS19505	chr	-	WP_011427014.1	259			DUF3108 domain-containing protein
RHE_RS19615	chr	-	WP_042119061.1	81			DUF982 domain-containing protein
RHE_RS19875	chr	-	WP_011427081.1	249			DUF4241 domain-containing protein
RHE_RS20160	chr	-	WP_011427133.1	133			DUF2794 domain-containing protein
RHE_RS20240	chr	-	WP_011427150.1	122			30S ribosomal protein S16
RHE_RS20255	chr	-	WP_011427153.1	178			50S ribosomal protein L19
RHE_RS21150	p42a	-	WP_011427314.1	294			DUF3800 domain-containing protein
RHE_RS21400	p42a	-	WP_011427365.1	651			virulence VirE3 protein
RHE_RS21895	p42a	-	WP_011427448.1	210			DUF433 domain-containing protein
RHE_RS28315	p42f	-	WP_011428668.1	846			methyl-accepting chemotaxis protein
RHE_RS30795	p42d	-	WP_010020624.1	138			cupin domain-containing protein
RHE_RS31740	chr	-	WP_011426007.1	175			BA14K family protein
RHE_RS32710	p42d	-	WP_020465424.1	88			polysaccharide repressor protein
RHE_RS05840	chr	-	WP_011424483.1	259			class I SAM-dependent methyltransferase
RHE_RS08160	chr	-	WP_010009373.1	201			class I SAM-dependent methyltransferase
RHE_RS04205	chr	-	WP_011424184.1	628			pseudouridylate synthase subunit B protein
RHE_RS09325	chr	tatB	WP_011425114.1	206			twin-arginine translocase subunit TatB
RHE_RS11175	chr	-	WP_011425447.1	162			preprotein translocase subunit SecG
