# Supplementary material for: Rhizobium etli CFN42 proteomes showed isoenzymes in free-living and symbiosis with a different transcriptional regulation inferred from a transcriptional regulatory network
Source: Front Microbiol. 2022 Oct 13;13:947678. doi: 10.3389/fmicb.2022.947678 (PMC9611204; doi:10.3389/fmicb.2022.947678)
Supplement: SUPPLEMENTARY TABLE 6 — Isoenzymes with inferred Transcriptional regulation of non-clustered and clustered networks from Rhizobium etli CFN42. [file Table_6.xlsx]

## Sheet: Hoja1
				First network, Non Clustered-TF network															Clustered-TF network																K numbers with Function
Condition	Locus tag	K number	Upstream_region	Matrix_ID	Chain	End_motif	Start_motif	Site	Weight	P_value	Significance			Condition	Locus tag	K number	Upstream_region	Matrix_ID	Chain	End_motif	Start_motif	Site	Weight	P_value	Significance				Condition	Locus tag	K number	Compartment	locus name	COG number	COG group	Function from KO ORTHOLOGY	Function from NBCI
MM	RHE_RS12615	K00033	R	RHE_RS13345_m5	D	-84	-70	ACCGATTAGACCCTC	9.4	1.7e-05	4.77			Clustered-TF-MM	RHE_RS12615	K00033													MM	RHE_RS12615	K00033	chr	-	COG0362	G	PGD, gnd, gntZ; 6-phosphogluconate dehydrogenase [EC:1.1.1.44 1.1.1.343]	phosphogluconate dehydrogenase (NADP(+)-dependent, decarboxylating)
Bacteroid	RHE_RS17825	K00033	R	RHE_RS27925_m4	D	-110	-97	TGCCCTCGAAGGAG	8.7	1.8e-05	4.745			Clustered-TF-BACTEROID	RHE_RS17825	K00033													Bacteroid	RHE_RS17825	K00033	chr	gnd	COG1023	G	PGD, gnd, gntZ; 6-phosphogluconate dehydrogenase [EC:1.1.1.44 1.1.1.343]	6-phosphogluconate dehydrogenase (decarboxylating)
MM	RHE_RS07365	K00059	D	RHE_RS03180_m1	R	-29	-14	TATATCTGGAGATATC	6.3	3e-05	4.523			Clustered-TF-MM	RHE_RS07365	K00059													MM	RHE_RS07365	K00059	chr	fabG	COG1028	IQR	fabG, OAR1; 3-oxoacyl-[acyl-carrier protein] reductase [EC:1.1.1.100]	3-oxoacyl
Bacteroid	RHE_RS19755	K00059	R	RHE_RS23180_m2	R	-26	-8	CGTCCTCCTCGCGGACAAT	10.6	2.6e-06	5.585			Clustered-TF-BACTEROID	RHE_RS19755	K00059	R	RHE_RS23180_m2	R	-26	-8	CGTCCTCCTCGCGGACAAT	10.6	2.6e-06	5.585				Bacteroid	RHE_RS19755	K00059	chr	-	COG1028	IQR	fabG, OAR1; 3-oxoacyl-[acyl-carrier protein] reductase [EC:1.1.1.100]	SDR family NAD(P)-dependent oxidoreductase
MM	RHE_RS05335	K00059	D	RHE_RS17755_m2	R	-51	-39	GGCGCCCCTGTTC	11.4	7.3e-07	6.137			Clustered-TF-MM	RHE_RS05335	K00059	D	RHE_RS17755_m2	R	-51	-39	GGCGCCCCTGTTC	11.4	7.3e-07	6.137				MM	RHE_RS05335	K00059	chr	-	COG1028	IQR	fabG, OAR1; 3-oxoacyl-[acyl-carrier protein] reductase [EC:1.1.1.100]	3-oxoacyl-ACP reductase
MM	RHE_RS06685	K00059	R	RHE_RS30790_m1	D	-218	-206	CATCATCCATGGC	11.4	1.2e-06	5.921			Clustered-TF-MM	RHE_RS06685	K00059	R	RHE_RS30790_m1	D	-218	-206	CATCATCCATGGC	11.4	1.2e-06	5.921				MM	RHE_RS06685	K00059	chr	-	COG1028	IQR	fabG, OAR1; 3-oxoacyl-[acyl-carrier protein] reductase [EC:1.1.1.100]	KR domain-containing protein
Bacteroid	RHE_RS25095	K00059	D	RHE_RS15070_m4	R	-70	-57	AGTCTACCAGCCGA	10.1	4e-06	5.398			Clustered-TF-BACTEROID	RHE_RS25095	K00059													Bacteroid	RHE_RS25095	K00059	p42e	-	COG1028	IQR	fabG, OAR1; 3-oxoacyl-[acyl-carrier protein] reductase [EC:1.1.1.100]	SDR family NAD(P)-dependent oxidoreductase
MM	RHE_RS02500	K00064	R	RHE_RS22090_m3	R	-36	-22	ATAAAAACAAAAGCT	10.8	7.3e-07	6.137			Clustered-TF-MM	RHE_RS02500	K00064													MM	RHE_RS02500	K00064	chr	-	COG0667	R	E1.1.1.122; D-threo-aldose 1-dehydrogenase [EC:1.1.1.122]	aldo/keto reductase
Bacteroid	RHE_RS28605	K00064	D	RHE_RS03515_m5	R	-74	-54	TAACTAATAACGCTTTTGGGT	3	1.4e-05	4.854			Clustered-TF-BACTEROID	RHE_RS28605	K00064	D	RHE_RS03515_m5	R	-74	-54	TAACTAATAACGCTTTTGGGT	3	1.4e-05	4.854				Bacteroid	RHE_RS28605	K00064	p42f	-	COG0667	R	E1.1.1.122; D-threo-aldose 1-dehydrogenase [EC:1.1.1.122]	aldo/keto reductase
MM	RHE_RS05805	K00108	R	RHE_RS04690_m4	D	-69	-56	AAGGTGGCGGCAGC	13.8	1.5e-08	7.824			Clustered-TF-MM	RHE_RS05805	K00108	R	RHE_RS04690_m4	D	-69	-56	AAGGTGGCGGCAGC	13.8	1.5e-08	7.824				MM	RHE_RS05805	K00108	chr	betA	COG2303	IR	betA, CHDH; choline dehydrogenase [EC:1.1.99.1]	oxygen-dependent choline dehydrogenase
Bacteroid	RHE_RS22360	K00108												Clustered-TF-BACTEROID	RHE_RS22360	K00108													Bacteroid	RHE_RS22360	K00108	p42b	-	COG2303	IR	betA, CHDH; choline dehydrogenase [EC:1.1.99.1]	GMC family oxidoreductase
MM	RHE_RS00470	K00135	R	RHE_RS13345_m1	D	-46	-34	TTCAATGGCGCCG	6.9	0.00011	3.959			Clustered-TF-MM	RHE_RS00470	K00135													MM	RHE_RS00470	K00135	chr	gabD	COG1012	C	gabD; succinate-semialdehyde dehydrogenase / glutarate-semialdehyde dehydrogenase [EC:1.2.1.16 1.2.1.79 1.2.1.20]	NAD-dependent succinate-semialdehyde dehydrogenase
Bacteroid	RHE_RS29885	K00135	D	RHE_RS04575_m3	D	-17	-6	TAGAAAGGAAGA	3	0.00015	3.824			Clustered-TF-BACTEROID	RHE_RS29885	K00135													Bacteroid	RHE_RS29885	K00135	symbiotic plasmid p42d	gabD	COG1012	C	gabD; succinate-semialdehyde dehydrogenase / glutarate-semialdehyde dehydrogenase [EC:1.2.1.16 1.2.1.79 1.2.1.20]	NAD-dependent succinate-semialdehyde dehydrogenase
Bacteroid	RHE_RS28200	K00135	D	RHE_RS22030_m3	R	-36	-20	AAACTTTTCCAAATCAC	9.1	1.2e-05	4.921			Clustered-TF-BACTEROID	RHE_RS28200	K00135													Bacteroid	RHE_RS28200	K00135	p42f	gabD	COG1012	C	gabD; succinate-semialdehyde dehydrogenase / glutarate-semialdehyde dehydrogenase [EC:1.2.1.16 1.2.1.79 1.2.1.20]	NAD-dependent succinate-semialdehyde dehydrogenase
MM	RHE_RS20670	K00249												Clustered-TF-MM	RHE_RS20670	K00249													MM	RHE_RS20670	K00249	chr	-	COG1960	I	ACADM, acd; acyl-CoA dehydrogenase [EC:1.3.8.7]	acyl-CoA dehydrogenase
Bacteroid	RHE_RS04555	K00249	D	RHE_RS22030_m5	D	-91	-65	ATCGAAATTGACGTTTACGTAAAAATC	4.1	3e-06	5.523			Clustered-TF-BACTEROID	RHE_RS04555	K00249	D	RHE_RS22030_m5	D	-91	-65	ATCGAAATTGACGTTTACGTAAAAATC	4.1	3e-06	5.523				Bacteroid	RHE_RS04555	K00249	chr	-	COG1960	I	ACADM, acd; acyl-CoA dehydrogenase [EC:1.3.8.7]	acyl-CoA dehydrogenase
MM	RHE_RS28700	K00285	R	RHE_RS16230_m2	D	-16	-2	TTCTTGAGGAAATCA	3.4	0.00012	3.921			Clustered-TF-MM	RHE_RS28700	K00285	R	RHE_RS16230_m2	D	-16	-2	TTCTTGAGGAAATCA	3.4	0.00012	3.921				MM	RHE_RS28700	K00285	p42f	-	COG0665	E	dadA; D-amino-acid dehydrogenase [EC:1.4.5.1]	D-amino acid dehydrogenase small subunit
Bacteroid	RHE_RS03755	K00285	R	RHE_RS18525_m5	R	-26	-15	CGCTTTGTTATC	6.3	4.1e-05	4.387			Clustered-TF-BACTEROID	RHE_RS03755	K00285													Bacteroid	RHE_RS03755	K00285	chr	-	COG0665	E	dadA; D-amino-acid dehydrogenase [EC:1.4.5.1]	FAD-binding oxidoreductase
MM	RHE_RS15425	K00286												Clustered-TF-MM	RHE_RS15425	K00286													MM	RHE_RS15425	K00286	chr	-	COG0345	E	proC; pyrroline-5-carboxylate reductase [EC:1.5.1.2]	pyrroline-5-carboxylate reductase
Bacteroid	RHE_RS28670	K00286												Clustered-TF-BACTEROID	RHE_RS28670	K00286													Bacteroid	RHE_RS28670	K00286	p42f	-	COG0345	E	proC; pyrroline-5-carboxylate reductase [EC:1.5.1.2]	pyrroline-5-carboxylate reductase
MM	RHE_RS05785	K00390	R	RHE_RS05790_m2	R	-104	-86	AAGAGCAAATATCTCTCCG	14.7	2.5e-08	7.602			Clustered-TF-MM	RHE_RS05785	K00390	R	RHE_RS05790_m2	R	-104	-86	AAGAGCAAATATCTCTCCG	14.7	2.5e-08	7.602				MM	RHE_RS05785	K00390	chr	-	COG0175	EH	cysH; phosphoadenosine phosphosulfate reductase [EC:1.8.4.8 1.8.4.10]	phosphoadenylyl-sulfate reductase
Bacteroid	RHE_RS05785	K00390	R	RHE_RS05790_m2	R	-104	-86	AAGAGCAAATATCTCTCCG	14.7	2.5e-08	7.602			Clustered-TF-BACTEROID	RHE_RS05785	K00390	R	RHE_RS05790_m2	R	-104	-86	AAGAGCAAATATCTCTCCG	14.7	2.5e-08	7.602				Bacteroid	RHE_RS05785	K00390	chr	-	COG0175	EH	cysH; phosphoadenosine phosphosulfate reductase [EC:1.8.4.8 1.8.4.10]	phosphoadenylyl-sulfate reductase
MM	RHE_RS29065	K00405												Clustered-TF-MM	RHE_RS29065	K00405													MM	RHE_RS29065	K00405	p42f	ccoO	COG2993	C	ccoO; cytochrome c oxidase cbb3-type subunit II	cytochrome-c oxidase, cbb3-type subunit II
Bacteroid	RHE_RS30885	K00405												Clustered-TF-BACTEROID	RHE_RS30885	K00405													Bacteroid	RHE_RS30885	K00405	symbiotic plasmid p42d	ccoO	COG2993	C	ccoO; cytochrome c oxidase cbb3-type subunit II	cytochrome-c oxidase, cbb3-type subunit II
MM	RHE_RS23940	K00457	D	RHE_RS16230_m1	R	-20	-9	GGTCCTTCCGAT	3.7	0.00055	3.26			Clustered-TF-MM	RHE_RS23940	K00457													MM	RHE_RS23940	K00457	p42c	-	COG1082	G	HPD, hppD; 4-hydroxyphenylpyruvate dioxygenase [EC:1.13.11.27]	sugar phosphate isomerase/epimerase and 4-hydroxyphenylpyruvate domain-containing protein
Bacteroid	RHE_RS08930	K00457	D	RHE_RS25905_m1	D	-105	-94	GTCGTGCATAAA	10.8	3.6e-06	5.444			Clustered-TF-BACTEROID	RHE_RS08930	K00457	D	RHE_RS25905_m1	D	-105	-94	GTCGTGCATAAA	10.8	3.6e-06	5.444				Bacteroid	RHE_RS08930	K00457	chr	hppD	COG3185	ER	HPD, hppD; 4-hydroxyphenylpyruvate dioxygenase [EC:1.13.11.27]	4-hydroxyphenylpyruvate dioxygenase
MM	RHE_RS29235	K00459	R	RHE_RS04690_m5	R	-45	-26	CGCTCGCGGGTGATATCCGT	11.3	2e-06	5.699			Clustered-TF-MM	RHE_RS29235	K00459													MM	RHE_RS29235	K00459	p42f	-	COG2070	R	ncd2, npd; nitronate monooxygenase [EC:1.13.12.16]	DUF561 domain-containing protein
Bacteroid	RHE_RS02555	K00459	R	RHE_RS23180_m3	R	-79	-59	GCCGATAAAAGAGCGGCTGCC	6.8	1.2e-05	4.921			Clustered-TF-BACTEROID	RHE_RS02555	K00459													Bacteroid	RHE_RS02555	K00459	chr	-	COG2070	R	ncd2, npd; nitronate monooxygenase [EC:1.13.12.16]	nitronate monooxygenase
MM	RHE_RS11460	K00605	D	RHE_RS28340_m3	R	-115	-93	CCTTGACGCCTGAGATTGTTATC	7.6	2.5e-06	5.602			Clustered-TF-MM	RHE_RS11460	K00605	D	RHE_RS28340_m3	R	-115	-93	CCTTGACGCCTGAGATTGTTATC	7.6	2.5e-06	5.602				MM	RHE_RS11460	K00605	chr	gcvT	COG0404	E	gcvT, AMT; aminomethyltransferase [EC:2.1.2.10]	glycine cleavage system protein T
Bacteroid	RHE_RS26195	K00605	R	RHE_RS00285_m4	D	-37	-18	CAATTATTCCGTACAGGAAA	7.9	4.2e-05	4.377			Clustered-TF-BACTEROID	RHE_RS26195	K00605	R	RHE_RS00285_m4	D	-37	-18	CAATTATTCCGTACAGGAAA	7.9	4.2e-05	4.377				Bacteroid	RHE_RS26195	K00605	p42e	-	COG0404	E	gcvT, AMT; aminomethyltransferase [EC:2.1.2.10]	aminomethyl transferase family protein
Bacteroid	RHE_RS26150	K00605	D	RHE_RS05730_m3	R	-76	-65	TGGAAAGTAAAG	11.4	1.5e-06	5.824			Clustered-TF-BACTEROID	RHE_RS26150	K00605	D	RHE_RS05730_m3	R	-76	-65	TGGAAAGTAAAG	11.4	1.5e-06	5.824				Bacteroid	RHE_RS26150	K00605	p42e	-	COG0404	E	gcvT, AMT; aminomethyltransferase [EC:2.1.2.10]	DUF1989 domain-containing protein
MM	RHE_RS23190	K00626	D	RHE_RS27645_m3	D	-14	-2	CAAGGAGGAAAGA	11.4	2e-06	5.699			Clustered-TF-MM	RHE_RS23190	K00626	D	RHE_RS27645_m3	D	-14	-2	CAAGGAGGAAAGA	11.4	2e-06	5.699				MM	RHE_RS23190	K00626	p42c	-	COG0183	I	ACAT, atoB; acetyl-CoA C-acetyltransferase [EC:2.3.1.9]	acetyl-CoA C-acyltransferase
Bacteroid	RHE_RS02820	K00626	D	RHE_RS23775_m5	R	-139	-126	GGTCTCCGGCAAAG	9.4	1.1e-05	4.959			Clustered-TF-BACTEROID	RHE_RS02820	K00626	D	RHE_RS23775_m5	R	-139	-126	GGTCTCCGGCAAAG	9.4	1.1e-05	4.959				Bacteroid	RHE_RS02820	K00626	chr	-	COG0183	I	ACAT, atoB; acetyl-CoA C-acetyltransferase [EC:2.3.1.9]	acetyl-CoA acetyltransferase
Bacteroid	RHE_RS20545	K00626	D	RHE_RS23180_m2	R	-27	-9	GCTCCTCGTTTTCGTCCCA	9.4	5.7e-06	5.244			Clustered-TF-BACTEROID	RHE_RS20545	K00626	D	RHE_RS23180_m2	R	-27	-9	GCTCCTCGTTTTCGTCCCA	9.4	5.7e-06	5.244				Bacteroid	RHE_RS20545	K00626	chr	-	COG0183	I	ACAT, atoB; acetyl-CoA C-acetyltransferase [EC:2.3.1.9]	acetyl-CoA C-acetyltransferase
MM	RHE_RS15525	K00759	R	RHE_RS05790_m3	D	-63	-50	TCCACCCTCGGCAA	8.2	5e-05	4.301			Clustered-TF-MM	RHE_RS15525	K00759													MM	RHE_RS15525	K00759	chr	-	COG0503	F	APRT, apt; adenine phosphoribosyltransferase [EC:2.4.2.7]	adenine phosphoribosyltransferase
Bacteroid	RHE_RS31115	K00759	D	RHE_RS29195_m1	D	-30	-16	TAGATGGTTACATGT	10.4	4.5e-06	5.347			Clustered-TF-BACTEROID	RHE_RS31115	K00759	D	RHE_RS29195_m1	D	-30	-16	TAGATGGTTACATGT	10.4	4.5e-06	5.347				Bacteroid	RHE_RS31115	K00759	symbiotic plasmid p42d	-	COG0503	F	APRT, apt; adenine phosphoribosyltransferase [EC:2.4.2.7]	adenine phosphoribosyltransferase
MM	RHE_RS01425	K00799	R	RHE_RS17755_m5	R	-66	-37	CATATAATAGCGCTTGCGGGCTTGTGCAAG	8.2	3.2e-06	5.495			Clustered-TF-MM	RHE_RS01425	K00799													MM	RHE_RS01425	K00799	chr	-	COG0625	O	GST, gst; glutathione S-transferase [EC:2.5.1.18]	glutathione S-transferase family protein
MM	RHE_RS05865	K00799	D	RHE_RS04690_m5	R	-192	-173	CTCTCGCAGGGCACGTCCCC	15.2	1.1e-08	7.959			Clustered-TF-MM	RHE_RS05865	K00799													MM	RHE_RS05865	K00799	chr	-	COG0625	O	GST, gst; glutathione S-transferase [EC:2.5.1.18]	glutathione S-transferase family protein
MM	RHE_RS06130	K00799	R	RHE_RS28020_m2	D	-79	-50	TTTTATGCGAAACAGTACAGATGTTCAATG	8.7	5.7e-06	5.244			Clustered-TF-MM	RHE_RS06130	K00799	R	RHE_RS06135_m4	D	-78	-59	TTTATGCGAAACAGTACAGA	19	8e-11	10.097				MM	RHE_RS06130	K00799	chr	-	COG0625	O	GST, gst; glutathione S-transferase [EC:2.5.1.18]	glutathione transferase GstA
MM	RHE_RS06230	K00799	R	RHE_RS22090_m3	R	-28	-14	ATGAAAACAAAGGCT	9.6	9.3e-06	5.032			Clustered-TF-MM	RHE_RS06230	K00799													MM	RHE_RS06230	K00799	chr	-	COG0625	O	GST, gst; glutathione S-transferase [EC:2.5.1.18]	glutathione S-transferase
MM	RHE_RS11855	K00799	D	RHE_RS27645_m3	D	-16	-4	GGAGGAGGAATGT	9.8	8.4e-06	5.076			Clustered-TF-MM	RHE_RS11855	K00799	D	RHE_RS27645_m3	D	-16	-4	GGAGGAGGAATGT	9.8	8.4e-06	5.076				MM	RHE_RS11855	K00799	chr	-	COG0625	O	GST, gst; glutathione S-transferase [EC:2.5.1.18]	glutathione S-transferase family protein
Bacteroid	RHE_RS05070	K00799	R	RHE_RS26505_m5	D	-15	-1	GATGGAGAAAGCGAT	2.2	0.00046	3.337			Clustered-TF-BACTEROID	RHE_RS05070	K00799													Bacteroid	RHE_RS05070	K00799	chr	-	COG0625	O	GST, gst; glutathione S-transferase [EC:2.5.1.18]	glutathione S-transferase family protein
Bacteroid	RHE_RS07560	K00799	R	RHE_RS26505_m4	R	-36	-23	GGATGGCGCGGACT	7.1	0.00013	3.886			Clustered-TF-BACTEROID	RHE_RS07560	K00799													Bacteroid	RHE_RS07560	K00799	chr	-	COG0625	O	GST, gst; glutathione S-transferase [EC:2.5.1.18]	glutathione S-transferase
Bacteroid	RHE_RS25110	K00799												Clustered-TF-BACTEROID	RHE_RS25110	K00799													Bacteroid	RHE_RS25110	K00799	p42e	-	COG0625	O	GST, gst; glutathione S-transferase [EC:2.5.1.18]	glutathione S-transferase
Bacteroid	RHE_RS12380	K00799	D	RHE_RS08350_m3	D	-100	-78	ATAGTTTCACAATTGGCGAACTA	10	1.3e-06	5.886			Clustered-TF-BACTEROID	RHE_RS12380	K00799													Bacteroid	RHE_RS12380	K00799	chr	-	COG0625	O	GST, gst; glutathione S-transferase [EC:2.5.1.18]	glutathione S-transferase family protein
MM	RHE_RS19480	K00817	R	RHE_RS30745_m2	D	-90	-70	TGCTTGTGTCACGCCCATACC	3.7	2.1e-05	4.678			Clustered-TF-MM	RHE_RS19480	K00817	R	RHE_RS30745_m2	D	-90	-70	TGCTTGTGTCACGCCCATACC	3.7	2.1e-05	4.678				MM	RHE_RS19480	K00817	chr	-	COG0079	E	hisC; histidinol-phosphate aminotransferase [EC:2.6.1.9]	histidinol-phosphate transaminase
Bacteroid	RHE_RS06810	K00817	R	RHE_RS24095_m2	R	-89	-75	TTATTTCGACAAGCC	5.2	7.6e-05	4.119			Clustered-TF-BACTEROID	RHE_RS06810	K00817													Bacteroid	RHE_RS06810	K00817	chr	-	COG0079	E	hisC; histidinol-phosphate aminotransferase [EC:2.6.1.9]	pyridoxal phosphate-dependent aminotransferase
Bacteroid	RHE_RS30550	K00817	R	RHE_RS14175_m5	D	-32	-18	CGACTCGGCTTACTG	8.6	5.3e-06	5.276			Clustered-TF-BACTEROID	RHE_RS30550	K00817													Bacteroid	RHE_RS30550	K00817	symbiotic plasmid p42d	hisC	COG0079	E	hisC; histidinol-phosphate aminotransferase [EC:2.6.1.9]	histidinol-phosphate transaminase
MM	RHE_RS10865	K01092	R	RHE_RS27560_m4	D	-22	-3	TGCGAATAAAGGATAGCAAT	-0.7	0.00019	3.721			Clustered-TF-MM	RHE_RS10865	K01092	R	RHE_RS13215_m2	R	-24	-12	CTTTATTCGCATT	9.6	9.2e-06	5.036				MM	RHE_RS10865	K01092	chr	-	COG0483	G	E3.1.3.25, IMPA, suhB; myo-inositol-1(or 4)-monophosphatase [EC:3.1.3.25]	inositol monophosphatase
MM	RHE_RS17960	K01092	R	RHE_RS16815_m2	D	-114	-89	TTTTGTGGTCTTGAGGCCGCCAATCT	6.9	7.3e-06	5.137			Clustered-TF-MM	RHE_RS17960	K01092	R	RHE_RS16815_m2	D	-114	-89	TTTTGTGGTCTTGAGGCCGCCAATCT	6.9	7.3e-06	5.137				MM	RHE_RS17960	K01092	chr	-	COG0483	G	E3.1.3.25, IMPA, suhB; myo-inositol-1(or 4)-monophosphatase [EC:3.1.3.25]	inositol monophosphatase
MM	RHE_RS22570	K01092	R	RHE_RS16135_m1	R	-18	-8	ATCCGGACGCT	9.1	7.4e-06	5.131			Clustered-TF-MM	RHE_RS22570	K01092													MM	RHE_RS22570	K01092	p42b	-	COG0483	G	E3.1.3.25, IMPA, suhB; myo-inositol-1(or 4)-monophosphatase [EC:3.1.3.25]	inositol monophosphatase
Bacteroid	RHE_RS22680	K01092												Clustered-TF-BACTEROID	RHE_RS22680	K01092													Bacteroid	RHE_RS22680	K01092	p42b	-	COG0483	G	E3.1.3.25, IMPA, suhB; myo-inositol-1(or 4)-monophosphatase [EC:3.1.3.25]	inositol monophosphatase
Bacteroid	RHE_RS04240	K01092	D	RHE_RS29195_m3	D	-30	-17	AAACGGGCAGCAGG	3.4	0.00042	3.377			Clustered-TF-BACTEROID	RHE_RS04240	K01092													Bacteroid	RHE_RS04240	K01092	chr	-	COG0483	G	E3.1.3.25, IMPA, suhB; myo-inositol-1(or 4)-monophosphatase [EC:3.1.3.25]	3\'(2\'),5\'-bisphosphate nucleotidase CysQ
MM	RHE_RS01080	K01255	D	RHE_RS17050_m1	R	-66	-43	TCTGTTAGGGTTAACAGACTATTG	2.8	1.4e-05	4.854			Clustered-TF-MM	RHE_RS01080	K01255	D	RHE_RS17050_m1	R	-66	-43	TCTGTTAGGGTTAACAGACTATTG	2.8	1.4e-05	4.854				MM	RHE_RS01080	K01255	chr	-	COG0260	E	CARP, pepA; leucyl aminopeptidase [EC:3.4.11.1]	leucyl aminopeptidase
Bacteroid	RHE_RS07430	K01255	D	RHE_RS18525_m3	R	-129	-113	CTCATGTTTTCGTCAGT	9.9	6.8e-06	5.167			Clustered-TF-BACTEROID	RHE_RS07430	K01255													Bacteroid	RHE_RS07430	K01255	chr	-	COG0260	E	CARP, pepA; leucyl aminopeptidase [EC:3.4.11.1]	cytosol aminopeptidase
MM	RHE_RS17480	K01486												Clustered-TF-MM	RHE_RS17480	K01486													MM	RHE_RS17480	K01486	chr	-	COG1001	F	ade; adenine deaminase [EC:3.5.4.2]	adenine deaminase
Bacteroid	RHE_RS15825	K01486	D	RHE_RS02600_m2	D	-212	-192	TTCGTCGTTTCACAACCGCTC	9.1	1.5e-05	4.824			Clustered-TF-BACTEROID	RHE_RS15825	K01486													Bacteroid	RHE_RS15825	K01486	chr	ade	COG1001	F	ade; adenine deaminase [EC:3.5.4.2]	adenine deaminase
MM	RHE_RS05045	K01560												Clustered-TF-MM	RHE_RS05045	K01560													MM	RHE_RS05045	K01560	chr	-	COG1011	H	E3.8.1.2; 2-haloacid dehalogenase [EC:3.8.1.2]	HAD family phosphatase
Bacteroid	RHE_RS28210	K01560	R	RHE_RS26115_m5	R	-154	-142	CCCAGACGCCCCC	8.5	2.7e-05	4.569			Clustered-TF-BACTEROID	RHE_RS28210	K01560													Bacteroid	RHE_RS28210	K01560	p42f	-	COG1011	H	E3.8.1.2; 2-haloacid dehalogenase [EC:3.8.1.2]	haloacid dehalogenase type II
MM	RHE_RS11125	K01609												Clustered-TF-MM	RHE_RS11125	K01609													MM	RHE_RS11125	K01609	chr	-	COG0134	E	trpC; indole-3-glycerol phosphate synthase [EC:4.1.1.48]	indole-3-glycerol-phosphate synthase
Bacteroid	RHE_RS11125	K01609												Clustered-TF-BACTEROID	RHE_RS11125	K01609													Bacteroid	RHE_RS11125	K01609	chr	-	COG0134	E	trpC; indole-3-glycerol phosphate synthase [EC:4.1.1.48]	indole-3-glycerol-phosphate synthase
MM	RHE_RS18905	K01684	D	RHE_RS19745_m5	D	-52	-35	CTGCCGACGCGCTGCGCC	7	0.00014	3.854			Clustered-TF-MM	RHE_RS18905	K01684													MM	RHE_RS18905	K01684	chr	-	COG4948	MR	dgoD; galactonate dehydratase [EC:4.2.1.6]	galactonate dehydratase
Bacteroid	RHE_RS24515	K01684	R	RHE_RS28450_m4	D	-24	-12	TGCATGCGAAAAC	4.5	0.00025	3.602			Clustered-TF-BACTEROID	RHE_RS24515	K01684													Bacteroid	RHE_RS24515	K01684	p42e	-	COG4948	MR	dgoD; galactonate dehydratase [EC:4.2.1.6]	mandelate racemase/muconate lactonizing enzyme family protein
MM	RHE_RS08720	K01687	D	RHE_RS21355_m4	R	-210	-201	TGGTTACAAC	10.6	1.3e-06	5.886			Clustered-TF-MM	RHE_RS08720	K01687													MM	RHE_RS08720	K01687	chr	-	COG0129	EG	ilvD; dihydroxy-acid dehydratase [EC:4.2.1.9]	dihydroxy-acid dehydratase
Bacteroid	RHE_RS23070	K01687												Clustered-TF-BACTEROID	RHE_RS23070	K01687													Bacteroid	RHE_RS23070	K01687	p42c	-	COG0129	EG	ilvD; dihydroxy-acid dehydratase [EC:4.2.1.9]	dihydroxy-acid dehydratase
MM	RHE_RS03065	K01714	R	RHE_RS25725_m2	D	-21	-9	CGATCGAAAGAAA	5.2	5.9e-05	4.229			Clustered-TF-MM	RHE_RS03065	K01714													MM	RHE_RS03065	K01714	chr	-	COG0329	EM	dapA; 4-hydroxy-tetrahydrodipicolinate synthase [EC:4.3.3.7]	dihydrodipicolinate synthase family protein
MM	RHE_RS26910	K01714	D	RHE_RS27645_m3	D	-17	-5	CTGGGAGGAATGA	12.9	3.5e-07	6.456			Clustered-TF-MM	RHE_RS26910	K01714													MM	RHE_RS26910	K01714	p42f	-	COG0329	EM	dapA; 4-hydroxy-tetrahydrodipicolinate synthase [EC:4.3.3.7]	dihydrodipicolinate synthase family protein
MM	RHE_RS27660	K01714	D	RHE_RS22090_m1	D	-25	-9	TGGAAAGCGAACGGGGG	9.2	1.1e-05	4.959			Clustered-TF-MM	RHE_RS27660	K01714	D	RHE_RS22090_m1	D	-25	-9	TGGAAAGCGAACGGGGG	9.2	1.1e-05	4.959				MM	RHE_RS27660	K01714	p42f	-	COG0329	EM	dapA; 4-hydroxy-tetrahydrodipicolinate synthase [EC:4.3.3.7]	dihydrodipicolinate synthase family protein
Bacteroid	RHE_RS14280	K01714	R	RHE_RS26505_m4	R	-269	-256	GAATGCGCCGGACT	10.1	3.8e-06	5.42			Clustered-TF-BACTEROID	RHE_RS14280	K01714													Bacteroid	RHE_RS14280	K01714	chr	-	COG0329	EM	dapA; 4-hydroxy-tetrahydrodipicolinate synthase [EC:4.3.3.7]	dihydrodipicolinate synthase family protein
Bacteroid	RHE_RS22155	K01714	R	RHE_RS03610_m3	D	-227	-214	TTATTGTAAATATG	10.5	4.8e-06	5.319			Clustered-TF-BACTEROID	RHE_RS22155	K01714													Bacteroid	RHE_RS22155	K01714	p42b	-	COG0329	EM	dapA; 4-hydroxy-tetrahydrodipicolinate synthase [EC:4.3.3.7]	dihydrodipicolinate synthase family protein
Bacteroid	RHE_RS07055	K01714	D	RHE_RS07105_m2	R	-33	-17	GACCAAATCCTTGCTTC	10	3.6e-06	5.444			Clustered-TF-BACTEROID	RHE_RS07055	K01714													Bacteroid	RHE_RS07055	K01714	chr	-	COG0329	EM	dapA; 4-hydroxy-tetrahydrodipicolinate synthase [EC:4.3.3.7]	4-hydroxy-tetrahydrodipicolinate synthase
Bacteroid	RHE_RS19830	K01714	D	RHE_RS07105_m2	R	-67	-51	GGCCAATTGCTTGCCCC	7.2	2.2e-05	4.658			Clustered-TF-BACTEROID	RHE_RS19830	K01714													Bacteroid	RHE_RS19830	K01714	chr	-	COG0329	EM	dapA; 4-hydroxy-tetrahydrodipicolinate synthase [EC:4.3.3.7]	dihydrodipicolinate synthase family protein
MM	RHE_RS24440	K01745												Clustered-TF-MM	RHE_RS24440	K01745													MM	RHE_RS24440	K01745	p42e	-	COG2986	E	hutH, HAL; histidine ammonia-lyase [EC:4.3.1.3]	histidine ammonia-lyase
Bacteroid	RHE_RS01780	K01745	R	RHE_RS01740_m4	D	-71	-52	TGTTCGGCATTTAGGATATC	9.3	3.5e-06	5.456			Clustered-TF-BACTEROID	RHE_RS01780	K01745													Bacteroid	RHE_RS01780	K01745	chr	-	COG2986	E	hutH, HAL; histidine ammonia-lyase [EC:4.3.1.3]	histidine ammonia-lyase
MM	RHE_RS18920	K01768	R	RHE_RS21355_m5	D	-16	-5	CGAAGGTGAGCG	10.6	4e-06	5.398			Clustered-TF-MM	RHE_RS18920	K01768													MM	RHE_RS18920	K01768	chr	-	COG2114	T	E4.6.1.1; adenylate cyclase [EC:4.6.1.1]	adenylate/guanylate cyclase domain-containing protein
MM	RHE_RS18990	K01768	R	RHE_RS13190_m2	R	-50	-30	CGAATACCGAAATCAGTTTTC	7.5	8.1e-06	5.092			Clustered-TF-MM	RHE_RS18990	K01768													MM	RHE_RS18990	K01768	chr	-	COG2114	T	E4.6.1.1; adenylate cyclase [EC:4.6.1.1]	adenylate/guanylate cyclase domain-containing protein
MM	RHE_RS24270	K01768	R	RHE_RS12920_m3	D	-125	-111	CCGCTATTGTCCCTT	12.6	3.6e-07	6.444			Clustered-TF-MM	RHE_RS24270	K01768	R	RHE_RS12920_m3	D	-125	-111	CCGCTATTGTCCCTT	12.6	3.6e-07	6.444				MM	RHE_RS24270	K01768	p42e	-	COG0633	C	E4.6.1.1; adenylate cyclase [EC:4.6.1.1]	adenylate/guanylate cyclase domain-containing protein
Bacteroid	RHE_RS24935	K01768	R	RHE_RS10580_m1	R	-23	-5	CGCCGTCTCCTCGCTTCCA	9.9	2.7e-06	5.569			Clustered-TF-BACTEROID	RHE_RS24935	K01768	R	RHE_RS10580_m1	R	-23	-5	CGCCGTCTCCTCGCTTCCA	9.9	2.7e-06	5.569				Bacteroid	RHE_RS24935	K01768	p42e	-	COG0457	R	E4.6.1.1; adenylate cyclase [EC:4.6.1.1]	tetratricopeptide repeat protein
Bacteroid	RHE_RS11150	K01768												Clustered-TF-BACTEROID	RHE_RS11150	K01768													Bacteroid	RHE_RS11150	K01768	chr	-	COG2114	T	E4.6.1.1; adenylate cyclase [EC:4.6.1.1]	adenylate/guanylate cyclase domain-containing protein
Bacteroid	RHE_RS12750	K01768	R	RHE_RS15090_m1	D	-55	-43	AGGGAATCACCTG	11.3	1.5e-06	5.824			Clustered-TF-BACTEROID	RHE_RS12750	K01768													Bacteroid	RHE_RS12750	K01768	chr	-	COG2114	T	E4.6.1.1; adenylate cyclase [EC:4.6.1.1]	adenylate/guanylate cyclase domain-containing protein
Bacteroid	RHE_RS13735	K01768	R	RHE_RS27525_m3	R	-195	-170	TGAAAACAAAGGGGTTTCTGTCAAGC	2.6	6.3e-06	5.201			Clustered-TF-BACTEROID	RHE_RS13735	K01768													Bacteroid	RHE_RS13735	K01768	chr	-	COG2114	T	E4.6.1.1; adenylate cyclase [EC:4.6.1.1]	adenylate/guanylate cyclase domain-containing protein
Bacteroid	RHE_RS14395	K01768	R	RHE_RS20460_m5	R	-75	-61	GAGACCAATATGAAC	11.9	1.2e-06	5.921			Clustered-TF-BACTEROID	RHE_RS14395	K01768													Bacteroid	RHE_RS14395	K01768	chr	-	COG2114	T	E4.6.1.1; adenylate cyclase [EC:4.6.1.1]	adenylate cyclase
Bacteroid	RHE_RS18920	K01768	R	RHE_RS21355_m5	D	-16	-5	CGAAGGTGAGCG	10.6	4e-06	5.398			Clustered-TF-BACTEROID	RHE_RS18920	K01768													Bacteroid	RHE_RS18920	K01768	chr	-	COG2114	T	E4.6.1.1; adenylate cyclase [EC:4.6.1.1]	adenylate/guanylate cyclase domain-containing protein
Bacteroid	RHE_RS13090	K01768	D	RHE_RS26230_m3	D	-31	-12	GCTTCACCACGGCCATTGGA	9	3.6e-06	5.444			Clustered-TF-BACTEROID	RHE_RS13090	K01768	D	RHE_RS26230_m3	D	-31	-12	GCTTCACCACGGCCATTGGA	9	3.6e-06	5.444				Bacteroid	RHE_RS13090	K01768	chr	-	COG2114	T	E4.6.1.1; adenylate cyclase [EC:4.6.1.1]	adenylate/guanylate cyclase domain-containing protein
MM	RHE_RS03845	K01784	D	RHE_RS25605_m4	R	-58	-43	TTGACAGGTCCGTTAC	6.3	3.8e-05	4.42			Clustered-TF-MM	RHE_RS03845	K01784													MM	RHE_RS03845	K01784	chr	-	COG1087	M	galE, GALE; UDP-glucose 4-epimerase [EC:5.1.3.2]	SDR family NAD-dependent epimerase/dehydratase
Bacteroid	RHE_RS17845	K01784	D	RHE_RS12915_m5	D	-20	-5	TGGTCAGGAGACGATG	7.1	2.3e-05	4.638			Clustered-TF-BACTEROID	RHE_RS17845	K01784													Bacteroid	RHE_RS17845	K01784	chr	-	COG0451	M	galE, GALE; UDP-glucose 4-epimerase [EC:5.1.3.2]	NAD(P)-dependent oxidoreductase
MM	RHE_RS06125	K01916	D	RHE_RS24110_m2	R	-19	-5	GCTCCTCCTCCCGGC	10.9	2.7e-06	5.569			Clustered-TF-MM	RHE_RS06125	K01916	D	RHE_RS00415_m1	R	-18	-2	TAAGCTCCTCCTCCCGG	11.6	9.2e-07	6.036				MM	RHE_RS06125	K01916	chr	-	COG0171	H	nadE; NAD+ synthase [EC:6.3.1.5]	ammonia-dependent NAD(+) synthetase
Bacteroid	RHE_RS06125	K01916	D	RHE_RS24110_m2	R	-19	-5	GCTCCTCCTCCCGGC	10.9	2.7e-06	5.569			Clustered-TF-BACTEROID	RHE_RS06125	K01916	D	RHE_RS00415_m1	R	-18	-2	TAAGCTCCTCCTCCCGG	11.6	9.2e-07	6.036				Bacteroid	RHE_RS06125	K01916	chr	-	COG0171	H	nadE; NAD+ synthase [EC:6.3.1.5]	ammonia-dependent NAD(+) synthetase
MM	RHE_RS20140	K02003	D	RHE_RS06405_m5	R	-30	-15	TATATTAATCTCTAAG	8.4	3e-05	4.523			Clustered-TF-MM	RHE_RS20140	K02003													MM	RHE_RS20140	K02003	chr	-	COG4181	Q	ABC.CD.A; putative ABC transport system ATP-binding protein	ABC transporter ATP-binding protein
Bacteroid	RHE_RS20940	K02003												Clustered-TF-BACTEROID	RHE_RS20940	K02003													Bacteroid	RHE_RS20940	K02003	chr	-	COG1136	M	ABC.CD.A; putative ABC transport system ATP-binding protein	ABC transporter
MM	RHE_RS10880	K02012	R	RHE_RS28340_m4	D	-93	-79	CGATAACACGGTGCG	5.1	2e-05	4.699			Clustered-TF-MM	RHE_RS10880	K02012													MM	RHE_RS10880	K02012	chr	-	COG1840	P	afuA, fbpA; iron(III) transport system substrate-binding protein	iron ABC transporter substrate-binding protein
Bacteroid	RHE_RS13955	K02012	R	RHE_RS16205_m5	D	-38	-28	TAAGGGAGGGG	8.5	4.9e-05	4.31			Clustered-TF-BACTEROID	RHE_RS13955	K02012	R	RHE_RS16205_m5	D	-38	-28	TAAGGGAGGGG	8.5	4.9e-05	4.31				Bacteroid	RHE_RS13955	K02012	chr	-	COG1840	P	afuA, fbpA; iron(III) transport system substrate-binding protein	Fe(3+) ABC transporter substrate-binding protein
MM	RHE_RS13730	K02016	R	RHE_RS03720_m3	D	-71	-42	CAAAAACATGATTGTTAAACTCCGCTTTTT	10.7	3.8e-06	5.42			Clustered-TF-MM	RHE_RS13730	K02016	R	RHE_RS03720_m3	D	-71	-42	CAAAAACATGATTGTTAAACTCCGCTTTTT	10.7	3.8e-06	5.42				MM	RHE_RS13730	K02016	chr	-	COG4594	P	ABC.FEV.S; iron complex transport system substrate-binding protein	ferrichrome ABC transporter substrate-binding protein
MM	RHE_RS27830	K02016	D	RHE_RS28440_m1	D	-85	-73	TAAGTTGATAAAT	7.2	1.5e-05	4.824			Clustered-TF-MM	RHE_RS27830	K02016	D	RHE_RS25905_m3	R	-88	-79	CAACTTATCG	8.9	2.2e-05	4.658				MM	RHE_RS27830	K02016	p42f	-	COG0614	P	ABC.FEV.S; iron complex transport system substrate-binding protein	ABC transporter substrate-binding protein
Bacteroid	RHE_RS27830	K02016	D	RHE_RS28440_m1	D	-85	-73	TAAGTTGATAAAT	7.2	1.5e-05	4.824			Clustered-TF-BACTEROID	RHE_RS27830	K02016	D	RHE_RS25905_m3	R	-88	-79	CAACTTATCG	8.9	2.2e-05	4.658				Bacteroid	RHE_RS27830	K02016	p42f	-	COG0614	P	ABC.FEV.S; iron complex transport system substrate-binding protein	ABC transporter substrate-binding protein
MM	RHE_RS02695	K02030	D	RHE_RS30745_m3	D	-112	-98	TGAGAGGCCTTGGAG	15.8	2.1e-08	7.678			Clustered-TF-MM	RHE_RS02695	K02030	D	RHE_RS30745_m3	D	-112	-98	TGAGAGGCCTTGGAG	15.8	2.1e-08	7.678				MM	RHE_RS02695	K02030	chr	-	COG0834	ET	ABC.PA.S; polar amino acid transport system substrate-binding protein	ABC transporter substrate-binding protein
MM	RHE_RS11720	K02030	R	RHE_RS24110_m2	R	-20	-6	CATTCTCCTCCTCTG	10.5	4.3e-06	5.367			Clustered-TF-MM	RHE_RS11720	K02030	R	RHE_RS24110_m2	R	-20	-6	CATTCTCCTCCTCTG	10.5	4.3e-06	5.367				MM	RHE_RS11720	K02030	chr	-	COG0834	ET	ABC.PA.S; polar amino acid transport system substrate-binding protein	ABC transporter substrate-binding protein
MM	RHE_RS15485	K02030	D	RHE_RS12775_m5	D	-18	-9	CGAAGGAGAC	10.2	8.7e-06	5.06			Clustered-TF-MM	RHE_RS15485	K02030													MM	RHE_RS15485	K02030	chr	-	COG0834	ET	ABC.PA.S; polar amino acid transport system substrate-binding protein	ABC transporter substrate-binding protein
MM	RHE_RS20260	K02030	D	RHE_RS11740_m2	D	-26	-17	GCTGTCAATT	9.7	1.4e-05	4.854			Clustered-TF-MM	RHE_RS20260	K02030													MM	RHE_RS20260	K02030	chr	-	COG0834	ET	ABC.PA.S; polar amino acid transport system substrate-binding protein	basic amino acid ABC transporter substrate-binding protein
MM	RHE_RS23445	K02030	D	RHE_RS05945_m3	D	-73	-53	AGCGTTCACGTAGAATTAAAG	8.9	3e-06	5.523			Clustered-TF-MM	RHE_RS23445	K02030													MM	RHE_RS23445	K02030	p42c	-	COG0834	ET	ABC.PA.S; polar amino acid transport system substrate-binding protein	amino acid ABC transporter substrate-binding protein
MM	RHE_RS27400	K02030	R	RHE_RS12775_m2	D	-45	-31	CGAACAACAAAACGC	5.2	0.00014	3.854			Clustered-TF-MM	RHE_RS27400	K02030	R	RHE_RS14135_m3	D	-42	-24	ACAACAAAACGCAAAGAGA	4.3	0.00011	3.959				MM	RHE_RS27400	K02030	p42f	ehuB	COG0834	ET	ABC.PA.S; polar amino acid transport system substrate-binding protein	ectoine/hydroxyectoine ABC transporter substrate-binding protein EhuB
Bacteroid	RHE_RS27420	K02030												Clustered-TF-BACTEROID	RHE_RS27420	K02030													Bacteroid	RHE_RS27420	K02030	p42f	glnQ	COG1126	E	ABC.PA.S; polar amino acid transport system substrate-binding protein	amino acid ABC transporter ATP-binding protein
Bacteroid	RHE_RS07475	K02030	R	RHE_RS18525_m2	R	-47	-35	AAAAAGGGATGGA	9.3	6e-06	5.222			Clustered-TF-BACTEROID	RHE_RS07475	K02030	R	RHE_RS18525_m2	R	-47	-35	AAAAAGGGATGGA	9.3	6e-06	5.222				Bacteroid	RHE_RS07475	K02030	chr	-	COG0834	ET	ABC.PA.S; polar amino acid transport system substrate-binding protein	amino acid ABC transporter
Bacteroid	RHE_RS27275	K02030												Clustered-TF-BACTEROID	RHE_RS27275	K02030													Bacteroid	RHE_RS27275	K02030	p42f	-	COG0834	ET	ABC.PA.S; polar amino acid transport system substrate-binding protein	amino acid ABC transporter substrate-binding protein
Bacteroid	RHE_RS27430	K02030	R	RHE_RS26505_m5	D	-56	-42	GTACGGGAATGAGCC	7.2	2.6e-05	4.585			Clustered-TF-BACTEROID	RHE_RS27430	K02030	R	RHE_RS26505_m5	D	-56	-42	GTACGGGAATGAGCC	7.2	2.6e-05	4.585				Bacteroid	RHE_RS27430	K02030	p42f	-	COG0834	ET	ABC.PA.S; polar amino acid transport system substrate-binding protein	amino acid ABC transporter substrate-binding protein
Bacteroid	RHE_RS22895	K02030	D	RHE_RS26115_m4	R	-39	-28	AAAGGCAGGAAC	9.1	1.5e-05	4.824			Clustered-TF-BACTEROID	RHE_RS22895	K02030													Bacteroid	RHE_RS22895	K02030	p42c	-	COG0834	ET	ABC.PA.S; polar amino acid transport system substrate-binding protein	ABC transporter substrate-binding protein
MM	RHE_RS20420	K02031												Clustered-TF-MM	RHE_RS20420	K02031													MM	RHE_RS20420	K02031	chr	-	COG0444	EP	ddpD; peptide/nickel transport system ATP-binding protein	ABC transporter ATP-binding protein
MM	RHE_RS24230	K02031	R	RHE_RS16825_m3	D	-37	-26	AACGGGAACATA	12.5	5.9e-07	6.229			Clustered-TF-MM	RHE_RS24230	K02031													MM	RHE_RS24230	K02031	p42e	-	COG4172	Q	ddpD; peptide/nickel transport system ATP-binding protein	ABC transporter ATP-binding protein
MM	RHE_RS24500	K02031												Clustered-TF-MM	RHE_RS24500	K02031													MM	RHE_RS24500	K02031	p42e	-	COG4172	Q	ddpD; peptide/nickel transport system ATP-binding protein	ABC transporter ATP-binding protein
MM	RHE_RS25825	K02031	D	RHE_RS19030_m1	D	-18	-4	CCTTAGGAGGAGCCG	12.5	5.1e-07	6.292			Clustered-TF-MM	RHE_RS25825	K02031													MM	RHE_RS25825	K02031	p42e	-	COG4172	Q	ddpD; peptide/nickel transport system ATP-binding protein	ABC transporter ATP-binding protein
MM	RHE_RS27625	K02031												Clustered-TF-MM	RHE_RS27625	K02031													MM	RHE_RS27625	K02031	p42f	-	COG4172	Q	ddpD; peptide/nickel transport system ATP-binding protein	ABC transporter ATP-binding protein
Bacteroid	RHE_RS28270	K02031												Clustered-TF-BACTEROID	RHE_RS28270	K02031													Bacteroid	RHE_RS28270	K02031	p42f	-	COG4172	Q	ddpD; peptide/nickel transport system ATP-binding protein	ABC transporter ATP-binding protein
MM	RHE_RS10550	K02035	D	RHE_RS10545_m5	R	-29	-5	CAACTCCTCCCTGGATTACTATAAG	28.6	5.2e-15	14.284			Clustered-TF-MM	RHE_RS10550	K02035	D	RHE_RS10545_m5	R	-29	-5	CAACTCCTCCCTGGATTACTATAAG	28.6	5.2e-15	14.284				MM	RHE_RS10550	K02035	chr	-	COG0747	E	ABC.PE.S; peptide/nickel transport system substrate-binding protein	ABC transporter substrate-binding protein
MM	RHE_RS20405	K02035	D	RHE_RS16825_m3	D	-16	-5	CAGGGGAACAGA	9.8	6.5e-06	5.187			Clustered-TF-MM	RHE_RS20405	K02035													MM	RHE_RS20405	K02035	chr	-	COG0747	E	ABC.PE.S; peptide/nickel transport system substrate-binding protein	ABC transporter substrate-binding protein
MM	RHE_RS22160	K02035	D	RHE_RS06405_m1	R	-158	-138	CAAGAAATATTATAATTAAAA	12.3	5e-07	6.301			Clustered-TF-MM	RHE_RS22160	K02035	D	RHE_RS06405_m1	R	-158	-138	CAAGAAATATTATAATTAAAA	12.3	5e-07	6.301				MM	RHE_RS22160	K02035	p42b	-	COG0747	E	ABC.PE.S; peptide/nickel transport system substrate-binding protein	ABC transporter substrate-binding protein
MM	RHE_RS23500	K02035	D	RHE_RS14115_m1	R	-54	-43	GGCAGGATCGCA	10.2	6.9e-06	5.161			Clustered-TF-MM	RHE_RS23500	K02035													MM	RHE_RS23500	K02035	p42c	-	COG0747	E	ABC.PE.S; peptide/nickel transport system substrate-binding protein	peptide ABC transporter substrate-binding protein
MM	RHE_RS23525	K02035	D	RHE_RS30745_m5	D	-102	-89	GGCAGCGTAAACTC	9.2	1.4e-05	4.854			Clustered-TF-MM	RHE_RS23525	K02035													MM	RHE_RS23525	K02035	p42c	-	COG0747	E	ABC.PE.S; peptide/nickel transport system substrate-binding protein	peptide ABC transporter substrate-binding protein
MM	RHE_RS24485	K02035	D	RHE_RS27310_m4	R	-124	-114	TCCCTCACAAA	8.5	1.3e-05	4.886			Clustered-TF-MM	RHE_RS24485	K02035	D	RHE_RS04030_m2	D	-50	-38	GAGAAAGGAGCCG	12	9.2e-07	6.036				MM	RHE_RS24485	K02035	p42e	-	COG0747	E	ABC.PE.S; peptide/nickel transport system substrate-binding protein	periplasmic alpha-galactoside-binding protein
MM	RHE_RS27640	K02035	R	RHE_RS27645_m2	R	-122	-101	ATTACAAGAGTTGACAGATAAT	21.2	4.7e-11	10.328			Clustered-TF-MM	RHE_RS27640	K02035	R	RHE_RS27645_m2	R	-122	-101	ATTACAAGAGTTGACAGATAAT	21.2	4.7e-11	10.328				MM	RHE_RS27640	K02035	p42f	-	COG0747	E	ABC.PE.S; peptide/nickel transport system substrate-binding protein	peptide ABC transporter
MM	RHE_RS27665	K02035	D	RHE_RS14115_m5	D	-35	-8	CGGGATGGCGCCACGAGATTGGGAGGTC	5.8	7e-05	4.155			Clustered-TF-MM	RHE_RS27665	K02035													MM	RHE_RS27665	K02035	p42f	-	COG0747	E	ABC.PE.S; peptide/nickel transport system substrate-binding protein	ABC transporter substrate-binding protein
Bacteroid	RHE_RS01120	K02035	R	RHE_RS26875_m4	R	-112	-97	TTGCGACCCTATTCAA	9.4	1.3e-05	4.886			Clustered-TF-BACTEROID	RHE_RS01120	K02035													Bacteroid	RHE_RS01120	K02035	chr	-	COG0747	E	ABC.PE.S; peptide/nickel transport system substrate-binding protein	ABC transporter substrate-binding protein
Bacteroid	RHE_RS10750	K02035	R	RHE_RS05020_m2	R	-197	-171	ACCCGAAGTTTCGGGGTCATGCATTTG	6.3	1.6e-06	5.796			Clustered-TF-BACTEROID	RHE_RS10750	K02035	R	RHE_RS05020_m2	R	-197	-171	ACCCGAAGTTTCGGGGTCATGCATTTG	6.3	1.6e-06	5.796				Bacteroid	RHE_RS10750	K02035	chr	-	COG4166	E	ABC.PE.S; peptide/nickel transport system substrate-binding protein	ABC transporter substrate-binding protein
Bacteroid	RHE_RS22645	K02035	D	RHE_RS05815_m1	R	-29	-12	TGATCGATCAAAAATCGA	7.2	1.3e-05	4.886			Clustered-TF-BACTEROID	RHE_RS22645	K02035	D	RHE_RS05815_m1	R	-29	-12	TGATCGATCAAAAATCGA	7.2	1.3e-05	4.886				Bacteroid	RHE_RS22645	K02035	p42b	-	COG0747	E	ABC.PE.S; peptide/nickel transport system substrate-binding protein	ABC transporter substrate-binding protein
Bacteroid	RHE_RS28255	K02035	D	RHE_RS23775_m5	R	-30	-17	CTTCTGTGGCGGGC	6.7	8.1e-05	4.092			Clustered-TF-BACTEROID	RHE_RS28255	K02035													Bacteroid	RHE_RS28255	K02035	p42f	-	COG0747	E	ABC.PE.S; peptide/nickel transport system substrate-binding protein	ABC transporter substrate-binding protein
MM	RHE_RS17470	K02052												Clustered-TF-MM	RHE_RS17470	K02052													MM	RHE_RS17470	K02052	chr	-	COG3842	E	ABC.SP.A; putative spermidine/putrescine transport system ATP-binding protein	ABC transporter ATP-binding protein
Bacteroid	RHE_RS14870	K02052	R	RHE_RS29975_m4	D	-163	-150	AATTGCAGACAATA	9.2	1.1e-05	4.959			Clustered-TF-BACTEROID	RHE_RS14870	K02052	R	RHE_RS29975_m4	D	-163	-150	AATTGCAGACAATA	9.2	1.1e-05	4.959				Bacteroid	RHE_RS14870	K02052	chr	-	COG3842	E	ABC.SP.A; putative spermidine/putrescine transport system ATP-binding protein	ABC transporter ATP-binding protein
Bacteroid	RHE_RS14790	K02052												Clustered-TF-BACTEROID	RHE_RS14790	K02052													Bacteroid	RHE_RS14790	K02052	chr	-	COG3842	E	ABC.SP.A; putative spermidine/putrescine transport system ATP-binding protein	ABC transporter ATP-binding protein
MM	RHE_RS08560	K02355	D	RHE_RS09025_m2	R	-21	-11	GCCTTTCGATA	7	0.00015	3.824			Clustered-TF-MM	RHE_RS08560	K02355													MM	RHE_RS08560	K02355	chr	fusA	COG0480	J	fusA, GFM, EFG; elongation factor G	elongation factor G
Bacteroid	RHE_RS05445	K02355	D	RHE_RS18525_m5	D	-32	-21	AAATTGTTTATG	2.6	0.00031	3.509			Clustered-TF-BACTEROID	RHE_RS05445	K02355	D	RHE_RS18525_m5	D	-32	-21	AAATTGTTTATG	2.6	0.00031	3.509				Bacteroid	RHE_RS05445	K02355	chr	-	COG0480	J	fusA, GFM, EFG; elongation factor G	elongation factor G
MM	RHE_RS23345	K02431	R	RHE_RS10485_m5	D	-106	-95	TCATTTGTGCGT	8.6	3.1e-05	4.509			Clustered-TF-MM	RHE_RS23345	K02431													MM	RHE_RS23345	K02431	p42c	-	COG4154	G	fucU, FUOM; L-fucose mutarotase [EC:5.1.3.29]	fucose dissimilation pathway protein
Bacteroid	RHE_RS02350	K02431												Clustered-TF-BACTEROID	RHE_RS02350	K02431													Bacteroid	RHE_RS02350	K02431	chr	-	COG4154	G	fucU, FUOM; L-fucose mutarotase [EC:5.1.3.29]	transporter
MM	RHE_RS09475	K02433	D	RHE_RS30745_m3	R	-58	-44	AAAGAGGCTTTGAAA	4.9	5.3e-05	4.276			Clustered-TF-MM	RHE_RS09475	K02433	D	RHE_RS30745_m3	R	-58	-44	AAAGAGGCTTTGAAA	4.9	5.3e-05	4.276				MM	RHE_RS09475	K02433	chr	gatA	COG0154	J	gatA, QRSL1; aspartyl-tRNA(Asn)/glutamyl-tRNA(Gln) amidotransferase subunit A [EC:6.3.5.6 6.3.5.7]	Asp-tRNA(Asn)/Glu-tRNA(Gln) amidotransferase GatCAB subunit A
Bacteroid	RHE_RS01105	K02433												Clustered-TF-BACTEROID	RHE_RS01105	K02433													Bacteroid	RHE_RS01105	K02433	chr	-	COG0154	J	gatA, QRSL1; aspartyl-tRNA(Asn)/glutamyl-tRNA(Gln) amidotransferase subunit A [EC:6.3.5.6 6.3.5.7]	amidase
Bacteroid	RHE_RS25710	K02433	D	RHE_RS25455_m2	D	-106	-94	AGTGTTCAAAAAT	11.2	2.3e-06	5.638			Clustered-TF-BACTEROID	RHE_RS25710	K02433													Bacteroid	RHE_RS25710	K02433	p42e	-	COG0154	J	gatA, QRSL1; aspartyl-tRNA(Asn)/glutamyl-tRNA(Gln) amidotransferase subunit A [EC:6.3.5.6 6.3.5.7]	hypothetical protein
MM	RHE_RS22090	K02444	D	RHE_RS22090_m1	D	-34	-18	TTAAAAACGAAAGCAGA	16.4	5.9e-10	9.229			Clustered-TF-MM	RHE_RS22090	K02444	D	RHE_RS22090_m1	D	-34	-18	TTAAAAACGAAAGCAGA	16.4	5.9e-10	9.229				MM	RHE_RS22090	K02444	p42b	-	COG1349	KG	glpR; DeoR family transcriptional regulator, glycerol-3-phosphate regulon repressor	DeoR/GlpR transcriptional regulator
Bacteroid	RHE_RS23265	K02444												Clustered-TF-BACTEROID	RHE_RS23265	K02444													Bacteroid	RHE_RS23265	K02444	p42c	-	COG1349	KG	glpR; DeoR family transcriptional regulator, glycerol-3-phosphate regulon repressor	DeoR/GlpR transcriptional regulator
MM	RHE_RS06580	K02483	D	RHE_RS06580_m4	R	-50	-33	TTTGAATAGACCGATTCC	18.6	5.2e-11	10.284			Clustered-TF-MM	RHE_RS06580	K02483	D	RHE_RS06580_m4	R	-50	-33	TTTGAATAGACCGATTCC	18.6	5.2e-11	10.284				MM	RHE_RS06580	K02483	chr	-	COG0745	TK	K02483; two-component system, OmpR family, response regulator	DNA-binding response regulator
MM	RHE_RS10890	K02483	D	RHE_RS05790_m3	D	-175	-162	TCCACAGCCAGCAT	9.3	7.6e-06	5.119			Clustered-TF-MM	RHE_RS10890	K02483	D	RHE_RS10890_m5	D	-143	-122	CGCAATCGAAGAATGGTTACCG	19.4	1.3e-10	9.886				MM	RHE_RS10890	K02483	chr	-	COG0745	TK	K02483; two-component system, OmpR family, response regulator	DNA-binding response regulator
MM	RHE_RS12325	K02483	R	RHE_RS12325_m2	R	-76	-64	CAGACGCGACCTA	14.8	3.7e-09	8.432			Clustered-TF-MM	RHE_RS12325	K02483	R	RHE_RS12325_m2	R	-76	-64	CAGACGCGACCTA	14.8	3.7e-09	8.432				MM	RHE_RS12325	K02483	chr	-	COG0745	TK	K02483; two-component system, OmpR family, response regulator	DNA-binding response regulator
MM	RHE_RS21355	K02483	D	RHE_RS21355_m3	D	-63	-48	GGGTTATGTTTGTAAC	13.3	2e-07	6.699			Clustered-TF-MM	RHE_RS21355	K02483	D	RHE_RS21355_m3	D	-63	-48	GGGTTATGTTTGTAAC	13.3	2e-07	6.699				MM	RHE_RS21355	K02483	p42a	-	COG0745	TK	K02483; two-component system, OmpR family, response regulator	DNA-binding response regulator
Bacteroid	RHE_RS29195	K02483	D	RHE_RS29195_m2	R	-85	-55	TTTAACATGCCCGTCAAGCTGGTGTCACCAG	30.2	1.8e-19	18.745			Clustered-TF-BACTEROID	RHE_RS29195	K02483	D	RHE_RS29195_m2	R	-85	-55	TTTAACATGCCCGTCAAGCTGGTGTCACCAG	30.2	1.8e-19	18.745				Bacteroid	RHE_RS29195	K02483	p42f	-	COG0745	TK	K02483; two-component system, OmpR family, response regulator	DNA-binding response regulator
MM	RHE_RS29140	K02495	R	RHE_RS02340_m2	R	-81	-66	CAAATCAATGATGAGG	9.1	1e-05	5			Clustered-TF-MM	RHE_RS29140	K02495	R	RHE_RS20575_m1	R	-78	-65	CCAAATCAATGATG	10.3	5.1e-06	5.292				MM	RHE_RS29140	K02495	p42f	hemN	COG0635	H	hemN, hemZ; oxygen-independent coproporphyrinogen III oxidase [EC:1.3.98.3]	oxygen-independent coproporphyrinogen III oxidase
MM	RHE_RS30905	K02495	R	RHE_RS25725_m1	R	-35	-19	AAAACAGGATGCTTTAT	6.3	1.3e-05	4.886			Clustered-TF-MM	RHE_RS30905	K02495													MM	RHE_RS30905	K02495	symbiotic plasmid p42d	hemN	COG0635	H	hemN, hemZ; oxygen-independent coproporphyrinogen III oxidase [EC:1.3.98.3]	oxygen-independent coproporphyrinogen III oxidase
Bacteroid	RHE_RS30730	K02495	D	RHE_RS24095_m3	D	-51	-39	CGTGTCAAATATT	7.9	1.7e-05	4.77			Clustered-TF-BACTEROID	RHE_RS30730	K02495													Bacteroid	RHE_RS30730	K02495	symbiotic plasmid p42d	hemN	COG0635	H	hemN, hemZ; oxygen-independent coproporphyrinogen III oxidase [EC:1.3.98.3]	oxygen-independent coproporphyrinogen III oxidase
MM	RHE_RS03090	K02529	R	RHE_RS03090_m2	D	-12	-3	TTCTTCCATT	11.8	1.8e-06	5.745			Clustered-TF-MM	RHE_RS03090	K02529	R	RHE_RS03090_m2	D	-12	-3	TTCTTCCATT	11.8	1.8e-06	5.745				MM	RHE_RS03090	K02529	chr	-	COG1609	K	lacI, galR; LacI family transcriptional regulator	LacI family transcriptional regulator
MM	RHE_RS12585	K02529	D	RHE_RS12585_m4	R	-121	-100	TCAATCTGTAACGATACAGTAG	26	5.4e-14	13.268			Clustered-TF-MM	RHE_RS12585	K02529	D	RHE_RS12585_m4	R	-121	-100	TCAATCTGTAACGATACAGTAG	26	5.4e-14	13.268				MM	RHE_RS12585	K02529	chr	-	COG1609	K	lacI, galR; LacI family transcriptional regulator	LacI family DNA-binding transcriptional regulator
MM	RHE_RS17450	K02529	D	RHE_RS17450_m4	D	-34	-15	CTGATTAAACGATTAATCAG	20.5	3.1e-12	11.509			Clustered-TF-MM	RHE_RS17450	K02529	D	RHE_RS17450_m4	D	-34	-15	CTGATTAAACGATTAATCAG	20.5	3.1e-12	11.509				MM	RHE_RS17450	K02529	chr	-	COG1609	K	lacI, galR; LacI family transcriptional regulator	LacI family transcriptional regulator
MM	RHE_RS23055	K02529	D	RHE_RS15925_m3	D	-115	-90	CTCCATATAACGTTCTACATTTTTTT	10.3	1e-06	6			Clustered-TF-MM	RHE_RS23055	K02529	D	RHE_RS23055_m3	R	-118	-96	ATGTAGAACGTTATATGGAGAAC	26.6	1e-13	13				MM	RHE_RS23055	K02529	p42c	-	COG1609	K	lacI, galR; LacI family transcriptional regulator	LacI family transcriptional regulator
MM	RHE_RS23350	K02529	R	RHE_RS23350_m1	R	-15	-6	CAAACGTTCC	8.5	2.4e-05	4.62			Clustered-TF-MM	RHE_RS23350	K02529	R	RHE_RS23350_m1	R	-15	-6	CAAACGTTCC	8.5	2.4e-05	4.62				MM	RHE_RS23350	K02529	p42c	-	COG1609	K	lacI, galR; LacI family transcriptional regulator	LacI family transcriptional regulator
MM	RHE_RS27560	K02529	D	RHE_RS27560_m3	R	-189	-161	GTGCATTGATAATACTATTTACTAATTAA	26	6.2e-14	13.208			Clustered-TF-MM	RHE_RS27560	K02529	D	RHE_RS27560_m3	R	-189	-161	GTGCATTGATAATACTATTTACTAATTAA	26	6.2e-14	13.208				MM	RHE_RS27560	K02529	p42f	-	COG1609	K	lacI, galR; LacI family transcriptional regulator	LacI family DNA-binding transcriptional regulator
Bacteroid	RHE_RS03515	K02529	R	RHE_RS03515_m5	R	-246	-226	GGTGTCAAAGCGCTTTGAAAT	18.9	9.9e-10	9.004			Clustered-TF-BACTEROID	RHE_RS03515	K02529	R	RHE_RS03515_m5	R	-246	-226	GGTGTCAAAGCGCTTTGAAAT	18.9	9.9e-10	9.004				Bacteroid	RHE_RS03515	K02529	chr	-	COG1609	K	lacI, galR; LacI family transcriptional regulator	LacI family transcriptional regulator
Bacteroid	RHE_RS15245	K02529	R	RHE_RS24095_m3	D	-29	-17	ATCGTCCAAATTG	6.9	3.2e-05	4.495			Clustered-TF-BACTEROID	RHE_RS15245	K02529								9.9e-10					Bacteroid	RHE_RS15245	K02529	chr	-	COG1609	K	lacI, galR; LacI family transcriptional regulator	LacI family DNA-binding transcriptional regulator
Bacteroid	RHE_RS27525	K02529	D	RHE_RS27525_m2	R	-98	-75	ATGATAATTGAAATCGATTTCAAT	18.5	1.3e-09	8.886			Clustered-TF-BACTEROID	RHE_RS27525	K02529	D	RHE_RS27525_m2	R	-98	-75	ATGATAATTGAAATCGATTTCAAT	18.5	9.9e-10	8.886				Bacteroid	RHE_RS27525	K02529	p42f	-	COG1609	K	lacI, galR; LacI family transcriptional regulator	LacI family DNA-binding transcriptional regulator
MM	RHE_RS01805	K02968	D	RHE_RS17200_m5	R	-138	-116	GGGCGGGCATATAACCTTAAAGC	7.4	8.9e-06	5.051			Clustered-TF-MM	RHE_RS01805	K02968	D	RHE_RS17200_m5	R	-138	-116	GGGCGGGCATATAACCTTAAAGC	7.4	8.9e-06	5.051				MM	RHE_RS01805	K02968	chr	-	COG0268	J	RP-S20, rpsT; small subunit ribosomal protein S20	30S ribosomal protein S20
Bacteroid	RHE_RS01805	K02968	D	RHE_RS17200_m5	R	-138	-116	GGGCGGGCATATAACCTTAAAGC	7.4	8.9e-06	5.051			Clustered-TF-BACTEROID	RHE_RS01805	K02968	D	RHE_RS17200_m5	R	-138	-116	GGGCGGGCATATAACCTTAAAGC	7.4	8.9e-06	5.051				Bacteroid	RHE_RS01805	K02968	chr	-	COG0268	J	RP-S20, rpsT; small subunit ribosomal protein S20	30S ribosomal protein S20
MM	RHE_RS08385	K03168	R	RHE_RS17755_m3	R	-234	-205	TCCTGCAACTCCCGAGGCAGCTCTCTTATA	10.3	3.2e-06	5.495			Clustered-TF-MM	RHE_RS08385	K03168	R	RHE_RS28160_m2	D	-26	-3	CGGAGTCTTTTTTAGAGAATCATC	10.2	2.3e-06	5.638				MM	RHE_RS08385	K03168	chr	topA	COG0550	L	topA; DNA topoisomerase I [EC:5.6.2.1]	type I DNA topoisomerase
Bacteroid	RHE_RS25105	K03168												Clustered-TF-BACTEROID	RHE_RS25105	K03168													Bacteroid	RHE_RS25105	K03168	p42e	-	COG3569	L	topA; DNA topoisomerase I [EC:5.6.2.1]	DNA topoisomerase
MM	RHE_RS27980	K03406	R	RHE_RS30745_m3	D	-15	-1	TAAGAGGCCTATGAT	5.1	4.8e-05	4.319			Clustered-TF-MM	RHE_RS27980	K03406													MM	RHE_RS27980	K03406	p42f	-	COG0840	NT	mcp; methyl-accepting chemotaxis protein	methyl-accepting chemotaxis protein
Bacteroid	RHE_RS27360	K03406	D	RHE_RS13060_m2	D	-71	-52	TGAGAAATAATGGCATACGT	1.7	9.8e-06	5.009			Clustered-TF-BACTEROID	RHE_RS27360	K03406	D	RHE_RS13060_m2	D	-71	-52	TGAGAAATAATGGCATACGT	1.7	9.8e-06	5.009				Bacteroid	RHE_RS27360	K03406	p42f	-	COG0840	NT	mcp; methyl-accepting chemotaxis protein	methyl-accepting chemotaxis protein
MM	RHE_RS03250	K03412												Clustered-TF-MM	RHE_RS03250	K03412													MM	RHE_RS03250	K03412	chr	-	COG2201	NT	cheB; two-component system, chemotaxis family, protein-glutamate methylesterase/glutaminase [EC:3.1.1.61 3.5.1.44]	chemotaxis response regulator protein-glutamate methylesterase
Bacteroid	RHE_RS17965	K03412												Clustered-TF-BACTEROID	RHE_RS17965	K03412													Bacteroid	RHE_RS17965	K03412	chr	-	COG2201	NT	cheB; two-component system, chemotaxis family, protein-glutamate methylesterase/glutaminase [EC:3.1.1.61 3.5.1.44]	chemotaxis response regulator protein-glutamate methylesterase
Bacteroid	RHE_RS26805	K03412	D	RHE_RS26505_m5	R	-102	-88	GTAGCTGAATGCACC	9.7	4.6e-06	5.337			Clustered-TF-BACTEROID	RHE_RS26805	K03412													Bacteroid	RHE_RS26805	K03412	p42f	-	COG2201	NT	cheB; two-component system, chemotaxis family, protein-glutamate methylesterase/glutaminase [EC:3.1.1.61 3.5.1.44]	chemotaxis protein CheB
MM	RHE_RS28540	K03521	R	RHE_RS27645_m1	R	-44	-30	GATCTTTCAGATTCG	9.3	9.5e-06	5.022			Clustered-TF-MM	RHE_RS28540	K03521	R	RHE_RS27645_m1	R	-44	-30	GATCTTTCAGATTCG	9.3	9.5e-06	5.022				MM	RHE_RS28540	K03521	p42f	-	COG2086	C	fixA, etfB; electron transfer flavoprotein beta subunit	electron transfer flavoprotein subunit beta/FixA family protein
Bacteroid	RHE_RS30500	K03521	D	RHE_RS16205_m5	D	-26	-16	AGAGGGAGGGA	9.6	1e-05	5			Clustered-TF-BACTEROID	RHE_RS30500	K03521													Bacteroid	RHE_RS30500	K03521	symbiotic plasmid p42d	-	COG2086	C	fixA, etfB; electron transfer flavoprotein beta subunit	electron transfer flavoprotein subunit beta/FixA family protein
MM	RHE_RS19390	K03522	D	RHE_RS19030_m2	R	-23	-11	CTCCTGTTCCAAC	7.6	6.4e-05	4.194			Clustered-TF-MM	RHE_RS19390	K03522													MM	RHE_RS19390	K03522	chr	-	COG2025	C	fixB, etfA; electron transfer flavoprotein alpha subunit	electron transfer flavoprotein subunit alpha/FixB family protein
MM	RHE_RS28535	K03522	R	RHE_RS19030_m2	R	-23	-11	CTCCTGTTCCAAC	7.6	6.4e-05	4.194			Clustered-TF-MM	RHE_RS28535	K03522													MM	RHE_RS28535	K03522	p42f	-	COG2025	C	fixB, etfA; electron transfer flavoprotein alpha subunit	electron transfer flavoprotein subunit alpha/FixB family protein
Bacteroid	RHE_RS30505	K03522	D	RHE_RS29080_m2	D	-17	-3	AGGCAAGGAGCGACG	6.2	0.00024	3.62			Clustered-TF-BACTEROID	RHE_RS30505	K03522	D	RHE_RS29080_m2	D	-17	-3	AGGCAAGGAGCGACG	6.2	0.00024	3.62				Bacteroid	RHE_RS30505	K03522	symbiotic plasmid p42d	-	COG2025	C	fixB, etfA; electron transfer flavoprotein alpha subunit	electron transfer flavoprotein subunit alpha/FixB family protein
MM	RHE_RS07625	K03684	R	RHE_RS11740_m2	R	-68	-59	TATGTCAATA	10.3	3.9e-06	5.409			Clustered-TF-MM	RHE_RS07625	K03684	R	RHE_RS11740_m2	R	-68	-59	TATGTCAATA	10.3	3.9e-06	5.409				MM	RHE_RS07625	K03684	chr	rnd	COG0349	J	rnd; ribonuclease D [EC:3.1.13.5]	ribonuclease D
Bacteroid	RHE_RS00485	K03684	D	RHE_RS26230_m3	R	-45	-26	TCTCCACTCGCGCTATAGCG	12.1	4.1e-07	6.387			Clustered-TF-BACTEROID	RHE_RS00485	K03684													Bacteroid	RHE_RS00485	K03684	chr	-	COG0349	J	rnd; ribonuclease D [EC:3.1.13.5]	ribonuclease D
MM	RHE_RS01915	K03789												Clustered-TF-MM	RHE_RS01915	K03789													MM	RHE_RS01915	K03789	chr	-	COG0456	J	rimI; [ribosomal protein S18]-alanine N-acetyltransferase [EC:2.3.1.266]	GNAT family N-acetyltransferase
Bacteroid	RHE_RS09505	K03789	D	RHE_RS23775_m5	D	-189	-176	GGTCTCAGGCAGGC	11.6	1.4e-06	5.854			Clustered-TF-BACTEROID	RHE_RS09505	K03789	D	RHE_RS23775_m5	D	-189	-176	GGTCTCAGGCAGGC	11.6	1.4e-06	5.854				Bacteroid	RHE_RS09505	K03789	chr	-	COG0456	J	rimI; [ribosomal protein S18]-alanine N-acetyltransferase [EC:2.3.1.266]	N-acetyltransferase
MM	RHE_RS28885	K05349	R	RHE_RS17200_m4	R	-31	-17	CAAAGACTGCCAGCA	10.2	5.7e-06	5.244			Clustered-TF-MM	RHE_RS28885	K05349	R	RHE_RS17200_m4	R	-31	-17	CAAAGACTGCCAGCA	10.2	5.7e-06	5.244				MM	RHE_RS28885	K05349	p42f	-	COG1472	G	bglX; beta-glucosidase [EC:3.2.1.21]	beta-glucosidase
Bacteroid	RHE_RS29645	K05349	D	RHE_RS23885_m4	D	-278	-251	CCGGCGCTGCCGCAGCCGGCACAACTTT	2.9	2.2e-05	4.658			Clustered-TF-BACTEROID	RHE_RS29645	K05349													Bacteroid	RHE_RS29645	K05349	symbiotic plasmid p42d	-	COG1472	G	bglX; beta-glucosidase [EC:3.2.1.21]	beta-glucosidase
MM	RHE_RS10545	K05799	R	RHE_RS10545_m5	D	-131	-107	CAACTCCTCCCTGGATTACTATAAG	28.6	5.2e-15	14.284			Clustered-TF-MM	RHE_RS10545	K05799	R	RHE_RS10545_m5	D	-131	-107	CAACTCCTCCCTGGATTACTATAAG	28.6	5.2e-15	14.284				MM	RHE_RS10545	K05799	chr	-	COG2186	K	pdhR; GntR family transcriptional regulator, transcriptional repressor for pyruvate dehydrogenase complex	FadR family transcriptional regulator
MM	RHE_RS22190	K05799	D	RHE_RS02355_m5	D	-12	-3	GGAGAATGAC	8.8	4.2e-05	4.377			Clustered-TF-MM	RHE_RS22190	K05799	D	RHE_RS22190_m5	D	-23	-8	GATACCGTCGGGGAGA	21.9	1.4e-10	9.854				MM	RHE_RS22190	K05799	p42b	-	COG2186	K	pdhR; GntR family transcriptional regulator, transcriptional repressor for pyruvate dehydrogenase complex	FadR family transcriptional regulator
MM	RHE_RS28020	K05799	D	RHE_RS28020_m1	R	-96	-78	ACACATGTATGACAAATCT	21.2	1.6e-11	10.796			Clustered-TF-MM	RHE_RS28020	K05799	D	RHE_RS28020_m1	R	-96	-78	ACACATGTATGACAAATCT	21.2	1.6e-11	10.796				MM	RHE_RS28020	K05799	p42f	-	COG2186	K	pdhR; GntR family transcriptional regulator, transcriptional repressor for pyruvate dehydrogenase complex	FadR family transcriptional regulator
Bacteroid	RHE_RS26115	K05799	R	RHE_RS26115_m3	D	-119	-106	ACAGAGTCTCGGCT	16.6	2.3e-09	8.638			Clustered-TF-BACTEROID	RHE_RS26115	K05799	R	RHE_RS26115_m3	D	-119	-106	ACAGAGTCTCGGCT	16.6	2.3e-09	8.638				Bacteroid	RHE_RS26115	K05799	p42e	-	COG2186	K	pdhR; GntR family transcriptional regulator, transcriptional repressor for pyruvate dehydrogenase complex	FadR family transcriptional regulator
MM	RHE_RS00870	K06147	R	RHE_RS19745_m5	R	-121	-104	GTCCCGGAGGGGCGCGCG	10.4	9.5e-07	6.022			Clustered-TF-MM	RHE_RS00870	K06147	R	RHE_RS19745_m5	R	-121	-104	GTCCCGGAGGGGCGCGCG	10.4	9.5e-07	6.022				MM	RHE_RS00870	K06147	chr	-	COG1132	V	ABCB-BAC; ATP-binding cassette, subfamily B, bacterial	ABC transporter ATP-binding protein
MM	RHE_RS07225	K06147	R	RHE_RS23325_m1	R	-58	-39	CGGCAAGGCGTGGGGGCAGG	10.6	3e-06	5.523			Clustered-TF-MM	RHE_RS07225	K06147	R	RHE_RS23325_m1	R	-58	-39	CGGCAAGGCGTGGGGGCAGG	10.6	3e-06	5.523				MM	RHE_RS07225	K06147	chr	-	COG5265	O	ABCB-BAC; ATP-binding cassette, subfamily B, bacterial	ABC transporter ATP-binding protein/permease
MM	RHE_RS17925	K06147	D	RHE_RS21205_m1	D	-57	-40	GATAACAAGTGCCAACAG	10.3	3.8e-06	5.42			Clustered-TF-MM	RHE_RS17925	K06147													MM	RHE_RS17925	K06147	chr	-	COG1132	V	ABCB-BAC; ATP-binding cassette, subfamily B, bacterial	ABC transporter
MM	RHE_RS20455	K06147	R	RHE_RS23325_m5	R	-176	-147	CTGCCTCAATGGGATAGAACGCAGGGACGT	10.4	7.4e-07	6.131			Clustered-TF-MM	RHE_RS20455	K06147	R	RHE_RS23325_m5	R	-176	-147	CTGCCTCAATGGGATAGAACGCAGGGACGT	10.4	7.4e-07	6.131				MM	RHE_RS20455	K06147	chr	-	COG1132	V	ABCB-BAC; ATP-binding cassette, subfamily B, bacterial	beta-(1-->2)glucan export ATP-binding/permease NdvA
Bacteroid	RHE_RS10390	K06147	R	RHE_RS26875_m3	R	-30	-20	GTATCGGAAAC	12	4.3e-07	6.367			Clustered-TF-BACTEROID	RHE_RS10390	K06147	R	RHE_RS26875_m3	R	-30	-20	GTATCGGAAAC	12	4.3e-07	6.367				Bacteroid	RHE_RS10390	K06147	chr	-	COG1132	V	ABCB-BAC; ATP-binding cassette, subfamily B, bacterial	ABC transporter ATP-binding protein
Bacteroid	RHE_RS12125	K06147	D	RHE_RS26790_m3	R	-72	-61	GTCAGCCTCCCG	9.9	5.3e-06	5.276			Clustered-TF-BACTEROID	RHE_RS12125	K06147													Bacteroid	RHE_RS12125	K06147	chr	-	COG1132	V	ABCB-BAC; ATP-binding cassette, subfamily B, bacterial	ABC transporter ATP-binding protein
MM	RHE_RS11345	K06213	R	RHE_RS11740_m4	R	-93	-69	AAATACATTGTCAACAAGCGGATAA	7.4	1.7e-05	4.77			Clustered-TF-MM	RHE_RS11345	K06213													MM	RHE_RS11345	K06213	chr	mgtE	COG2239	P	mgtE; magnesium transporte	magnesium transporter
Bacteroid	RHE_RS06710	K06213	R	RHE_RS14175_m3	R	-86	-76	GCCGCGTACGG	10.2	5.4e-06	5.268			Clustered-TF-BACTEROID	RHE_RS06710	K06213													Bacteroid	RHE_RS06710	K06213	chr	mgtE	COG2239	P	mgtE; magnesium transporte	magnesium transporter
MM	RHE_RS16675	K06886	D	RHE_RS02340_m5	D	-82	-58	CACTTTGATGACGGTTGCGATCATT	11.8	2.9e-07	6.538			Clustered-TF-MM	RHE_RS16675	K06886													MM	RHE_RS16675	K06886	chr	-	COG2346	P	glbN; hemoglobin	globin
Bacteroid	RHE_RS01295	K06886	R	RHE_RS15070_m4	R	-101	-88	AATCTGTCAGCCGG	8.6	1.3e-05	4.886			Clustered-TF-BACTEROID	RHE_RS01295	K06886													Bacteroid	RHE_RS01295	K06886	chr	-	COG2346	P	glbN; hemoglobin	hypothetical protein
MM	RHE_RS11820	K06915	R	RHE_RS25725_m2	R	-83	-71	CTATCAAAGAATG	7.7	1.7e-05	4.77			Clustered-TF-MM	RHE_RS11820	K06915	R	RHE_RS25725_m2	R	-83	-71	CTATCAAAGAATG	7.7	1.7e-05	4.77				MM	RHE_RS11820	K06915	chr	-	COG0433	L	K06915; uncharacterized protein	ATP-binding protein
MM	RHE_RS14275	K06915	D	RHE_RS30745_m4	D	-100	-74	AAAAAACTGCCCCGTGCCTGCACCGCC	10.4	7.3e-07	6.137			Clustered-TF-MM	RHE_RS14275	K06915	D	RHE_RS30745_m4	D	-100	-74	AAAAAACTGCCCCGTGCCTGCACCGCC	10.4	7.3e-07	6.137				MM	RHE_RS14275	K06915	chr	-	COG0433	L	K06915; uncharacterized protein	DUF87 domain-containing protein
Bacteroid	RHE_RS06055	K06915	R	RHE_RS24095_m1	D	-182	-167	TTGACGTTAACGTCAA	8.7	4.7e-06	5.328			Clustered-TF-BACTEROID	RHE_RS06055	K06915													Bacteroid	RHE_RS06055	K06915	chr	-	COG0433	L	K06915; uncharacterized protein	DUF853 domain-containing protein
MM	RHE_RS03155	K06999	R	RHE_RS04690_m5	D	-49	-30	CTCTCATACTCGCGCTCCTG	7.7	2.7e-05	4.569			Clustered-TF-MM	RHE_RS03155	K06999													MM	RHE_RS03155	K06999	chr	-	COG0346	Q	K06999; phospholipase/carboxylesterase	glyoxalase
Bacteroid	RHE_RS16580	K06999												Clustered-TF-BACTEROID	RHE_RS16580	K06999													Bacteroid	RHE_RS16580	K06999	chr	-	COG0400	R	K06999; phospholipase/carboxylesterase	esterase
MM	RHE_RS10130	K07025												Clustered-TF-MM	RHE_RS10130	K07025													MM	RHE_RS10130	K07025	chr	-	COG0637	GR	K07025; putative hydrolase of the HAD superfamily	HAD family hydrolase
Bacteroid	RHE_RS04115	K07025	R	RHE_RS05000_m5	R	-217	-195	GTTCGCAAGTCCCTCTTGCGACA	8.8	1.2e-05	4.921			Clustered-TF-BACTEROID	RHE_RS04115	K07025													Bacteroid	RHE_RS04115	K07025	chr	-	COG1011	H	K07025; putative hydrolase of the HAD superfamily	haloacid dehalogenase
MM	RHE_RS22565	K07304	R	RHE_RS32675_m5	D	-117	-108	GACATAGATC	11.8	3.2e-06	5.495			Clustered-TF-MM	RHE_RS22565	K07304	R	RHE_RS32675_m5	D	-117	-108	GACATAGATC	11.8	3.2e-06	5.495				MM	RHE_RS22565	K07304	p42b	msrA	COG0225	O	msrA; peptide-methionine (S)-S-oxide reductase [EC:1.8.4.11]	peptide-methionine (S)-S-oxide reductase
Bacteroid	RHE_RS24080	K07304	D	RHE_RS23180_m5	D	-53	-42	AGCTTTTGCAAG	11.2	2.5e-06	5.602			Clustered-TF-BACTEROID	RHE_RS24080	K07304													Bacteroid	RHE_RS24080	K07304	p42e	msrA			msrA; peptide-methionine (S)-S-oxide reductase [EC:1.8.4.11]	peptide-methionine (S)-S-oxide reductase
MM	RHE_RS07375	K09458	D	RHE_RS25725_m4	R	-40	-17	CGCCTCTTATGTTCTATGGAGAAA	7.8	1.4e-05	4.854			Clustered-TF-MM	RHE_RS07375	K09458													MM	RHE_RS07375	K09458	chr	fabF	COG0304	IQ	fabF, OXSM, CEM1; 3-oxoacyl-[acyl-carrier-protein] synthase II [EC:2.3.1.179]	beta-ketoacyl
MM	RHE_RS12650	K09458	R	RHE_RS32675_m5	D	-11	-2	GAGAGAGATA	0.8	0.00098	3.009			Clustered-TF-MM	RHE_RS12650	K09458													MM	RHE_RS12650	K09458	chr	-	COG0304	IQ	fabF, OXSM, CEM1; 3-oxoacyl-[acyl-carrier-protein] synthase II [EC:2.3.1.179]	beta-ketoacyl-ACP synthase II
MM	RHE_RS12655	K09458												Clustered-TF-MM	RHE_RS12655	K09458													MM	RHE_RS12655	K09458	chr	-	COG0304	IQ	fabF, OXSM, CEM1; 3-oxoacyl-[acyl-carrier-protein] synthase II [EC:2.3.1.179]	beta-ketoacyl-ACP synthase II
Bacteroid	RHE_RS10850	K09458												Clustered-TF-BACTEROID	RHE_RS10850	K09458													Bacteroid	RHE_RS10850	K09458	chr	fabF	COG0304	IQ	fabF, OXSM, CEM1; 3-oxoacyl-[acyl-carrier-protein] synthase II [EC:2.3.1.179]	beta-ketoacyl
MM	RHE_RS00010	K09773												Clustered-TF-MM	RHE_RS00010	K09773													MM	RHE_RS00010	K09773	chr	-	COG1806	T	ppsR; [pyruvate, water dikinase]-phosphate phosphotransferase / [pyruvate, water dikinase] kinase [EC:2.7.4.28 2.7.11.33]	phosphoenolpyruvate synthase regulatory protein
Bacteroid	RHE_RS00010	K09773												Clustered-TF-BACTEROID	RHE_RS00010	K09773													Bacteroid	RHE_RS00010	K09773	chr	-	COG1806	T	ppsR; [pyruvate, water dikinase]-phosphate phosphotransferase / [pyruvate, water dikinase] kinase [EC:2.7.4.28 2.7.11.33]	phosphoenolpyruvate synthase regulatory protein
Bacteroid	RHE_RS00010	K09773												Clustered-TF-BACTEROID	RHE_RS00010	K09773													Bacteroid	RHE_RS00010	K09773	chr	-	COG1806	T	ppsR; [pyruvate, water dikinase]-phosphate phosphotransferase / [pyruvate, water dikinase] kinase [EC:2.7.4.28 2.7.11.33]	phosphoenolpyruvate synthase regulatory protein
MM	RHE_RS29090	K09796	D	RHE_RS12585_m3	D	-23	-6	CCCGCACATTGGAGAATA	5.2	0.00031	3.509			Clustered-TF-MM	RHE_RS29090	K09796													MM	RHE_RS29090	K09796	p42f	-	COG4549	S	pccA; periplasmic copper chaperone A	DUF1775 domain-containing protein
Bacteroid	RHE_RS11450	K09796	R	RHE_RS18710_m2	D	-38	-25	GCCCAAAGAAGATC	7.4	7.8e-05	4.108			Clustered-TF-BACTEROID	RHE_RS11450	K09796	R	RHE_RS18710_m2	D	-38	-25	GCCCAAAGAAGATC	7.4	7.8e-05	4.108				Bacteroid	RHE_RS11450	K09796	chr	-	COG2847	P	pccA; periplasmic copper chaperone A	DUF1775 domain-containing protein
MM	RHE_RS10500	K09992	R	RHE_RS16230_m1	R	-18	-7	TTTCCTCCTGAA	9.2	2.3e-05	4.638			Clustered-TF-MM	RHE_RS10500	K09992													MM	RHE_RS10500	K09992	chr	-	COG3828	R	K09992; uncharacterized protein	hypothetical protein
Bacteroid	RHE_RS20365	K09992	R	RHE_RS23180_m1	D	-18	-5	GCCAGGGAGAACGA	11.1	2e-06	5.699			Clustered-TF-BACTEROID	RHE_RS20365	K09992	R	RHE_RS23180_m1	D	-18	-5	GCCAGGGAGAACGA	11.1	2e-06	5.699				Bacteroid	RHE_RS20365	K09992	chr	-	COG3828	R	K09992; uncharacterized protein	hypothetical protein
MM	RHE_RS24420	K10018												Clustered-TF-MM	RHE_RS24420	K10018													MM	RHE_RS24420	K10018	p42e	-	COG0834	ET	occT, nocT; octopine/nopaline transport system substrate-binding protein	ABC transporter substrate-binding protein
Bacteroid	RHE_RS30295	K10018	R	RHE_RS04575_m3	D	-19	-8	ATGAAAGGAACA	4.1	8.3e-05	4.081			Clustered-TF-BACTEROID	RHE_RS30295	K10018													Bacteroid	RHE_RS30295	K10018	symbiotic plasmid p42d	-	COG0834	ET	occT, nocT; octopine/nopaline transport system substrate-binding protein	ABC transporter substrate-binding protein
MM	RHE_RS10605	K10111	D	RHE_RS05790_m5	D	-15	-5	CAGAGGAGAGT	4.9	0.00015	3.824			Clustered-TF-MM	RHE_RS10605	K10111													MM	RHE_RS10605	K10111	chr	-	COG3842	E	malK, mtlK, thuK; multiple sugar transport system ATP-binding protein [EC:3.6.3.-]	ABC transporter ATP-binding protein
MM	RHE_RS14795	K10111												Clustered-TF-MM	RHE_RS14795	K10111													MM	RHE_RS14795	K10111	chr	-	COG3842	E	malK, mtlK, thuK; multiple sugar transport system ATP-binding protein [EC:3.6.3.-]	ABC transporter ATP-binding protein
MM	RHE_RS27505	K10111												Clustered-TF-MM	RHE_RS27505	K10111													MM	RHE_RS27505	K10111	p42f	-	COG3842	E	malK, mtlK, thuK; multiple sugar transport system ATP-binding protein [EC:3.6.3.-]	ABC transporter ATP-binding protein
Bacteroid	RHE_RS25965	K10111	D	RHE_RS26790_m3	R	-16	-5	ATCTGTCTCCGC	9.4	1.3e-05	4.886			Clustered-TF-BACTEROID	RHE_RS25965	K10111													Bacteroid	RHE_RS25965	K10111	p42e	-	COG3842	E	malK, mtlK, thuK; multiple sugar transport system ATP-binding protein [EC:3.6.3.-]	ABC transporter ATP-binding protein
MM	RHE_RS12565	K10112												Clustered-TF-MM	RHE_RS12565	K10112													MM	RHE_RS12565	K10112	chr	-	COG3842	E	msmX, msmK, malK, sugC, ggtA, msiK; multiple sugar transport system ATP-binding protein	ABC transporter ATP-binding protein
MM	RHE_RS18950	K10112												Clustered-TF-MM	RHE_RS18950	K10112													MM	RHE_RS18950	K10112	chr	-	COG3842	E	msmX, msmK, malK, sugC, ggtA, msiK; multiple sugar transport system ATP-binding protein	ABC transporter ATP-binding protein
MM	RHE_RS22575	K10112	R	RHE_RS24110_m1	R	-11	-2	TACCGAAAAC	6.4	4.7e-05	4.328			Clustered-TF-MM	RHE_RS22575	K10112													MM	RHE_RS22575	K10112	p42b	-	COG3842	E	msmX, msmK, malK, sugC, ggtA, msiK; multiple sugar transport system ATP-binding protein	sn-glycerol-3-phosphate ABC transporter ATP-binding protein UgpC
MM	RHE_RS23370	K10112	D	RHE_RS03720_m5	D	-151	-140	TAAAAAATGAAA	12.3	8.9e-08	7.051			Clustered-TF-MM	RHE_RS23370	K10112	D	RHE_RS03720_m5	D	-151	-140	TAAAAAATGAAA	12.3	8.9e-08	7.051				MM	RHE_RS23370	K10112	p42c	-	COG3842	E	msmX, msmK, malK, sugC, ggtA, msiK; multiple sugar transport system ATP-binding protein	ABC transporter ATP-binding protein
MM	RHE_RS26890	K10112	D	RHE_RS24110_m2	R	-18	-4	CTCCCTCCTCCCAGA	10.7	3.5e-06	5.456			Clustered-TF-MM	RHE_RS26890	K10112	D	RHE_RS24110_m2	R	-18	-4	CTCCCTCCTCCCAGA	10.7	3.5e-06	5.456				MM	RHE_RS26890	K10112	p42f	-	COG3842	E	msmX, msmK, malK, sugC, ggtA, msiK; multiple sugar transport system ATP-binding protein	ABC transporter ATP-binding protein
MM	RHE_RS28085	K10112	D	RHE_RS19030_m1	D	-17	-3	GGTCAGGAGAACCCG	2.4	0.00068	3.167			Clustered-TF-MM	RHE_RS28085	K10112													MM	RHE_RS28085	K10112	p42f	-	COG3842	E	msmX, msmK, malK, sugC, ggtA, msiK; multiple sugar transport system ATP-binding protein	ABC transporter ATP-binding protein
MM	RHE_RS29410	K10112	D	RHE_RS02355_m3	R	-17	-6	ATTCCTCCCGAA	10.3	1e-05	5			Clustered-TF-MM	RHE_RS29410	K10112													MM	RHE_RS29410	K10112	p42f	-	COG3842	E	msmX, msmK, malK, sugC, ggtA, msiK; multiple sugar transport system ATP-binding protein	sn-glycerol-3-phosphate ABC transporter ATP-binding protein UgpC
Bacteroid	RHE_RS24520	K10112												Clustered-TF-BACTEROID	RHE_RS24520	K10112													Bacteroid	RHE_RS24520	K10112	p42e	-	COG3842	E	msmX, msmK, malK, sugC, ggtA, msiK; multiple sugar transport system ATP-binding protein	ABC transporter ATP-binding protein
Bacteroid	RHE_RS24950	K10112												Clustered-TF-BACTEROID	RHE_RS24950	K10112													Bacteroid	RHE_RS24950	K10112	p42e	-	COG3842	E	msmX, msmK, malK, sugC, ggtA, msiK; multiple sugar transport system ATP-binding protein	ABC transporter ATP-binding protein
Bacteroid	RHE_RS28400	K10112												Clustered-TF-BACTEROID	RHE_RS28400	K10112													Bacteroid	RHE_RS28400	K10112	p42f	-	COG3842	E	msmX, msmK, malK, sugC, ggtA, msiK; multiple sugar transport system ATP-binding protein	ABC transporter ATP-binding protein
MM	RHE_RS22750	K10191	R	RHE_RS24110_m2	R	-17	-3	GCAGCCCCTCCCCGA	7.8	5.1e-05	4.292			Clustered-TF-MM	RHE_RS22750	K10191													MM	RHE_RS22750	K10191	p42b	-	COG3842	E	lacK; lactose/L-arabinose transport system ATP-binding protein	sn-glycerol-3-phosphate ABC transporter ATP-binding protein UgpC
Bacteroid	RHE_RS19645	K10191												Clustered-TF-BACTEROID	RHE_RS19645	K10191													Bacteroid	RHE_RS19645	K10191	chr	-	COG3842	E	lacK; lactose/L-arabinose transport system ATP-binding protein	ABC transporter ATP-binding protein
MM	RHE_RS09135	K10439	D	RHE_RS22090_m2	R	-198	-184	GAGAAAATGAAAACC	9.1	1.3e-05	4.886			Clustered-TF-MM	RHE_RS09135	K10439	D	RHE_RS01265_m1	R	-191	-176	TACTATGAGAGAAAAT	11.5	1.1e-06	5.959				MM	RHE_RS09135	K10439	chr	-	COG1879	G	rbsB; ribose transport system substrate-binding protein	ribose ABC transporter substrate-binding protein
MM	RHE_RS22400	K10439	R	RHE_RS11740_m2	R	-137	-128	TCTGTCAATA	11.2	1.6e-06	5.796			Clustered-TF-MM	RHE_RS22400	K10439	R	RHE_RS28160_m2	D	-159	-136	ATATATTTCAATACGTGAATTATA	11.9	6.4e-07	6.194				MM	RHE_RS22400	K10439	p42b	-	COG1879	G	rbsB; ribose transport system substrate-binding protein	transporter
MM	RHE_RS27555	K10439	R	RHE_RS27560_m3	D	-170	-142	GTGCATTGATAATACTATTTACTAATTAA	26	6.2e-14	13.208			Clustered-TF-MM	RHE_RS27555	K10439	R	RHE_RS27560_m3	D	-170	-142	GTGCATTGATAATACTATTTACTAATTAA	26	6.2e-14	13.208				MM	RHE_RS27555	K10439	p42f	-	COG1879	G	rbsB; ribose transport system substrate-binding protein	ABC transporter substrate-binding protein
MM	RHE_RS30010	K10439	D	RHE_RS04690_m3	R	-76	-63	AAAATCCTGCCAGA	9.4	9.2e-06	5.036			Clustered-TF-MM	RHE_RS30010	K10439													MM	RHE_RS30010	K10439	symbiotic plasmid p42d	-	COG1879	G	rbsB; ribose transport system substrate-binding protein	sugar ABC transporter substrate-binding protein
MM	RHE_RS30060	K10439	D	RHE_RS02355_m4	R	-140	-124	TCTGTCAATAAATATAA	10.3	4e-07	6.398			Clustered-TF-MM	RHE_RS30060	K10439	D	RHE_RS02355_m4	R	-140	-124	TCTGTCAATAAATATAA	10.3	4e-07	6.398				MM	RHE_RS30060	K10439	symbiotic plasmid p42d	-	COG1879	G	rbsB; ribose transport system substrate-binding protein	sugar ABC transporter substrate-binding protein
Bacteroid	RHE_RS29865	K10439	D	RHE_RS10580_m1	R	-22	-4	GAAGTTCTCCTCCCGAGAA	4.2	8.5e-05	4.071			Clustered-TF-BACTEROID	RHE_RS29865	K10439													Bacteroid	RHE_RS29865	K10439	symbiotic plasmid p42d	-	COG1879	G	rbsB; ribose transport system substrate-binding protein	sugar ABC transporter substrate-binding protein
MM	RHE_RS22490	K11209	R	RHE_RS21205_m5	R	-381	-362	GGCTTGACTTTAGTCAAAGC	15.2	3e-08	7.523			Clustered-TF-MM	RHE_RS22490	K11209	R	RHE_RS12670_m4	D	-382	-363	TGCTTTGACTAAAGTCAAGC	13.1	2.8e-07	6.553				MM	RHE_RS22490	K11209	p42b	-	COG0625	O	yghU, yfcG; GSH-dependent disulfide-bond oxidoreductase [EC:1.8.4.-]	glutathione-dependent disulfide-bond oxidoreductase
Bacteroid	RHE_RS04155	K11209	D	RHE_RS12205_m4	D	-95	-66	TCGTTCAACAATGTTGAACAATGTCCTTGG	2.5	6.7e-07	6.174			Clustered-TF-BACTEROID	RHE_RS04155	K11209	D	RHE_RS12205_m4	D	-95	-66	TCGTTCAACAATGTTGAACAATGTCCTTGG	2.5	6.7e-07	6.174				Bacteroid	RHE_RS04155	K11209	chr	-	COG0625	O	yghU, yfcG; GSH-dependent disulfide-bond oxidoreductase [EC:1.8.4.-]	glutathione S-transferase
MM	RHE_RS30790	K14657	D	RHE_RS30790_m2	D	-125	-99	GCTGGAACATCGATACTTTCTCAATTT	17	1.2e-09	8.921			Clustered-TF-MM	RHE_RS30790	K14657	D	RHE_RS30790_m2	D	-125	-99	GCTGGAACATCGATACTTTCTCAATTT	17	1.2e-09	8.921				MM	RHE_RS30790	K14657	symbiotic plasmid p42d	-	COG0583	K	nodD; LysR family transcriptional regulator, nod-box dependent transcriptional activator	LysR family transcriptional regulator
MM	RHE_RS31010	K14657	R	RHE_RS30790_m1	D	-66	-54	ATTCAGCCATCGC	8	4.3e-05	4.367			Clustered-TF-MM	RHE_RS31010	K14657	R	RHE_RS12670_m4	R	-87	-68	CGCCTTGACGCTCCTCAATC	7.2	4.2e-05	4.377				MM	RHE_RS31010	K14657	symbiotic plasmid p42d	-	COG0583	K	nodD; LysR family transcriptional regulator, nod-box dependent transcriptional activator	Nodulation protein D 3
Bacteroid	RHE_RS31005	K14657	D	RHE_RS20460_m2	R	-154	-134	CCGCATAGTTACGATAGACGT	11.2	1.4e-06	5.854			Clustered-TF-BACTEROID	RHE_RS31005	K14657													Bacteroid	RHE_RS31005	K14657	symbiotic plasmid p42d	-	COG0583	K	nodD; LysR family transcriptional regulator, nod-box dependent transcriptional activator	Nodulation protein D 2
MM	RHE_RS27870	K16147	R	RHE_RS03090_m1	R	-60	-48	AGGTTGTTCCACT	10.9	1.7e-06	5.77			Clustered-TF-MM	RHE_RS27870	K16147													MM	RHE_RS27870	K16147	p42f	-	COG0366	G	glgE; starch synthase (maltosyl-transferring) [EC:2.4.99.16]	DUF3416 domain-containing protein
Bacteroid	RHE_RS27870	K16147	R	RHE_RS03090_m1	R	-60	-48	AGGTTGTTCCACT	10.9	1.7e-06	5.77			Clustered-TF-BACTEROID	RHE_RS27870	K16147													Bacteroid	RHE_RS27870	K16147	p42f	-	COG0366	G	glgE; starch synthase (maltosyl-transferring) [EC:2.4.99.16]	DUF3416 domain-containing protein
MM	RHE_RS02565	K22468	R	RHE_RS19030_m1	D	-17	-3	GCGCAGGAGGAGCAT	9.1	1.4e-05	4.854			Clustered-TF-MM	RHE_RS02565	K22468													MM	RHE_RS02565	K22468	chr	ppk2	COG2326	C	ppk2; polyphosphate kinase [EC:2.7.4.1]	polyphosphate kinase 2
Bacteroid	RHE_RS23870	K22468	D	RHE_RS05020_m4	D	-146	-117	GCCTCGGTGCGACCGGGGTCGAAACGATCT	8.7	1.4e-06	5.854			Clustered-TF-BACTEROID	RHE_RS23870	K22468													Bacteroid	RHE_RS23870	K22468	p42c	ppk2	COG2326	C	ppk2; polyphosphate kinase [EC:2.7.4.1]	polyphosphate kinase 2
MM	RHE_RS10660	K23537	D	RHE_RS06580_m2	R	-34	-24	GACCGGTCCGT	5.6	0.00047	3.328			Clustered-TF-MM	RHE_RS10660	K23537													MM	RHE_RS10660	K23537	chr	-	COG3845	R	nupA; general nucleoside transport system ATP-binding protein	ABC transporter ATP-binding protein
Bacteroid	RHE_RS00955	K23537	D	RHE_RS18710_m2	R	-22	-9	CTCCAAATAAGAAA	7.6	6.1e-05	4.215			Clustered-TF-BACTEROID	RHE_RS00955	K23537													Bacteroid	RHE_RS00955	K23537	chr	-	COG3845	R	nupA; general nucleoside transport system ATP-binding protein	ABC transporter ATP-binding protein
MM	RHE_RS13965	K23775	D	RHE_RS12790_m4	R	-85	-63	TGGGAAGAGATGGATTAGATAGA	7.6	6.8e-06	5.167			Clustered-TF-MM	RHE_RS13965	K23775	D	RHE_RS13965_m5	D	-50	-28	TTGCAAACAGATCGCGCACAAAT	23.3	4.5e-12	11.347				MM	RHE_RS13965	K23775	chr	-	COG1846	K	ohrR; MarR family transcriptional regulator, organic hydroperoxide resistance regulator	MarR family transcriptional regulator
Bacteroid	RHE_RS06015	K23775	R	RHE_RS06015_m4	D	-78	-55	CACAATTAAATTGTACGCAAGTGA	21.3	4.7e-11	10.328			Clustered-TF-BACTEROID	RHE_RS06015	K23775	R	RHE_RS06015_m4	D	-78	-55	CACAATTAAATTGTACGCAAGTGA	21.3	4.7e-11	10.328				Bacteroid	RHE_RS06015	K23775	chr	-	COG1846	K	ohrR; MarR family transcriptional regulator, organic hydroperoxide resistance regulator	MarR family transcriptional regulator
